# Supplementary material for: Microarray estimation of genomic inter-strain variability in the genus Ectocarpus (Phaeophyceae)
Source: BMC Mol Biol. 2011 Jan 13;12:2. doi: 10.1186/1471-2199-12-2 (PMC3027116; doi:10.1186/1471-2199-12-2)
Supplement: Additional file 1 — List of probes with absolute log2-ratios > 0.5 and > 1 for all examined strains of E. siliculosus. [file 1471-2199-12-2-S1.ZIP]

Archive with 12 entries (8 files):
- Lists_of_variable_probes/
- Lists_of_variable_probes/log2-ratio_less_than_0.5/
- Lists_of_variable_probes/log2-ratio_less_than_0.5/strain2_variable_0.5.txt
- Lists_of_variable_probes/log2-ratio_less_than_0.5/strain3_variable_0.5.txt
- Lists_of_variable_probes/log2-ratio_less_than_0.5/strain4_variable_0.5.txt
- Lists_of_variable_probes/log2-ratio_less_than_1/
- Lists_of_variable_probes/log2-ratio_less_than_1/strain2_variable_1.txt
- Lists_of_variable_probes/log2-ratio_less_than_1/strain3_variable_1.txt
- Lists_of_variable_probes/log2-ratio_less_than_1/strain4_variable_1.txt
- ProbeRemover/
- ProbeRemover/ProbeRemover.jar
- ProbeRemover/Readme.txt
