# Supplementary material for: Microarray estimation of genomic inter-strain variability in the genus Ectocarpus (Phaeophyceae)
Source: BMC Mol Biol. 2011 Jan 13;12:2. doi: 10.1186/1471-2199-12-2 (PMC3027116; doi:10.1186/1471-2199-12-2)
Supplement: Additional file 1 — List of probes with absolute log2-ratios > 0.5 and > 1 for all examined strains of E. siliculosus. [file 1471-2199-12-2-S1.ZIP › Lists_of_variable_probes/log2-ratio_less_than_0.5/strain2_variable_0.5.txt]

CL7617Contig1P00442
LQ0AAA19YJ06FM1_SCFP00018
CL4569Contig1P00263
LQ0AAA12YL16FM1_SCFP00640
LQ0AAB64YP17RM1_SCFP00004
ESV-1-52P00148
CL3212Contig1P00016
LQ0AAB104YG07RM1_SCFP00221
CL1274Contig1P00792
LQ0AAB101YF09RM1_SCFP00067
ESV-1-52P00136
LQ0AAB7YH19FM1_SCFP00332
LQ0AAB104YG07RM1_SCFP00096
LQ0AAB13YG05FM1_SCFP00083
ESV-1-192P01517
CL7723Contig1P00244
CL1804Contig1P01363
CL7617Contig1P00543
ESV-1-79P00197
CL5861Contig1P00458
LQ0ACA24YA24RM1_SCFP00118
LQ0AAB23YK23FM1_SCFP00048
ESV-1-52P00140
CL4569Contig1P00316
CL4725Contig1P00194
LQ0AAB58YK05FM1_SCFP00003
CL4725Contig1P00073
CL5923Contig1P00017
LQ0AAB17YD02FM1_SCFP00191
LQ0AAB37YO04FM1_SCFP00310
CL4547Contig1P00647
LQ0AAB35YJ15FM1_SCFP00192
LQ0AAB64YP17RM1_SCFP00078
CL5975Contig1P00276
LQ0AAB64YP17RM1_SCFP00090
CL5165Contig1P00824
LQ0AAB58YK05FM1_SCFP00008
LQ0AAB27YJ18FM1_SCFP00364
ESV-1-15P00093
CL6776Contig1P00108
CL4569Contig1P00542
LQ0AAB57YC02RM1_SCFP00009
CL4232Contig1P00251
ESV-1-120P00362
ESV-1-52P00132
LQ0ACA24YA24RM1_SCFP00359
LQ0AAB18YK01FM1_SCFP00242
LQ0AAB57YC02RM1_SCFP00016
LQ0AAB58YK05FM1_SCFP00013
ESV-1-226P00642
LQ0AAB104YG07RM1_SCFP00219
LQ0AAB58YK05FM1_SCFP00024
LQ0AAB34YH23FM1_SCFP00242
CL2302Contig1P01416
ESV-1-61P00160
CL4569Contig1P00680
ESV-1-226P00518
CL4210Contig1P00667
LQ0AAB27YJ18FM1_SCFP00370
ESV-1-61P00182
LQ0AAB7YA02FM1_SCFP00041
ESV-1-75P00967
CL3212Contig1P00586
ESV-1-41P00249
LQ0AAA12YL16FM1_SCFP00540
ESV-1-110P00444
LQ0AAB34YH23FM1_SCFP00093
CL5975Contig1P00149
ESV-1-137P00069
LQ0AAB23YK23FM1_SCFP00034
CL5165Contig1P00927
ESV-1-84P00131
LQ0AAB23YK23FM1_SCFP00369
ESV-1-92P00094
ESV-1-91P00395
ESV-1-90P00026
LQ0AAB21YL02FM1_SCFP00228
LQ0ACA21YL20RM1_SCFP00094
CL6937Contig1P00011
LQ0AAA2YL23FM1_SCFP00330
CL5739Contig1P00167
LQ0AAB48YI23FM1_SCFP00111
LQ0AAA2YL23FM1_SCFP00209
CL4232Contig1P00309
LQ0AAB104YG07RM1_SCFP00216
ESV-1-97P00011
ESV-1-91P00160
CL7147Contig1P00190
CL7147Contig1P00359
ESV-1-15P00086
ESV-1-77P00641
ESV-1-95P00103
ESV-1-79P00202
LQ0AAB64YP17RM1_SCFP00066
ESV-1-138P00001
ESV-1-20P00589
ESV-1-74P00885
LQ0AAB23YK23FM1_SCFP00385
ESV-1-132P00513
CL5203Contig1P00133
LQ0ACA24YB20RM1_SCFP00176
ESV-1-42P00346
LQ0AAB34YH23FM1_SCFP00253
LQ0AAB102YB02FM1_SCFP00506
ESV-1-69P00172
ESV-1-136P00144
CL7545Contig1P00376
CL5739Contig1P00407
ESV-1-217P00312
ESV-1-29P01208
CL5975Contig1P00006
LQ0AAB18YK01FM1_SCFP00050
CL6937Contig1P00010
ESV-1-103P00691
ESV-1-103P01116
ESV-1-134P00052
CL2226Contig1P01351
ESV-1-168P00372
CL7617Contig1P00691
LQ0AAB27YJ18FM1_SCFP00004
ESV-1-226P00936
LQ0ACA22YO14RM1_SCFP00072
ESV-1-87P00856
ESV-1-128P00513
CL4777Contig1P00207
CL5504Contig1P00191
ESV-1-186P00661
ESV-1-119P01223
LQ0AAB7YH19FM1_SCFP00594
ESV-1-213P01551
ESV-1-136P00156
ESV-1-53P00395
LQ0AAB48YI23FM1_SCFP00410
CL5421Contig1P00183
LQ0AAB1YK06RM1_SCFP00009
LQ0AAB21YG14FM1_SCFP00065
ESV-1-92P00087
LQ0AAB48YI23FM1_SCFP00488
LQ0AAB21YL02FM1_SCFP00138
ESV-1-95P00150
LQ0AAB37YO04FM1_SCFP00213
LQ0AAB18YK01FM1_SCFP00541
CL7617Contig1P00277
ESV-1-92P00102
CL4801Contig1P00350
CL5739Contig1P00410
CL7723Contig1P00363
ESV-1-207P00559
CL4232Contig1P00070
ESV-1-47P00243
CL6937Contig1P00008
ESV-1-15P00099
ESV-1-212P00095
LQ0ACA24YB20RM1_SCFP00222
ESV-1-223P00073
LQ0AAA16YK12FM1_SCFP00110
CL4777Contig1P00202
LQ0AAB21YG14FM1_SCFP00157
CL1804Contig1P00770
ESV-1-151P01322
CL4301Contig1P00652
ESV-1-54P00095
ESV-1-172P02100
LQ0ACA22YO14RM1_SCFP00337
ESV-1-188P00581
CL7545Contig1P00491
CL7027Contig1P00500
ESV-1-163P00554
ESV-1-132P00828
CL586Contig1P01802
ESV-1-180P02057
ESV-1-127P00201
LQ0AAB38YA10FM1_SCFP00010
CL5923Contig1P00132
CL6470Contig1P00017
CL3212Contig1P00740
ESV-1-28P00090
CL880Contig1P00096
ESV-1-161P00283
LQ0AAB57YC02RM1_SCFP00090
LQ0AAB11YN12FM1_SCFP00601
ESV-1-56P00482
ESV-1-94P00237
LQ0ACA24YA24RM1_SCFP00251
LQ0AAB34YH23FM1_SCFP00041
CL4547Contig1P00343
CL6382Contig1P00001
CL6776Contig1P00250
ESV-1-100P00144
LQ0AAB21YG14FM1_SCFP00051
CL6776Contig1P00267
ESV-1-90P00021
LQ0AAB53YA08FM1_SCFP00501
ESV-1-175P00465
LQ0ACA21YL20RM1_SCFP00125
CL6937Contig1P00009
CL6382Contig1P00603
ESV-1-128P01102
LQ0AAB35YJ15FM1_SCFP00012
LQ0AAA19YJ06FM1_SCFP00323
ESV-1-98P00183
ESV-1-40P00560
CL5421Contig1P00512
LQ0AAB57YC02RM1_SCFP00258
CL2302Contig1P00060
LQ0AFA6YH15RM1_SCFP00248
ESV-1-187P00865
ESV-1-37P00033
LQ0ACA3YO14RM1_SCFP00039
ESV-1-55P00123
LQ0AAA5YG01FM1_SCFP00524
ESV-1-70P00522
CL5861Contig1P00300
CL4210Contig1P00642
ESV-1-137P00092
CL7545Contig1P00497
LQ0AAB17YC07FM1_SCFP00146
CL4801Contig1P00206
ESV-1-163P00619
LQ0AAB37YJ23FM1_SCFP00509
CL4725Contig1P00255
LQ0ACA3YO14RM1_SCFP00043
LQ0ACA24YB20RM1_SCFP00170
ESV-1-93P02570
ESV-1-58P00529
CL3679Contig1P00082
CL7147Contig1P00343
ESV-1-72P00659
CL2302Contig1P00511
CL5923Contig1P00004
ESV-1-213P01352
LQ0AAB14YD22FM1_SCFP00203
LQ0ACA22YO14RM1_SCFP00047
CL5092Contig1P00588
ESV-1-28P00079
ESV-1-56P00563
ESV-1-212P00096
LQ0AAB11YN12FM1_SCFP00562
ESV-1-51P00108
ESV-1-50P00605
ESV-1-8P00783
ESV-1-186P00830
CL7791Contig1P00045
ESV-1-27P00175
CL188Contig3P00793
CL595Contig2P00705
CL6470Contig1P00001
CL6684Contig1P00417
LQ0ACA21YL20RM1_SCFP00237
ESV-1-128P00047
ESV-1-13P00902
LQ0AAB1YK18FM1_SCFP00099
ESV-1-29P00603
ESV-1-44P00308
CL3212Contig1P00176
ESV-1-59P00208
LQ0AAB101YF09FM1_SCFP00266
LQ0AAB17YC07FM1_SCFP00002
ESV-1-107P00008
ESV-1-223P00089
CL7147Contig1P00329
ESV-1-132P00062
LQ0AAB21YL02FM1_SCFP00125
LQ0AAB14YD22FM1_SCFP00347
LQ0ACA3YO14RM1_SCFP00044
ESV-1-128P00646
CL6382Contig1P00089
CL4633Contig1P00663
ESV-1-101P00876
CL1804Contig1P00410
LQ0AAB73YF09FM1_SCFP00210
ESV-1-150P00534
CL5923Contig1P00154
LQ0AAB13YG05FM1_SCFP00203
LQ0AAB79YP09FM1_SCFP00080
ESV-1-67P00190
LQ0ACA3YO14RM1_SCFP00042
ESV-1-111P00173
CL5203Contig1P00506
CL7791Contig1P00229
CL188Contig4P00719
CL4777Contig1P00451
ESV-1-35P00124
LQ0AAB21YO08FM1_SCFP00062
CL3457Contig1P00766
ESV-1-95P00090
ESV-1-41P00232
ESV-1-42P00055
LQ0AFA6YH15RM1_SCFP00234
ESV-1-20P00369
CL3457Contig1P00083
ESV-1-169P00945
ESV-1-101P00456
ESV-1-70P00344
ESV-1-102P00038
LQ0AAA10YB19FM1_SCFP00352
LQ0AAB56YM15FM1_SCFP00241
ESV-1-89P00808
ESV-1-29P01840
ESV-1-186P01024
LQ0AAB5YK19FM1_SCFP00185
CL7723Contig1P00340
ESV-1-84P00459
LQ0AAB12YK01FM1_SCFP00392
LQ0AAB1YC15RM1_SCFP00189
LQ0AAB12YO21FM1_SCFP00358
CL188Contig1P00847
ESV-1-169P01051
ESV-1-136P00112
ESV-1-100P00100
CL4263Contig1P00599
ESV-1-92P00271
ESV-1-194P00113
LQ0AAB35YJ15FM1_SCFP00037
ESV-1-180P00935
ESV-1-107P00098
ESV-1-71P00009
ESV-1-212P00179
ESV-1-162P00125
ESV-1-224P00032
LQ0ACA8YF21RM1_SCFP00181
LQ0AAB36YD24FM1_SCFP00433
LQ0AAB28YC21FM1_SCFP00334
LQ0AAB5YK19FM1_SCFP00335
ESV-1-85P00108
LQ0AFA6YH15RM1_SCFP00118
CL188Contig3P00512
CL188Contig4P00715
CL4232Contig1P00496
CL3940Contig1P01074
ESV-1-129P01229
ESV-1-56P01588
CL2458Contig1P00651
LQ0ACA24YA24RM1_SCFP00027
ESV-1-54P00072
LQ0AAB102YM23FM1_SCFP00256
CL6684Contig1P00413
ESV-1-181P02228
ESV-1-75P00564
CL7423Contig1P00182
LQ0AAA5YG01FM1_SCFP00251
ESV-1-143P00082
LQ0AGA1YA21RM1_SCFP00023
CL188Contig4P00724
ESV-1-188P00784
CL5203Contig1P00612
ESV-1-75P00050
ESV-1-127P00196
CL188Contig4P00890
LQ0AAB7YA02FM1_SCFP00556
ESV-1-134P00069
LQ0AAB7YA02FM1_SCFP00290
LQ0AAB21YG14FM1_SCFP00038
ESV-1-109P00599
CL4504Contig1P00042
CL586Contig1P01490
LQ0AAB35YJ15FM1_SCFP00458
CL4504Contig1P00678
ESV-1-172P01484
LQ0AAB48YI23FM1_SCFP00017
CL7198Contig1P00674
LQ0ACA24YB20RM1_SCFP00160
LQ0AAA19YJ06FM1_SCFP00381
ESV-1-77P00808
LQ0AAB6YD23FM1_SCFP00386
CL188Contig3P01602
ESV-1-93P03049
CL182Contig3P00576
CL6382Contig1P00286
CL188Contig1P00673
ESV-1-212P00199
LQ0AAB18YK01FM1_SCFP00034
CL3457Contig1P00378
CL7027Contig1P00759
ESV-1-35P00068
CL5861Contig1P00040
ESV-1-95P00023
CL1274Contig1P00556
CL6470Contig1P00034
ESV-1-55P00481
ESV-1-207P00187
ESV-1-108P00621
LQ0AAB101YF09RM1_SCFP00045
CL4504Contig1P00151
LQ0ACA8YF21RM1_SCFP00123
CL1125Contig1P00278
LQ0AAB5YK08FM1_SCFP00177
LQ0AAB18YB20FM1_SCFP00344
LQ0AAB39YN16FM1_SCFP00033
CL4504Contig1P00323
ESV-1-221P00087
LQ0AAB5YC24FM1_SCFP00183
LQ0AAB28YK11FM1_SCFP00298
ESV-1-103P00883
LQ0AAB76YD16RM1_SCFP00161
CL3679Contig1P00448
LQ0AAA2YL23FM1_SCFP00145
ESV-1-184P00573
ESV-1-108P00518
LQ0AAB101YF09FM1_SCFP00407
LQ0AAA6YD22FM1_SCFP00295
LQ0AGA1YA21RM1_SCFP00017
CL3981Contig1P00526
CL6405Contig1P00093
CL3678Contig1P00317
LQ0ACA15YJ01RM1_SCFP00047
CL4725Contig1P00181
LQ0AAB75YN12FM1_SCFP00381
ESV-1-62P00777
CL5958Contig1P00101
LQ0AGA1YA21RM1_SCFP00020
CL6194Contig1P00032
LQ0AAB1YK06FM1_SCFP00329
CL5504Contig1P00560
LQ0AAB43YN20FM1_SCFP00076
ESV-1-91P00697
ESV-1-210P01439
CL1804Contig1P00265
ESV-1-141P00176
ESV-1-138P00248
LQ0AAB29YO15FM1_SCFP00465
CL4600Contig1P00935
ESV-1-179P00574
CL6446Contig1P00005
ESV-1-68P00677
LQ0AAB73YI18RM1_SCFP00225
LQ0ACA15YJ01RM1_SCFP00487
LQ0AAB5YK08FM1_SCFP00522
CL3679Contig1P00577
LQ0AAB8YF02FM1_SCFP00129
LQ0AAB11YN06FM1_SCFP00005
ESV-1-48P00057
ESV-1-26P00436
LQ0AAA6YD22FM1_SCFP00226
CL5552Contig1P00578
ESV-1-50P00856
CL4777Contig1P00549
CL4416Contig1P00067
CL3277Contig1P00094
LQ0AAB56YM15FM1_SCFP00406
CL59Contig1P00137
ESV-1-136P00264
CL555Contig1P01816
CL182Contig3P00675
LQ0ACA22YO14RM1_SCFP00200
LQ0AAB99YF01FM1_SCFP00440
CL4960Contig1P00232
ESV-1-158P00314
CL188Contig1P01096
ESV-1-195P00378
LQ0ACA5YF10RM1_SCFP00055
CL5165Contig1P00481
LQ0AAB7YF19FM1_SCFP00516
ESV-1-8P01040
LQ0AAB101YF09RM1_SCFP00056
ESV-1-88P00132
ESV-1-221P00060
CL3678Contig1P00267
ESV-1-133P00976
LQ0AAB75YN12FM1_SCFP00105
CL6194Contig1P00182
CL1214Contig1P00670
CL4263Contig1P00491
LQ0AAB102YM23FM1_SCFP00170
LQ0AAB5YK19FM1_SCFP00004
ESV-1-192P02020
CL195Contig2P00524
LQ0AAB6YD23FM1_SCFP00237
LQ0AAB79YK18FM1_SCFP00179
LQ0ACA6YB07RM1_SCFP00073
CL4301Contig1P00332
LQ0AAB102YM23FM1_SCFP00328
ESV-1-54P00139
LQ0AAB33YH13FM1_SCFP00011
LQ0AAB6YM01FM1_SCFP00247
LQ0AAB102YM23FM1_SCFP00192
CL4210Contig1P00277
CL5421Contig1P00394
LQ0AAB5YL11FM1_SCFP00383
LQ0AAA10YB19FM1_SCFP00356
CL7545Contig1P00227
CL4801Contig1P00053
CL188Contig3P01174
CL1125Contig1P00056
LQ0AAB34YJ05FM1_SCFP00193
LQ0AAB74YI22FM1_SCFP00063
CL1274Contig1P00851
ESV-1-58P00924
LQ0AAB18YB20FM1_SCFP00335
CL7140Contig1P00273
ESV-1-74P01244
CL1450Contig1P01143
LQ0AAB17YD02FM1_SCFP00001
LQ0AAB46YM17FM1_SCFP00132
LQ0AAB37YO04FM1_SCFP00045
ESV-1-71P00829
CL762Contig1P00730
ESV-1-131P00034
CL6065Contig1P00679
LQ0AAB26YJ19FM1_SCFP00105
LQ0AAA2YL23FM1_SCFP00451
LQ0AAB36YD24FM1_SCFP00283
LQ0AAB25YK22FM1_SCFP00501
ESV-1-168P00376
CL7423Contig1P00432
ESV-1-137P00049
LQ0AAB39YE21FM1_SCFP00128
LQ0AAB11YN06FM1_SCFP00018
ESV-1-53P00267
LQ0AAB91YH10FM1_SCFP00051
ESV-1-26P00045
LQ0AAB96YO07RM1_SCFP00081
CL1116Contig1P01564
ESV-1-116P00001
CL745Contig1P00504
LQ0AFA7YF11RM1_SCFP00001
LQ0AAB4YC04FM1_SCFP00075
LQ0AAB92YG06FM1_SCFP00180
CL1214Contig1P00129
LQ0AAA5YG01FM1_SCFP00135
LQ0AAA10YB19FM1_SCFP00259
LQ0AAB13YG05FM1_SCFP00250
LQ0AAB27YJ18FM1_SCFP00084
LQ0AAB73YF09FM1_SCFP00170
ESV-1-217P00556
CL188Contig1P01502
LQ0AAB43YN20FM1_SCFP00048
CL586Contig1P00852
ESV-1-174P00277
LQ0AAB34YJ05FM1_SCFP00343
LQ0AAB37YO04FM1_SCFP00109
CL745Contig2P01336
ESV-1-15P00039
LQ0AAB26YN03FM1_SCFP00017
LQ0AAB1YA11RM1_SCFP00036
ESV-1-165P00120
CL6776Contig1P00407
ESV-1-114P00575
CL1Contig46P01023
ESV-1-146P00145
ESV-1-25P00001
CL6065Contig1P00798
CL745Contig2P01332
ESV-1-98P00610
CL6194Contig1P00196
ESV-1-59P00040
LQ0AAB5YK08FM1_SCFP00440
LQ0AEA8YJ19RM1_SCFP00115
ESV-1-67P00265
LQ0AAB17YL24FM1_SCFP00217
LQ0AAB38YE08FM1_SCFP00063
LQ0AAB17YB04FM1_SCFP00339
CL1125Contig2P00935
LQ0AAB17YL24FM1_SCFP00208
ESV-1-111P00429
ESV-1-51P00140
CL4301Contig1P00928
LQ0AAB5YK08FM1_SCFP00541
ESV-1-125P00362
ESV-1-199P00164
LQ0AAB74YF05FM1_SCFP00029
LQ0AAB79YP09FM1_SCFP00288
CL6405Contig1P00245
ESV-1-80P00578
LQ0AAB99YF01FM1_SCFP00438
LQ0AAB36YD24FM1_SCFP00176
ESV-1-169P00673
CL4479Contig1P00921
LQ0ACA6YB07RM1_SCFP00078
CL1515Contig1P00164
LQ0AAB44YJ18FM1_SCFP00251
LQ0AAB12YJ05FM1_SCFP00504
ESV-1-158P00344
CL7690Contig1P00444
LQ0ACA5YF10RM1_SCFP00052
CL7565Contig1P00292
CL5930Contig1P00763
CL6821Contig1P00038
LQ0ACA6YB07RM1_SCFP00036
CL5739Contig1P00642
CL7388Contig1P00268
LQ0AAB74YF05FM1_SCFP00020
LQ0AAB79YK18FM1_SCFP00126
CL773Contig1P00988
CL1761Contig2P00266
CL3736Contig1P00183
LQ0AAB14YN23FM1_SCFP00436
ESV-1-217P00002
LQ0AAB53YK02RM1_SCFP00170
CL3583Contig1P00107
LQ0AFA6YH15RM1_SCFP00218
LQ0AAB92YC13FM1_SCFP00154
LQ0AAB102YB02FM1_SCFP00107
LQ0AAB11YN06FM1_SCFP00487
CL6044Contig1P00269
CL7295Contig1P00144
ESV-1-29P01968
LQ0AAB69YP24RM1_SCFP00309
ESV-1-192P02191
CL2468Contig1P00860
ESV-1-110P00219
CL1125Contig1P00042
ESV-1-175P00816
LQ0ABA2YI11FM1_SCFP00191
LQ0AAB6YP06FM1_SCFP00185
LQ0AAB99YF01FM1_SCFP00434
CL3Contig3P00916
CL5085Contig1P00298
LQ0AAB28YP23FM1_SCFP00025
ESV-1-8P00067
LQ0AAB38YA10FM1_SCFP00106
LQ0AGA1YA21RM1_SCFP00012
LQ0AAB37YE15FM1_SCFP00001
ESV-1-81P00038
LQ0ACA15YJ01RM1_SCFP00103
ESV-1-158P00562
ESV-1-139P00353
LQ0AAB34YJ05FM1_SCFP00417
ESV-1-3P00283
ESV-1-183P00124
LQ0AAB28YD12FM1_SCFP00224
ESV-1-85P00617
CL7077Contig1P01006
LQ0AAB95YC16RM1_SCFP00150
LQ0AAB5YL11FM1_SCFP00310
ESV-1-217P00304
CL2302Contig1P01064
CL1761Contig2P00387
LQ0AAB42YG02FM1_SCFP00506
CL1422Contig1P00453
LQ0AAB39YN16FM1_SCFP00532
CL1Contig46P01033
LQ0AAA14YK03FM1_SCFP00035
ESV-1-85P00806
ESV-1-101P00153
CL13Contig4P00732
ESV-1-110P00196
ESV-1-64P00045
CL3678Contig1P00329
ESV-1-190P00089
ESV-1-184P00478
CL4170Contig1P00145
CL5228Contig1P00121
ESV-1-66P00567
ESV-1-86P00280
LQ0AAA7YM07FM1_SCFP00117
LQ0AAB1YC15RM1_SCFP00184
CL4301Contig1P00116
LQ0AEA8YN08RM1_SCFP00076
CL6728Contig1P00642
CL7423Contig1P00638
CL7423Contig1P00007
LQ0AAB101YF09RM1_SCFP00202
ESV-1-36P00560
LQ0AAB92YC13FM1_SCFP00158
ESV-1-110P00055
CL762Contig1P00555
ESV-1-62P01272
LQ0AAB28YK11FM1_SCFP00308
CL7690Contig1P00251
CL3013Contig1P00232
CL7566Contig1P00087
CL7373Contig1P00001
LQ0AAB21YO16FM1_SCFP00051
LQ0AAB17YC07FM1_SCFP00265
LQ0ADA6YL12RM1_SCFP00007
CL6882Contig1P00346
LQ0AAB39YE21FM1_SCFP00054
LQ0AAB92YC13FM1_SCFP00042
ESV-1-207P00089
CL5975Contig1P00546
ESV-1-31P00281
LQ0AAB12YD06FM1_SCFP00150
CL3909Contig1P00531
ESV-1-130P00297
LQ0AAB38YB09FM1_SCFP00091
ESV-1-53P00071
CL1030Contig1P00489
CL7516Contig1P00516
CL586Contig1P01389
LQ0ACA23YC22RM1_SCFP00144
CL64Contig3P00036
LQ0AAB36YB18FM1_SCFP00234
LQ0AAB15YN14FM1_SCFP00517
CL694Contig1P01143
LQ0AAA12YL16FM1_SCFP00331
ESV-1-42P00175
LQ0AAB90YA02FM1_SCFP00187
LQ0AAB61YF07FM1_SCFP00373
LQ0AAB43YN20FM1_SCFP00070
LQ0AAB56YM15FM1_SCFP00229
LQ0AAB100YC08FM1_SCFP00154
CL655Contig1P01884
LQ0ACA5YF10RM1_SCFP00049
ESV-1-133P00633
ESV-1-91P01375
LQ0AAB46YI03FM1_SCFP00049
LQ0AAB13YJ06FM1_SCFP00301
ESV-1-77P00839
ESV-1-209P01129
LQ0AAB8YF02FM1_SCFP00598
ESV-1-187P00498
CL6728Contig1P00571
LQ0ACA8YF21RM1_SCFP00262
CL13Contig14P02669
CL4735Contig1P01021
CL5421Contig1P00253
LQ0AAA5YG01FM1_SCFP00029
CL3520Contig1P00095
LQ0AAB4YC04FM1_SCFP00087
CL2099Contig1P01600
LQ0AAB4YC04FM1_SCFP00457
LQ0AAB7YA02FM1_SCFP00419
ESV-1-88P00925
ESV-1-48P00061
ESV-1-130P00074
LQ0AAB14YN23FM1_SCFP00443
LQ0AAB1YK06FM1_SCFP00518
CL4170Contig1P00395
ESV-1-48P00054
CL4210Contig1P00463
CL3013Contig1P00444
LQ0ABA2YI11FM1_SCFP00182
LQ0AAB92YC13FM1_SCFP00055
ESV-1-129P00975
LQ0AAB46YM17FM1_SCFP00189
LQ0AAB73YF09FM1_SCFP00194
LQ0AAB12YJ05FM1_SCFP00348
CL4835Contig1P00568
LQ0AAB14YD22FM1_SCFP00138
LQ0AAB101YI03FM1_SCFP00498
ESV-1-111P00321
LQ0AAB28YN12FM1_SCFP00219
LQ0AAA21YD05FM1_SCFP00614
LQ0AEA8YN08RM1_SCFP00035
ESV-1-57P00977
CL2761Contig1P00144
CL1214Contig1P01269
CL4344Contig1P00546
ESV-1-64P00174
CL3435Contig1P00658
LQ0AAB75YN12FM1_SCFP00015
CL1502Contig1P00600
LQ0AAB28YC21FM1_SCFP00190
LQ0AAB15YN14FM1_SCFP00191
ESV-1-28P00466
CL59Contig1P00012
LQ0AAB89YB21FM1_SCFP00538
LQ0AAB5YL11FM1_SCFP00202
CL1761Contig2P00382
LQ0AEA8YJ19RM1_SCFP00113
LQ0AAB96YF15RM1_SCFP00351
LQ0AAB96YL06FM1_SCFP00010
LQ0AAB5YL11FM1_SCFP00409
CL64Contig3P00029
ESV-1-126P00511
LQ0ACA21YL20RM1_SCFP00410
ESV-1-59P00100
LQ0AAB90YA02FM1_SCFP00186
LQ0AAB38YM01FM1_SCFP00008
LQ0AAB24YD19FM1_SCFP00309
CL1238Contig1P01042
LQ0AAB12YJ05FM1_SCFP00148
CL1781Contig1P00816
LQ0AAB28YP23FM1_SCFP00328
LQ0AAA10YK14FM1_SCFP00133
LQ0AFA7YF11RM1_SCFP00202
LQ0ABA2YI11FM1_SCFP00200
LQ0AAB2YJ23FM1_SCFP00053
CL5466Contig1P00339
LQ0AAB71YB01RM1_SCFP00006
CL4309Contig1P00182
ESV-1-104P00348
ESV-1-166P00056
ESV-1-34P01805
LQ0ADA6YL12RM1_SCFP00003
LQ0AAB77YK14RM1_SCFP00113
LQ0AAB76YD16RM1_SCFP00328
LQ0AAB2YN14FM1_SCFP00591
CL1125Contig2P00006
CL59Contig1P00182
ESV-1-42P00106
ESV-1-175P00115
LQ0AAB42YG02FM1_SCFP00097
ESV-1-150P00121
CL773Contig1P00931
CL7084Contig1P00413
LQ0AAB73YI18RM1_SCFP00192
LQ0AAB22YA12FM1_SCFP00036
LQ0AAB36YC05FM1_SCFP00008
LQ0ACA4YA21RM1_SCFP00020
LQ0ACA8YF21RM1_SCFP00246
CL1761Contig2P00329
LQ0AAB39YA08FM1_SCFP00084
ESV-1-134P00242
CL6065Contig1P00781
CL3678Contig1P00105
LQ0AAB28YC02FM1_SCFP00178
LQ0AAB57YD17FM1_SCFP00093
CL1030Contig1P01122
ESV-1-47P00260
LQ0AAB48YF08FM1_SCFP00190
CL1Contig24P00853
CL4576Contig1P01022
CL7690Contig1P00340
ESV-1-66P00969
CL6728Contig1P00088
LQ0AAB90YH18FM1_SCFP00083
ESV-1-72P00001
LQ0AAB38YB09FM1_SCFP00095
LQ0AAB101YI07FM1_SCFP00051
CL4881Contig1P00595
ESV-1-76P00552
CL6405Contig1P00253
LQ0AAB90YA02FM1_SCFP00355
LQ0AAB4YC04FM1_SCFP00327
LQ0AAB79YP09FM1_SCFP00182
CL5129Contig1P00061
ESV-1-188P00942
LQ0AAB36YC05FM1_SCFP00004
CL1835Contig1P01529
ESV-1-176P00049
CL1116Contig1P01084
CL80Contig10P00903
ESV-1-221P00064
CL745Contig2P01341
CL4097Contig1P00190
LQ0AAB6YD23FM1_SCFP00005
ESV-1-104P00130
LQ0ACA22YP20RM1_SCFP00041
ESV-1-187P00058
LQ0AAB38YB09FM1_SCFP00074
ESV-1-135P00809
CL5861Contig1P00071
CL4423Contig1P00601
ESV-1-43P00455
CL3Contig3P00718
CL13Contig6P00306
LQ0AAB75YH02RM1_SCFP00184
ESV-1-224P00429
ESV-1-210P00991
CL463Contig1P01044
CL13Contig6P00070
CL3978Contig1P00069
ESV-1-213P00960
CL416Contig2P00255
LQ0AAB43YN20FM1_SCFP00072
LQ0AAB18YB20FM1_SCFP00363
CL3738Contig1P00356
LQ0AAB8YF02FM1_SCFP00594
LQ0AAB2YM19FM1_SCFP00263
ESV-1-126P00168
LQ0AAB79YK18FM1_SCFP00149
LQ0AAB33YJ05FM1_SCFP00015
LQ0AAB1YC15RM1_SCFP00068
LQ0AAB14YN23FM1_SCFP00432
LQ0AAB7YH19FM1_SCFP00028
CL5958Contig1P00830
CL5092Contig1P00659
CL166Contig1P01434
LQ0AAB39YL23FM1_SCFP00421
ESV-1-183P00140
LQ0AAB17YB04FM1_SCFP00009
CL5228Contig1P00105
LQ0AAB99YF01FM1_SCFP00437
LQ0ACA4YA21RM1_SCFP00025
ESV-1-96P00754
LQ0AAB77YK14RM1_SCFP00095
CL64Contig4P01935
CL7115Contig1P00555
ESV-1-161P00468
CL3434Contig1P00661
LQ0AAB53YK02RM1_SCFP00156
CL4431Contig1P00243
ESV-1-124P00379
LQ0AEA6YO01RM1_SCFP00042
ESV-1-219P00103
CL2771Contig1P00580
LQ0AAB17YL24FM1_SCFP00299
LQ0ACA15YD19RM1_SCFP00452
LQ0AAB36YG05FM1_SCFP00552
ESV-1-223P00186
ESV-1-90P00195
CL603Contig1P01224
ESV-1-44P00183
LQ0AFA7YF11RM1_SCFP00080
ESV-1-86P00200
ESV-1-23P00616
CL5228Contig1P00113
CL1903Contig1P00408
LQ0AAB101YF09FM1_SCFP00061
LQ0AAB43YE20FM1_SCFP00202
ESV-1-154P00521
CL64Contig4P01088
ESV-1-166P00672
LQ0AAB12YO21FM1_SCFP00326
LQ0AAB56YO05FM1_SCFP00158
LQ0AAB49YP20FM1_SCFP00343
LQ0AAB87YJ09FM1_SCFP00501
LQ0AAB70YF07RM1_SCFP00108
CL7077Contig1P00056
LQ0AAB75YK03FM1_SCFP00048
CL13Contig8P01241
LQ0AAB1YK06RM1_SCFP00055
LQ0AAB7YG14FM1_SCFP00450
CL1496Contig1P01600
ESV-1-51P00176
ESV-1-173P00141
CL7Contig15P00157
CL64Contig3P00035
ESV-1-40P00613
LQ0AAB97YI08FM1_SCFP00001
ESV-1-67P00129
CL5983Contig1P00136
CL1761Contig1P00162
CL2238Contig1P01191
CL7503Contig1P00080
LQ0AAB4YM12FM1_SCFP00149
ESV-1-80P00207
LQ0AAB25YB24FM1_SCFP00012
CL463Contig1P00227
LQ0AAB53YA08FM1_SCFP00245
LQ0ACA22YP20RM1_SCFP00052
LQ0AAB87YJ09FM1_SCFP00485
LQ0AAB16YG19FM3_SCFP00103
CL1116Contig1P00608
ESV-1-221P00073
CL3277Contig1P00298
CL3435Contig1P00462
LQ0AAB12YH02FM1_SCFP00058
LQ0AAB78YN05FM1_SCFP00440
LQ0AAB89YB21FM1_SCFP00523
LQ0AAA14YK03FM1_SCFP00092
LQ0AAB10YE19FM1_SCFP00058
LQ0AAB97YI08FM1_SCFP00131
LQ0AAB49YH07FM1_SCFP00521
LQ0AAB96YL06FM1_SCFP00019
CL182Contig3P00945
CL4100Contig1P00512
LQ0AAB84YN18RM1_SCFP00014
CL419Contig1P01649
CL217Contig1P01397
LQ0AAB36YG05FM1_SCFP00088
LQ0AAB24YD19FM1_SCFP00319
LQ0AAB50YB17FM1_SCFP00473
LQ0AAB31YG10FM1_SCFP00453
LQ0AAB95YL24FM1_SCFP00080
CL538Contig1P02149
ESV-1-74P01171
LQ0AAB22YA12FM1_SCFP00529
CL7027Contig1P00323
LQ0AAB42YE14FM1_SCFP00029
CL463Contig1P00108
CL4600Contig1P00075
CL463Contig1P01248
CL268Contig1P01994
CL5702Contig1P00364
CL2664Contig1P00179
LQ0AAB66YP11FM1_SCFP00008
CL7251Contig1P00498
LQ0AAB2YJ23FM1_SCFP00056
LQ0AAB42YG02FM1_SCFP00188
CL3262Contig1P01259
LQ0AAB101YM01FM1_SCFP00067
LQ0AAA6YD22FM1_SCFP00463
LQ0AAA20YO04FM1_SCFP00030
LQ0AEA8YN08RM1_SCFP00057
LQ0AAB38YM01FM1_SCFP00001
ESV-1-173P00596
LQ0AAB102YH10FM1_SCFP00435
LQ0AAB77YB05FM1_SCFP00063
LQ0AFA8YK20RM1_SCFP00092
LQ0AAB75YJ11FM1_SCFP00203
LQ0AAB90YB21FM1_SCFP00181
CL217Contig1P01026
LQ0AAB38YB09FM1_SCFP00087
ESV-1-90P00139
CL101Contig2P00763
ESV-1-158P00069
LQ0AAB33YJ05FM1_SCFP00146
LQ0AAB26YP19FM1_SCFP00554
LQ0AAB26YN03FM1_SCFP00075
ESV-1-173P00365
CL4423Contig1P00197
LQ0AAB96YH02FM1_SCFP00137
LQ0AAB6YO01FM1_SCFP00013
ESV-1-35P00064
ESV-1-79P00063
LQ0AAA22YA17FM1_SCFP00118
LQ0AAB75YJ11FM1_SCFP00099
LQ0AAB22YA12FM1_SCFP00423
LQ0AAB25YK22FM1_SCFP00138
LQ0AAB11YN12FM1_SCFP00246
CL7220Contig1P00549
CL4290Contig1P00452
ESV-1-64P00438
CL6844Contig1P00485
LQ0AAB1YO14FM1_SCFP00141
ESV-1-187P00191
CL4783Contig1P00446
LQ0AAB36YC05FM1_SCFP00001
CL7791Contig1P00967
CL6684Contig1P00299
CL7056Contig1P00300
LQ0AAB53YD17FM1_SCFP00001
CL5491Contig1P00166
ESV-1-100P00125
CL504Contig1P00006
LQ0AAB39YA08FM1_SCFP00036
ESV-1-81P00579
CL1207Contig1P00614
CL2632Contig1P00353
CL1611Contig1P00795
LQ0AAB16YG19FM3_SCFP00082
LQ0AAA22YA17FM1_SCFP00545
CL1856Contig1P00483
ESV-1-60P00196
LQ0AAB92YG17FM1_SCFP00094
LQ0AAB38YI04FM1_SCFP00010
LQ0AAB44YD11FM1_SCFP00283
ESV-1-93P02954
CL995Contig2P00306
LQ0AAB26YJ19FM1_SCFP00089
ESV-1-73P00077
CL6821Contig1P00027
LQ0AAB28YO22FM1_SCFP00403
LQ0AAA5YK22FM1_SCFP00001
CL4094Contig1P00606
CL1030Contig1P00935
ESV-1-30P00771
LQ0ACA17YC13RM1_SCFP00452
CL6826Contig1P00842
LQ0AAB81YO13FM1_SCFP00023
LQ0AAB89YL16FM1_SCFP00182
ESV-1-21P00835
CL6408Contig1P00979
CL6606Contig1P00483
ESV-1-76P00008
LQ0AAB31YG13FM1_SCFP00423
CL4093Contig1P00932
LQ0AFA8YK20RM1_SCFP00085
LQ0AAB33YJ05FM1_SCFP00001
CL7454Contig1P00122
LQ0AEA6YC07RM1_SCFP00480
LQ0AAB47YF19FM1_SCFP00002
CL291Contig2P00570
CL6856Contig1P00177
LQ0ACA4YA21RM1_SCFP00018
LQ0AAA2YJ04RM1_SCFP00190
LQ0AAB17YD02FM1_SCFP00400
LQ0AAB1YK06RM1_SCFP00059
LQ0AAA17YA15FM1_SCFP00300
CL1507Contig1P01291
CL5359Contig1P00397
LQ0AAB57YI13FM1_SCFP00343
LQ0AAA20YF16FM1_SCFP00481
LQ0AAB99YM17FM1_SCFP00019
ESV-1-146P00165
LQ0AAB37YA03FM1_SCFP00003
LQ0AAB28YP23FM1_SCFP00351
LQ0AAB13YG05FM1_SCFP00232
ESV-1-77P00278
LQ0AAB94YC02FM1_SCFP00040
CL115Contig1P01350
LQ0AEA8YN08RM1_SCFP00042
ESV-1-88P00425
CL4170Contig1P00540
CL1025Contig1P01281
LQ0AAB75YK03FM1_SCFP00407
LQ0AAB90YL04FM1_SCFP00141
LQ0AAB75YL19FM1_SCFP00007
LQ0AAB5YK19FM1_SCFP00492
LQ0AAA17YA15FM1_SCFP00153
LQ0AAB75YJ11FM1_SCFP00075
CL955Contig1P00939
ESV-1-120P00189
CL2664Contig1P00108
LQ0AAB77YH24FM1_SCFP00042
CL4347Contig1P00001
LQ0ACA3YB06RM1_SCFP00254
LQ0AAB50YF12FM1_SCFP00077
LQ0AAA11YE23FM1_SCFP00088
ESV-1-182P00030
CL419Contig1P01898
LQ0AAB86YC05FM1_SCFP00089
CL1128Contig1P00834
CL217Contig1P01153
LQ0AAB42YO14FM1_SCFP00429
CL2259Contig1P00023
LQ0AAB17YC07FM1_SCFP00294
CL136Contig1P02522
LQ0AAB6YD23FM1_SCFP00114
ESV-1-102P00044
LQ0AAB72YN11FM1_SCFP00083
CL7141Contig1P00253
LQ0AFA8YK20RM1_SCFP00129
LQ0ACA22YE17RM1_SCFP00057
CL4936Contig1P00420
ESV-1-25P00322
CL4960Contig1P00489
CL7084Contig1P00318
LQ0AAB86YB16RM1_SCFP00351
LQ0AAB7YI11FM1_SCFP00236
CL7251Contig1P00283
CL4218Contig1P00148
CL8Contig10P00125
ESV-1-168P00292
CL4263Contig1P00334
LQ0AAA20YO04FM1_SCFP00048
ESV-1-228P00099
CL1101Contig1P00699
LQ0AAB89YH15RM1_SCFP00241
CL2382Contig1P01252
CL2599Contig1P00122
CL6606Contig1P00699
LQ0AAB30YO20FM1_SCFP00104
CL5485Contig1P00591
CL7084Contig1P00305
LQ0AAB33YJ05FM1_SCFP00030
CL2664Contig1P00017
LQ0AAB38YE08FM1_SCFP00301
CL7413Contig1P00580
LQ0AAB101YI07FM1_SCFP00002
CL7174Contig1P00674
CL419Contig1P01376
LQ0AAB26YL12FM1_SCFP00023
CL1112Contig1P00227
LQ0AAB68YE08RM1_SCFP00011
ESV-1-20P00479
LQ0ACA24YM06RM1_SCFP00009
LQ0AAA9YL24FM1_SCFP00152
CL486Contig1P00521
ESV-1-38P00245
ESV-1-134P00521
CL6949Contig1P00365
LQ0AAA5YK23FM1_SCFP00189
CL3978Contig1P00206
LQ0AAB87YL20RM1_SCFP00351
LQ0AAB2YM19FM1_SCFP00566
LQ0AAB22YA12FM1_SCFP00249
LQ0AAB49YO01FM1_SCFP00332
CL4513Contig1P00204
CL3424Contig1P00805
LQ0AAA11YP08FM1_SCFP00120
LQ0AAB22YJ20FM1_SCFP00376
ESV-1-43P00089
CL3978Contig1P00073
LQ0AAB76YG01FM1_SCFP00328
CL4097Contig1P00185
CL1214Contig1P00454
CL587Contig1P00787
ESV-1-83P00673
CL880Contig2P00491
CL7752Contig1P00121
CL4835Contig1P00127
ESV-1-79P00285
LQ0AAB46YM17FM1_SCFP00246
LQ0AAB15YP20FM1_SCFP00592
CL5228Contig1P00172
CL5472Contig1P00432
CL805Contig1P00554
CL3Contig3P01138
CL3013Contig1P01285
CL3679Contig1P00397
ESV-1-43P00373
LQ0AAB72YN11FM1_SCFP00060
LQ0AAB41YI12FM1_SCFP00267
CL13Contig7P00402
CL5958Contig1P00235
LQ0AFA7YA19RM1_SCFP00154
ESV-1-195P00019
LQ0AAB104YK08FM1_SCFP00197
LQ0AAB101YI03FM1_SCFP00143
CL214Contig1P00577
LQ0AAB25YC22FM1_SCFP00544
LQ0AAB12YJ05FM1_SCFP00209
CL291Contig2P00005
ESV-1-166P00244
LQ0ACA13YF15RM1_SCFP00532
LQ0AAB94YC02FM1_SCFP00155
CL2293Contig1P00002
CL4783Contig1P00548
CL7124Contig1P00291
CL2757Contig1P00844
ESV-1-135P01248
CL13Contig4P01013
ESV-1-4P00358
LQ0AAB84YN18RM1_SCFP00020
LQ0AAB11YL24FM1_SCFP00025
CL5359Contig1P00603
ESV-1-153P00268
LQ0AAB31YM13FM1_SCFP00371
LQ0AAB75YL19FM1_SCFP00017
CL1496Contig1P00938
CL2455Contig1P00086
CL291Contig3P00644
CL4655Contig1P01093
LQ0AEA8YJ19RM1_SCFP00111
CL221Contig1P02147
CL3729Contig1P00383
CL7Contig15P00237
CL147Contig1P01187
LQ0AAB31YI13FM1_SCFP00179
CL3277Contig1P00468
LQ0AAB38YA10FM1_SCFP00109
LQ0AAB66YO16RM1_SCFP00008
CL64Contig3P00033
LQ0ACA6YB07RM1_SCFP00020
CL4423Contig1P00612
LQ0AAB38YM01FM1_SCFP00012
CL504Contig1P00256
CL8Contig12P00723
CL3965Contig1P00551
LQ0AAB2YL19FM1_SCFP00454
LQ0AAB101YM01FM1_SCFP00366
ESV-1-122P00317
CL1140Contig1P00882
LQ0ADA6YL12RM1_SCFP00059
CL13Contig3P00346
CL4935Contig1P00528
ESV-1-176P00028
CL1005Contig1P00455
LQ0AAB1YK06RM1_SCFP00031
ESV-1-35P00044
CL6313Contig1P00211
LQ0AAB66YO16RM1_SCFP00023
CL5203Contig1P00068
ESV-1-195P00111
LQ0ACA25YP02RM1_SCFP00010
LQ0AFA7YF11RM1_SCFP00253
ESV-1-184P00340
LQ0AAB11YO18FM1_SCFP00413
LQ0AAB89YH15RM1_SCFP00237
LQ0AAA10YB19FM1_SCFP00405
ESV-1-21P00595
CL6474Contig1P00018
LQ0AAB3YI06FM1_SCFP00200
CL6014Contig1P00102
LQ0AAB73YN23FM1_SCFP00501
CL1207Contig1P00016
CL7704Contig1P00025
CL13Contig1P01460
CL13Contig4P01085
LQ0AAB52YD22FM1_SCFP00321
CL5009Contig1P00170
LQ0AAB44YH03FM1_SCFP00026
CL2939Contig1P00935
LQ0AAB36YG22FM1_SCFP00001
LQ0AAA10YO05FM1_SCFP00210
CL5455Contig1P00488
LQ0AAB101YM01FM1_SCFP00191
ESV-1-98P00001
CL7140Contig1P00532
LQ0AAB26YD11FM1_SCFP00033
CL6020Contig1P00105
ESV-1-54P00051
LQ0AAB82YH02RM1_SCFP00021
CL5359Contig1P00041
LQ0AAA22YA17FM1_SCFP00079
LQ0AAB39YO12FM1_SCFP00440
LQ0AAB1YG08FM1_SCFP00167
ESV-1-32P00130
CL2761Contig1P00390
LQ0AAB37YF16FM1_SCFP00278
LQ0AAB51YD17RM1_SCFP00005
LQ0AAB23YM07FM1_SCFP00515
CL4750Contig1P00777
CL1067Contig1P01017
CL3444Contig1P00487
CL6888Contig1P00044
CL555Contig1P01990
ESV-1-31P00102
CL7Contig15P00149
CL5616Contig1P00437
LQ0AAB36YG05FM1_SCFP00470
CL2457Contig1P00131
CL40Contig1P00156
LQ0AAA6YD22FM1_SCFP00561
CL1496Contig1P00297
LQ0AAB6YD19FM1_SCFP00001
LQ0AAB89YH15RM1_SCFP00231
CL823Contig1P00093
CL4309Contig1P00096
CL172Contig1P01234
LQ0AAB42YG02FM1_SCFP00139
CL781Contig1P01461
CL4584Contig1P00638
LQ0AAB104YD06RM1_SCFP00032
CL64Contig4P00702
CL606Contig1P00053
LQ0AAB100YJ16FM1_SCFP00089
CL4753Contig1P00688
LQ0AAB43YE20FM1_SCFP00254
ESV-1-51P00019
CL4513Contig1P00140
CL3614Contig1P00266
LQ0AAB27YM18FM1_SCFP00172
LQ0ACA23YF22RM1_SCFP00250
CL2130Contig1P00499
CL13Contig4P01200
CL1730Contig1P00569
LQ0AAA18YP22FM1_SCFP00269
CL633Contig1P00502
LQ0AAB75YA10FM1_SCFP00206
LQ0AAB4YM04FM1_SCFP00154
CL6821Contig1P00014
LQ0AAB76YD16RM1_SCFP00349
LQ0AAB51YD17RM1_SCFP00001
LQ0ACA19YH06RM1_SCFP00234
CL5519Contig1P00538
CL6446Contig1P00647
ESV-1-57P00014
LQ0AAB26YD11FM1_SCFP00457
ESV-1-44P00066
CL1714Contig1P00488
CL7454Contig1P00129
CL1207Contig1P00596
LQ0AAB102YK02FM1_SCFP00072
LQ0AAA11YL24FM1_SCFP00421
CL1428Contig1P00154
CL3374Contig1P00138
LQ0AAB97YM23FM1_SCFP00123
CL4783Contig1P00221
LQ0ACA17YC13RM1_SCFP00575
CL462Contig4P00214
CL5092Contig1P00414
LQ0AAB25YC22FM1_SCFP00001
LQ0ACA15YJ01RM1_SCFP00343
LQ0AAA1YN05RM1_SCFP00243
LQ0AAB39YL23FM1_SCFP00490
LQ0AAB95YK18FM1_SCFP00273
LQ0AEA6YO01RM1_SCFP00267
CL1761Contig1P01089
LQ0AAB56YA23FM1_SCFP00135
CL5447Contig1P00025
CL4170Contig1P00009
LQ0AAB98YA12FM1_SCFP00249
CL217Contig1P00912
LQ0AAA17YA15FM1_SCFP00288
CL6133Contig1P00477
LQ0AAB41YL09FM1_SCFP00092
LQ0AAB102YO24FM1_SCFP00007
CL224Contig1P00306
LQ0AAB75YJ11FM1_SCFP00307
CL13Contig3P01206
LQ0AAB14YD02FM1_SCFP00562
ESV-1-102P00048
LQ0AAB14YI21FM1_SCFP00365
CL964Contig1P00232
LQ0AAB54YK18FM1_SCFP00159
LQ0AAB66YO16RM1_SCFP00004
CL761Contig1P00745
LQ0AAB28YK21FM1_SCFP00030
LQ0AAA14YH12FM1_SCFP00067
CL5616Contig1P00415
LQ0AAB74YI22FM1_SCFP00257
CL5447Contig1P00658
CL6492Contig1P00701
LQ0ADA18YJ12RM1_SCFP00295
CL3352Contig1P00602
LQ0AAB1YM22RM1_SCFP00358
LQ0AAB35YC23FM1_SCFP00378
CL1354Contig1P00021
CL6882Contig1P00455
CL2220Contig1P00914
LQ0AAB25YB24FM1_SCFP00440
CL1176Contig1P00718
CL6891Contig1P00149
CL3457Contig1P01062
CL5958Contig1P00577
LQ0AAA17YA15FM1_SCFP00003
CL1796Contig1P00445
CL4072Contig1P00398
LQ0ACA5YF10RM1_SCFP00040
CL265Contig1P01443
LQ0AAB99YF18FM1_SCFP00001
LQ0AAB43YE20FM1_SCFP00182
CL3434Contig1P00782
LQ0AAB38YG21FM1_SCFP00257
CL4888Contig1P00251
LQ0AAB61YH22FM1_SCFP00172
CL916Contig1P00371
LQ0AAB54YK18FM1_SCFP00176
CL2851Contig1P00186
CL7295Contig1P00011
CL645Contig1P01133
CL4655Contig1P01088
CL295Contig1P00401
LQ0AAB28YP23FM1_SCFP00340
LQ0AAA7YH14FM1_SCFP00495
CL6826Contig1P00467
CL4801Contig1P00613
CL6269Contig1P00069
CL3434Contig1P00496
LQ0AAB48YN07FM1_SCFP00339
CL2664Contig1P00030
CL1067Contig1P00749
LQ0AAB104YG17FM1_SCFP00036
CL7566Contig1P00776
CL5971Contig1P00101
CL5877Contig1P00872
LQ0AFA5YF06RM1_SCFP00003
ESV-1-118P01056
CL1496Contig1P00804
LQ0AAB22YJ07FM1_SCFP00260
LQ0AAB22YN15FM1_SCFP00546
LQ0AEA6YO01RM1_SCFP00049
LQ0AAB58YI24RM1_SCFP00172
CL6606Contig1P00473
LQ0AAB90YL04FM1_SCFP00328
LQ0AAB57YD17FM1_SCFP00172
LQ0AAB87YF18RM1_SCFP00212
ESV-1-75P00298
LQ0AAB58YH22FM1_SCFP00332
CL538Contig1P01825
LQ0AAB11YN06FM1_SCFP00031
LQ0AAB28YK21FM1_SCFP00034
LQ0AAB75YN12FM1_SCFP00070
CL5092Contig1P00134
LQ0AAB89YL16FM1_SCFP00126
LQ0AAB74YJ21FM1_SCFP00397
CL1695Contig1P00072
LQ0AAB28YK21FM1_SCFP00028
ESV-1-96P00160
CL4475Contig1P00723
CL3025Contig1P01139
ESV-1-122P00323
CL7616Contig1P00149
LQ0AAB21YA14FM1_SCFP00147
ESV-1-30P00281
LQ0AAB58YI24RM1_SCFP00165
LQ0AAB12YK01FM1_SCFP00569
CL5486Contig1P00339
LQ0AAB70YF07FM1_SCFP00170
CL5733Contig1P00853
CL3102Contig1P00513
ESV-1-87P00168
CL13Contig6P00001
CL595Contig1P00701
LQ0AAB2YM15FM1_SCFP00364
LQ0AAA2YJ04RM1_SCFP00086
LQ0AAB39YL23FM1_SCFP00237
LQ0AAB61YG17RM1_SCFP00333
CL4835Contig1P00631
CL6014Contig1P00086
CL13Contig1P01116
LQ0AAB42YE14FM1_SCFP00044
CL7077Contig1P00390
CL1277Contig1P01206
LQ0AAB57YD21FM1_SCFP00070
LQ0AEA6YO01RM1_SCFP00116
LQ0AAB5YB06FM1_SCFP00109
LQ0AAB102YB01FM1_SCFP00268
LQ0AAB99YN07FM1_SCFP00474
CL3580Contig1P00240
CL800Contig1P00669
LQ0AAB81YO13FM1_SCFP00010
CL6267Contig1P00141
CL6431Contig1P00139
LQ0AAB24YN21FM1_SCFP00104
CL7521Contig1P00304
LQ0AAB54YF24FM1_SCFP00019
LQ0AAB87YL20RM1_SCFP00338
CL6843Contig1P00267
CL99Contig1P01165
LQ0AAB61YC14RM1_SCFP00325
ESV-1-109P00961
LQ0AAB38YK01FM1_SCFP00351
LQ0AAB25YM08FM1_SCFP00035
CL3253Contig1P00157
ESV-1-82P00055
ESV-1-174P00186
LQ0AAB93YB18FM1_SCFP00081
LQ0AAB16YG19FM3_SCFP00113
ESV-1-125P00135
ESV-1-125P00352
LQ0AAB40YN14FM1_SCFP00288
LQ0AAB5YC24FM1_SCFP00152
CL3727Contig1P00058
ESV-1-30P00016
ESV-1-56P00249
LQ0AAB60YB22FM1_SCFP00114
LQ0AAB17YJ04FM1_SCFP00452
CL783Contig1P00331
CL4633Contig1P00519
CL2890Contig1P00067
LQ0AAB90YA02FM1_SCFP00197
LQ0AAB28YK11FM1_SCFP00092
LQ0AAA22YP10FM1_SCFP00497
CL1406Contig1P01401
CL1116Contig1P01288
CL7742Contig1P00728
LQ0AAB44YA11FM1_SCFP00176
CL848Contig1P00944
ESV-1-223P00284
CL7218Contig1P00230
LQ0AAB44YH03FM1_SCFP00042
CL1125Contig1P00028
LQ0AAB104YF07FM1_SCFP00558
CL4600Contig1P00103
CL5616Contig1P00111
LQ0AAB18YO04FM1_SCFP00066
LQ0AAB50YP06FM1_SCFP00259
LQ0AAB97YN16RM1_SCFP00133
CL7010Contig1P00004
CL7631Contig1P00760
CL265Contig1P01435
CL3727Contig1P00270
LQ0AAB8YL13FM1_SCFP00550
ESV-1-40P01231
CL7556Contig1P00074
LQ0AAB57YI22FM1_SCFP00097
LQ0AAB82YA17RM1_SCFP00163
LQ0AAB24YA17FM1_SCFP00563
CL780Contig1P00300
LQ0AAB31YG10FM1_SCFP00448
LQ0AAB104YO04FM1_SCFP00436
LQ0AAA23YF13FM1_SCFP00421
CL2682Contig1P00009
CL2674Contig1P00647
ESV-1-120P00178
LQ0AAB1YG08FM1_SCFP00038
LQ0AAB58YL14RM1_SCFP00146
CL3060Contig1P00046
LQ0AAB9YF17FM1_SCFP00053
LQ0AAB82YH02RM1_SCFP00028
ESV-1-141P00204
CL5793Contig1P00092
CL6922Contig1P00628
ESV-1-188P00276
CL3027Contig1P01008
LQ0AAB51YD17RM1_SCFP00078
CL4309Contig1P00105
LQ0AAB82YA17RM1_SCFP00157
CL6437Contig1P00364
CL6917Contig1P00001
CL5834Contig1P00242
CL2752Contig1P00202
CL6948Contig1P00021
CL6876Contig1P00019
CL1848Contig1P00150
LQ0AAB5YC15FM1_SCFP00278
LQ0AAA21YI22FM1_SCFP00534
ESV-1-183P00189
CL2427Contig1P00440
LQ0AAB71YB01RM1_SCFP00321
CL805Contig3P00839
LQ0AAB57YI22FM1_SCFP00303
LQ0AFA5YF06RM1_SCFP00001
LQ0AAB28YK21FM1_SCFP00026
LQ0AAB46YD08FM1_SCFP00440
LQ0AAB40YC07FM1_SCFP00566
CL7023Contig1P00502
CL2758Contig1P00926
LQ0AAB93YB18FM1_SCFP00074
LQ0AAA13YA07FM1_SCFP00021
LQ0ADA19YP08RM1_SCFP00012
CL4454Contig1P00474
LQ0AAB25YK11FM1_SCFP00417
CL4888Contig1P00339
LQ0AAB41YL09FM1_SCFP00085
CL3151Contig1P00568
CL6345Contig1P00032
LQ0AAB64YO10RM1_SCFP00089
LQ0AAB34YJ05FM1_SCFP00355
CL13Contig7P00386
CL13Contig21P00922
CL989Contig1P01415
CL7140Contig1P00539
LQ0AAB52YG05RM1_SCFP00144
LQ0AAB104YD06RM1_SCFP00135
CL1005Contig1P01348
ESV-1-150P00439
CL263Contig1P00813
LQ0AAB23YI05FM1_SCFP00128
CL1595Contig1P01990
ESV-1-124P00021
LQ0AAB24YN21FM1_SCFP00474
CL3004Contig1P00024
CL178Contig1P01310
LQ0AAB39YD15FM1_SCFP00276
LQ0AAA22YL10FM1_SCFP00002
CL13Contig8P00735
LQ0AAB66YG11FM1_SCFP00035
CL6020Contig1P00583
ESV-1-138P00577
LQ0AAB39YE21FM1_SCFP00025
CL30Contig2P00945
CL136Contig1P02360
LQ0ACA25YP02RM1_SCFP00005
CL7124Contig1P00335
CL5968Contig1P00302
CL7454Contig1P00125
LQ0ADA21YC16RM1_SCFP00066
LQ0AAB90YL04FM1_SCFP00355
CL4097Contig1P00201
CL1182Contig1P00874
LQ0AFA3YJ15RM1_SCFP00079
ESV-1-189P00120
LQ0AAB22YI11FM1_SCFP00163
CL4888Contig1P00210
CL7189Contig1P00099
CL40Contig1P00394
LQ0AAB72YN11FM1_SCFP00040
LQ0AAB77YL17FM1_SCFP00422
LQ0AAB31YG13FM1_SCFP00071
LQ0AAB1YP09FM1_SCFP00532
LQ0AAB65YL19RM1_SCFP00007
CL2628Contig1P00571
CL5493Contig1P00241
LQ0AAB70YO07FM1_SCFP00225
LQ0AAB25YC22FM1_SCFP00013
LQ0AAB35YC23FM1_SCFP00275
LQ0AAB77YB18RM1_SCFP00338
LQ0ADA19YB08RM1_SCFP00455
LQ0AAB40YC07FM1_SCFP00404
LQ0AAB56YA23FM1_SCFP00139
CL805Contig1P00674
CL1471Contig1P00088
LQ0AAB36YK06FM1_SCFP00388
LQ0ADA14YG24RM1_SCFP00035
ESV-1-32P00123
LQ0AAB84YH07RM1_SCFP00034
ESV-1-27P00485
CL7413Contig1P00252
LQ0AAB58YL14RM1_SCFP00151
CL3580Contig1P00874
LQ0AAB9YF17FM1_SCFP00056
CL13Contig19P00611
CL2846Contig1P00265
CL7184Contig1P00093
CL780Contig1P00306
CL6646Contig1P00283
CL1850Contig1P00336
LQ0AAB102YO24FM1_SCFP00133
CL2757Contig1P00702
LQ0ACA3YB06RM1_SCFP00259
CL5969Contig1P00489
CL224Contig2P00861
LQ0AAB8YH03FM1_SCFP00264
ESV-1-155P00927
CL107Contig6P00093
LQ0AAA1YK11FM1_SCFP00654
CL8Contig10P00259
LQ0AAB66YO16RM1_SCFP00001
CL6467Contig1P00004
LQ0AAB76YG01FM1_SCFP00212
CL2890Contig1P00032
CL419Contig1P00985
CL7719Contig1P00141
CL3904Contig1P00082
LQ0AAB30YB11FM1_SCFP00010
CL6462Contig1P00217
LQ0AAB84YN18RM1_SCFP00027
LQ0AAB37YC20FM1_SCFP00413
LQ0AAB14YI05FM1_SCFP00353
CL13Contig14P02426
CL4405Contig1P00778
LQ0AAB76YP07RM1_SCFP00257
CL2465Contig1P00935
CL291Contig3P00317
LQ0AAB65YN01FM1_SCFP00418
ESV-1-182P00446
CL6821Contig1P00018
ESV-1-47P00202
LQ0AAB39YA08FM1_SCFP00022
ESV-1-13P00774
LQ0AAB46YD08FM1_SCFP00435
CL7524Contig1P00013
ESV-1-76P00071
ESV-1-177P00082
LQ0AAB37YA03FM1_SCFP00011
LQ0AAA10YH03FM1_SCFP00476
CL7744Contig1P00576
ESV-1-192P02379
LQ0AAB76YG01FM1_SCFP00269
CL5842Contig1P00263
LQ0AAB50YI16FM1_SCFP00038
CL3007Contig1P00045
LQ0AAB97YI08FM1_SCFP00351
CL4994Contig1P00664
CL1005Contig2P00313
CL3874Contig1P00533
CL3896Contig1P00250
CL2793Contig1P00544
CL3341Contig1P00570
CL4698Contig1P00805
CL6914Contig1P00243
LQ0AAB7YH19FM1_SCFP00103
ESV-1-40P00493
LQ0ACA11YH12RM1_SCFP00265
CL5969Contig1P00680
ESV-1-34P01678
CL6517Contig1P00359
CL1169Contig1P00866
CL2351Contig1P00015
LQ0AEA6YF02RM1_SCFP00028
CL6611Contig1P00434
CL1030Contig1P01029
LQ0AAB1YM22RM1_SCFP00362
CL595Contig1P00590
CL2939Contig1P00036
LQ0AAB41YP17FM1_SCFP00551
CL5638Contig1P00204
CL8Contig11P00061
LQ0ADA19YP08RM1_SCFP00008
ESV-1-63P00260
LQ0AAB12YO14FM1_SCFP00209
LQ0AAB69YK19FM1_SCFP00054
LQ0AAB12YH01FM1_SCFP00440
LQ0AAB72YA11FM1_SCFP00143
LQ0AAB58YL14RM1_SCFP00149
CL4218Contig1P00119
CL3727Contig1P00236
ESV-1-170P00927
LQ0AAB40YA16FM1_SCFP00317
CL2618Contig1P01035
CL7595Contig1P00302
ESV-1-175P00018
ESV-1-60P00188
LQ0AAB6YE06FM1_SCFP00194
LQ0AEA8YJ19RM1_SCFP00112
LQ0AAB44YH03FM1_SCFP00034
LQ0AAB26YD11FM1_SCFP00313
CL5756Contig1P00866
LQ0AAB82YN06FM1_SCFP00317
CL3978Contig1P00078
CL6882Contig1P00400
CL6136Contig1P00141
LQ0AAB67YE07RM1_SCFP00286
LQ0AAB44YE06FM1_SCFP00435
CL101Contig3P00272
ESV-1-118P01433
CL2121Contig1P00822
LQ0AAB23YB21FM1_SCFP00108
LQ0AAB37YC07FM1_SCFP00127
CL7557Contig1P00112
CL3269Contig1P00869
CL2846Contig1P00314
LQ0AAB82YC19FM1_SCFP00028
CL7460Contig1P00064
CL5998Contig1P00238
LQ0AAB1YF16FM1_SCFP00317
CL1185Contig1P00735
LQ0AAB47YB22FM1_SCFP00115
LQ0AAB75YH02RM1_SCFP00189
CL892Contig1P00826
CL5842Contig1P00175
CL715Contig1P00455
CL5603Contig1P00051
CL291Contig2P00394
LQ0AAB33YE21FM1_SCFP00154
CL7454Contig1P00119
LQ0AAB58YL14RM1_SCFP00153
LQ0AAB47YB22FM1_SCFP00125
LQ0ADA20YH15RM1_SCFP00388
LQ0AAB23YI05FM1_SCFP00540
CL540Contig1P00011
LQ0AAB54YF24FM1_SCFP00052
LQ0AAA11YI08FM1_SCFP00331
ESV-1-72P00463
CL2661Contig1P00367
LQ0AAB78YP15FM1_SCFP00470
LQ0ACA1YD13RM1_SCFP00405
LQ0AFA3YK05RM1_SCFP00170
LQ0AAB57YD17FM1_SCFP00023
CL2506Contig1P00348
LQ0AAB92YJ10FM1_SCFP00311
CL6882Contig1P00636
LQ0AEA4YK09RM1_SCFP00101
CL1096Contig1P00013
LQ0AAB6YA07FM1_SCFP00172
CL24Contig3P00206
ESV-1-61P00062
CL749Contig1P01240
CL626Contig1P00916
LQ0AAB15YA14FM1_SCFP00241
CL6020Contig1P00107
LQ0AAB67YB03RM1_SCFP00075
CL416Contig2P00206
ESV-1-127P00111
CL3Contig3P01433
CL13Contig13P01640
CL7616Contig1P00204
CL5295Contig1P00001
LQ0AAB18YC04FM1_SCFP00177
LQ0ACA25YP02RM1_SCFP00007
LQ0AAB58YL14FM1_SCFP00224
LQ0AAB15YP20FM1_SCFP00551
LQ0AAB61YH22FM1_SCFP00185
LQ0AAB81YP03FM1_SCFP00411
LQ0AAA20YD24FM1_SCFP00541
LQ0AAB100YJ16FM1_SCFP00185
CL5466Contig1P00155
CL1104Contig1P00689
LQ0AAB12YO21FM1_SCFP00125
CL5026Contig1P01250
CL7411Contig1P00129
LQ0AAB49YO01FM1_SCFP00210
ESV-1-72P00276
LQ0AAB89YD17FM1_SCFP00231
LQ0AAB60YD04RM1_SCFP00052
CL1125Contig2P00959
LQ0AAB57YI22FM1_SCFP00212
CL373Contig2P01863
LQ0AAB11YN12FM1_SCFP00088
CL5438Contig1P00150
LQ0AAB81YO13FM1_SCFP00017
CL1296Contig1P00338
LQ0ADA19YD20RM1_SCFP00003
LQ0AAB22YL20FM1_SCFP00305
LQ0AAA18YH21FM1_SCFP00533
LQ0AFA5YC20RM1_SCFP00251
CL7439Contig1P00058
CL6385Contig1P00004
LQ0AAB15YP05FM1_SCFP00501
LQ0AAA21YA03FM1_SCFP00018
CL1536Contig1P01086
LQ0AAB68YE08RM1_SCFP00015
CL2039Contig1P00661
LQ0AAB76YJ08FM1_SCFP00338
LQ0AAA20YD08FM1_SCFP00464
LQ0AAB17YJ04FM1_SCFP00465
LQ0AEA6YO21RM1_SCFP00095
CL1876Contig1P00838
LQ0AAB102YH10FM1_SCFP00313
CL7295Contig1P00001
CL107Contig6P00358
LQ0AAB102YC07FM1_SCFP00417
LQ0AAB25YK22FM1_SCFP00515
LQ0AAB37YA21FM1_SCFP00137
CL3913Contig1P00519
CL702Contig1P00800
CL5986Contig1P00787
CL7759Contig1P00742
CL1349Contig1P00513
CL1104Contig1P01091
LQ0AAA9YF11FM1_SCFP00376
CL4073Contig1P00041
ESV-1-172P01719
CL43Contig1P01180
CL1053Contig1P01357
LQ0AAB71YJ21RM1_SCFP00005
CL7434Contig1P00391
LQ0AAB28YC21FM1_SCFP00388
CL7728Contig1P00192
LQ0AAB58YH22FM1_SCFP00312
LQ0AAA13YM17FM1_SCFP00082
LQ0AAB87YP02FM1_SCFP00147
LQ0AAA4YN23FM1_SCFP00064
CL291Contig4P00117
LQ0AAB84YA13FM1_SCFP00115
CL2890Contig1P00122
CL6461Contig1P00692
LQ0AAB9YK12FM1_SCFP00054
LQ0AAB37YA03FM1_SCFP00013
ESV-1-63P00017
LQ0AAB17YB04FM1_SCFP00038
CL4970Contig1P00164
LQ0AAA12YM19FM1_SCFP00068
LQ0AAB56YA23FM1_SCFP00151
CL7640Contig1P00382
CL1247Contig1P00379
CL4970Contig1P00031
LQ0ACA23YF22RM1_SCFP00223
ESV-1-87P00454
CL1834Contig1P00995
LQ0AAB46YN23FM1_SCFP00496
ESV-1-137P00329
LQ0AFA8YK20RM1_SCFP00125
CL5180Contig1P00552
LQ0AAB104YG17FM1_SCFP00055
LQ0AAB32YN10FM1_SCFP00069
CL3594Contig1P00118
CL6876Contig1P00015
LQ0AAB22YA03FM1_SCFP00522
LQ0ACA15YL06RM1_SCFP00164
CL3523Contig1P00144
LQ0AAB23YM07FM1_SCFP00542
CL4309Contig1P00100
CL1150Contig1P01475
LQ0AAB40YB13FM1_SCFP00310
CL4684Contig1P00330
CL3913Contig1P00338
CL291Contig4P00531
CL6240Contig1P00683
CL681Contig1P01568
LQ0AAB66YG11FM1_SCFP00159
CL13Contig20P01119
LQ0AEA11YO05RM1_SCFP00015
CL6186Contig1P00039
CL3614Contig1P00334
CL3432Contig1P00060
LQ0AAB47YJ09FM1_SCFP00406
ESV-1-68P01137
CL6780Contig1P00147
CL3546Contig1P00001
LQ0AAB92YK09FM1_SCFP00011
CL5598Contig1P00005
LQ0AAB78YE06FM1_SCFP00084
LQ0ACA19YH06RM1_SCFP00240
CL5365Contig1P00373
LQ0AAB84YN18FM1_SCFP00031
CL6685Contig1P00399
CL1Contig44P00193
LQ0AAB101YI07FM1_SCFP00010
LQ0ADA12YJ07RM1_SCFP00108
CL5249Contig1P00360
CL914Contig1P00365
LQ0AAB27YO13FM1_SCFP00258
CL7728Contig1P00164
CL6812Contig1P00463
LQ0AAB87YL20RM1_SCFP00385
LQ0AAB47YJ09FM1_SCFP00139
CL2297Contig1P01321
LQ0AAB82YH02RM1_SCFP00035
CL6984Contig1P00319
CL13Contig5P00603
LQ0AFA5YF06RM1_SCFP00030
LQ0ACA2YO24RM1_SCFP00207
LQ0AAB38YC12FM1_SCFP00164
LQ0ABA2YM24FM1_SCFP00101
ESV-1-98P00365
CL2465Contig1P00688
LQ0AAB24YD19FM1_SCFP00041
LQ0AAB61YF07FM1_SCFP00300
CL4691Contig1P00021
LQ0AAB93YL23FM1_SCFP00474
CL13Contig21P00797
LQ0AAB82YA17RM1_SCFP00169
CL7752Contig1P00108
LQ0AAB102YO13FM1_SCFP00069
LQ0AEA7YB15RM1_SCFP00164
LQ0AAB16YG19FM3_SCFP00328
CL914Contig2P00287
LQ0AAB25YE24FM1_SCFP00475
LQ0AAB87YD06FM1_SCFP00017
LQ0AAB75YK03FM1_SCFP00040
CL6194Contig1P00018
CL5851Contig1P00099
ESV-1-3P00648
CL462Contig4P00006
LQ0AAB77YE24FM1_SCFP00002
CL2069Contig1P00439
LQ0AAB45YC17FM1_SCFP00001
LQ0AAB95YF16RM1_SCFP00086
LQ0AEA2YH17RM1_SCFP00337
LQ0ADA10YI21RM1_SCFP00013
CL5745Contig1P00829
CL7331Contig1P00247
CL5868Contig1P00302
CL4206Contig1P00811
LQ0AAB17YD02FM1_SCFP00525
LQ0AAB2YL04FM1_SCFP00035
CL2834Contig1P00538
CL18Contig1P00680
CL1469Contig1P00166
ESV-1-23P01601
CL1529Contig1P00262
LQ0AAB61YC14RM1_SCFP00014
CL6984Contig1P00542
LQ0AAB82YK18FM1_SCFP00001
CL18Contig1P00673
LQ0AAB99YH03FM1_SCFP00237
CL1324Contig1P01161
LQ0AAB56YO05FM1_SCFP00055
LQ0AAB8YF08FM1_SCFP00258
ESV-1-149P00213
LQ0AAB22YJ03FM1_SCFP00005
LQ0AAB92YB06FM1_SCFP00122
CL5833Contig1P00093
CL6099Contig1P00152
LQ0AAB102YC07FM1_SCFP00430
CL1005Contig2P00006
LQ0AAB73YG24FM1_SCFP00517
LQ0AFA5YF06RM1_SCFP00027
LQ0ADA7YH23RM1_SCFP00216
LQ0AAB2YM19FM1_SCFP00274
CL6179Contig1P00128
LQ0ADA10YB08RM1_SCFP00078
LQ0AAB57YP11FM1_SCFP00021
LQ0AAB26YP19FM1_SCFP00410
LQ0AAB27YM18FM1_SCFP00012
CL2601Contig1P00719
CL6372Contig1P00014
LQ0AAB23YM08FM1_SCFP00081
LQ0AAB79YN05FM1_SCFP00085
CL1904Contig1P00749
CL1950Contig1P00873
LQ0AAB35YL03FM1_SCFP00287
LQ0AAB38YF23FM1_SCFP00427
LQ0AAB63YB19FM1_SCFP00031
LQ0AAB81YA10FM1_SCFP00163
CL323Contig1P01990
LQ0AEA11YL13RM1_SCFP00317
LQ0AAB44YD11FM1_SCFP00394
CL6356Contig1P00542
CL5762Contig1P00001
CL7540Contig1P00130
LQ0AAB83YB04FM1_SCFP00464
LQ0AAB5YA03FM1_SCFP00404
LQ0AAB11YC13FM1_SCFP00105
ESV-1-126P00060
CL5530Contig1P00036
LQ0AAB72YM07FM1_SCFP00141
ESV-1-59P00193
CL1761Contig1P00152
LQ0AAB47YB22FM1_SCFP00119
LQ0AAB29YP21FM1_SCFP00274
CL2960Contig1P00267
LQ0AAB31YP13FM1_SCFP00272
CL547Contig1P00174
CL3270Contig1P00743
CL4416Contig1P00373
CL18Contig1P00701
CL1953Contig1P00016
CL4756Contig1P00781
CL7758Contig1P00471
CL988Contig1P00551
LQ0AAB9YF17FM1_SCFP00048
LQ0AAB21YF06FM1_SCFP00083
LQ0AAB29YO13FM1_SCFP00396
CL1366Contig1P00413
LQ0AAB39YL21FM1_SCFP00064
LQ0AAB94YC02FM1_SCFP00051
LQ0AAB8YF08FM1_SCFP00254
CL8Contig5P00209
LQ0AAB52YD22FM1_SCFP00576
LQ0ACA16YF05RM1_SCFP00147
LQ0AAB18YC04FM1_SCFP00184
LQ0AAB1YD10RM1_SCFP00049
CL4888Contig1P00187
CL645Contig1P01346
LQ0AAA21YF12FM1_SCFP00044
CL1465Contig1P00092
LQ0AAB41YI12FM1_SCFP00257
LQ0AAB5YN17FM1_SCFP00256
CL100Contig1P00257
LQ0AAB39YE21FM1_SCFP00504
LQ0AAB82YA17RM1_SCFP00148
LQ0AAB48YA08FM1_SCFP00181
LQ0AAB65YF18FM1_SCFP00069
LQ0AAB30YF06FM1_SCFP00242
LQ0AAB74YF05FM1_SCFP00183
LQ0AAB77YG01FM1_SCFP00189
LQ0AAB99YH03FM1_SCFP00493
CL3556Contig1P00380
CL4344Contig1P00615
CL232Contig1P01256
LQ0AAB72YF01FM1_SCFP00009
LQ0AAA20YG09FM1_SCFP00173
LQ0ACA23YC22RM1_SCFP00229
LQ0AAB41YF22FM1_SCFP00367
LQ0AAB18YF04FM1_SCFP00253
CL5339Contig1P00256
LQ0AAB21YB18FM1_SCFP00412
LQ0AAB41YA12FM1_SCFP00068
CL2130Contig1P00494
CL4783Contig1P00425
LQ0AAB99YO02FM1_SCFP00001
LQ0AAB50YA17FM1_SCFP00001
LQ0AAB12YH17FM1_SCFP00341
LQ0ACA15YL06RM1_SCFP00179
LQ0AAB46YM17FM1_SCFP00550
CL6517Contig1P00295
CL316Contig2P01006
CL101Contig1P00654
LQ0AAB39YA20FM1_SCFP00012
LQ0AAA14YH12FM1_SCFP00054
LQ0AAB53YJ12FM1_SCFP00452
CL3523Contig1P00127
LQ0AAB75YH02RM1_SCFP00097
LQ0AAB70YI04RM1_SCFP00237
LQ0AAB96YJ20FM1_SCFP00513
LQ0AAB35YP24FM1_SCFP00211
CL1958Contig1P01170
LQ0AAB28YJ19FM1_SCFP00010
LQ0AAB48YI19FM1_SCFP00496
CL6263Contig1P00027
CL6214Contig1P00184
LQ0AAB47YG22FM1_SCFP00149
CL4878Contig1P00806
CL3423Contig1P00002
LQ0AAA23YF13FM1_SCFP00431
LQ0AAB44YL05FM1_SCFP00222
LQ0AAA14YB20FM1_SCFP00492
CL3067Contig1P00546
CL4218Contig1P00104
CL6914Contig1P00268
CL812Contig1P00369
LQ0AAB37YA03FM1_SCFP00015
CL13Contig18P00163
CL3252Contig1P00065
CL4153Contig1P00200
LQ0AAB72YA21FM1_SCFP00112
CL6672Contig1P00155
LQ0AAB28YB16FM1_SCFP00001
CL6984Contig1P00479
CL7220Contig1P00051
CL4072Contig1P00103
CL889Contig1P00984
LQ0AAB86YB07RM1_SCFP00424
LQ0AAB39YN16FM1_SCFP00391
CL3580Contig1P00708
LQ0AAB3YI06FM1_SCFP00220
CL13Contig7P00371
CL6954Contig1P00342
CL3099Contig1P00056
LQ0AAA8YL21FM1_SCFP00443
LQ0ADA14YG24RM1_SCFP00039
CL6269Contig1P00068
CL2310Contig1P01014
CL13Contig20P00496
LQ0AAB32YN16FM1_SCFP00004
LQ0AAB94YA13FM1_SCFP00208
LQ0AAB46YD24FM1_SCFP00021
CL8Contig11P00053
CL2025Contig1P00586
LQ0AAB47YM08FM1_SCFP00472
LQ0AFA4YI24RM1_SCFP00316
CL4105Contig1P00104
LQ0AAB38YK09FM1_SCFP00251
LQ0AAB53YK02RM1_SCFP00139
LQ0AAA1YF07FM1_SCFP00249
CL5702Contig1P00185
LQ0AAB31YC14FM1_SCFP00156
CL1168Contig1P00460
CL762Contig1P00972
CL432Contig1P01582
LQ0AAA17YD17FM1_SCFP00224
CL3277Contig1P00587
LQ0AAB26YO19FM1_SCFP00090
CL6733Contig1P00017
LQ0AAB101YI03FM1_SCFP00419
CL4764Contig1P00267
LQ0AAB1YF15RM1_SCFP00234
CL2295Contig1P01292
CL1207Contig1P00362
CL7207Contig1P00296
CL1179Contig1P01057
CL2123Contig1P00417
LQ0AAB74YK08FM1_SCFP00130
CL3424Contig1P00235
LQ0AAB74YF24FM1_SCFP00038
LQ0AAB25YM08FM1_SCFP00232
CL1529Contig1P00045
LQ0AAB37YB14FM1_SCFP00271
LQ0AFA2YF21RM1_SCFP00151
CL487Contig1P01460
CL448Contig1P00667
CL107Contig6P00292
LQ0ADA19YB08RM1_SCFP00131
CL2403Contig1P00171
CL5109Contig1P00180
LQ0AAB26YH02FM1_SCFP00055
CL3738Contig1P00260
CL374Contig1P00664
LQ0AAA14YP03FM1_SCFP00145
LQ0ADA6YL12RM1_SCFP00029
CL1196Contig1P00080
LQ0AAB74YN15FM1_SCFP00244
CL7659Contig1P00777
LQ0AAB72YF01FM1_SCFP00026
LQ0AAB89YD17FM1_SCFP00374
CL6433Contig1P00213
CL3078Contig1P00413
CL3215Contig1P00328
LQ0AAB27YM18FM1_SCFP00354
CL7540Contig1P00177
CL6619Contig1P00190
LQ0AAB44YB09FM1_SCFP00134
CL6275Contig1P00442
LQ0AAB60YD04RM1_SCFP00049
LQ0AAB70YM22FM1_SCFP00023
CL1834Contig1P00678
LQ0AAB76YG01FM1_SCFP00318
LQ0AEA6YH12RM1_SCFP00037
LQ0AAB78YE06FM1_SCFP00144
LQ0AAB98YF14FM1_SCFP00022
LQ0AAB1YG02RM1_SCFP00454
ESV-1-179P00148
LQ0AAB72YO08FM1_SCFP00160
LQ0AAB64YE03RM1_SCFP00203
CL6474Contig1P00180
LQ0ADA14YD06RM1_SCFP00016
CL34Contig4P01267
LQ0AAB13YB10FM1_SCFP00317
LQ0AAB65YN21FM1_SCFP00158
LQ0AFA3YB17RM1_SCFP00230
ESV-1-133P00017
ESV-1-44P00456
LQ0AAB104YJ07FM1_SCFP00161
ESV-1-104P00572
LQ0AAB28YN12FM1_SCFP00190
CL462Contig4P00235
CL4156Contig1P00856
CL6780Contig1P00154
CL4633Contig1P00417
CL3781Contig1P00504
LQ0AAB85YG09FM1_SCFP00074
LQ0AAB61YG17RM1_SCFP00277
LQ0AAB44YD11FM1_SCFP00194
LQ0AEA6YO21RM1_SCFP00091
CL1611Contig1P00791
LQ0AAB76YP07FM1_SCFP00095
LQ0AAB11YI09FM1_SCFP00376
CL5359Contig1P00061
LQ0AAB78YM23FM1_SCFP00371
CL6203Contig1P00006
CL538Contig1P01378
LQ0AAB47YJ09FM1_SCFP00131
CL3742Contig1P00213
LQ0AAB31YF07FM1_SCFP00393
LQ0AAB21YA14FM1_SCFP00316
CL2171Contig1P01028
LQ0AAB103YF03FM1_SCFP00063
ESV-1-48P00115
LQ0AAB87YP19RM1_SCFP00055
CL3913Contig1P00701
LQ0AAB43YL07FM1_SCFP00289
CL13Contig22P00001
CL3698Contig1P00110
CL4970Contig1P00039
LQ0ADA12YJ07RM1_SCFP00099
CL1781Contig1P00975
CL561Contig1P01809
CL5202Contig1P00643
LQ0AAB53YD17FM1_SCFP00073
LQ0AAB17YM03FM1_SCFP00590
LQ0AAB49YB04FM1_SCFP00157
LQ0AAB100YC08FM1_SCFP00001
LQ0AAB54YK06FM1_SCFP00018
LQ0AAB57YD21FM1_SCFP00075
LQ0AAB28YN11FM1_SCFP00154
CL1471Contig1P00018
LQ0AAB71YJ21RM1_SCFP00001
CL3608Contig1P00618
LQ0AAB30YO13FM1_SCFP00186
LQ0AAB3YM17FM1_SCFP00001
CL7413Contig1P00447
LQ0AAB71YM08FM1_SCFP00007
CL7258Contig1P00016
LQ0AAB96YF15RM1_SCFP00319
CL3045Contig1P00968
LQ0ACA19YJ08RM1_SCFP00116
CL13Contig21P01528
CL4026Contig1P00827
CL1855Contig1P01398
CL3027Contig1P01205
LQ0AAB9YD12FM1_SCFP00430
CL80Contig6P00709
ESV-1-108P00214
CL8Contig3P00570
CL4405Contig1P00133
CL3816Contig1P00090
LQ0AAB50YM16FM1_SCFP00249
CL5804Contig1P00104
LQ0AAB39YM17FM1_SCFP00200
LQ0AAA23YG08FM1_SCFP00055
LQ0AAB49YO01FM1_SCFP00001
CL71Contig1P01183
LQ0AAA14YK03FM1_SCFP00152
CL6619Contig1P00017
LQ0AAB12YK04FM1_SCFP00178
CL4171Contig1P00453
LQ0AAB47YB22FM1_SCFP00117
CL1856Contig1P00600
CL291Contig2P00036
CL6619Contig1P00047
LQ0AAB73YE17FM1_SCFP00087
LQ0AAB1YM22RM1_SCFP00144
CL3969Contig1P00718
LQ0AAB92YK09FM1_SCFP00003
ESV-1-67P00100
LQ0ADA16YF17RM1_SCFP00001
LQ0AAB100YC08FM1_SCFP00030
LQ0AAB39YF20FM1_SCFP00044
CL24Contig4P00001
CL2055Contig1P00471
CL5015Contig1P00734
LQ0AAB2YF15FM1_SCFP00095
CL13Contig5P00936
LQ0AAB94YK12FM1_SCFP00232
CL7083Contig1P00818
LQ0AAB37YJ22FM1_SCFP00360
LQ0AAB39YL21FM1_SCFP00022
LQ0AAB39YL15FM1_SCFP00273
LQ0AEA4YI16RM1_SCFP00110
CL6513Contig1P00517
sctg1_235-54500-54800-WP00078
LQ0AAB37YI05FM1_SCFP00327
LQ0AAB103YF03FM1_SCFP00072
CL6891Contig1P00196
LQ0AAB16YM05FM3_SCFP00333
LQ0AAA17YO09FM1_SCFP00423
CL7776Contig1P00570
LQ0AAB94YC02FM1_SCFP00062
CL5855Contig1P00483
CL3103Contig1P00136
LQ0AAB5YL22FM1_SCFP00204
LQ0AAB103YA22FM1_SCFP00241
CL4878Contig1P00680
LQ0AAB69YC11RM1_SCFP00144
CL1005Contig1P00621
CL7463Contig1P00093
CL3738Contig1P00238
CL5616Contig1P00426
LQ0AAB8YF08FM1_SCFP00249
CL4347Contig1P00335
LQ0AAA19YB08FM1_SCFP00243
LQ0AAB24YA17FM1_SCFP00561
LQ0AAB54YC19FM1_SCFP00224
LQ0AAB9YE17FM1_SCFP00452
LQ0AAB56YP10FM1_SCFP00047
CL7056Contig1P00293
CL2382Contig1P01058
CL6255Contig1P00352
CL4117Contig1P00261
CL7164Contig1P00009
LQ0AAB6YJ13FM1_SCFP00011
LQ0AAB57YP11FM1_SCFP00009
LQ0AAB49YP14FM1_SCFP00014
CL5891Contig1P00945
LQ0AAB80YA19FM1_SCFP00415
LQ0ACA14YK15RM1_SCFP00328
LQ0AAB94YL05FM1_SCFP00449
ESV-1-24P00235
LQ0ACA17YA07RM1_SCFP00363
LQ0AAB50YI06FM1_SCFP00088
LQ0AAB9YK12FM1_SCFP00517
CL6488Contig1P00170
CL5173Contig1P00033
LQ0AAB65YA08FM1_SCFP00163
LQ0AAB16YM05FM3_SCFP00382
CL4916Contig1P00126
CL13Contig8P00759
CL2682Contig1P00319
CL4921Contig1P00001
CL8Contig5P00272
CL3523Contig1P00135
CL6136Contig1P00032
LQ0AAB103YF03FM1_SCFP00055
CL547Contig1P00460
CL5879Contig1P00007
CL1701Contig1P00129
LQ0AAB72YF01FM1_SCFP00002
CL8Contig13P00306
CL6016Contig1P00161
CL6481Contig1P00576
CL6385Contig1P00172
LQ0AAB60YD04RM1_SCFP00057
LQ0AAB18YJ12FM1_SCFP00018
LQ0AAB36YH21FM1_SCFP00006
LQ0AAB70YJ03FM1_SCFP00018
LQ0AAB10YK16FM1_SCFP00107
ESV-1-209P00480
LQ0AAB54YL15FM1_SCFP00076
CL4530Contig1P00334
CL3833Contig1P00460
CL880Contig1P00310
CL13Contig16P00093
LQ0AAB18YD03FM1_SCFP00221
CL5492Contig1P00286
LQ0AAB97YF06FM1_SCFP00267
LQ0AFA6YP07RM1_SCFP00285
CL4402Contig1P00282
LQ0AAB33YB18FM1_SCFP00045
CL1174Contig1P00036
CL4488Contig1P00118
CL1515Contig1P00177
LQ0AAB22YH22FM1_SCFP00240
LQ0AAB72YC02FM1_SCFP00226
LQ0AAB14YH17FM1_SCFP00006
LQ0AAB45YL14FM1_SCFP00008
LQ0ADA13YE12RM1_SCFP00162
LQ0AAB78YB09FM1_SCFP00328
CL7557Contig1P00176
ESV-1-114P00442
LQ0AAB9YE17FM1_SCFP00411
LQ0AAB54YJ01FM1_SCFP00496
CL5480Contig1P00635
LQ0AAB49YB18FM1_SCFP00103
CL2148Contig1P00208
CL88Contig1P03340
CL659Contig1P00255
LQ0AAB99YF18FM1_SCFP00055
CL13Contig8P00747
LQ0AAB96YJ22FM1_SCFP00126
LQ0AAB76YM21FM1_SCFP00159
LQ0AAB92YG17FM1_SCFP00076
LQ0AAB59YN13RM1_SCFP00094
CL1860Contig1P01098
LQ0AAB60YH07FM1_SCFP00217
LQ0AAB54YF24FM1_SCFP00024
CL3466Contig1P00387
ESV-1-100P00271
CL7091Contig1P00076
LQ0AAB68YE11RM1_SCFP00137
LQ0AAB33YH02FM1_SCFP00365
CL3290Contig1P00236
CL6008Contig1P00208
CL7141Contig1P00245
CL4211Contig1P00010
CL471Contig1P00135
LQ0AAB18YI18FM1_SCFP00029
CL6840Contig1P00256
CL5664Contig1P00222
LQ0AAB95YN17FM1_SCFP00356
CL2283Contig1P00968
LQ0AAB39YN16FM1_SCFP00195
CL2532Contig1P00852
CL5387Contig1P00312
LQ0AAB33YH02FM1_SCFP00181
CL3073Contig1P00162
CL7379Contig1P00407
CL6433Contig1P00103
CL7653Contig1P00371
CL5718Contig1P00586
CL595Contig2P01455
CL1803Contig1P00365
LQ0AAA16YN05FM1_SCFP00154
LQ0AAB25YK22FM1_SCFP00490
CL1144Contig1P00583
LQ0AAB63YA07FM1_SCFP00142
CL7734Contig1P00023
LQ0AAB58YI24RM1_SCFP00174
CL6253Contig1P00234
LQ0ADA17YC03RM1_SCFP00103
CL7488Contig1P00059
LQ0ADA9YE11RM1_SCFP00209
CL3736Contig1P00275
CL4481Contig1P00784
CL13Contig15P00637
CL13Contig14P01791
LQ0AAA2YJ04RM1_SCFP00069
LQ0AAB58YD08RM1_SCFP00415
LQ0AAB45YD15FM1_SCFP00463
CL2185Contig1P00936
CL3920Contig1P00417
CL316Contig2P00068
CL507Contig1P00786
CL4153Contig1P00885
CL462Contig4P00003
CL713Contig1P00807
LQ0AAB44YA11FM1_SCFP00072
CL1185Contig1P01001
CL7086Contig1P00738
CL13Contig14P02394
CL7403Contig1P00144
CL750Contig1P00658
LQ0AAB102YB02FM1_SCFP00011
ESV-1-61P00054
LQ0AAB78YE06FM1_SCFP00136
CL2213Contig1P00001
LQ0AAB7YI11FM1_SCFP00127
CL4031Contig1P00925
CL7084Contig1P00042
CL1Contig44P00198
LQ0AAB18YJ03FM1_SCFP00463
LQ0AAB38YK13FM1_SCFP00009
LQ0AAB41YI18FM1_SCFP00061
LQ0AAB87YK06FM1_SCFP00124
CL6361Contig1P00189
LQ0AAB70YF07FM1_SCFP00193
LQ0AAB21YH22FM1_SCFP00541
LQ0AAB84YH07RM1_SCFP00002
LQ0AAB18YD03FM1_SCFP00005
LQ0AAA16YK23FM1_SCFP00635
LQ0AAB11YL24FM1_SCFP00500
LQ0ADA1YC12RM1_SCFP00373
LQ0AAB48YN07FM1_SCFP00092
CL2788Contig1P00446
LQ0AAB95YN03RM1_SCFP00249
ESV-1-63P00392
LQ0AAB3YK09FM1_SCFP00469
LQ0AEA4YI16RM1_SCFP00125
CL5480Contig1P00861
LQ0AAB87YK09FM1_SCFP00011
LQ0AAB35YC23FM1_SCFP00333
LQ0AAB22YD24FM1_SCFP00010
LQ0AAB65YE15FM1_SCFP00084
LQ0AAB95YN17FM1_SCFP00121
ESV-1-43P00263
LQ0AAA1YK03FM1_SCFP00451
CL6822Contig1P00050
CL5352Contig1P00190
LQ0AAA15YH22FM1_SCFP00209
ESV-1-82P00176
CL8Contig13P00623
CL6041Contig1P00297
ESV-1-69P00112
CL454Contig1P00828
CL845Contig1P01184
LQ0AAB45YI11FM1_SCFP00418
CL6556Contig1P00009
CL493Contig1P00524
CL5121Contig1P00379
LQ0AAB42YE14FM1_SCFP00026
LQ0AAB56YM15FM1_SCFP00017
LQ0AAA11YL24FM1_SCFP00417
LQ0AAB35YH18FM1_SCFP00325
LQ0AAB7YN06FM1_SCFP00195
LQ0AAB98YD15FM1_SCFP00177
CL4709Contig1P00092
CL2759Contig1P00007
LQ0AAA2YJ04RM1_SCFP00050
CL1174Contig1P00044
CL4599Contig1P00271
CL773Contig1P00667
CL5349Contig1P00783
CL8Contig11P00057
LQ0AAA12YL16FM1_SCFP00044
CL4503Contig1P00113
LQ0AAB77YJ07RM1_SCFP00026
ESV-1-146P00175
LQ0AAB39YL23FM1_SCFP00061
CL13Contig1P01221
CL2152Contig1P00490
LQ0AAB68YE08RM1_SCFP00007
LQ0AAB44YD11FM1_SCFP00182
LQ0AAB77YK14RM1_SCFP00049
LQ0AAB1YH18RM1_SCFP00099
LQ0AAB103YF03FM1_SCFP00051
CL2437Contig1P00811
LQ0AAB80YO09FM1_SCFP00089
LQ0AAB102YB14FM1_SCFP00042
CL2629Contig1P00460
CL5552Contig1P00492
LQ0AAB24YM02FM1_SCFP00204
CL13Contig1P01636
CL6319Contig1P00090
LQ0AAB22YJ03FM1_SCFP00213
LQ0AAB94YL05FM1_SCFP00472
CL8Contig7P01213
ESV-1-94P00280
CL1487Contig1P01005
LQ0AAB50YB18FM1_SCFP00025
LQ0AAB75YL19FM1_SCFP00153
LQ0AAB34YB22FM1_SCFP00075
CL4221Contig1P01085
CL3190Contig1P00460
LQ0AAB90YH18FM1_SCFP00114
LQ0AAB95YD21FM1_SCFP00005
LQ0AAB44YL05FM1_SCFP00085
CL243Contig1P01536
CL1902Contig1P00304
CL6435Contig1P00129
LQ0AAB42YJ02FM1_SCFP00216
LQ0AAB3YO23FM1_SCFP00028
LQ0AAB7YG14FM1_SCFP00056
CL989Contig1P01051
CL7016Contig1P00388
CL7640Contig1P00236
LQ0AAB15YC16FM1_SCFP00411
CL6466Contig1P00112
LQ0AAB14YI21FM1_SCFP00389
CL4381Contig1P00317
LQ0AAB23YI05FM1_SCFP00450
LQ0AAA22YL24FM1_SCFP00556
CL6313Contig1P00452
CL4423Contig1P00080
LQ0AAA16YL13FM1_SCFP00160
LQ0AAB72YA21FM1_SCFP00023
CL1434Contig1P01294
LQ0AAB76YN07FM1_SCFP00076
LQ0AAB99YB07FM1_SCFP00030
LQ0AAB25YC22FM1_SCFP00457
LQ0AAB85YP16FM1_SCFP00098
LQ0AAB42YE20FM1_SCFP00218
LQ0AAB22YH22FM1_SCFP00243
CL460Contig1P01008
CL1775Contig1P01077
LQ0AAB83YM23FM1_SCFP00285
LQ0AAB86YB07RM1_SCFP00282
LQ0AAA8YJ02FM1_SCFP00037
CL557Contig1P00966
LQ0AAA22YA17FM1_SCFP00218
LQ0ACA19YH06RM1_SCFP00228
LQ0AAB85YD20RM1_SCFP00016
LQ0AAB98YM05FM1_SCFP00065
LQ0ADA20YA17RM1_SCFP00013
LQ0ADA20YI20RM1_SCFP00245
LQ0AAB37YC20FM1_SCFP00403
LQ0AAB37YL12FM1_SCFP00224
CL5074Contig1P00041
LQ0AAB25YM08FM1_SCFP00415
CL3334Contig1P00715
LQ0AAB10YC08FM1_SCFP00479
CL462Contig1P00548
LQ0AAB16YG07FM3_SCFP00075
LQ0AAB76YK16FM1_SCFP00053
LQ0AAB28YH03FM1_SCFP00005
LQ0AAB21YO08FM1_SCFP00258
LQ0AAB18YL04FM1_SCFP00180
CL2891Contig1P01355
CL323Contig1P01190
LQ0AAB88YG13FM1_SCFP00425
CL3219Contig1P00925
CL5736Contig1P00286
LQ0AAB54YO21FM1_SCFP00405
LQ0AAB28YK11FM1_SCFP00532
LQ0AAB100YF24FM1_SCFP00176
LQ0AAB38YC04FM1_SCFP00021
LQ0AAB65YD06FM1_SCFP00226
CL6729Contig1P00106
CL8Contig10P00541
LQ0AAB99YO02FM1_SCFP00073
CL3683Contig1P00674
LQ0AAA11YH22FM1_SCFP00388
CL955Contig1P00768
LQ0AAB70YM14FM1_SCFP00049
LQ0AAB65YD06FM1_SCFP00224
CL3033Contig1P00706
LQ0AAB39YF20FM1_SCFP00207
LQ0AAB5YN17FM1_SCFP00269
LQ0AAB48YJ05FM1_SCFP00148
CL4033Contig1P00446
LQ0AAB72YJ05FM1_SCFP00293
CL4208Contig1P00244
CL7748Contig1P00001
CL1274Contig1P00367
CL805Contig3P00105
CL2706Contig1P00634
LQ0AAB97YF06FM1_SCFP00289
CL5636Contig1P00284
CL5951Contig1P00182
LQ0AAB42YH20FM1_SCFP00482
CL3822Contig1P00037
LQ0AAB82YH02RM1_SCFP00002
CL5657Contig1P00426
CL793Contig1P01085
CL74Contig1P01255
LQ0AAB47YN12FM1_SCFP00075
LQ0AAB12YK01FM1_SCFP00236
CL5680Contig1P00191
CL5573Contig1P00082
LQ0AAB31YC06FM1_SCFP00199
ESV-1-20P00712
LQ0AAB37YP06FM1_SCFP00343
LQ0AAB43YE02FM1_SCFP00160
LQ0AAB73YE17FM1_SCFP00095
CL13Contig2P01269
LQ0AAB71YH07FM1_SCFP00460
LQ0AAB76YP07FM1_SCFP00037
LQ0AAB80YM12FM1_SCFP00352
CL1192Contig1P00327
LQ0AAB1YI19RM1_SCFP00393
LQ0AAB21YP07FM1_SCFP00244
ESV-1-116P00447
CL2844Contig1P00126
CL7767Contig1P00511
LQ0AAB104YP22FM1_SCFP00304
CL2680Contig1P00251
LQ0AAB14YI05FM1_SCFP00363
LQ0AAB103YB14FM1_SCFP00045
LQ0AAB58YJ17FM1_SCFP00031
LQ0AAB70YF07FM1_SCFP00164
LQ0AAB32YD22FM1_SCFP00302
CL8Contig10P00559
LQ0AAB92YK09FM1_SCFP00024
LQ0AAB28YJ19FM1_SCFP00012
CL1796Contig1P00951
CL7042Contig1P00056
CL6517Contig1P00072
CL1870Contig1P00635
CL1421Contig1P01600
LQ0AAB58YH02FM1_SCFP00085
LQ0AAB16YH24FM3_SCFP00391
LQ0AAB2YN14FM1_SCFP00402
CL7028Contig1P00729
LQ0AAB85YH22FM1_SCFP00080
LQ0AAB30YB11FM1_SCFP00001
LQ0AAB83YB03FM1_SCFP00417
CL99Contig1P02017
CL1174Contig1P00052
CL13Contig19P01462
LQ0AAB35YJ22FM1_SCFP00382
CL6104Contig1P00774
LQ0ADA1YM08RM1_SCFP00269
LQ0AAB86YE10FM1_SCFP00122
CL4525Contig1P00264
CL462Contig1P00159
LQ0AAB9YI13FM1_SCFP00023
CL1422Contig1P00692
CL4844Contig1P00269
CL1469Contig1P00157
CL416Contig2P01229
LQ0AAB10YH03FM1_SCFP00339
CL7690Contig1P00008
LQ0AAB71YB19FM1_SCFP00289
CL3010Contig1P00601
LQ0AAB77YB18RM1_SCFP00363
LQ0AAB97YJ07FM1_SCFP00065
CL4690Contig1P00436
LQ0AAB71YH09FM1_SCFP00326
CL8Contig3P00267
LQ0AAB104YO18RM1_SCFP00075
LQ0ABA1YC05FM1_SCFP00151
LQ0ABA1YB03FM1_SCFP00220
CL7293Contig1P00127
CL6624Contig1P00244
CL2184Contig1P00194
CL2596Contig1P00044
LQ0AAB103YO17FM1_SCFP00252
CL3514Contig1P00100
LQ0AAB13YO19FM1_SCFP00213
LQ0AAB29YJ22FM1_SCFP00202
LQ0AAB43YA14FM1_SCFP00103
ESV-1-231P01072
CL6234Contig1P00327
CL4508Contig1P00044
CL2310Contig1P00257
CL6503Contig1P00173
CL4276Contig1P00435
ESV-1-178P01680
CL612Contig1P00602
CL549Contig1P00919
LQ0AAB3YP18FM1_SCF_LQP00196
CL2383Contig1P00702
CL7059Contig1P00293
CL6900Contig1P00408
LQ0AAB42YE02FM1_SCFP00049
LQ0AAB9YJ16FM1_SCFP00187
LQ0AFA1YP11RM1_SCFP00267
LQ0AAB46YM07FM1_SCFP00016
ESV-1-73P00001
CL5457Contig1P00014
LQ0AAA20YH01FM1_SCFP00499
LQ0AAB82YI21FM1_SCFP00365
CL6431Contig1P00598
LQ0ABA1YO05FM1_SCFP00004
LQ0AAB104YM07RM1_SCFP00170
LQ0AAB99YF22FM1_SCFP00532
CL129Contig1P00408
LQ0AAB88YJ20FM1_SCFP00023
LQ0AAB36YJ15FM1_SCFP00142
CL2027Contig1P00948
CL751Contig1P00646
LQ0AAB101YK03FM1_SCFP00067
CL92Contig1P02276
CL5269Contig1P00047
LQ0AAB86YA17RM1_SCFP00005
CL7033Contig1P00497
LQ0AAA9YL24FM1_SCFP00377
CL3191Contig1P00727
CL11Contig1P01255
LQ0AAB6YK07FM1_SCFP00311
LQ0AAA22YJ20FM1_SCFP00157
CL2317Contig1P00004
CL2818Contig1P00351
CL3869Contig1P00479
LQ0AAB35YJ22FM1_SCFP00167
LQ0AAB70YN15FM1_SCFP00052
LQ0ABA2YN01FM1_SCFP00221
LQ0AAB69YJ24FM1_SCFP00224
LQ0AAB8YJ13FM1_SCFP00484
ESV-1-39P01290
LQ0AAB74YK08FM1_SCFP00044
LQ0ABA2YI24FM1_SCFP00062
LQ0AAA4YD06FM1_SCFP00109
CL2551Contig1P00881
CL6720Contig1P00066
ESV-1-219P00055
ESV-1-176P00617
LQ0AAB7YC23FM1_SCFP00039
CL6378Contig1P00102
LQ0AAB18YH22FM1_SCFP00305
CL4716Contig1P00346
LQ0AAB52YM08FM1_SCFP00142
LQ0AAB18YN02FM1_SCFP00535
CL4643Contig1P00350
LQ0AAB81YA06FM1_SCFP00351
CL7351Contig1P00001
LQ0AAB58YK14FM1_SCFP00411
CL6159Contig1P00363
LQ0AAB10YE07FM1_SCFP00213
LQ0AAB103YH05RM1_SCFP00191
CL7034Contig1P00123
LQ0AAB93YA16FM1_SCF_LQP00045
LQ0AAB15YJ01FM1_SCFP00278
CL1597Contig1P01726
LQ0AAB42YF11FM1_SCFP00013
CL4186Contig1P01008
LQ0AAB84YP16FM1_SCFP00140
LQ0AAA16YK12FM1_SCFP00608
LQ0ABA2YA09FM1_SCFP00034
CL1520Contig1P00090
CL1317Contig1P00795
LQ0AAB76YD23FM1_SCFP00008
LQ0AAB5YO21FM1_SCFP00139
LQ0AAA20YH24FM1_SCFP00260
LQ0AAB13YD24FM1_SCF_LQP00165
LQ0AAB74YA04FM1_SCFP00426
LQ0ABA2YA09FM1_SCFP00062
LQ0AAB50YP04FM1_SCFP00343
LQ0AAB27YE17FM1_SCFP00241
LQ0ABA1YC03FM1_SCFP00181
CL3064Contig1P00822
LQ0AAA21YP16FM1_SCFP00497
LQ0AAB104YJ07RM1_SCFP00287
LQ0ACA24YB12RM1_SCFP00053
LQ0AGA1YL04RM1_SCFP00051
LQ0AAB23YH19FM1_SCFP00176
CL3497Contig1P00356
CL3100Contig1P00217
CL507Contig1P01304
LQ0AEA11YO22RM1_SCF_LQP00157
CL7031Contig1P00048
CL623Contig1P00462
CL2496Contig1P00032
CL5089Contig1P00629
LQ0AAB50YL23FM1_SCFP00420
LQ0AAA6YE03FM1_SCFP00177
LQ0AAB78YP07FM1_SCFP00073
CL7610Contig1P00032
CL5707Contig1P00328
LQ0AAB88YG10FM1_SCFP00373
LQ0AAB103YF11RM1_SCFP00151
LQ0ABA1YO05FM1_SCFP00109
CL3686Contig1P00246
LQ0AAB13YC08FM1_SCFP00340
LQ0AAA16YK12FM1_SCFP00570
LQ0AAB69YA09FM1_SCFP00001
LQ0ABA2YC16FM1_SCFP00206
LQ0AGA1YA10RM1_SCFP00504
LQ0AAB21YO04FM1_SCFP00076
CL7033Contig1P00471
CL929Contig1P01549
CL276Contig1P01139
LQ0AAB81YA06FM1_SCFP00005
CL7610Contig1P00029
LQ0ABA2YN06FM1_SCFP00144
CL6097Contig1P00208
LQ0AAB6YK04FM1_SCFP00393
CL129Contig3P00690
CL414Contig1P00531
LQ0ABA2YD04FM1_SCFP00002
CL3Contig1P00435
LQ0AAB73YP07FM1_SCFP00016
LQ0ABA1YP17FM1_SCFP00054
LQ0AFA6YF17RM1_SCFP00132
CL4508Contig1P00056
CL55Contig3P00151
ESV-1-4P00727
CL2882Contig1P00626
LQ0AAB17YL20FM1_SCFP00055
LQ0AAB82YA07FM1_SCFP00339
ESV-1-36P00435
LQ0AAB103YP07RM1_SCFP00223
ESV-1-176P00636
LQ0AAB38YB14FM1_SCFP00183
LQ0AAB58YK16FM1_SCFP00012
LQ0ABA1YG04FM1_SCFP00044
CL6250Contig1P00368
ESV-1-145P00043
LQ0AAA8YF11FM1_SCFP00440
CL7314Contig1P00458
LQ0AAB4YC05FM1_SCFP00044
LQ0AGA1YM15RM1_SCFP00054
ESV-1-193P00034
LQ0AAA11YJ22FM1_SCFP00026
LQ0AAB3YG22FM1_SCFP00183
CL5567Contig1P00590
LQ0AAB101YH09FM1_SCFP00010
CL5338Contig1P00858
CL4113Contig1P00426
CL28Contig2P01273
CL2931Contig1P00660
LQ0AAB35YJ22FM1_SCFP00306
LQ0AAB37YK03FM1_SCFP00167
LQ0AAA4YD06FM1_SCFP00144
CL5193Contig1P00555
CL3843Contig1P00070
CL1280Contig2P00120
CL4281Contig1P00528
LQ0AAB13YF24FM1_SCFP00342
LQ0AAA5YE12FM1_SCFP00145
CL5767Contig1P00632
LQ0AAB48YJ16FM1_SCFP00458
CL883Contig1P00010
CL7510Contig1P00043
CL2945Contig1P00261
LQ0AAB28YE02FM1_SCFP00421
ESV-1-160P02470
LQ0AAB59YD17FM1_SCFP00140
LQ0ADA17YE03RM1_SCFP00406
LQ0AAB94YH06RM1_SCFP00478
LQ0AAB104YE12FM1_SCFP00048
LQ0AAB48YP22FM1_SCFP00008
CL5720Contig1P00894
LQ0AAB80YK11FM1_SCFP00166
LQ0AAA3YK17FM1_SCFP00032
CL5682Contig1P00337
CL751Contig1P00973
ESV-1-203P00115
LQ0AAB34YD22FM1_SCFP00113
LQ0AAB12YJ23FM1_SCFP00083
LQ0ABA1YJ07FM1_SCFP00164
CL3072Contig1P00438
CL4545Contig1P00794
LQ0AAB6YA14FM1_SCFP00029
LQ0AAB8YK19FM1_SCFP00471
LQ0AAA14YH09FM1_SCFP00057
CL201Contig1P00013
LQ0AAB49YF06FM1_SCFP00275
LQ0AAB38YG04FM1_SCFP00391
CL5684Contig1P00244
CL237Contig1P01306
CL5457Contig1P00096
CL5134Contig1P00479
CL831Contig1P00083
CL5592Contig1P00277
LQ0AAB101YJ03FM1_SCFP00390
CL6122Contig1P00386
CL4135Contig1P00849
CL3057Contig1P00466
LQ0AGA1YI11RM1_SCFP00053
CL4135Contig1P00856
LQ0AAB101YJ01FM1_SCFP00008
LQ0AAB47YD18FM1_SCFP00043
LQ0AAB9YJ16FM1_SCFP00423
LQ0AAA6YM02FM1_SCFP00133
CL7450Contig1P00022
CL3577Contig1P00041
CL5917Contig1P00585
LQ0AAA11YJ22FM1_SCFP00550
LQ0AAB25YP05FM1_SCFP00354
CL6582Contig1P00333
CL798Contig1P01132
LQ0AAB70YJ03FM1_SCFP00046
LQ0AAA12YB03FM1_SCFP00403
LQ0AAB9YA18FM1_SCFP00458
CL4246Contig1P00787
CL1686Contig1P00710
CL851Contig1P00632
LQ0AAA12YO14FM1_SCFP00127
LQ0AAA3YF09FM1_SCFP00355
CL3643Contig1P00668
CL4689Contig1P00446
LQ0AAB103YE19RM1_SCFP00129
ESV-1-148P00964
CL6006Contig1P00587
CL4623Contig1P00402
CL1327Contig1P00453
LQ0AAB17YJ04FM1_SCFP00351
LQ0ABA2YN18FM1_SCFP00060
LQ0AAB68YC05FM1_SCFP00088
LQ0AAA5YE23FM1_SCFP00399
LQ0AAB49YH04FM1_SCFP00079
LQ0AAB99YG02RM1_SCFP00179
LQ0AEA8YG15RM1_SCFP00386
LQ0AEA8YG15RM1_SCFP00001
LQ0AAA22YP02FM1_SCFP00006
LQ0AAB61YG07FM1_SCFP00059
LQ0AAB10YF21FM1_SCFP00468
CL201Contig2P00197
CL6674Contig1P00458
LQ0AAB52YJ13FM1_SCFP00039
LQ0ABA2YK10FM1_SCFP00059
CL7014Contig1P00561
LQ0AAA21YJ16FM1_SCFP00397
LQ0AAA18YO09FM1_SCFP00270
ESV-1-88P00593
LQ0AAB72YK19FM1_SCFP00234
LQ0AAA15YA18FM1_SCFP00705
CL2678Contig1P00158
LQ0AAA14YF09FM1_SCFP00233
LQ0AAA3YF09FM1_SCFP00160
CL2971Contig1P00590
LQ0AAB92YM04FM1_SCFP00267
CL4178Contig1P00419
LQ0AFA5YD11RM1_SCFP00203
ESV-1-5P00476
LQ0ABA1YM14FM1_SCFP00387
LQ0AAB50YA10FM1_SCFP00433
CL5520Contig1P00234
LQ0ACA2YI21RM1_SCFP00031
CL6720Contig1P00244
CL7768Contig1P00382
LQ0AAB30YE14FM1_SCFP00387
LQ0ABA2YN01FM1_SCFP00202
CL7458Contig1P00608
CL5212Contig1P00165
CL2301Contig1P01130
ESV-1-6P00469
LQ0AAB11YE19FM1_SCFP00079
LQ0AAB33YF12FM1_SCFP00506
ESV-1-154P01327
ESV-1-21P00717
LQ0AAB30YL16FM1_SCFP00317
LQ0AAB39YM01FM1_SCFP00503
ESV-1-115P00133
CL7763Contig1P00021
CL5567Contig1P00369
CL2875Contig1P00677
LQ0ABA2YF05FM1_SCFP00022
LQ0AAB37YK03FM1_SCFP00152
LQ0AAB77YE06FM1_SCFP00288
LQ0AAA7YI16FM1_SCFP00111
LQ0AAB34YN03FM1_SCFP00342
LQ0AAB48YB06FM1_SCFP00272
CL102Contig1P00222
CL1974Contig1P00374
CL4273Contig1P00268
CL636Contig1P00681
LQ0AAB82YI21FM1_SCFP00399
CL102Contig1P00869
LQ0AAA8YK05FM1_SCFP00149
LQ0AAB41YA04FM1_SCFP00072
LQ0AAB50YJ24FM1_SCFP00187
CL2837Contig1P00266
LQ0AAB21YA15FM1_SCFP00109
LQ0AAB23YH19FM1_SCFP00411
LQ0AAB82YJ16RM1_SCFP00239
LQ0AAB30YP06FM1_SCFP00293
LQ0AAB31YK13FM1_SCFP00458
LQ0AAB49YH04FM1_SCFP00056
CL4450Contig1P00075
ESV-1-222P01654
ESV-1-202P00055
ESV-1-198P01565
LQ0AEA11YP23RM1_SCFP00144
LQ0AEA11YP23RM1_SCFP00520
CL4141Contig1P01027
LQ0AAA14YH09FM1_SCFP00217
LQ0AAB41YP04FM1_SCFP00432
ESV-1-208P00220
CL1385Contig1P00217
CL1989Contig1P00025
CL6844Contig1P00002
CL4851Contig1P00966
LQ0AAB30YM21FM1_SCFP00196
LQ0AAB85YF07FM1_SCFP00159
LQ0AAA5YD05FM1_SCFP00150
LQ0AAB102YO02FM1_SCFP00055
CL2551Contig1P00677
LQ0AAB56YJ11FM1_SCFP00121
LQ0AAB15YB21FM1_SCFP00053
CL4592Contig1P00590
CL549Contig2P00178
LQ0ABA2YP20FM1_SCFP00102
LQ0AAB36YN17FM1_SCFP00015
LQ0AAB82YA07FM1_SCFP00351
LQ0AAB77YJ22FM1_SCFP00186
LQ0ABA2YG06FM1_SCFP00029
LQ0AAB66YD20FM1_SCFP00043
CL559Contig1P00297
LQ0AAB4YI24FM1_SCFP00275
LQ0AAB61YG07FM1_SCFP00047
CL4340Contig1P00031
LQ0AAA5YC12FM1_SCFP00132
LQ0AAB12YF09FM1_SCFP00063
LQ0AAB12YF09FM1_SCFP00140
CL3338Contig1P00330
CL3612Contig1P00561
LQ0AAB3YA05FM1_SCFP00019
CL549Contig2P00147
LQ0AAB82YJ16RM1_SCFP00210
LQ0AAB82YA07FM1_SCFP00365
CL549Contig1P00730
LQ0AAA3YF09FM1_SCFP00114
LQ0AAB104YM07RM1_SCFP00305
LQ0AAA5YC14FM1_SCFP00372
LQ0AAB54YF10RM1_SCFP00003
CL135Contig1P02849
LQ0AAA12YO15FM1_SCFP00355
CL2783Contig1P00290
LQ0AFA2YO05RM1_SCFP00249
CL1768Contig1P00619
CL5399Contig1P00309
LQ0AAB58YK14FM1_SCFP00196
CL636Contig1P00583
LQ0AAB3YD05FM1_SCFP00277
LQ0AAB91YI20FM1_SCFP00244
CL4273Contig1P00069
LQ0AAB11YJ21FM1_SCFP00186
LQ0AAB54YF17FM1_SCFP00305
LQ0AAA1YI05RM1_SCFP00305
CL5177Contig1P00027
CL7Contig10P02157
CL2301Contig1P00205
CL3620Contig1P00546
LQ0AAB39YO15FM1_SCFP00191
CL3633Contig1P00867
LQ0ABA1YD10FM1_SCFP00184
LQ0AAB101YH23FM1_SCFP00165
CL5289Contig1P00276
LQ0AAB7YG08FM1_SCFP00087
LQ0ADA1YO10RM1_SCFP00040
ESV-1-19P00129
LQ0AAB59YM10FM1_SCFP00110
LQ0AAB5YO21FM1_SCFP00154
LQ0AAB41YP04FM1_SCFP00007
LQ0AAB5YM20FM1_SCFP00280
LQ0ADA11YL05RM1_SCFP00132
CL7198Contig1P00027
CL7613Contig1P00185
LQ0ACA3YE01RM1_SCFP00108
LQ0ABA1YM09FM1_SCFP00432
CL135Contig1P02544
CL5414Contig1P00440
LQ0ABA2YJ19FM1_SCFP00207
LQ0AAB9YC01FM1_SCFP00431
LQ0AAB12YF09FM1_SCFP00538
CL2435Contig1P00255
LQ0AAB103YF24RM1_SCFP00065
LQ0AAB72YN18FM1_SCFP00022
LQ0ADA11YL05RM1_SCFP00130
LQ0AAA8YJ08FM1_SCFP00135
LQ0AAB23YO09FM1_SCFP00297
CL4243Contig1P00742
CL7610Contig1P00007
LQ0AAB31YN14FM1_SCFP00369
CL4079Contig1P00442
CL5286Contig1P00102
CL5592Contig1P00208
CL3064Contig1P00826
LQ0AAB8YJ23FM1_SCFP00158
LQ0AAB14YP11FM1_SCFP00599
LQ0AAB40YB11FM1_SCFP00262
CL5652Contig1P00193
LQ0AAB39YO15FM1_SCFP00183
LQ0AAB31YK11FM1_SCFP00126
CL7086Contig1P00631
CL2556Contig1P00028
LQ0AAB69YI10FM1_SCFP00129
LQ0AAB42YM12FM1_SCFP00001
CL5773Contig1P00258
CL3860Contig1P00370
CL7200Contig1P00181
LQ0AAB27YJ11FM1_SCFP00027
CL5592Contig1P00454
CL1317Contig1P00416
ESV-1-231P00337
LQ0AAB40YG23FM1_SCFP00135
LQ0AAA5YC14FM1_SCFP00177
CL1005Contig1P01595
CL2461Contig1P00444
CL6602Contig1P00253
LQ0AAB88YD21RM1_SCFP00345
LQ0AAB14YP23FM1_SCFP00518
LQ0AAB50YN05FM1_SCFP00356
LQ0ADA1YO10RM1_SCFP00030
LQ0AEA8YG15RM1_SCFP00295
LQ0AAB91YC03FM1_SCFP00034
LQ0AAA5YC14FM1_SCFP00002
CL5567Contig1P00052
ESV-1-121P00165
LQ0AAB67YM09RM1_SCFP00073
LQ0AAA3YP16FM1_SCFP00145
CL6176Contig1P00527
ESV-1-121P00169
CL6965Contig1P00010
CL4861Contig1P00234
CL129Contig1P00086
LQ0AAB98YJ04RM1_SCFP00121
LQ0ABA1YG04FM1_SCFP00061
LQ0AAB7YG08FM1_SCFP00090
CL7558Contig1P00254
LQ0AAB12YL22FM1_SCFP00044
CL5914Contig1P00258
CL2556Contig1P00410
CL1745Contig1P00470
CL3093Contig1P00289
CL7632Contig1P00126
LQ0AAB32YN08FM1_SCFP00021
LQ0AAB72YK19FM1_SCFP00248
CL170Contig1P01129
LQ0ABA2YA09FM1_SCFP00042
ESV-1-231P00897
LQ0AAB32YI01FM1_SCFP00006
LQ0AAB100YH01FM1_SCFP00093
LQ0AAB44YK05FM1_SCFP00032
LQ0ABA1YD07FM1_SCFP00232
CL636Contig1P00573
LQ0AAB61YG07FM1_SCFP00067
LQ0AAB40YB11FM1_SCFP00403
ESV-1-2P00570
LQ0AAB35YD11FM1_SCFP00364
LQ0AAB42YC22FM1_SCFP00106
CL405Contig1P00515
LQ0ABA1YN13FM1_SCFP00436
CL5584Contig1P00153
CL1614Contig2P00121
LQ0AAB12YL22FM1_SCFP00099
LQ0AAB32YN13FM1_SCFP00557
ESV-1-147P01495
CL5016Contig1P00227
LQ0AAB69YJ24FM1_SCFP00228
CL444Contig2P00514
LQ0AAB103YO17RM1_SCFP00162
CL5491Contig1P00639
CL7031Contig1P00063
LQ0AAB42YH01FM1_SCFP00130
LQ0AAA11YO15FM1_SCFP00035
CL4135Contig1P00865
CL7654Contig1P00017
CL7375Contig1P00525
CL7350Contig1P00855
LQ0ABA1YN24FM1_SCFP00387
CL4276Contig1P00263
CL6555Contig1P00226
LQ0AAB39YO15FM1_SCFP00195
CL4113Contig1P00338
LQ0AAB9YC01FM1_SCFP00545
CL285Contig1P03152
CL376Contig2P00009
CL2596Contig1P00703
LQ0ACA3YE01RM1_SCFP00139
LQ0AAB27YJ24FM1_SCFP00528
LQ0AAB12YL22FM1_SCFP00186
LQ0AAB69YJ24FM1_SCFP00249
CL4465Contig1P00025
LQ0AAB3YP18FM1_SCF_LQP00001
sctg1_27-379000-379300-WP00170
LQ0AAB7YB06FM1_SCFP00022
LQ0AAB14YP11FM1_SCFP00424
LQ0AAB15YA13FM1_SCFP00172
CL5457Contig1P00001
LQ0AAB72YK11FM1_SCFP00074
LQ0AAB97YB03FM1_SCFP00180
CL1506Contig1P00053
LQ0ACA17YN08RM1_SCFP00063
LQ0ABA2YL01FM1_SCFP00106
ESV-1-1P00152
LQ0AAA8YK05FM1_SCFP00154
LQ0AAB5YD22FM1_SCFP00406
LQ0AEA11YK23RM1_SCFP00387
LQ0AAB3YD05FM1_SCFP00046
CL3064Contig1P00213
CL7632Contig1P00177
LQ0ABA1YG03FM1_SCFP00306
CL7385Contig1P00481
CL2557Contig1P00061
LQ0AAB64YN17FM1_SCFP00455
LQ0ADA17YE03RM1_SCFP00145
LQ0AAB64YN17FM1_SCFP00302
LQ0AAB80YH21FM1_SCFP00186
CL2837Contig1P00699
LQ0AAA8YK05FM1_SCFP00159
LQ0AAB57YP02FM1_SCFP00114
CL554Contig1P02815
LQ0AAA17YE03FM1_SCFP00165
CL3085Contig1P00227
LQ0ACA1YP23RM1_SCFP00049
LQ0AAA5YN08FM1_SCFP00247
LQ0AAA18YO09FM1_SCFP00382
LQ0AGA1YM15RM1_SCFP00198
LQ0AAB27YN12FM1_SCFP00160
LQ0AAB94YN24FM1_SCFP00077
CL6965Contig1P00551
CL135Contig2P01089
LQ0AAB103YO17FM1_SCFP00407
CL1534Contig1P01284
LQ0AAB104YM07RM1_SCFP00233
CL6727Contig1P00326
CL1989Contig1P00311
LQ0AAB4YB09FM1_SCFP00170
LQ0ABA1YI11FM1_SCFP00093
LQ0AAB88YA23FM1_SCFP00038
CL3520Contig1P01026
LQ0AAB33YD19FM1_SCFP00035
LQ0AAB98YJ04RM1_SCFP00111
CL6553Contig1P00112
ESV-1-11P01030
LQ0ABA1YP10FM1_SCFP00528
LQ0ACA1YB04RM1_SCFP00008
LQ0AAB27YJ04FM1_SCFP00113
ESV-1-119P00555
CL2220Contig1P00275
CL3072Contig1P00179
LQ0AAB48YA02FM1_SCFP00424
ESV-1-23P01427
LQ0AAB97YE06FM1_SCFP00027
CL5914Contig1P00667
CL5914Contig1P00755
LQ0AAB23YH19FM1_SCFP00304
LQ0AAB5YD22FM1_SCFP00253
CL4508Contig1P00152
LQ0AAB26YI24FM1_SCFP00531
CL4135Contig1P00326
LQ0AAB12YL22FM1_SCFP00384
LQ0AAB40YB11FM1_SCFP00494
CL2556Contig1P00579
LQ0AFA5YD11RM1_SCFP00149
LQ0AAB49YH04FM1_SCFP00187
CL1571Contig1P01027
LQ0AAB35YM06FM1_SCFP00095
CL6418Contig1P00038
LQ0AAA5YE12FM1_SCFP00382
CL2886Contig1P00058
LQ0AGA1YL04RM1_SCFP00046
LQ0AAB9YJ16FM1_SCFP00287
CL7314Contig1P00063
LQ0AAB38YI07FM1_SCFP00227
CL6624Contig1P00221
LQ0AAB103YM06FM1_SCFP00033
LQ0AAB42YH01FM1_SCFP00164
LQ0ABA1YC24FM1_SCFP00005
LQ0AAB65YC02FM1_SCFP00065
LQ0AAB103YO17FM1_SCFP00025
CL7074Contig1P00369
LQ0AAB83YO07RM1_SCFP00089
CL4495Contig1P00556
LQ0AAB88YA23FM1_SCFP00053
LQ0AAA11YA11FM1_SCFP00045
CL7159Contig1P00726
LQ0AFA1YK19RM1_SCFP00027
LQ0AAA8YK05FM1_SCFP00001
CL7033Contig1P00131
CL7385Contig1P00147
CL92Contig1P03345
CL6159Contig1P00392
CL6624Contig1P00415
CL549Contig2P00697
LQ0AAB34YN03FM1_SCFP00171
CL7033Contig1P00483
CL6418Contig1P00222
LQ0ABA1YL04FM1_SCFP00034
CL2556Contig1P00210
LQ0AAB97YP01FM1_SCF_LQP00241
CL1049Contig1P00310
LQ0AAB88YA23RM1_SCFP00194
LQ0AAB102YO02FM1_SCFP00431
LQ0AAB4YC19FM1_SCFP00611
CL2971Contig1P00241
LQ0AAB35YM06FM1_SCFP00627
LQ0AAB49YH04FM1_SCFP00141
CL2948Contig1P00145
LQ0AAB35YM06FM1_SCFP00009
LQ0AEA1YK19RM1_SCFP00234
LQ0AAB64YN17FM1_SCFP00010
LQ0AAB23YH19FM1_SCFP00329
LQ0AAB4YB09FM1_SCFP00164
LQ0AAB59YM10FM1_SCFP00351
LQ0AAB103YE23RM1_SCF_LQP00145
CL6122Contig1P00332
LQ0AAB103YF24RM1_SCFP00035
CL2971Contig1P00976
LQ0AAB32YN13FM1_SCFP00259
LQ0ABA2YA08FM1_SCFP00089
CL7467Contig1P00001
LQ0AAB39YO15FM1_SCFP00200
LQ0AAB52YA03FM1_SCFP00003
LQ0AAB75YO14FM1_SCFP00240
LQ0AAB64YN17FM1_SCFP00266
LQ0AAB35YM06FM1_SCFP00103
CL1327Contig1P00117
CL135Contig1P02862
LQ0ABA1YN24FM1_SCFP00076
CL5728Contig1P00028
LQ0AAB88YA23RM1_SCFP00130
CL4730Contig1P00103
ESV-1-170P00279
LQ0ABA1YG03FM1_SCFP00214
LQ0AAB7YE02FM1_SCFP00152
LQ0AAA8YJ08FM1_SCFP00001
LQ0ABA1YF20FM1_SCFP00099
CL4288Contig1P00452
CL4243Contig1P00075
LQ0AAB98YJ04RM1_SCFP00116
LQ0AAB103YF11FM1_SCFP00011
LQ0AAB4YB09FM1_SCFP00418
LQ0AAA3YI11FM1_SCFP00184
CL4467Contig1P00352
LQ0AFA1YK19RM1_SCFP00030
LQ0AAB86YA09FM1_SCFP00398
LQ0AAB92YM04FM1_SCFP00268
CL2301Contig1P00997
LQ0AAB52YD05FM1_SCFP00230
LQ0AAB26YI24FM1_SCFP00169
LQ0AAB31YK13FM1_SCFP00120
CL135Contig2P01077
ESV-1-170P00560
LQ0AAB88YD21FM1_SCFP00613
LQ0AAB17YI16FM1_SCFP00515
LQ0AAB27YJ04FM1_SCFP00111
LQ0AAB8YJ23FM1_SCFP00472
LQ0ABA1YO10FM1_SCFP00377
LQ0AAB84YP16FM1_SCFP00002
CL4243Contig1P00081
LQ0AAB27YJ04FM1_SCFP00109
LQ0AAB102YO02FM1_SCFP00363
CL5323Contig1P00002
LQ0ABA2YD16FM1_SCFP00128
LQ0AFA1YK19RM1_SCFP00024
CL7632Contig1P00071
LQ0AAB46YO08FM1_SCFP00148
LQ0AAB100YH01FM1_SCFP00188
LQ0AAB14YP11FM1_SCFP00078
CL2971Contig1P00481
LQ0AAB88YA23RM1_SCFP00049
CL7385Contig1P00318
LQ0AAB37YK03FM1_SCFP00349
LQ0ABA1YN13FM1_SCFP00170
LQ0AAB27YJ04FM1_SCFP00120
CL5728Contig1P00776
LQ0AAB14YP11FM1_SCFP00451
LQ0AAB32YO19FM1_SCFP00046
CL7434Contig1P00668
CL5728Contig1P00439
LQ0AAB82YA07FM1_SCFP00131
CL3633Contig1P00191
LQ0AAB42YH01FM1_SCFP00151
LQ0AAA12YO14FM1_SCFP00427
LQ0AAA8YJ08FM1_SCFP00417
LQ0AAB75YB18FM1_SCFP00306
CL7060Contig1P00039
CL549Contig2P01147
LQ0AAA15YA18FM1_SCFP00527
LQ0AAA22YC09FM1_SCFP00510
CL7217Contig1P00196
LQ0AAB40YB11FM1_SCFP00019
LQ0ACA10YI02RM1_SCFP00181
CL4623Contig1P01001
LQ0AAB32YN13FM1_SCFP00550
CL3111Contig1P00307
CL6615Contig1P00125
LQ0AAB54YF17FM1_SCFP00390
LQ0AAB3YA05FM1_SCFP00364
LQ0AAB103YO17FM1_SCFP00116
LQ0AAA3YB23FM1_SCFP00638
LQ0AAA11YO06FM1_SCFP00306
LQ0AAA12YO14FM1_SCFP00533
LQ0AAA12YO15FM1_SCFP00001
CL4475Contig1P00500
CL5676Contig1P00746
LQ0AAB88YA23FM1_SCFP00045
CL5133Contig1P00515
CL6122Contig1P00230
CL2461Contig1P00266
LQ0AAB8YB02FM1_SCFP00328
LQ0ABA1YI11FM1_SCFP00098
LQ0AAB59YM10FM1_SCFP00324
CL5728Contig1P00881
LQ0AAB6YM11FM1_SCFP00048
LQ0AAA14YN07FM1_SCFP00550
LQ0AAA3YK17FM1_SCFP00004
CL5588Contig1P00371
LQ0AAB86YB16RM1_SCFP00017
ESV-1-155P00553
LQ0AAB88YA23RM1_SCFP00009
ESV-1-1P00463
CL7385Contig1P00296
CL7060Contig1P00214
CL3508Contig1P00023
CL2704Contig1P00015
LQ0AAA14YH09FM1_SCFP00154
CL7217Contig1P00490
CL6908Contig1P00023
LQ0AAB32YN13FM1_SCFP00543
LQ0AAB65YE04FM1_SCFP00078
LQ0AAB103YF24RM1_SCFP00050
LQ0AAB12YJ08FM1_SCFP00052
LQ0AAB75YB18FM1_SCFP00407
CL5803Contig1P00158
LQ0AAB33YD19FM1_SCFP00020
LQ0AAB88YA23FM1_SCFP00049
CL6990Contig1P00894
CL7735Contig1P00411
CL4853Contig1P00872
LQ0ACA2YI21RM1_SCFP00373
ESV-1-117P00375
LQ0AAA3YA04FM1_SCFP00023
CL7610Contig1P00590
CL783Contig1P00851
LQ0AAB5YD22FM1_SCFP00169
LQ0AAB13YL08FM1_SCFP00092
CL4243Contig1P00751
LQ0AAB17YO20FM1_SCFP00074
CL405Contig1P00639
CL2301Contig1P00445
CL2390Contig1P00332
LQ0AAB59YM10FM1_SCFP00359
CL7137Contig1P00023
LQ0AAB73YF09FM1_SCFP00025
LQ0AAB82YI11RM1_SCFP00278
LQ0AAB82YI11RM1_SCFP00279
LQ0AAB4YC07FM1_SCFP00131
CL1612Contig1P00828
LQ0ABA1YN13FM1_SCFP00234
LQ0AAB50YJ24FM1_SCFP00422
ESV-1-231P00322
CL2390Contig1P00670
LQ0ABA1YN13FM1_SCFP00193
CL2390Contig1P01283
ESV-1-155P00279
LQ0AAB104YE12FM1_SCFP00028
LQ0AAA10YC19FM1_SCFP00073
CL2390Contig1P00944
CL4751Contig1P00370
LQ0AAA14YH09FM1_SCFP00229
LQ0ACA1YB04RM1_SCFP00024
CL6688Contig1P00090
LQ0ABA1YO05FM1_SCFP00118
LQ0AAB94YN24FM1_SCFP00086
LQ0AAB10YH02FM1_SCFP00357
CL4325Contig1P00230
LQ0AAB31YK13FM1_SCFP00532
LQ0AAB3YA05FM1_SCFP00463
LQ0AAB5YD22FM1_SCFP00090
CL6704Contig1P00615
LQ0ABA1YF16FM1_SCFP00198
LQ0AAA3YB23FM1_SCFP00359
LQ0AAB50YJ24FM1_SCFP00291
LQ0AAB104YE12FM1_SCFP00092
LQ0AAA21YG16FM1_SCFP00053
LQ0AAB3YI16FM1_SCFP00008
LQ0AAB38YB14FM1_SCFP00273
LQ0AAB93YE18FM1_SCFP00350
LQ0AAB46YO11FM1_SCFP00049
CL5676Contig1P00106
ESV-1-12P00514
CL5059Contig1P00434
LQ0AAB103YP07RM1_SCFP00258
LQ0AAB75YB18FM1_SCFP00114
ESV-1-155P00004
ESV-1-12P00217
LQ0AAB14YD05FM1_SCFP00071
CL4325Contig1P01105
CL7217Contig1P00639
CL1749Contig1P00339
LQ0AAB91YJ03FM1_SCFP00075
LQ0AAB27YF08FM1_SCFP00365
CL3794Contig1P00039
LQ0AAB75YB18FM1_SCFP00279
LQ0AAA10YC19FM1_SCFP00517
LQ0AAB70YH11FM1_SCFP00103
LQ0AAA5YA01FM1_SCFP00104
LQ0AAB65YN16FM1_SCFP00175
LQ0AAB74YG07RM1_SCFP00076
LQ0ACA24YE10RM1_SCFP00089
CL5059Contig1P00413
CL3864Contig1P00912
CL4325Contig1P01167
CL5059Contig1P00421
LQ0AAB59YF13FM1_SCFP00043
LQ0ADA17YE03RM1_SCFP00007
CL5717Contig1P00119
CL7484Contig1P00030
LQ0AAB65YG19RM1_SCFP00140
CL123Contig1P02123
CL5717Contig1P00117
CL4853Contig1P00363
CL4853Contig1P00760
LQ0AAB83YI13RM1_SCF_LQP00220
LQ0AAB37YA02FM1_SCFP00022
LQ0AAB27YF08FM1_SCFP00254
CL6555Contig1P00232
LQ0AAA3YK17FM1_SCFP00020
LQ0AAB27YF08FM1_SCFP00414
CL4853Contig1P00986
CL5676Contig1P00352
CL5717Contig1P00133
CL294Contig1P01882
CL123Contig1P01900
CL123Contig1P02391
LQ0AAB91YJ03FM1_SCFP00189
CL1483Contig1P00677
LQ0AAA8YJ08FM1_SCFP00119
ESV-1-12P00629
CL3864Contig1P00390
LQ0AAB70YH11FM1_SCFP00115
CL1483Contig1P01202
LQ0AAB91YJ03FM1_SCFP00215
LQ0AAB9YI08FM1_SCFP00376
CL5676Contig1P00404
LQ0AAB85YO23FM1_SCFP00206
CL4786Contig1P00829
CL7666Contig1P00082
LQ0AAA10YC19FM1_SCFP00503
LQ0AAA5YA01FM1_SCFP00344
CL3864Contig1P00410
LQ0AAB7YA13FM1_SCFP00001
CL1483Contig1P00967
CL365Contig1P01625
CL5981Contig1P00478
LQ0AAB74YG07RM1_SCFP00081
LQ0ABA1YF16FM1_SCFP00044
CL294Contig1P02230
LQ0AAB65YG19RM1_SCFP00133
CL4492Contig1P00397
CL5177Contig1P00323
LQ0AAB29YN14FM1_SCFP00019
CL7217Contig1P00078
CL4492Contig1P00477
LQ0AAB67YH03FM1_SCFP00077
LQ0AAB27YF08FM1_SCFP00103
LQ0AAB67YH03FM1_SCFP00072
CL1483Contig1P01116
LQ0AAB3YA05FM1_SCFP00006
LQ0AAB99YE15RM1_SCFP00340
LQ0AAB83YI13RM1_SCF_LQP00457
CL5059Contig1P00182
LQ0AAB91YJ03FM1_SCFP00440
LQ0AAB85YO23FM1_SCFP00105
CL294Contig1P02099
LQ0AAB65YG19RM1_SCFP00135
CL3810Contig1P00383
LQ0AAA5YA01FM1_SCFP00083
CL365Contig1P00655
LQ0AAB50YJ24FM1_SCFP00232
LQ0AAB45YA08FM1_SCFP00451
CL7666Contig1P00558
CL7597Contig1P00107
LQ0AAB16YJ18FM3_SCFP00017
CL3864Contig1P00610
LQ0AAB65YN16FM1_SCFP00097
LQ0AAB65YN16FM1_SCFP00391
LQ0AAB29YN14FM1_SCFP00351
LQ0AAB22YM16FM1_SCFP00520
CL4158Contig1P00906
LQ0AAA23YK16FM1_SCFP00269
LQ0AAA5YA01FM1_SCFP00093
LQ0AAB45YA08FM1_SCFP00286
CL123Contig1P01069
LQ0AAB74YG07RM1_SCFP00118
LQ0AAA11YK13FM1_SCFP00612
LQ0AAB70YH11FM1_SCFP00094
CL4786Contig1P00045
CL7646Contig1P00060
LQ0AAB45YA08FM1_SCFP00292
LQ0AAB29YN14FM1_SCFP00001
LQ0AAB29YN14FM1_SCFP00315
CL365Contig1P01366
LQ0ABA1YI11FM1_SCFP00089
LQ0AAB83YI13RM1_SCF_LQP00439
CL4786Contig1P00400
CL294Contig1P01492
LQ0AAB83YI13RM1_SCF_LQP00448
LQ0AAB85YO23FM1_SCFP00002
LQ0AAB74YG07RM1_SCFP00065
ESV-1-12P00391
LQ0AAB70YH11FM1_SCFP00081
LQ0ABA1YI11FM1_SCFP00086
ESV-1-170P00004
CL5717Contig1P00116
CL3810Contig1P00351
CL365Contig1P00857
LQ0AAB67YH03FM1_SCFP00046
LQ0AAB45YA08FM1_SCFP00298
LQ0AAB67YH03FM1_SCFP00075
CL5981Contig1P00469
LQ0AAB9YI08FM1_SCFP00538
LQ0AAB85YO23FM1_SCFP00112
CL6965Contig1P00454
CL4492Contig1P00839
CL4158Contig1P00832
CL4492Contig1P00566
CL7666Contig1P00459
CL5981Contig1P00106
CL5981Contig1P00240
CL3810Contig1P00653
CL3810Contig1P00651
CL4786Contig1P00569
CL4158Contig1P00643
LQ0AAB65YN16FM1_SCFP00201
LQ0AAB9YI08FM1_SCFP00206
CL7666Contig1P00013
LQ0AAB9YI08FM1_SCFP00075
LQ0AAB65YG19RM1_SCFP00122
CL4158Contig1P00448
