# Supplementary material for: Microarray estimation of genomic inter-strain variability in the genus Ectocarpus (Phaeophyceae)
Source: BMC Mol Biol. 2011 Jan 13;12:2. doi: 10.1186/1471-2199-12-2 (PMC3027116; doi:10.1186/1471-2199-12-2)
Supplement: Additional file 1 — List of probes with absolute log2-ratios > 0.5 and > 1 for all examined strains of E. siliculosus. [file 1471-2199-12-2-S1.ZIP › Lists_of_variable_probes/log2-ratio_less_than_0.5/strain3_variable_0.5.txt]

CL3727Contig1P00058
CL3727Contig1P00236
CL224Contig1P00549
LQ0AAB14YP16FM1_SCFP00622
CL7147Contig1P00190
CL224Contig1P00585
CL1116Contig1P01564
CL227Contig1P02285
CL1761Contig2P00382
LQ0AAB88YP13FM1_SCFP00395
CL1761Contig1P00152
CL188Contig1P00847
CL224Contig1P00306
CL6433Contig1P00136
CL224Contig1P00645
LQ0AAB78YM23FM1_SCFP00053
CL1761Contig1P00162
CL227Contig1P01885
CL5260Contig1P00660
CL6517Contig1P00359
LQ0ACA24YG19RM1_SCFP00539
LQ0AFA4YF02RM1_SCFP00299
LQ0AAB92YC13FM1_SCFP00055
CL224Contig2P00861
CL188Contig4P00719
CL5638Contig1P00200
CL3727Contig1P00308
LQ0AAB72YF01FM1_SCFP00009
LQ0AAB72YF01FM1_SCFP00026
LQ0AFA4YI24RM1_SCFP00028
LQ0AAB48YI23FM1_SCFP00410
CL4777Contig1P00202
LQ0AAB22YA09FM1_SCFP00245
CL188Contig3P01602
CL224Contig2P01875
CL462Contig4P00235
LQ0AAB35YO06FM1_SCFP00256
CL4878Contig1P00680
CL3954Contig1P01278
CL5638Contig1P00204
CL4878Contig1P00806
LQ0AAB72YK09FM1_SCFP00308
LQ0AGA1YB17RM1_SCFP00056
CL3046Contig1P00392
CL462Contig1P00021
CL5260Contig1P00535
CL224Contig2P01844
CL227Contig2P00050
CL4777Contig1P00451
CL6517Contig1P00072
LQ0AAA1YK11FM1_SCFP00669
CL1Contig15P00908
CL6433Contig1P00127
CL1761Contig1P01089
CL188Contig4P00715
LQ0AAB68YE11RM1_SCFP00049
CL2664Contig1P00179
LQ0AAB35YO06FM1_SCFP00509
LQ0AFA4YF02RM1_SCFP00096
LQ0AAB78YM23FM1_SCFP00191
LQ0ACA24YB12RM1_SCFP00053
CL224Contig4P00360
CL3727Contig1P00270
LQ0AAB72YF01FM1_SCFP00005
LQ0AAB80YK03FM1_SCFP00160
CL227Contig1P02069
LQ0AAB58YI12RM1_SCFP00138
LQ0AGA1YB17RM1_SCFP00057
LQ0ACA26YM04RM1_SCFP00039
CL6826Contig1P00842
CL1761Contig2P00387
CL6822Contig1P00701
LQ0AAA1YK11FM1_SCFP00654
LQ0AAB12YH16FM1_SCFP00428
LQ0AAB16YG19FM3_SCFP00103
CL1116Contig1P01288
CL188Contig2P00338
LQ0AAB36YO07FM1_SCFP00027
CL5228Contig1P00105
LQ0AAB23YI05FM1_SCFP00450
CL1Contig33P01054
CL462Contig1P00548
LQ0AAB14YJ10FM1_SCFP00417
CL5228Contig1P00121
CL188Contig2P00340
LQ0AAB36YG05FM1_SCFP00552
LQ0AAB24YD19FM1_SCFP00319
LQ0AAA19YJ06FM1_SCFP00018
CL6517Contig1P00175
CL4301Contig1P00652
LQ0AAB78YP07FM1_SCFP00073
LQ0AAB22YA09FM1_SCFP00414
LQ0AAB46YM16FM1_SCFP00233
LQ0AAB78YP07FM1_SCFP00358
LQ0AAB68YE11RM1_SCFP00137
CL6517Contig1P00295
CL6253Contig1P00234
CL5260Contig1P00632
LQ0AAB72YK09FM1_SCFP00451
CL1Contig33P01045
LQ0AAB39YL23FM1_SCFP00061
CL3400Contig1P00566
CL3954Contig1P01082
LQ0AAB11YL24FM1_SCFP00006
LQ0AAA2YM15RM1_SCFP00487
LQ0AGA1YB17RM1_SCFP00305
LQ0AAB94YC02FM1_SCFP00051
LQ0AAB94YC02FM1_SCFP00040
LQ0AAB72YF01FM1_SCFP00002
CL7147Contig1P00359
LQ0AAB48YI23FM1_SCFP00111
LQ0AAB7YC24FM1_SCFP00483
LQ0AAB46YM16FM1_SCFP00075
LQ0ACA24YB12RM1_SCFP00035
LQ0AAB14YJ10FM1_SCFP00410
LQ0AAB82YC19FM1_SCFP00553
LQ0AFA4YI24RM1_SCFP00009
CL75Contig7P00557
CL334Contig2P01536
CL188Contig3P00793
CL188Contig4P00724
LQ0AAB14YI21FM1_SCFP00389
LQ0AAB36YG05FM1_SCFP00470
CL5638Contig1P00367
LQ0ADA20YI20RM1_SCFP00140
LQ0AAB39YL23FM1_SCFP00490
CL59Contig1P00137
LQ0AAB12YK04FM1_SCFP00250
CL828Contig1P00571
LQ0AAB3YG06FM1_SCFP00455
LQ0AAB93YL23FM1_SCFP00474
CL224Contig3P00332
LQ0ACA26YM04RM1_SCFP00044
CL6433Contig1P00103
LQ0AAB64YP17RM1_SCFP00004
CL5228Contig1P00113
LQ0AAB14YJ10FM1_SCFP00147
CL6462Contig1P00228
LQ0AAB42YH20FM1_SCFP00482
LQ0AAB3YG06FM1_SCFP00269
CL75Contig7P00568
LQ0AAB10YH03FM1_SCFP00339
CL1030Contig1P00935
LQ0AAB73YF04FM1_SCFP00238
CL5482Contig1P00006
LQ0AAB56YP17FM1_SCFP00194
CL224Contig2P00919
LQ0AAB48YN07FM1_SCFP00339
CL7251Contig1P00498
LQ0AFA4YI24RM1_SCFP00316
CL7164Contig1P00009
CL2888Contig1P00970
CL2664Contig1P00108
CL227Contig2P00461
LQ0AAB48YI23FM1_SCFP00488
CL334Contig1P00765
CL3027Contig1P01205
CL76Contig1P00682
LQ0AAB78YM23FM1_SCFP00506
LQ0AAB73YF04RM1_SCFP00284
CL462Contig4P00003
CL87Contig2P00599
LQ0AAA16YP06FM1_SCFP00002
LQ0AAB58YI12RM1_SCFP00356
LQ0AFA4YI24RM1_SCFP00005
CL188Contig1P00673
CL6684Contig1P00417
LQ0AAB4YI16FM1_SCFP00553
LQ0AAA22YJ20FM1_SCFP00018
LQ0AAB92YJ10FM1_SCFP00311
CL227Contig2P00460
LQ0AEA5YJ03RM1_SCFP00296
LQ0AAB71YC11RM1_SCFP00250
CL462Contig1P00159
CL4777Contig1P00207
LQ0AAB80YK03FM1_SCFP00146
LQ0AAB47YG22FM1_SCFP00149
LQ0AAB35YO06FM1_SCFP00620
CL263Contig1P00817
LQ0AAB77YJ22RM1_SCFP00273
LQ0AAB14YF23FM1_SCFP00106
LQ0AAB41YE18FM1_SCFP00089
CL224Contig3P00470
LQ0ACA24YB12RM1_SCFP00123
CL224Contig3P01130
LQ0AFA8YL12RM1_SCFP00038
CL1125Contig1P00278
LQ0AAB46YM16FM1_SCFP00160
LQ0AAB94YJ03RM1_SCFP00167
LQ0AAB82YC19FM1_SCFP00189
CL793Contig1P01085
LQ0AAB21YG14FM1_SCFP00157
CL2798Contig1P00045
LQ0AAB78YP07FM1_SCFP00279
LQ0AAB22YA09FM1_SCFP00228
CL3633Contig1P00113
LQ0AAB47YE17FM1_SCFP00306
LQ0AAB10YH03FM1_SCFP00557
CL7755Contig1P00667
CL2798Contig1P00681
CL1Contig33P01077
LQ0AAB78YM23FM1_SCFP00371
CL3978Contig1P00078
CL7147Contig1P00343
CL5914Contig1P00755
CL3460Contig1P00189
LQ0AAB69YE21FM1_SCFP00003
LQ0AAB22YA09FM1_SCFP00147
LQ0ADA20YI20RM1_SCFP00020
LQ0AAB44YF21FM1_SCFP00001
LQ0AEA6YO01RM1_SCFP00049
CL1116Contig1P01084
CL5925Contig1P00517
CL1897Contig1P00172
LQ0AAB94YB02RM1_SCFP00209
CL224Contig3P00650
CL3041Contig1P00748
LQ0AAB16YG19FM3_SCFP00082
CL7617Contig1P00442
CL188Contig3P01174
CL6405Contig1P00093
LQ0AAB33YE08FM1_SCFP00206
CL227Contig1P01600
LQ0AAA14YB20FM1_SCFP00492
CL7697Contig1P00311
LQ0AAB31YG13FM1_SCFP00071
LQ0AAB73YF04RM1_SCFP00300
LQ0AAA12YL16FM1_SCFP00640
LQ0AAB82YC19FM1_SCFP00122
CL5638Contig1P00209
CL3633Contig1P00867
LQ0AAB73YB09FM1_SCFP00115
CL6478Contig1P00306
LQ0AAB16YF24FM3_SCFP00434
CL3954Contig1P00805
CL3523Contig1P00127
LQ0AGA1YB17RM1_SCFP00058
LQ0AAB24YD19FM1_SCFP00309
LQ0AAB73YB09FM1_SCFP00022
LQ0AAB73YB09FM1_SCFP00118
LQ0AAB90YF22FM1_SCFP00219
LQ0AFA8YL14RM1_SCFP00134
CL1175Contig1P01383
CL4994Contig1P00664
LQ0AAB3YG06FM1_SCFP00188
LQ0AEA3YI18RM1_SCFP00001
LQ0AAB36YO07FM1_SCFP00323
CL828Contig1P00598
LQ0AAB58YI12RM1_SCFP00221
LQ0AFA8YL14RM1_SCFP00138
CL6065Contig1P00798
LQ0AAB101YN05FM1_SCFP00226
LQ0AAB46YF01FM1_SCFP00084
LQ0ACA3YO14RM1_SCFP00039
LQ0AAB104YF03RM1_SCFP00138
LQ0AAB41YI12FM1_SCFP00267
CL263Contig1P00813
CL462Contig4P00006
LQ0AAB15YK01FM1_SCFP00237
LQ0AAB73YB09FM1_SCFP00116
LQ0AAB22YI07FM1_SCFP00144
CL2961Contig2P00516
LQ0AAB38YK09FM1_SCFP00181
LQ0AAB49YH07FM1_SCFP00485
CL2328Contig1P00748
CL4569Contig1P00263
CL7006Contig1P00247
CL466Contig1P00992
LQ0AAB98YL04RM1_SCFP00258
LQ0AAB52YH18RM1_SCFP00001
CL309Contig1P02292
CL2719Contig1P00841
LQ0AAB104YG07RM1_SCFP00096
LQ0AAB42YG02FM1_SCFP00139
CL4970Contig1P00031
LQ0AAA20YA07FM1_SCFP00068
LQ0AAB92YJ10FM1_SCFP00170
CL224Contig4P00045
CL188Contig2P00358
LQ0ACA23YF22RM1_SCFP00354
LQ0AAB97YC21FM1_SCFP00261
LQ0AAB93YL23FM1_SCFP00014
LQ0AAB18YI16FM1_SCFP00365
LQ0AAB36YJ01FM1_SCFP00273
CL6433Contig1P00213
CL6897Contig1P00532
LQ0AAB92YC13FM1_SCFP00158
LQ0AAB39YL23FM1_SCFP00237
CL2811Contig1P00170
CL101Contig4P00844
CL4970Contig1P00039
LQ0AAB41YA07FM1_SCFP00447
LQ0AAB41YF22FM1_SCFP00355
LQ0AAB92YC13FM1_SCFP00154
CL6462Contig1P00217
LQ0AAB69YK19FM1_SCFP00089
CL3978Contig1P00073
LQ0AAB12YK10FM1_SCFP00188
CL76Contig1P00690
LQ0AAB6YD24FM1_SCFP00505
LQ0AAB73YF04FM1_SCFP00410
CL4569Contig1P00316
CL1761Contig2P00329
CL2476Contig1P00150
CL2267Contig1P00026
CL2798Contig1P00055
CL3978Contig1P00069
LQ0AAB14YI21FM1_SCFP00083
CL7616Contig1P00204
CL4600Contig1P00935
LQ0ACA3YO14RM1_SCFP00043
LQ0AAB72YF08FM1_SCFP00170
LQ0AAB46YM17FM1_SCFP00189
LQ0AAB9YL16FM1_SCFP00124
LQ0AAB104YI03RM1_SCFP00044
CL454Contig1P01047
CL4762Contig1P00701
LQ0AAB94YB02RM1_SCFP00214
CL1214Contig1P00129
CL256Contig1P02121
CL4170Contig1P00540
CL188Contig3P00512
CL2961Contig1P00457
CL2609Contig1P00171
LQ0AFA4YF02RM1_SCFP00284
LQ0AAB44YE06FM1_SCFP00089
LQ0AAB73YF04RM1_SCFP00291
CL2328Contig1P00938
LQ0ACA19YH06RM1_SCFP00234
LQ0AAB36YO07FM1_SCFP00223
CL1Contig53P00049
CL6684Contig1P00413
CL5472Contig1P00074
LQ0AAB96YK03FM1_SCFP00432
CL101Contig2P00019
CL6822Contig1P00050
CL4464Contig1P00211
LQ0ADA19YB22RM1_SCFP00255
CL4783Contig1P00221
CL4702Contig1P00391
LQ0AEA6YO21RM1_SCFP00095
LQ0AAB11YL24FM1_SCFP00500
LQ0AAB36YG05FM1_SCFP00088
CL4301Contig1P00928
CL1461Contig1P00152
LQ0AAB45YG21FM1_SCFP00217
LQ0AAB41YF22FM1_SCFP00343
LQ0AFA8YL12RM1_SCFP00105
CL3293Contig1P00537
LQ0AAB16YG19FM3_SCFP00113
CL5864Contig1P00447
CL5680Contig1P00191
LQ0AAA1YK11FM1_SCFP00155
LQ0AAB42YH20FM1_SCFP00316
CL1Contig53P00069
LQ0AAB44YK15FM1_SCFP00434
LQ0AAB94YB02RM1_SCFP00203
CL538Contig1P02149
CL7413Contig1P00580
LQ0AAB86YM02FM1_SCFP00140
LQ0AAB46YF01FM1_SCFP00203
CL1328Contig1P00535
LQ0AAB104YG17FM1_SCFP00036
LQ0AAB46YN13FM1_SCFP00432
CL3008Contig1P00972
CL7119Contig1P00329
LQ0AAB104YF03RM1_SCFP00194
LQ0ABA1YL08FM1_SCFP00002
LQ0ACA19YH06RM1_SCFP00228
CL6077Contig1P00072
CL2757Contig1P00844
CL1563Contig1P01346
CL730Contig1P00046
LQ0AAB44YI14FM1_SCFP00113
LQ0AAB7YG13FM1_SCFP00249
LQ0ACA26YM04RM1_SCFP00049
LQ0AAB41YH04FM1_SCFP00031
CL936Contig2P00866
LQ0AAB95YH01RM1_SCFP00048
CL5925Contig1P00294
LQ0AAB54YN03RM1_SCFP00131
LQ0ACA26YM04RM1_SCFP00053
LQ0AAB72YK09FM1_SCFP00358
LQ0AAB48YF13FM1_SCFP00417
LQ0AEA6YO21RM1_SCFP00091
LQ0AAB1YK10RM1_SCFP00346
CL4405Contig1P00575
LQ0ACA25YD13RM1_SCFP00385
LQ0AAB75YN12FM1_SCFP00381
LQ0AAB73YF04FM1_SCFP00217
LQ0ACA6YE15RM1_SCFP00136
LQ0AAB54YN03RM1_SCFP00138
LQ0AAA14YG17FM1_SCFP00353
CL1478Contig1P00148
LQ0AAB14YF23FM1_SCFP00570
CL462Contig4P00214
CL2664Contig1P00017
CL1240Contig1P00087
CL2999Contig1P00503
LQ0AAB92YJ10FM1_SCFP00145
CL822Contig1P00111
LQ0AEA8YJ06RM1_SCFP00019
LQ0AAB102YK02FM1_SCFP00072
CL7140Contig1P00539
LQ0AAB37YC07FM1_SCFP00127
LQ0AFA5YM18RM1_SCFP00233
LQ0AAB6YD24FM1_SCFP00433
CL87Contig2P00603
LQ0AAB86YM02FM1_SCFP00144
CL5664Contig1P00222
LQ0AAB13YG05FM1_SCFP00083
LQ0AAB45YC22FM1_SCFP00354
CL4138Contig1P00258
CL3224Contig1P00311
CL13Contig13P00741
CL4225Contig1P00610
CL3073Contig1P00162
CL6065Contig1P00781
ESV-1-120P00362
CL6803Contig1P00040
CL4201Contig1P00805
CL364Contig1P01399
CL6077Contig1P00045
CL2798Contig1P00063
CL2961Contig1P00018
CL1636Contig1P00194
LQ0AAB63YI18FM1_SCFP00243
LQ0ADA6YL12RM1_SCFP00007
CL4136Contig1P01133
LQ0AAB3YC11FM1_SCFP00305
LQ0AAB77YJ22RM1_SCFP00241
LQ0AAB85YF07RM1_SCFP00003
CL2577Contig1P01566
LQ0AAA14YB20FM1_SCFP00481
CL4093Contig1P00828
LQ0AAB45YG21FM1_SCFP00212
CL3992Contig1P00265
LQ0AAB74YD11FM1_SCFP00383
CL3197Contig1P00807
CL5250Contig1P00051
CL757Contig1P00267
LQ0AAB14YP16FM1_SCFP00427
LQ0AAB25YM08FM1_SCFP00232
LQ0AAB92YK09FM1_SCFP00024
CL646Contig1P01565
CL3992Contig1P00259
CL5300Contig1P00099
CL7527Contig1P00351
LQ0AAB95YH14FM1_SCFP00515
CL76Contig1P00101
CL59Contig1P00182
CL4762Contig1P00077
CL5277Contig1P00060
LQ0AAB104YG07RM1_SCFP00219
CL188Contig4P00890
LQ0AAB9YJ22FM1_SCFP00243
LQ0AAB38YA19FM1_SCFP00355
LQ0AAB92YK09FM1_SCFP00011
LQ0AAB14YO24FM1_SCFP00426
CL334Contig2P00697
CL6462Contig1P00211
CL6337Contig1P00152
CL7606Contig1P00123
CL7737Contig1P00011
CL4048Contig1P00166
LQ0AAB78YN08FM1_SCFP00403
CL4609Contig1P00716
CL4111Contig1P00267
CL2225Contig1P00854
LQ0AAB80YK03FM1_SCFP00016
CL5277Contig1P00245
LQ0AAB37YO15FM1_SCFP00007
LQ0AAA2YM15RM1_SCFP00088
LQ0ACA23YE03RM1_SCFP00267
LQ0AEA3YI18RM1_SCFP00048
LQ0AAA2YM15RM1_SCFP00106
CL6889Contig1P00431
LQ0AAB44YF21FM1_SCFP00008
LQ0AAB7YG14FM1_SCFP00294
LQ0AAB88YA23RM1_SCFP00130
CL6946Contig1P00364
LQ0ACA24YB12RM1_SCFP00017
CL1071Contig1P00730
LQ0AAB21YG14FM1_SCFP00065
LQ0AAB34YE24FM1_SCFP00323
CL7454Contig1P00125
LQ0AAB58YL14RM1_SCFP00153
LQ0AAB5YD07FM1_SCFP00371
LQ0AAB47YD21FM1_SCFP00045
LQ0AAB39YL23FM1_SCFP00421
CL3655Contig1P00080
CL1Contig32P00452
CL3293Contig1P00121
LQ0AAB86YG22RM1_SCFP00045
LQ0ABA1YG09FM1_SCFP00124
CL2476Contig1P00123
LQ0AAB1YO04RM1_SCFP00276
LQ0AAB33YC07FM1_SCFP00174
LQ0AFA5YK07RM1_SCFP00275
CL538Contig1P01825
CL2067Contig1P00864
LQ0AAB50YJ13FM1_SCFP00447
LQ0AAB70YH17RM1_SCFP00066
CL188Contig1P01502
LQ0AAB40YE11FM1_SCFP00310
CL227Contig2P00242
CL4836Contig1P00117
LQ0AAB70YH17RM1_SCFP00143
LQ0AAB65YN01FM1_SCFP00413
LQ0AEA3YI18RM1_SCFP00024
LQ0ADA6YL12RM1_SCFP00003
LQ0AAB72YK09FM1_SCFP00366
CL4405Contig1P00133
CL7752Contig1P00121
LQ0AAB21YJ14FM1_SCFP00292
CL2551Contig1P01314
LQ0AAB42YG02FM1_SCFP00188
CL101Contig4P01140
CL2149Contig1P00003
CL3550Contig1P00324
CL101Contig2P00763
CL2473Contig1P00148
LQ0AAB77YB05FM1_SCFP00237
CL4970Contig1P00291
CL7231Contig1P00561
CL5113Contig1P00670
CL3633Contig1P00191
LQ0AAB35YH01FM1_SCFP00438
CL5009Contig1P00039
LQ0AAB42YG02FM1_SCFP00097
CL1792Contig1P00811
LQ0AAB14YI08FM1_SCFP00110
CL4547Contig1P00647
LQ0AAB66YO16RM1_SCFP00001
CL5492Contig1P00180
LQ0AAB83YA10FM1_SCFP00026
LQ0AAB93YD20FM1_SCFP00379
CL4169Contig1P00004
LQ0ADA6YL12RM1_SCFP00029
LQ0AFA1YJ11RM1_SCFP00048
CL6313Contig1P00452
CL5925Contig1P00534
LQ0AAB17YM20FM1_SCFP00284
LQ0AAB94YC02FM1_SCFP00062
CL4170Contig1P00395
LQ0AAB48YO08FM1_SCFP00532
LQ0AFA5YG18RM1_SCFP00071
CL5784Contig1P00042
LQ0AAB68YG15FM1_SCFP00074
CL5958Contig1P00101
CL3550Contig1P00332
CL1240Contig1P00270
CL4332Contig1P00239
LQ0AAB7YH12FM1_SCFP00183
LQ0AAB35YO06FM1_SCFP00390
LQ0AAB2YN14FM1_SCFP00591
LQ0ABA1YL08FM1_SCFP00051
CL462Contig3P00498
LQ0AAB27YG24FM1_SCFP00264
CL3171Contig1P00238
CL7617Contig1P00543
LQ0AAB10YC08FM1_SCFP00479
CL3293Contig1P00233
LQ0AAB33YC02FM1_SCFP00495
CL7737Contig1P00004
LQ0ADA4YP06RM1_SCFP00344
CL224Contig4P00275
LQ0AAB82YC19FM1_SCFP00028
LQ0AAB28YO23FM1_SCFP00390
CL7659Contig1P00262
CL598Contig1P00988
LQ0AAB18YA19FM1_SCFP00258
CL698Contig1P01444
CL7708Contig1P00101
CL4142Contig1P00899
LQ0ADA4YP06RM1_SCFP00367
CL2328Contig1P00345
CL6102Contig1P00209
LQ0AAB65YN01FM1_SCFP00418
LQ0AAB17YM20FM1_SCFP00267
CL1391Contig2P00544
LQ0AAB46YM16FM1_SCFP00070
CL1Contig1P01474
LQ0AFA8YK20RM1_SCFP00085
LQ0AAB101YN05FM1_SCFP00425
LQ0AAB64YC05FM1_SCFP00006
LQ0AAB12YE17FM1_SCFP00591
CL7119Contig1P00348
CL5241Contig1P00283
LQ0AAB45YM05FM1_SCFP00460
LQ0AAB95YH01RM1_SCFP00212
CL265Contig1P01435
CL2491Contig1P00169
LQ0AAB29YN14FM1_SCFP00351
LQ0AAB6YE06FM1_SCFP00194
CL4145Contig1P00540
LQ0AAB1YI19RM1_SCFP00393
CL3896Contig1P00250
CL2422Contig1P00833
LQ0AAB63YH04RM1_SCFP00268
LQ0AAB9YO13FM1_SCFP00512
LQ0AAB75YB14RM1_SCFP00015
LQ0AAB103YE01FM1_SCFP00257
LQ0AAB37YK08FM1_SCFP00398
LQ0ACA23YF22RM1_SCFP00403
LQ0AAB39YL21FM1_SCFP00064
CL2390Contig1P00944
LQ0AFA3YJ15RM1_SCFP00245
CL4048Contig1P00162
LQ0AAA6YC13FM1_SCFP00230
LQ0ACA24YG19RM1_SCFP00176
LQ0AAB18YD03FM1_SCFP00221
CL6822Contig1P00641
CL5086Contig1P00591
LQ0AAB58YI12RM1_SCFP00334
LQ0AAB57YM17RM1_SCFP00272
CL13Contig7P00386
CL459Contig1P01284
LQ0AAB9YL11FM1_SCFP00386
LQ0AAB96YL06FM1_SCFP00010
CL7147Contig1P00329
CL6822Contig1P00505
CL1131Contig1P01128
CL4170Contig1P00145
CL4206Contig1P00057
CL7159Contig1P00251
CL6337Contig1P00419
CL1761Contig2P00266
LQ0AAB54YO05RM1_SCFP00050
LQ0AAB6YO17FM1_SCFP00458
LQ0ACA23YF22RM1_SCFP00250
CL1328Contig1P00687
LQ0AAB7YC24FM1_SCFP00135
LQ0AEA5YJ03RM1_SCFP00200
LQ0AAB58YE20FM1_SCFP00030
CL4175Contig1P00842
CL416Contig2P00255
CL7054Contig1P00704
CL6728Contig1P00571
CL4633Contig1P00663
CL18Contig1P00673
CL1513Contig1P01425
LQ0AAB1YK05RM1_SCFP00134
CL5914Contig1P00667
LQ0AAB57YB14FM1_SCFP00196
CL7570Contig1P00012
LQ0AAB78YN08FM1_SCFP00410
CL2811Contig1P00145
CL6965Contig1P00551
LQ0AAB56YA17RM1_SCFP00008
CL5281Contig1P00213
LQ0AAB1YK05RM1_SCFP00236
LQ0AAB21YD04FM1_SCFP00433
LQ0AAB6YA14FM1_SCFP00289
LQ0AAB97YN06FM1_SCFP00325
CL6596Contig1P00104
LQ0AAB80YK03FM1_SCFP00171
LQ0AAB41YF22FM1_SCFP00367
CL7188Contig1P00127
LQ0AAB1YK10RM1_SCFP00182
LQ0AAB88YP08FM1_SCFP00344
LQ0AAB81YD19FM1_SCFP00423
LQ0AAB41YA07FM1_SCFP00467
LQ0AAB64YP17RM1_SCFP00078
LQ0AAB63YF07RM1_SCFP00285
CL4271Contig1P00611
CL3435Contig1P00462
LQ0AAA23YM13FM1_SCFP00071
CL2302Contig1P01416
LQ0AAB70YO10RM1_SCFP00048
LQ0AAB78YB09FM1_SCFP00328
LQ0AAB100YO15FM1_SCFP00431
LQ0AAB103YP06FM1_SCFP00177
CL4222Contig1P00263
LQ0AAB100YK08FM1_SCFP00030
CL2002Contig1P00537
LQ0AAB7YC24FM1_SCFP00280
CL1230Contig1P01558
CL188Contig1P01096
LQ0AAB94YC02FM1_SCFP00155
CL2872Contig1P00414
LQ0AAB5YL11FM1_SCFP00310
LQ0AAA19YF07FM1_SCFP00457
CL59Contig1P00012
LQ0AAB39YL21FM1_SCFP00360
CL2611Contig1P00140
CL4957Contig1P00110
LQ0AAB29YN14FM1_SCFP00315
LQ0AAB50YJ13FM1_SCFP00205
CL5300Contig1P00089
CL1498Contig1P01587
CL7178Contig1P00625
LQ0AAB95YF23FM1_SCFP00041
LQ0ADA17YL16RM1_SCFP00010
CL7616Contig1P00787
LQ0AAB50YJ13FM1_SCFP00494
CL453Contig1P00845
CL5472Contig1P00188
CL68Contig1P01928
LQ0AAB94YB02RM1_SCFP00227
CL40Contig2P02718
LQ0AAB102YK08RM1_SCFP00120
LQ0ACA22YO23RM1_SCFP00049
LQ0AAA22YJ20FM1_SCFP00003
LQ0AAB38YF23FM1_SCFP00427
CL330Contig1P01695
CL3067Contig1P00546
CL2208Contig1P00343
LQ0AAB25YM08FM1_SCFP00035
CL3068Contig1P00002
LQ0AFA2YC24RM1_SCFP00029
CL3965Contig1P00551
CL4405Contig1P00778
CL2673Contig1P00001
LQ0AAB9YJ22FM1_SCFP00240
LQ0AAB28YH02FM1_SCFP00399
CL7560Contig1P00570
CL2333Contig1P00654
CL101Contig5P01456
CL2047Contig1P00619
LQ0AAB5YL11FM1_SCFP00383
CL4936Contig1P00420
CL3992Contig1P00253
LQ0AAB94YL05FM1_SCFP00417
LQ0AAB93YA14RM1_SCFP00053
CL5260Contig1P00306
CL2390Contig1P00332
CL3766Contig1P00309
LQ0AAB39YA22FM1_SCFP00463
LQ0AAB17YM20FM1_SCFP00046
LQ0AAB44YI14FM1_SCFP00137
CL5204Contig1P00302
CL7690Contig1P00444
LQ0AFA5YK07RM1_SCFP00242
CL5466Contig1P00339
CL87Contig2P00611
LQ0AAB78YP13RM1_SCFP00009
LQ0AAB3YM10FM1_SCFP00009
LQ0AAB9YL16FM1_SCFP00251
LQ0AAA10YP11FM1_SCFP00040
LQ0ACA8YN15RM1_SCFP00034
LQ0AFA1YJ11RM1_SCFP00052
CL1Contig15P01217
CL5240Contig1P00268
LQ0AAB21YJ14FM1_SCFP00542
CL3277Contig1P00587
LQ0AEA4YI16RM1_SCFP00102
CL286Contig1P01777
CL2149Contig1P00029
LQ0AAB21YJ22FM1_SCFP00351
LQ0AAB34YE24FM1_SCFP00321
CL1125Contig1P00056
LQ0AAB53YD17FM1_SCFP00073
LQ0AAB48YN07FM1_SCFP00547
LQ0AAB7YG14FM1_SCFP00450
LQ0ADA22YG11RM1_SCFP00050
LQ0AAB92YK09FM1_SCFP00003
CL7250Contig1P00399
CL2961Contig1P00300
LQ0AAA4YK20FM1_SCFP00544
CL4041Contig1P00588
LQ0AAB18YI16FM1_SCFP00112
CL1070Contig1P01430
CL2958Contig1P00390
LQ0ACA1YD13RM1_SCFP00520
CL7405Contig1P00106
LQ0AAB96YL06FM1_SCFP00019
LQ0AAB58YL14RM1_SCFP00151
LQ0AAB18YF13FM1_SCFP00601
CL655Contig1P01884
LQ0AAB57YG07RM1_SCFP00195
LQ0AFA5YG18RM1_SCFP00072
LQ0AAB73YB20RM1_SCFP00154
LQ0AAB101YJ19FM1_SCFP00042
LQ0AAA9YA01FM1_SCFP00407
LQ0AAA4YK20FM1_SCFP00435
LQ0AAB41YF22FM1_SCFP00376
CL2664Contig1P00030
CL3369Contig1P00345
CL3730Contig1P00979
CL4461Contig1P00637
CL681Contig1P01003
CL5312Contig1P00132
CL3067Contig1P00542
LQ0AEA8YN08RM1_SCFP00057
CL1261Contig1P00358
CL2555Contig1P00442
CL2961Contig2P00229
LQ0AAB42YH20FM1_SCFP00247
CL2470Contig1P00874
LQ0AAB21YH22FM1_SCFP00543
LQ0ADA17YL16RM1_SCFP00007
LQ0AAB83YO12RM1_SCFP00098
LQ0AAB33YE08FM1_SCFP00075
LQ0AAB70YH17RM1_SCFP00307
LQ0AAB72YM02FM1_SCFP00022
CL5555Contig1P00532
CL681Contig1P01354
LQ0AAB14YI08FM1_SCFP00030
CL4201Contig1P00809
CL1170Contig1P01284
LQ0ACA3YO14RM1_SCFP00042
CL2851Contig1P00186
CL2661Contig1P00176
LQ0AAB102YO24FM1_SCFP00133
CL4396Contig1P00778
CL6367Contig1P00089
LQ0AAB30YB11FM1_SCFP00190
LQ0AAB11YN06FM1_SCFP00018
CL3169Contig1P00690
CL2761Contig1P00144
LQ0AAB91YG03RM1_SCFP00072
LQ0AAB25YA22FM1_SCFP00552
LQ0AAA17YA15FM1_SCFP00300
LQ0AAB56YA17RM1_SCFP00015
CL1987Contig1P00538
LQ0AAB3YD11FM1_SCFP00322
CL2609Contig1P00173
CL6196Contig1P00559
LQ0AAB35YJ15FM1_SCFP00192
LQ0AAB14YJ10FM1_SCFP00406
CL5871Contig1P00094
CL7071Contig1P00646
LQ0AAB4YJ16FM1_SCFP00583
CL3670Contig1P00173
LQ0AAB49YF06FM1_SCFP00331
LQ0AAB48YA08FM1_SCFP00181
LQ0AAB21YG14FM1_SCFP00051
LQ0AAB23YI13FM1_SCFP00323
CL7373Contig1P00001
LQ0AAB93YL23FM1_SCFP00177
CL7682Contig1P00309
LQ0AFA3YA13RM1_SCFP00103
LQ0AAB93YL23FM1_SCFP00323
LQ0AAB13YC08FM1_SCFP00340
CL5777Contig1P00089
LQ0AAB68YG15FM1_SCFP00080
CL7250Contig1P00217
CL2975Contig1P01356
LQ0AAB23YE07FM1_SCFP00211
CL7142Contig1P00325
LQ0AAB35YD08FM1_SCFP00220
LQ0AAB17YD09FM1_SCFP00429
LQ0AAB101YA17FM1_SCFP00124
LQ0AAB46YO17FM1_SCFP00432
LQ0AFA3YB13RM1_SCFP00257
CL5716Contig1P00928
LQ0AAB48YM24FM1_SCFP00543
LQ0AAB4YC06FM1_SCFP00462
CL6646Contig1P00283
CL3067Contig1P00538
CL4772Contig1P00734
CL1938Contig1P00156
LQ0AAB100YI05FM1_SCFP00051
CL1214Contig1P01269
LQ0AAB93YD20FM1_SCFP00210
LQ0ADA6YL12RM1_SCFP00059
CL2902Contig1P00506
CL6773Contig1P00543
CL5889Contig1P00634
LQ0AAB3YC11FM1_SCFP00392
CL3112Contig1P01032
LQ0AAA8YG10FM1_SCFP00289
CL2941Contig1P00126
ESV-1-52P00136
CL7Contig14P01397
CL602Contig1P01153
LQ0AAB57YM17RM1_SCFP00280
CL7637Contig1P00147
CL366Contig1P02497
CL6252Contig1P00500
LQ0AAB23YH18FM1_SCFP00504
CL6366Contig1P00124
CL4220Contig1P00389
LQ0AAB97YP17RM1_SCFP00063
CL226Contig1P00924
CL5228Contig1P00172
LQ0AFA7YC01RM1_SCFP00003
LQ0AAB83YO12RM1_SCFP00095
LQ0AAB3YI12FM1_SCFP00327
LQ0AAB48YN07FM1_SCFP00175
CL4135Contig1P00856
CL6319Contig1P00090
CL6891Contig1P00149
LQ0AAB104YF03RM1_SCFP00168
LQ0ACA16YE16RM1_SCFP00202
LQ0AAB79YB16FM1_SCFP00324
LQ0AAB35YP24FM1_SCFP00211
CL3597Contig1P00224
CL1591Contig1P00853
CL6967Contig1P00234
LQ0AAB43YO03FM1_SCFP00265
CL2221Contig1P00099
LQ0AAB37YO15FM1_SCFP00104
CL4569Contig1P00542
LQ0AAB57YC02RM1_SCFP00016
CL5165Contig1P00824
CL2110Contig1P00818
CL5386Contig1P00048
LQ0ACA15YD21RM1_SCFP00291
CL3343Contig1P00447
CL3112Contig1P00615
LQ0AAB4YK05FM1_SCFP00258
LQ0AAB44YN16FM1_SCFP00218
CL413Contig1P01458
CL1182Contig1P00874
LQ0AAB32YK07FM1_SCFP00007
LQ0AAB22YI07FM1_SCFP00139
LQ0AAB52YG17RM1_SCFP00437
LQ0AAB47YD21FM1_SCFP00014
CL5106Contig1P00481
CL1653Contig1P00701
LQ0AAB4YM05FM1_SCFP00523
CL7405Contig1P00001
LQ0AAA23YM13FM1_SCFP00463
CL4266Contig1P00579
CL7643Contig1P00201
CL2463Contig1P00630
CL217Contig1P01026
LQ0AAB48YA08FM1_SCFP00480
CL3523Contig1P00110
LQ0AAB98YL04RM1_SCFP00041
CL5462Contig1P00961
CL5466Contig1P00481
CL3343Contig1P00432
CL13Contig7P00402
LQ0AAB35YJ15FM1_SCFP00037
LQ0AFA4YF02RM1_SCFP00423
CL6556Contig1P00009
LQ0AAB49YF06FM1_SCFP00320
LQ0AAA6YO24FM1_SCFP00344
LQ0AFA6YJ09RM1_SCFP00343
LQ0ACA11YI12RM1_SCFP00312
CL4135Contig1P00849
CL18Contig1P00680
LQ0AAB34YC11FM1_SCFP00474
LQ0ADA18YJ19RM1_SCFP00036
CL18Contig1P00701
LQ0ACA8YN15RM1_SCFP00024
LQ0AAB61YK24FM1_SCFP00001
LQ0AAB63YK10RM1_SCFP00001
CL2811Contig1P00302
CL3350Contig1P00596
CL846Contig1P01570
LQ0AAB26YI24FM1_SCFP00169
CL2554Contig1P00020
LQ0ACA16YJ16RM1_SCFP00072
LQ0AAB22YH12FM1_SCFP00316
CL2673Contig1P00788
CL3343Contig1P00333
CL2395Contig1P01266
CL2328Contig1P01129
CL1461Contig1P00296
CL2588Contig1P00572
LQ0AAB101YN05FM1_SCFP00410
CL2067Contig1P00726
CL6533Contig1P00419
LQ0AAB97YA16RM1_SCFP00202
LQ0AEA6YO01RM1_SCFP00042
LQ0AAB95YM23FM1_SCFP00195
CL3700Contig1P00730
CL1732Contig1P00961
CL7666Contig1P00558
LQ0AAB5YN17FM1_SCFP00554
LQ0AAA2YM15FM1_SCFP00364
CL3172Contig1P00697
LQ0AAB90YF22FM1_SCFP00407
LQ0AAB1YK05RM1_SCFP00339
LQ0ADA2YP18RM1_SCFP00292
CL6194Contig1P00182
LQ0AAB42YE14FM1_SCFP00044
CL5653Contig1P00972
LQ0AAB44YI14FM1_SCFP00106
CL850Contig1P01082
CL702Contig1P01024
CL1551Contig1P00521
CL7682Contig1P00338
LQ0AAB49YL10FM1_SCFP00080
LQ0AAB102YB14FM1_SCFP00220
LQ0AAB58YP03RM1_SCFP00149
CL5785Contig1P00065
CL2121Contig1P00822
CL3253Contig1P00150
LQ0AAA12YM19FM1_SCFP00068
CL182Contig1P00015
CL4484Contig1P00164
CL5289Contig1P00220
LQ0AAA10YG16FM1_SCFP00090
LQ0AAB66YE17RM1_SCFP00144
CL1682Contig1P01037
CL2523Contig1P00506
LQ0AAB7YM21FM1_SCFP00411
CL306Contig1P01737
CL5882Contig1P00126
CL1Contig15P01296
LQ0AAB30YF10FM1_SCFP00376
CL6138Contig1P00403
LQ0AAB27YP05FM1_SCFP00226
LQ0AFA5YK07RM1_SCFP00239
CL2758Contig1P00926
CL6889Contig1P00409
LQ0AAB9YM24FM1_SCFP00317
CL3489Contig1P00122
CL2491Contig1P00174
CL2434Contig1P00665
LQ0AAB90YC20FM1_SCFP00152
LQ0AAB28YP11FM1_SCFP00437
CL5320Contig1P00177
LQ0AAB58YF21RM1_SCFP00345
LQ0AAA17YD02FM1_SCFP00329
CL3819Contig1P01045
LQ0AAB39YL21FM1_SCFP00445
CL2039Contig1P00661
CL7454Contig1P00122
CL1301Contig1P00245
LQ0AAA14YG17FM1_SCFP00104
CL6305Contig1P00642
LQ0ACA22YO23RM1_SCFP00238
CL5277Contig1P00165
CL1621Contig2P01013
CL6353Contig1P00061
LQ0AAB36YH11FM1_SCFP00301
LQ0AAA10YP11FM1_SCFP00580
LQ0ACA8YF21RM1_SCFP00246
CL6125Contig1P00589
LQ0AAB1YO04RM1_SCFP00023
CL702Contig1P01017
LQ0AAB42YN15FM1_SCFP00019
CL6339Contig1P00390
LQ0ACA21YL20RM1_SCFP00094
CL656Contig1P01016
LQ0AAB95YF17FM1_SCFP00043
CL2778Contig1P00273
LQ0ADA11YE06RM1_SCFP00133
LQ0ACA14YC11RM1_SCFP00135
LQ0AAB58YE20FM1_SCFP00047
CL6831Contig1P00124
CL3909Contig1P00531
LQ0AAB37YC07FM1_SCFP00167
CL5923Contig1P00017
LQ0AAB23YK23FM1_SCFP00048
LQ0AAB58YP03RM1_SCFP00155
CL7372Contig1P00516
CL1214Contig1P00454
CL1348Contig1P00863
CL2839Contig1P00448
CL4931Contig1P00600
CL2888Contig1P00244
LQ0ACA13YG17RM1_SCFP00015
CL182Contig3P00675
LQ0AAB52YO19FM1_SCFP00335
CL5103Contig1P00161
CL5792Contig1P00095
CL3460Contig1P00168
CL1651Contig1P01494
CL1005Contig2P00272
LQ0AAB5YN17FM1_SCFP00269
LQ0AAB27YJ18FM1_SCFP00364
CL4148Contig1P00287
CL2356Contig1P01412
CL5975Contig1P00149
CL6726Contig1P00527
LQ0AAB65YG19RM1_SCFP00122
LQ0AAB104YG07RM1_SCFP00221
LQ0AAA7YG01FM1_SCFP00437
LQ0AAB77YP18RM1_SCFP00257
LQ0AAB32YP08FM1_SCFP00435
LQ0AAB18YI16FM1_SCFP00388
LQ0AAB83YA10FM1_SCFP00034
LQ0AAB100YJ06FM1_SCFP00328
CL153Contig3P02120
CL7540Contig1P00177
LQ0ADA20YI20RM1_SCFP00245
CL416Contig2P00199
CL629Contig1P01026
CL4474Contig1P00591
CL6235Contig1P00432
CL4926Contig1P00211
CL1606Contig1P00198
LQ0ADA6YJ08RM1_SCFP00070
CL1804Contig1P01363
LQ0AAB61YA05FM1_SCFP00157
CL3820Contig1P00142
CL994Contig1P00692
CL5983Contig1P00361
LQ0AAB36YO07FM1_SCFP00125
CL5277Contig1P00555
LQ0AAB1YO20RM1_SCFP00111
LQ0AAB99YB16FM1_SCFP00268
LQ0AAB9YL11FM1_SCFP00324
LQ0AEA3YI05RM1_SCFP00428
LQ0AAB37YC10FM1_SCFP00072
CL2580Contig1P00384
CL2549Contig1P00126
LQ0AAB29YP21FM1_SCFP00274
CL3041Contig1P00833
CL1341Contig1P01142
CL6144Contig1P00032
LQ0AAB49YB04FM1_SCFP00163
CL6033Contig1P00661
LQ0AAB21YH22FM1_SCFP00545
LQ0AAB31YC09FM1_SCFP00434
CL4492Contig1P00839
LQ0AAB86YG22RM1_SCFP00458
LQ0AAB64YP17RM1_SCFP00090
LQ0AAB14YF23FM1_SCFP00274
LQ0ACA8YF21RM1_SCFP00123
LQ0ACA24YA24RM1_SCFP00118
LQ0AAB80YC18FM1_SCFP00296
CL3633Contig1P00374
CL1445Contig1P00929
CL5958Contig1P00830
LQ0AAB34YH23FM1_SCFP00093
CL828Contig1P00586
CL7327Contig1P00060
LQ0AAB66YP11FM1_SCFP00008
CL3793Contig1P00379
LQ0AEA4YI16RM1_SCFP00110
CL238Contig1P01372
LQ0AAB57YB14FM1_SCFP00209
CL4126Contig1P00798
CL3608Contig1P00647
CL6052Contig1P00179
CL7776Contig1P00469
LQ0AAB66YE17RM1_SCFP00133
CL5406Contig1P00614
LQ0AAB52YH18RM1_SCFP00140
CL1125Contig1P00042
LQ0AAB10YA16FM1_SCFP00167
CL4464Contig1P00111
CL7566Contig1P00087
LQ0AFA8YL12RM1_SCFP00082
LQ0ACA3YO14RM1_SCFP00044
LQ0AAB104YD06RM1_SCFP00387
CL1794Contig1P00362
CL7140Contig1P00532
LQ0AAB66YO16RM1_SCFP00004
CL2829Contig1P00433
CL4111Contig1P00133
CL247Contig1P02758
CL177Contig1P01670
LQ0AAA16YK12FM1_SCFP00570
CL6946Contig1P00357
CL3278Contig1P01285
CL5250Contig1P00176
LQ0ACA10YL09RM1_SCFP00035
LQ0AEA1YP01FM1_SCFP00092
LQ0AAB30YO15FM1_SCFP00071
CL168Contig1P01132
CL6230Contig1P00171
LQ0AAB81YB21FM1_SCFP00269
LQ0AAB96YG17FM1_SCFP00023
LQ0AAB28YH02FM1_SCFP00451
LQ0AAA8YG10FM1_SCFP00331
LQ0AAB67YA03RM1_SCFP00115
LQ0AAB10YC08FM1_SCFP00463
LQ0AAB23YG13FM1_SCFP00355
CL695Contig1P01551
CL7690Contig1P00251
CL3473Contig1P00663
LQ0AAB91YG03RM1_SCFP00100
LQ0AAA14YM10FM1_SCFP00126
CL5958Contig1P00577
LQ0AAB28YH02FM1_SCFP00314
CL4786Contig1P00400
LQ0AAB25YA22FM1_SCFP00536
LQ0AAB9YJ18FM1_SCFP00147
CL6185Contig1P00617
LQ0AAB58YL14RM1_SCFP00149
LQ0AAB28YO23FM1_SCFP00384
LQ0AEA8YN08RM1_SCFP00076
LQ0AAB49YL18FM1_SCFP00086
CL1440Contig1P01378
LQ0AAB99YI11RM1_SCFP00215
LQ0AAB70YO10RM1_SCFP00152
LQ0AAB6YE06FM1_SCFP00202
LQ0AAB92YC10FM1_SCFP00501
CL6973Contig1P00153
CL462Contig2P00011
LQ0AAB23YI05FM1_SCFP00350
LQ0AAB22YP12FM1_SCFP00354
LQ0AAB21YH22FM1_SCFP00541
CL1125Contig2P00935
LQ0AAB56YF22FM1_SCFP00336
CL5833Contig1P00093
CL845Contig1P01478
CL7531Contig1P00249
LQ0AAB30YI01FM1_SCFP00055
CL558Contig1P00694
LQ0AAB11YH01FM1_SCFP00659
LQ0AAB48YM24FM1_SCFP00548
CL2295Contig1P01292
CL2748Contig1P00620
CL1031Contig1P00371
CL1Contig32P00577
CL13Contig23P00001
CL3669Contig1P00001
LQ0AAB6YE06FM1_SCFP00218
CL6194Contig1P00196
LQ0AAB46YF01FM1_SCFP00217
LQ0AAB37YI01FM1_SCFP00016
LQ0AAB57YG07RM1_SCFP00204
CL2627Contig2P00558
CL2653Contig1P00428
CL3801Contig1P00079
LQ0AAB97YP17RM1_SCFP00224
CL4384Contig1P00442
CL1113Contig1P01274
LQ0AAB97YC21FM1_SCFP00210
CL1935Contig1P00417
CL5990Contig1P00551
LQ0ACA11YH12RM1_SCFP00265
CL3624Contig1P00329
CL1Contig45P00001
CL365Contig1P00655
CL7473Contig1P00186
LQ0AAB49YC13FM1_SCFP00311
CL6658Contig1P00553
LQ0AAB74YH11RM1_SCFP00076
CL1000Contig1P01919
LQ0AAB1YO19RM1_SCFP00301
LQ0AAA20YH01FM1_SCFP00021
CL3738Contig1P00356
LQ0AAB83YH06RM1_SCFP00137
CL1159Contig1P01533
CL1752Contig1P00664
CL763Contig1P00637
LQ0ACA22YH02RM1_SCFP00055
CL2417Contig1P00917
LQ0ADA1YO18RM1_SCFP00140
LQ0AAB58YL14RM1_SCFP00146
CL7755Contig1P00591
CL7755Contig1P00454
CL3169Contig1P00445
CL1293Contig1P01202
LQ0ACA16YE16RM1_SCFP00157
LQ0AEA5YO09RM1_SCFP00015
CL9Contig2P00731
CL128Contig1P02712
LQ0AAB14YC17FM1_SCFP00368
CL4291Contig1P00426
CL5448Contig1P00342
CL4297Contig1P00666
CL6423Contig1P00403
LQ0AAB104YJ20RM1_SCFP00107
LQ0AAB82YH02RM1_SCFP00028
CL5359Contig1P00397
LQ0AAB65YF07FM1_SCFP00059
CL3293Contig1P00313
CL6439Contig1P00282
LQ0AAB43YO03FM1_SCFP00131
CL1Contig7P00575
CL3232Contig1P00276
LQ0AAB42YM05FM1_SCFP00591
LQ0AAB12YC16FM1_SCFP00432
CL3628Contig1P00323
CL4946Contig1P00544
LQ0ADA18YG04RM1_SCFP00001
LQ0AAB47YE17FM1_SCFP00298
CL1144Contig1P00468
CL2201Contig1P00683
LQ0AAA16YK12FM1_SCFP00608
LQ0AAB58YF21RM1_SCFP00328
CL678Contig1P00643
LQ0AEA8YJ06RM1_SCFP00044
LQ0AAB16YG19FM3_SCFP00328
CL232Contig1P01256
CL5791Contig1P00287
CL5997Contig1P00141
LQ0AAB57YC02RM1_SCFP00009
CL6788Contig1P00417
CL4156Contig1P00624
CL7737Contig1P00023
LQ0AAB77YJ22RM1_SCFP00396
CL5241Contig1P00210
LQ0ADA19YB22RM1_SCFP00240
LQ0AAB7YK18FM1_SCFP00138
CL4169Contig1P00507
CL6973Contig1P00149
LQ0AAB8YL01FM1_SCFP00351
CL4931Contig1P00418
LQ0ACA25YP02RM1_SCFP00007
CL681Contig1P01568
CL3640Contig1P00513
LQ0AAB6YA05FM1_SCFP00297
CL704Contig1P00902
LQ0AFA3YJ15RM1_SCFP00079
CL855Contig1P00365
LQ0AAB4YK06FM1_SCFP00064
LQ0ADA17YL16RM1_SCFP00005
LQ0AAB61YC14RM1_SCFP00014
LQ0AEA8YJ06RM1_SCFP00004
LQ0ADA6YJ08RM1_SCFP00056
LQ0AAB73YM04FM1_SCFP00083
LQ0AAB21YG13FM1_SCFP00333
LQ0AAB74YD11FM1_SCFP00273
CL4993Contig1P00468
CL4390Contig1P00197
LQ0AAB96YM21RM1_SCFP00104
CL40Contig2P03048
LQ0AAB83YH06RM1_SCFP00134
LQ0AAB28YP23FM1_SCFP00025
LQ0ADA16YF17RM1_SCFP00018
CL1223Contig1P00413
LQ0AAB34YD13FM1_SCFP00245
CL4170Contig1P00009
CL7429Contig1P00048
CL2796Contig1P00314
CL711Contig1P01652
LQ0ACA7YN01RM1_SCFP00228
LQ0AAB1YO20RM1_SCFP00178
LQ0ACA10YP21RM1_SCFP00263
CL842Contig1P01132
CL676Contig1P01526
CL2575Contig1P00729
CL87Contig3P00006
LQ0AAB77YJ22RM1_SCFP00403
LQ0AAB1YB19FM1_SCFP00517
LQ0AAB44YF21FM1_SCFP00049
CL2740Contig1P00011
LQ0AAB11YH01FM1_SCFP00403
LQ0AEA8YA14RM1_SCFP00228
LQ0AAB42YH02FM1_SCFP00475
CL1834Contig1P00678
LQ0AAB76YI24RM1_SCFP00264
LQ0AAB48YL14FM1_SCFP00398
LQ0AAB80YP13RM1_SCFP00121
LQ0AAB40YN23FM1_SCFP00228
LQ0AAB70YC10FM1_SCFP00014
CL5914Contig1P00258
CL452Contig1P01059
CL5432Contig1P00074
LQ0ACA8YF21RM1_SCFP00262
CL493Contig1P00656
CL5222Contig1P01057
LQ0AAA10YD14FM1_SCFP00494
CL122Contig3P01040
CL608Contig1P01223
LQ0AAA6YJ14FM1_SCFP00224
LQ0AFA5YK07RM1_SCFP00238
CL6446Contig1P00647
LQ0ACA16YK16RM1_SCFP00239
CL4492Contig1P00397
LQ0AAB86YP08RM1_SCFP00124
LQ0AAB100YK14FM1_SCFP00063
LQ0AAB21YF10FM1_SCFP00495
LQ0AAB36YG05FM1_SCFP00264
CL1172Contig1P00320
LQ0ADA16YP02RM1_SCFP00072
LQ0AAB54YG12RM1_SCFP00077
CL6462Contig1P00205
LQ0ADA14YB14RM1_SCFP00184
LQ0AAB14YG13FM1_SCFP00182
CL3940Contig1P01074
CL6499Contig1P00007
CL6606Contig1P00483
CL2305Contig1P01088
CL6288Contig1P00496
LQ0AAB1YP11RM1_SCFP00160
LQ0AAB95YF16RM1_SCFP00369
CL5386Contig1P00023
LQ0AAB78YP07FM1_SCFP00161
LQ0AAB38YJ13FM1_SCFP00209
LQ0AAB61YK13FM1_SCFP00130
LQ0AAB82YH02RM1_SCFP00035
LQ0AAB30YB12FM1_SCFP00322
LQ0AAB54YG17RM1_SCFP00134
LQ0AAB6YM03FM1_SCFP00301
CL7776Contig1P00570
CL6011Contig1P00151
LQ0AAB80YA19FM1_SCFP00086
LQ0AAB60YE21FM1_SCFP00416
LQ0AAB10YH03FM1_SCFP00269
CL721Contig1P01463
LQ0AAA17YI21FM1_SCFP00567
CL2721Contig1P00701
LQ0AAB15YL02FM1_SCFP00232
LQ0AAB47YG22FM1_SCFP00224
CL5970Contig1P00017
CL2852Contig1P00177
CL4653Contig1P00764
CL1Contig33P00012
LQ0AAB1YN14RM1_SCFP00372
LQ0ACA14YC11RM1_SCFP00140
CL6492Contig1P00701
LQ0AAB64YE15FM1_SCFP00122
CL6541Contig1P00569
CL4383Contig1P00227
LQ0AAB40YG06FM1_SCFP00256
CL1673Contig1P00420
CL568Contig1P00089
CL5460Contig1P00583
LQ0AAA2YM15FM1_SCFP00258
LQ0AAB1YK10RM1_SCFP00111
LQ0AAB104YG07RM1_SCFP00216
LQ0ADA8YG12RM1_SCFP00256
CL1049Contig1P00845
LQ0AAB53YD17FM1_SCFP00086
CL7349Contig1P00478
CL6592Contig1P00527
LQ0AAB92YC13FM1_SCFP00042
LQ0ACA12YI24RM1_SCFP00005
CL1293Contig1P00906
CL1339Contig1P01736
CL4866Contig1P00347
CL1673Contig1P00782
CL3453Contig1P00550
LQ0AAB64YD19RM1_SCFP00001
LQ0AAB10YO10FM1_SCFP00598
CL3169Contig1P00869
CL2976Contig1P00366
LQ0AAB44YI14FM1_SCFP00096
CL309Contig1P02097
LQ0AAB75YJ01FM1_SCFP00243
CL6304Contig1P00064
CL3702Contig1P00197
CL1846Contig1P00864
CL3523Contig1P00135
LQ0AAB4YI16FM1_SCFP00203
LQ0AAB41YJ08FM1_SCFP00292
LQ0AAB1YG14RM1_SCFP00007
CL2872Contig1P00422
CL5Contig1P01378
LQ0AAB5YD07FM1_SCFP00367
CL4600Contig1P00075
CL1008Contig1P00210
CL3446Contig1P00463
CL5898Contig1P00661
LQ0AAB56YE23FM1_SCFP00099
LQ0AEA3YD18RM1_SCFP00393
LQ0AAA10YK05FM1_SCFP00220
CL31Contig1P03654
CL6772Contig1P00437
CL7697Contig1P00296
CL30Contig2P00945
CL4473Contig1P00150
CL45Contig1P01618
LQ0AAB22YI07FM1_SCFP00135
CL5851Contig1P00099
LQ0AAB35YJ15FM1_SCFP00012
CL1796Contig1P00951
CL6435Contig1P00129
CL5157Contig1P00364
CL1407Contig2P01390
CL7210Contig1P00439
LQ0AEA5YO08RM1_SCFP00092
LQ0AAB7YB20FM1_SCFP00602
LQ0AAB43YB19FM1_SCFP00173
CL350Contig1P02826
LQ0AAB88YK18RM1_SCFP00006
LQ0AAB92YG19FM1_SCFP00388
LQ0AAB94YJ03RM1_SCFP00168
CL5579Contig1P00224
CL7243Contig1P00323
CL7184Contig1P00064
LQ0AAB72YK10FM1_SCFP00001
LQ0AAB77YO21RM1_SCFP00084
CL195Contig2P00524
CL2788Contig1P00446
LQ0AAB1YG08FM1_SCFP00167
LQ0AAB100YJ06FM1_SCFP00134
LQ0AAB88YL12RM1_SCFP00052
CL1461Contig1P00288
CL6965Contig1P00010
CL492Contig1P00159
CL6155Contig1P00312
LQ0AFA1YJ11RM1_SCFP00057
LQ0AAB1YO15RM1_SCFP00326
CL7026Contig1P01002
CL1473Contig1P00214
LQ0AAB99YN11FM1_SCFP00468
LQ0AAB34YG02FM1_SCFP00364
CL3550Contig1P00313
CL4395Contig1P00879
LQ0AAB7YN01FM1_SCFP00068
LQ0AAB48YO04FM1_SCFP00489
LQ0AAB23YI05FM1_SCFP00128
LQ0AAA15YN22FM1_SCFP00239
LQ0AFA2YP14RM1_SCFP00007
LQ0AAA14YI13FM1_SCFP00144
CL5947Contig1P00440
LQ0AAB18YO04FM1_SCFP00210
CL182Contig3P00576
CL1678Contig1P00419
CL1964Contig1P00193
CL3434Contig1P00277
CL4093Contig1P00932
CL69Contig3P00034
CL5949Contig1P00087
LQ0AAB36YJ01FM1_SCFP00063
LQ0AAA6YJ03FM1_SCFP00290
CL6033Contig1P00927
CL3270Contig1P00743
CL5009Contig1P00170
LQ0AAB1YO20RM1_SCFP00344
CL729Contig1P01306
LQ0AAB83YO12RM1_SCFP00102
CL5090Contig1P00423
LQ0AAB41YJ08FM1_SCFP00287
LQ0AAB43YI18FM1_SCFP00337
LQ0AAA5YA01FM1_SCFP00344
LQ0AAB24YL13FM1_SCFP00383
CL540Contig1P00011
CL6443Contig1P00599
LQ0AAB95YF16RM1_SCFP00086
LQ0ACA8YF21RM1_SCFP00181
CL3736Contig1P00183
CL6266Contig1P00476
LQ0AAB58YN05FM1_SCFP00224
CL7253Contig1P00001
LQ0ACA21YB10RM1_SCFP00062
LQ0AAB14YJ03FM1_SCFP00168
CL6344Contig1P00224
LQ0AAB40YA08FM1_SCFP00374
LQ0AAB22YJ12FM1_SCFP00173
LQ0AEA9YJ16RM1_SCFP00390
LQ0AAB56YA17RM1_SCFP00044
LQ0AAA13YA11FM1_SCFP00058
CL1455Contig1P00150
LQ0AAB46YG09FM1_SCFP00252
LQ0AAB37YE15FM1_SCFP00001
CL5174Contig1P00420
LQ0AAB58YE20FM1_SCFP00038
LQ0AAA17YD17FM1_SCFP00343
LQ0AAB4YJ04FM1_SCFP00219
LQ0AAB94YL05FM1_SCFP00472
CL4281Contig1P00422
CL2722Contig1P00358
CL1465Contig1P00494
LQ0AAB10YI22FM1_SCFP00132
CL3326Contig1P00965
CL6500Contig1P00584
CL3180Contig1P00661
CL6209Contig1P00011
CL7679Contig1P00356
CL182Contig1P00007
LQ0AAB73YF23FM1_SCFP00027
CL6889Contig1P00414
LQ0AAB45YL19FM1_SCFP00362
CL7220Contig1P00051
LQ0AAB28YK13FM1_SCFP00341
CL1932Contig1P00671
CL2918Contig1P00636
LQ0AAB28YI07FM1_SCFP00061
CL7675Contig1P00191
CL3701Contig1P00486
LQ0AAB42YE14FM1_SCFP00026
LQ0AAB6YA05FM1_SCFP00510
LQ0AAB42YK15FM1_SCFP00096
LQ0AAB85YA21RM1_SCFP00010
LQ0AAB34YE24FM1_SCFP00326
CL159Contig1P00922
CL480Contig1P00671
CL1Contig44P00205
CL4857Contig1P00300
LQ0AAB11YN06FM1_SCFP00005
LQ0AAB14YI08FM1_SCFP00557
CL157Contig1P01835
CL2888Contig1P00753
CL1391Contig2P00510
CL265Contig1P01443
LQ0AAB29YO13FM1_SCFP00512
CL878Contig1P00092
CL311Contig1P00099
LQ0AAB3YF02FM1_SCFP00434
CL5367Contig1P00880
CL55Contig1P01765
CL4540Contig1P00297
LQ0AAB16YE24FM3_SCFP00321
CL1554Contig1P00038
CL5528Contig1P00028
CL5929Contig1P00029
CL6546Contig1P00115
CL6391Contig1P00070
LQ0AAB56YO05FM1_SCFP00158
LQ0AAB73YB20RM1_SCFP00158
CL329Contig1P01985
LQ0AAB23YK23FM1_SCFP00385
CL151Contig1P01311
LQ0AFA8YK20RM1_SCFP00092
CL2238Contig1P00546
CL7563Contig1P00385
CL7737Contig1P00018
LQ0AAB70YO10RM1_SCFP00160
CL2367Contig1P01110
CL7621Contig1P00340
CL5660Contig1P00491
CL504Contig1P01409
LQ0AAB41YP23FM1_SCFP00158
LQ0AAB88YG13FM1_SCFP00425
LQ0AFA7YC01RM1_SCFP00001
LQ0AAB61YK24FM1_SCFP00194
LQ0AAB81YA16RM1_SCFP00019
CL2458Contig1P00907
CL4844Contig1P00275
LQ0AAB57YF18FM1_SCFP00055
LQ0AAB63YF07RM1_SCFP00296
LQ0ACA17YC04RM1_SCFP00001
CL4092Contig1P00546
LQ0AAB43YN05FM1_SCFP00318
CL2284Contig1P01178
LQ0AAB15YD14FM1_SCFP00198
CL7063Contig1P00736
CL4970Contig1P00164
CL7747Contig1P00570
LQ0AAB7YH12FM1_SCFP00188
LQ0AAB23YI05FM1_SCFP00540
CL1467Contig1P00940
CL6102Contig1P00224
CL6253Contig1P00223
CL7140Contig1P00273
CL570Contig3P00564
LQ0AAB5YM20FM1_SCFP00472
LQ0AEA6YO01RM1_SCFP00267
LQ0AAB45YC22FM1_SCFP00009
CL7307Contig1P00763
CL3916Contig1P00963
CL3460Contig1P00066
LQ0ACA23YE03RM1_SCFP00306
LQ0AAB80YN05RM1_SCFP00001
CL1470Contig1P00832
CL5181Contig1P00210
CL3252Contig1P00604
CL6288Contig1P00715
LQ0AAB6YA01FM1_SCFP00321
CL7285Contig1P00407
LQ0AAB58YB01FM1_SCFP00177
CL3Contig4P00748
CL3942Contig1P00250
LQ0AAB1YI17RM1_SCFP00539
CL2453Contig1P00338
LQ0AAB66YH01RM1_SCFP00187
LQ0AAB87YM05RM1_SCFP00054
CL1Contig5P01104
LQ0AAA23YM04FM1_SCFP00135
CL2343Contig1P01255
CL6364Contig1P00013
CL4762Contig1P00661
LQ0AAB49YB04FM1_SCFP00157
CL676Contig1P01657
CL4467Contig1P00024
LQ0AAB97YK23FM1_SCFP00110
CL3030Contig1P00527
LQ0AAB56YO05FM1_SCFP00007
CL6268Contig1P00398
CL3489Contig1P00310
CL2255Contig1P00086
LQ0AAB97YA16RM1_SCFP00216
CL1551Contig1P00612
LQ0AAB76YN04FM1_SCFP00183
LQ0AFA3YA13RM1_SCFP00200
CL2491Contig1P00179
CL7146Contig1P00592
CL2297Contig1P01464
CL2283Contig1P00528
CL1949Contig1P00352
CL3782Contig1P00738
CL5174Contig1P00425
CL5947Contig1P00430
LQ0AEA5YG02RM1_SCFP00317
CL7379Contig1P00508
CL5211Contig1P00571
LQ0AAB78YN10RM1_SCFP00057
CL6973Contig1P00142
LQ0ACA17YM13RM1_SCFP00199
CL1170Contig1P01344
CL390Contig2P00513
LQ0AAB98YN17RM1_SCFP00192
CL1328Contig1P00866
LQ0AAB9YJ22FM1_SCFP00246
CL5042Contig1P00212
CL5813Contig1P00114
LQ0AAA21YJ16FM1_SCFP00091
CL863Contig1P01352
CL3341Contig1P00570
LQ0AAB40YC07FM1_SCFP00404
CL2753Contig1P00333
CL3130Contig1P00425
LQ0AAA11YL01FM1_SCFP00177
LQ0AAB26YO19FM1_SCFP00090
CL1712Contig1P01318
LQ0AAB25YJ07FM1_SCFP00533
CL6219Contig1P00654
LQ0AAB71YJ03RM1_SCFP00259
LQ0AAB32YC17FM1_SCFP00276
LQ0AAB44YO12FM1_SCFP00298
LQ0AAB14YO24FM1_SCFP00515
LQ0AAA14YB20FM1_SCFP00006
CL326Contig1P00574
LQ0AAB32YO05FM1_SCFP00528
LQ0AAB26YO19FM1_SCFP00242
CL365Contig1P00857
LQ0AAB57YI07FM1_SCFP00081
CL2851Contig1P00507
LQ0AAB94YA13FM1_SCFP00208
CL166Contig1P01434
LQ0AAB50YI16FM1_SCFP00038
LQ0AAB3YI12FM1_SCFP00456
CL3630Contig1P01429
CL3586Contig1P00468
CL7708Contig1P00329
CL6Contig2P01881
CL2752Contig1P00202
CL4895Contig1P00146
CL3825Contig1P00048
CL6240Contig1P00324
ESV-1-187P00865
CL7814Contig1P00443
CL1245Contig1P00895
CL5877Contig1P00872
CL2604Contig1P01328
CL217Contig1P01153
LQ0ACA16YE16RM1_SCFP00186
CL3407Contig1P00014
CL3640Contig1P00517
LQ0AFA7YA19RM1_SCFP00154
LQ0AAB74YD11FM1_SCFP00377
CL564Contig2P01441
CL2591Contig1P00221
CL5583Contig1P00598
LQ0AAA9YK12FM1_SCFP00423
CL5745Contig1P00103
CL7379Contig1P00407
LQ0AAB81YB21FM1_SCFP00473
CL59Contig1P00546
CL5623Contig1P00087
LQ0AAB15YK10FM1_SCFP00507
CL682Contig1P01657
LQ0AAB35YD08FM1_SCFP00622
LQ0AFA1YB09RM1_SCFP00164
LQ0AAB61YK13FM1_SCFP00131
LQ0AAB28YC09FM1_SCFP00248
CL1775Contig1P01069
CL4400Contig1P00209
CL2317Contig2P00385
LQ0AAB31YJ22FM1_SCFP00479
LQ0AAB23YE07FM1_SCFP00087
LQ0AAA4YD02FM1_SCFP00041
CL4540Contig1P00775
LQ0ACA26YC01RM1_SCFP00033
CL704Contig1P01262
CL1527Contig1P01080
CL5426Contig1P01144
LQ0AAB52YE17FM1_SCFP00345
CL6772Contig1P00482
LQ0AFA2YJ10RM1_SCFP00409
LQ0AAB30YF06FM1_SCFP00242
LQ0AAB77YB05FM1_SCFP00063
CL5398Contig1P00560
CL710Contig1P01377
LQ0ACA5YF22RM1_SCFP00121
LQ0AAB54YC19FM1_SCFP00224
LQ0AAB14YG13FM1_SCFP00383
LQ0AAB53YD17FM1_SCFP00001
LQ0AAB91YG03RM1_SCFP00083
LQ0AAB21YB12FM1_SCFP00146
CL416Contig2P00206
CL6968Contig1P00561
CL80Contig4P00848
CL1606Contig1P00416
LQ0AAB84YG06RM1_SCFP00008
LQ0AAB18YO04FM1_SCFP00042
CL1957Contig1P01157
LQ0AAB42YE14FM1_SCFP00029
LQ0AAB97YF13FM1_SCFP00024
CL90Contig1P00806
LQ0AAB1YK18FM1_SCFP00099
CL6002Contig1P00011
CL2099Contig1P01600
CL645Contig1P01346
LQ0AAB15YH23FM1_SCFP00573
LQ0AAA17YA15FM1_SCFP00288
CL3640Contig1P00184
LQ0ACA8YN15RM1_SCFP00160
LQ0AFA6YF08RM1_SCFP00219
LQ0AAB2YC09FM1_SCFP00069
LQ0AAB71YH15RM1_SCFP00027
LQ0AAB5YJ18FM1_SCFP00001
LQ0AAB32YC17FM1_SCFP00581
CL178Contig1P01310
CL6688Contig1P00464
LQ0AAB76YK10RM1_SCFP00001
CL4337Contig1P00057
CL1030Contig1P01122
CL4576Contig1P00260
CL787Contig1P01670
LQ0AAB13YC08FM1_SCFP00380
LQ0AFA5YG18RM1_SCFP00074
LQ0AAB36YH14FM1_SCFP00132
LQ0AAB63YI18FM1_SCFP00264
CL2171Contig1P00634
LQ0AAA17YD02FM1_SCFP00252
LQ0AAB7YH12FM1_SCFP00080
CL7130Contig1P00634
CL658Contig1P00732
CL1388Contig1P01221
LQ0AAB95YF23FM1_SCFP00393
CL3343Contig1P00046
CL64Contig3P00036
CL15Contig2P00148
CL2537Contig1P01082
LQ0AAB14YP16FM1_SCFP00159
CL4702Contig1P00447
LQ0AAB15YI02FM1_SCFP00178
LQ0ADA9YM22RM1_SCFP00017
LQ0ADA9YM22RM1_SCFP00009
LQ0AAB68YA24RM1_SCFP00413
LQ0AAB3YK09FM1_SCFP00469
CL909Contig1P00024
LQ0AAB63YH04RM1_SCFP00452
LQ0AAB48YL12FM1_SCFP00012
LQ0AAA16YL13FM1_SCFP00314
CL2937Contig1P00423
CL5334Contig1P00761
CL5939Contig1P00056
CL101Contig5P01747
CL125Contig1P01265
CL2427Contig1P00328
CL6052Contig1P00183
LQ0AAB3YD11FM1_SCFP00278
CL182Contig1P00011
LQ0AAB78YN10RM1_SCFP00040
LQ0ADA10YI01RM1_SCFP00267
LQ0AAB78YA11RM1_SCFP00406
CL2941Contig1P00159
CL4157Contig1P00410
CL6461Contig1P00384
LQ0AAB5YL02FM1_SCFP00013
CL6305Contig1P00509
CL5653Contig1P00402
CL7333Contig1P00489
CL3867Contig1P00477
CL2518Contig1P00328
CL31Contig1P03217
CL3262Contig1P00195
CL5448Contig1P00191
LQ0AAB34YF13FM1_SCFP00139
CL1Contig44P00198
CL7621Contig1P00007
LQ0AAB41YJ08FM1_SCFP00307
LQ0AAB49YL18FM1_SCFP00189
CL1991Contig1P00442
CL861Contig1P01048
LQ0AAB10YH03FM1_SCFP00151
CL3067Contig1P00554
LQ0AAA19YJ06FM1_SCFP00323
LQ0ACA17YC13RM1_SCFP00452
CL708Contig1P01240
LQ0ACA25YP02RM1_SCFP00005
LQ0AAB61YK13FM1_SCFP00134
LQ0AAB34YH23FM1_SCFP00242
LQ0AAB77YO17RM1_SCFP00041
CL1350Contig1P00403
CL2235Contig1P00205
LQ0AAB91YD08FM1_SCFP00224
CL4414Contig1P00463
LQ0AAB103YK09FM1_SCFP00288
LQ0AFA3YJ15RM1_SCFP00258
CL3847Contig1P00098
CL2644Contig1P00001
CL7080Contig1P00426
LQ0AAB36YJ01FM1_SCFP00346
CL1015Contig1P01898
LQ0AEA5YJ03RM1_SCFP00232
CL4600Contig1P00103
CL1Contig42P00017
LQ0AAB80YC18FM1_SCFP00104
LQ0AAB6YE22FM1_SCFP00439
LQ0AAB15YD03FM1_SCFP00065
CL5250Contig1P00179
CL7787Contig1P00476
CL3572Contig1P00516
CL3978Contig1P00206
LQ0AAB91YJ03FM1_SCFP00189
CL610Contig1P00804
LQ0AAB37YJ17FM1_SCFP00432
CL1566Contig1P01376
LQ0AAB72YN02FM1_SCFP00088
CL6470Contig1P00001
CL738Contig1P01407
LQ0AAB95YG17RM1_SCFP00324
CL5531Contig1P00398
CL2765Contig1P00679
CL1621Contig2P01682
LQ0AAB54YN03RM1_SCFP00001
LQ0AAB14YI13FM1_SCFP00189
CL4741Contig1P00114
CL469Contig1P00416
CL2094Contig1P00910
CL5492Contig1P00286
LQ0AAB80YC18FM1_SCFP00378
LQ0AAB21YP07FM1_SCFP00244
CL5792Contig1P00189
LQ0AAB1YG14RM1_SCFP00319
CL3431Contig1P00377
LQ0AAB95YC16RM1_SCFP00150
CL1501Contig1P02015
CL2316Contig1P00068
CL5107Contig1P00222
CL7454Contig1P00119
LQ0AAB27YI17FM1_SCFP00270
CL5971Contig1P00101
CL69Contig3P00073
LQ0AAB15YK01FM1_SCFP00372
LQ0AAB93YA14RM1_SCFP00144
CL7703Contig1P00412
CL6185Contig1P00613
LQ0AAB60YL06FM1_SCFP00449
CL568Contig1P00103
LQ0AAA14YB20FM1_SCFP00238
CL1685Contig2P00417
CL589Contig1P01861
LQ0AAB25YJ07FM1_SCFP00519
CL4456Contig1P00318
LQ0AAB68YE11RM1_SCFP00142
CL5492Contig1P00168
LQ0AAB57YG06RM1_SCFP00022
CL5949Contig1P00080
CL226Contig1P00471
LQ0AAB9YD22FM1_SCFP00304
LQ0AAB69YM19FM1_SCFP00112
CL3210Contig1P00522
CL5007Contig1P00703
CL1765Contig1P00432
LQ0AAB1YO04RM1_SCFP00169
CL613Contig1P00816
CL2573Contig1P00904
LQ0AAB46YD08FM1_SCFP00414
LQ0AAB68YE11RM1_SCFP00316
CL4844Contig1P00269
LQ0AAB96YK03FM1_SCFP00102
CL6571Contig1P00708
LQ0AAB7YL22FM1_SCFP00160
CL3704Contig1P00001
LQ0ADA8YI20RM1_SCFP00068
LQ0AEA6YL15RM1_SCFP00274
CL4163Contig1P01179
CL2707Contig1P00678
LQ0AAA5YG04FM1_SCFP00187
LQ0AAB70YC10FM1_SCFP00001
LQ0AAB60YL06RM1_SCFP00099
LQ0AAB51YA17FM1_SCFP00377
LQ0AAB17YH24FM1_SCFP00372
CL1478Contig1P00336
CL2715Contig1P00387
LQ0AAB42YN05FM1_SCFP00505
CL1429Contig1P00273
CL1285Contig1P01579
LQ0AAB48YA20FM1_SCFP00097
LQ0AAB35YI06FM1_SCFP00508
LQ0AAB1YL22FM1_SCFP00413
LQ0AAB16YJ22FM3_SCFP00137
LQ0AAB1YB19FM1_SCFP00573
CL75Contig2P01793
LQ0AAB34YN16FM1_SCFP00134
LQ0AFA5YF06RM1_SCFP00001
LQ0AAA1YA08RM1_SCFP00442
LQ0AAB21YF10FM1_SCFP00507
CL1806Contig2P00157
LQ0AAB101YI03FM1_SCFP00498
CL3353Contig1P01150
LQ0AAB52YJ12RM1_SCFP00004
CL6546Contig1P00126
LQ0AAB11YH01FM1_SCFP00099
CL2899Contig1P00713
LQ0AAB12YP21FM1_SCFP00234
CL7220Contig1P00078
CL5670Contig1P00180
CL201Contig2P00561
LQ0ACA3YH15RM1_SCFP00012
CL6470Contig1P00017
CL3249Contig1P00282
LQ0AEA11YO05RM1_SCFP00015
CL6354Contig1P00485
CL619Contig1P01072
LQ0AFA2YJ10RM1_SCFP00396
LQ0AAA7YG01FM1_SCFP00152
CL6613Contig1P00618
LQ0AAB1YK07RM1_SCFP00419
CL5801Contig1P00707
CL460Contig1P01057
CL2427Contig1P00440
CL773Contig1P00667
CL7454Contig1P00129
LQ0AAB104YF18FM1_SCFP00023
LQ0AAA10YP11FM1_SCFP00044
LQ0AAB66YO16RM1_SCFP00008
LQ0AAB38YK01FM1_SCFP00351
CL432Contig1P01001
LQ0ABA1YE07FM1_SCFP00068
CL26Contig1P01441
LQ0AAA9YA15FM1_SCFP00300
CL3854Contig1P00148
CL334Contig1P00620
CL1535Contig1P00230
LQ0AAB54YG17RM1_SCFP00125
CL7631Contig1P00760
LQ0AFA2YJ10RM1_SCFP00413
LQ0AAA14YA18FM1_SCFP00588
CL2152Contig1P00240
CL485Contig1P00395
LQ0AAB68YG15FM1_SCFP00005
CL3825Contig1P00052
LQ0ADA3YK24RM1_SCFP00359
LQ0AAB17YH24FM1_SCFP00343
CL2498Contig1P01288
CL1423Contig1P01450
CL4245Contig1P00718
CL800Contig1P01010
LQ0AAB103YK09FM1_SCFP00276
LQ0AAB47YE17FM1_SCFP00077
CL6776Contig1P00108
CL3781Contig1P00542
LQ0AAB102YO24FM1_SCFP00072
LQ0AAB14YJ03FM1_SCFP00177
CL4281Contig1P00775
CL2814Contig1P00210
CL1012Contig1P00727
LQ0AAB36YH06FM1_SCFP00308
LQ0AAB31YJ22FM1_SCFP00038
CL3287Contig1P00521
CL1008Contig1P00224
LQ0AAA1YB06FM1_SCFP00180
LQ0AAB69YJ12FM1_SCFP00130
LQ0ACA25YJ04RM1_SCFP00247
CL187Contig1P02139
CL1645Contig1P00042
CL2226Contig1P01351
CL2984Contig1P00784
CL7244Contig1P00138
CL5833Contig1P00097
LQ0AAB9YO13FM1_SCFP00570
LQ0AAB14YI16FM1_SCFP00341
LQ0AAB7YJ20FM1_SCFP00029
CL664Contig1P01184
CL3025Contig1P00644
LQ0AAB68YN12RM1_SCFP00225
LQ0AAB14YK13FM1_SCFP00425
CL226Contig1P01009
LQ0AAB13YE01FM1_SCFP00590
LQ0ACA21YJ19RM1_SCFP00001
LQ0AAB69YK19FM1_SCFP00054
CL3608Contig1P00618
CL3783Contig1P00946
LQ0AAB26YO19FM1_SCFP00373
CL6334Contig1P00564
CL1523Contig1P00963
CL6596Contig1P00227
LQ0AAB22YK14FM1_SCFP00487
LQ0AAB33YC07FM1_SCFP00209
LQ0AFA2YI07RM1_SCFP00228
LQ0AAB77YP18RM1_SCFP00240
CL3419Contig1P01014
LQ0AAB92YA07FM1_SCFP00531
CL5595Contig1P00770
CL4049Contig1P01053
LQ0AAB40YA16FM1_SCFP00317
CL34Contig5P00606
LQ0AAB79YB16FM1_SCFP00428
ESV-1-52P00148
LQ0AAB43YB14FM1_SCFP00079
CL5482Contig1P00028
CL3722Contig1P00895
LQ0AAB47YL05FM1_SCFP00339
LQ0AAB7YP05FM1_SCFP00482
CL5702Contig1P00002
LQ0AAB35YF22FM1_SCFP00351
LQ0ACA10YL09RM1_SCFP00013
CL3231Contig1P00105
LQ0AAB41YH04FM1_SCFP00322
CL4836Contig1P00262
CL242Contig1P01472
CL5915Contig1P00920
CL2267Contig2P00034
LQ0AAA2YJ04RM1_SCFP00190
CL5793Contig1P00092
CL6965Contig1P00454
CL2638Contig1P00767
CL6641Contig1P00512
CL1Contig4P01168
LQ0AAB60YD18FM1_SCFP00099
CL3212Contig1P00586
LQ0ADA8YM03RM1_SCFP00346
LQ0AAB17YH02FM1_SCFP00586
LQ0AEA8YL01RM1_SCFP00161
CL3094Contig1P00613
CL2751Contig1P00162
CL1088Contig1P00671
CL3744Contig1P00239
CL6690Contig1P00107
CL2551Contig1P00881
CL2715Contig1P00320
CL6610Contig1P00143
CL4383Contig1P00296
LQ0AAB3YB12FM1_SCFP00484
CL1969Contig1P00822
LQ0AAB81YH20FM1_SCFP00271
CL7229Contig1P00001
LQ0AFA8YK20RM1_SCFP00129
LQ0AAB68YB22FM1_SCFP00140
CL7071Contig1P00343
LQ0AAB36YH11FM1_SCFP00312
LQ0AAB71YJ03FM1_SCFP00300
LQ0AAB104YM16RM1_SCFP00060
CL1112Contig1P00227
LQ0AAB69YI04RM1_SCFP00001
CL1438Contig1P00079
CL5177Contig1P00027
CL6070Contig1P00863
LQ0AAB86YG22RM1_SCFP00001
LQ0AAB60YE08FM1_SCFP00275
LQ0AAB45YC22FM1_SCFP00142
LQ0AAB72YG16FM1_SCFP00087
CL7167Contig1P00709
LQ0AAB45YL19FM1_SCFP00351
CL7071Contig1P00075
LQ0AAB22YL19FM1_SCFP00275
LQ0AAB25YK15FM1_SCFP00256
CL3059Contig1P00278
CL1930Contig1P00253
CL1606Contig1P00010
LQ0AAB14YI21FM1_SCFP00365
CL5414Contig1P00123
CL1348Contig1P00889
LQ0AAB78YN08FM1_SCFP00393
CL656Contig1P00849
LQ0AAB48YJ05FM1_SCFP00177
LQ0AAB32YH19FM1_SCFP00037
CL1289Contig1P00701
LQ0AAB84YN18FM1_SCFP00051
CL7388Contig1P00519
CL3674Contig1P00038
CL6337Contig1P00716
LQ0AAB57YG07RM1_SCFP00186
CL6573Contig1P00354
LQ0AAB39YO14FM1_SCFP00460
CL4720Contig1P00394
LQ0AAB7YC24FM1_SCFP00565
CL2105Contig1P01377
LQ0AAB89YH15RM1_SCFP00231
LQ0AAB12YB08FM1_SCFP00037
LQ0AAB101YH23RM1_SCFP00053
CL7202Contig1P00116
CL5990Contig1P00358
CL2790Contig1P00063
LQ0AAB21YL07FM1_SCFP00590
LQ0AAA9YK12FM1_SCFP00435
CL5268Contig1P00345
LQ0AAB31YF02FM1_SCFP00297
LQ0AAB66YH01RM1_SCFP00208
CL4195Contig1P00613
CL1952Contig1P00136
LQ0AAB81YG12FM1_SCFP00286
LQ0ACA5YF24RM1_SCFP00101
CL5332Contig1P00735
CL3701Contig1P00456
LQ0AAB24YL13FM1_SCFP00368
LQ0AAB65YE04FM1_SCFP00284
LQ0AAB30YB07FM1_SCFP00390
LQ0AAB97YI08FM1_SCFP00131
LQ0AAB39YP19FM1_SCFP00251
CL5845Contig1P00221
LQ0AAA5YE16FM1_SCFP00182
LQ0AAB92YD12RM1_SCFP00113
CL698Contig1P01785
CL1185Contig1P01001
LQ0AAB30YO15FM1_SCFP00437
CL1239Contig1P00426
CL5664Contig1P00253
LQ0AAB38YK09FM1_SCFP00251
CL3151Contig1P00568
CL6815Contig1P00544
LQ0AAB42YK06FM1_SCFP00293
LQ0AAB60YD01FM1_SCFP00061
CL7376Contig1P00034
CL555Contig1P01990
CL7403Contig1P00144
LQ0AAB25YG03FM1_SCFP00566
LQ0AAB53YF10RM1_SCFP00176
LQ0AAB49YK13FM1_SCFP00420
CL6044Contig1P00121
LQ0ADA20YH15RM1_SCFP00388
LQ0AAB22YJ07FM1_SCFP00260
LQ0AAB2YL04FM1_SCFP00258
LQ0AFA5YF06RM1_SCFP00003
LQ0ACA14YC11RM1_SCFP00145
LQ0AAB48YI23FM1_SCFP00017
CL7803Contig1P00185
LQ0AAB37YE02FM1_SCFP00307
CL2554Contig1P00134
CL4777Contig1P00549
CL106Contig1P01613
CL804Contig1P01312
CL2433Contig1P00511
CL4135Contig1P00865
LQ0AAB7YH11FM1_SCFP00202
LQ0AAB75YJ01FM1_SCFP00216
LQ0AAB42YJ16FM1_SCFP00468
CL1289Contig1P01147
CL5327Contig1P00001
CL3529Contig1P00018
LQ0ADA10YB08RM1_SCFP00218
LQ0AAB36YK18FM1_SCFP00248
CL3769Contig1P00160
LQ0AAB32YG01FM1_SCFP00455
LQ0AAB49YC20FM1_SCFP00150
LQ0AAB71YG06RM1_SCFP00107
CL7515Contig1P00298
LQ0ACA19YJ08RM1_SCFP00391
LQ0AAB56YP10FM1_SCFP00022
LQ0ACA1YL07RM1_SCFP00072
LQ0AAB23YI13FM1_SCFP00243
CL4210Contig1P00667
LQ0AAB10YO10FM1_SCFP00259
LQ0AAA10YK05FM1_SCFP00198
LQ0AAB28YK13FM1_SCFP00459
CL2358Contig1P00434
CL2220Contig1P00914
LQ0AAB33YB18FM1_SCFP00045
CL7220Contig1P00061
CL113Contig1P02077
CL4054Contig1P00939
LQ0AAB3YN03FM1_SCFP00379
LQ0AAA18YO09FM1_SCFP00270
CL730Contig1P00463
LQ0AAB27YE23FM1_SCFP00336
LQ0ADA6YJ08RM1_SCFP00041
LQ0AAB44YE11FM1_SCFP00502
CL3980Contig1P00278
LQ0AAB90YA01FM1_SCFP00140
LQ0AAB1YP03FM1_SCFP00231
LQ0AAB36YE03FM1_SCFP00456
LQ0AAB60YH23FM1_SCFP00029
LQ0AAB84YM19FM1_SCFP00532
CL3026Contig1P00048
CL1348Contig1P00244
CL6011Contig1P00154
CL6419Contig1P00235
CL4569Contig1P00680
CL4160Contig1P00197
LQ0AAB1YN01RM1_SCFP00067
LQ0AAB88YP13FM1_SCFP00336
CL508Contig1P00921
LQ0AAB32YH09FM1_SCFP00086
LQ0AAB2YE12FM1_SCFP00373
CL7740Contig1P00019
LQ0AAB58YN05FM1_SCFP00105
CL5230Contig1P00221
CL1868Contig1P01159
LQ0AAB22YP12FM1_SCFP00118
LQ0AAB81YA10FM1_SCFP00407
CL90Contig1P00956
CL773Contig1P00988
LQ0AAA13YJ16FM1_SCFP00520
CL520Contig1P00846
LQ0AAB99YB07RM1_SCFP00032
LQ0AAB32YH19FM1_SCFP00033
CL1610Contig1P01099
LQ0AAB95YA04RM1_SCFP00205
CL1594Contig1P00346
CL5154Contig1P00519
CL547Contig1P00174
LQ0AAB61YC02FM1_SCFP00330
CL1977Contig1P00143
CL7386Contig1P00643
CL6454Contig1P00244
LQ0AAB54YJ12RM1_SCFP00153
LQ0AFA6YA20RM1_SCFP00026
LQ0AAB32YN16FM1_SCFP00447
CL5798Contig1P00042
LQ0AAB12YE17FM1_SCFP00484
LQ0AAB11YO18FM1_SCFP00413
CL157Contig1P02162
CL3048Contig1P00140
CL633Contig1P00502
LQ0ADA11YN10RM1_SCFP00239
CL4325Contig1P01280
LQ0AAB84YN18FM1_SCFP00031
CL4846Contig1P00202
CL2233Contig1P00825
CL2286Contig1P00803
CL558Contig1P01514
CL1913Contig1P00970
LQ0AAA5YP04FM1_SCFP00141
CL5258Contig1P00154
LQ0AAA3YO19FM1_SCFP00174
CL7264Contig1P00206
LQ0AAA2YD18RM1_SCFP00128
CL5347Contig1P00738
LQ0AAB40YF19FM1_SCFP00370
LQ0AAB30YH24FM1_SCFP00405
CL1833Contig1P00359
LQ0AAB45YL19FM1_SCFP00344
CL4060Contig1P00416
LQ0AAB70YG14RM1_SCFP00283
LQ0AAB77YB05FM1_SCFP00107
LQ0AAA6YD22FM1_SCFP00226
LQ0AAB25YA04FM1_SCFP00263
LQ0AAB71YC11RM1_SCFP00408
CL2679Contig1P00930
LQ0AFA2YI07RM1_SCFP00230
LQ0AAB3YG06FM1_SCFP00001
CL7617Contig1P00277
CL2401Contig1P00877
CL3861Contig1P00196
CL542Contig1P01990
CL6731Contig1P00437
LQ0ADA10YI24RM1_SCFP00022
CL6047Contig1P00328
LQ0AAB28YG01FM1_SCFP00078
LQ0AFA3YK08RM1_SCFP00036
LQ0AAB77YK14RM1_SCFP00049
LQ0ADA1YC12RM1_SCFP00373
CL7690Contig1P00340
LQ0AAA19YL02FM1_SCFP00133
LQ0AAB47YM24FM1_SCFP00280
LQ0AAB43YP12FM1_SCFP00157
CL1Contig46P01023
CL6730Contig1P00082
CL334Contig1P00122
CL3746Contig1P01075
LQ0AAB74YC11RM1_SCFP00001
CL7154Contig1P00802
CL3020Contig1P00793
CL313Contig1P00841
CL188Contig2P00128
LQ0AAB66YO16RM1_SCFP00023
LQ0AAB97YC21FM1_SCFP00173
ESV-1-136P00144
CL5975Contig1P00276
LQ0AAB12YO21FM1_SCFP00358
LQ0AAB53YD17FM1_SCFP00309
CL2743Contig1P00835
CL1318Contig2P01198
CL36Contig1P01265
CL4258Contig1P00328
CL4756Contig1P00781
LQ0AAB71YC11RM1_SCFP00209
CL6252Contig1P00001
CL3435Contig1P00658
CL6840Contig1P00468
LQ0AAB94YC15RM1_SCFP00312
LQ0AAB6YP20FM1_SCFP00339
CL3729Contig1P00383
CL7755Contig1P00120
LQ0AAA10YP11FM1_SCFP00048
CL4467Contig1P00352
LQ0AAB88YP13FM1_SCFP00210
CL2244Contig1P00733
LQ0AEA6YL15RM1_SCFP00149
CL657Contig1P01808
CL4318Contig1P00023
CL4169Contig1P00404
CL5382Contig1P00314
CL6190Contig1P00431
LQ0ADA13YL09RM1_SCFP00044
LQ0AAB11YL24FM1_SCFP00681
LQ0AAB48YO04FM1_SCFP00477
LQ0AAB47YM20FM1_SCFP00461
LQ0ACA14YK08RM1_SCFP00509
LQ0AAB102YD16RM1_SCFP00058
LQ0ADA8YK10RM1_SCFP00581
LQ0AAB6YA07FM1_SCFP00105
CL2134Contig1P00114
LQ0AAA14YO08FM1_SCFP00313
LQ0ADA13YL09RM1_SCFP00033
LQ0AAB21YA02FM1_SCFP00155
CL1068Contig1P00879
CL3939Contig1P00545
LQ0AAA22YP10FM1_SCFP00497
CL334Contig2P00532
LQ0AAB93YJ12RM1_SCFP00192
CL6033Contig1P00836
CL2271Contig1P00267
LQ0ACA1YD13RM1_SCFP00405
LQ0AAB96YI24FM1_SCFP00023
CL6034Contig1P00399
LQ0AFA1YM24RM1_SCFP00001
LQ0ACA14YA06RM1_SCFP00021
CL636Contig2P00599
CL1Contig44P00217
CL517Contig1P01586
CL6471Contig1P00287
CL6138Contig1P00158
LQ0AAB82YB07FM1_SCFP00023
LQ0AAB24YB02FM1_SCFP00276
CL6831Contig1P00178
CL6500Contig1P00579
CL1724Contig1P00587
LQ0AAB44YD11FM1_SCFP00394
CL5781Contig1P00221
CL55Contig3P00574
LQ0AAB54YC19FM1_SCFP00217
LQ0AAB7YI03FM1_SCFP00602
CL3550Contig1P00317
LQ0AAB24YI01FM1_SCFP00227
LQ0AAA1YL18FM1_SCFP00451
CL1378Contig2P00306
LQ0ADA1YC12RM1_SCFP00299
LQ0AAB43YE07FM1_SCFP00214
CL1495Contig1P00474
CL1689Contig1P00855
CL155Contig2P00769
LQ0ACA11YH12RM1_SCFP00001
LQ0AAB23YB21FM1_SCFP00382
LQ0AAB53YH01FM1_SCFP00518
LQ0AAB74YF05FM1_SCFP00029
LQ0AAB52YH18RM1_SCFP00032
CL3670Contig1P00364
CL3295Contig1P00855
LQ0AFA4YJ09RM1_SCFP00171
CL6098Contig1P00215
CL5600Contig1P00026
CL101Contig3P00272
LQ0AAB21YH23FM1_SCFP00319
LQ0AAB10YG22FM1_SCFP00533
CL452Contig1P01586
LQ0AAA9YF22FM1_SCFP00536
CL2045Contig1P00528
CL7551Contig1P00868
LQ0AAB46YM17FM1_SCFP00246
CL3257Contig1P00958
LQ0AAB2YB24FM1_SCFP00044
LQ0AAB76YE22RM1_SCFP00274
LQ0AAB3YL13FM1_SCFP00296
LQ0AAB68YM16RM1_SCFP00176
LQ0AFA2YP14RM1_SCFP00077
LQ0AAB101YI03FM1_SCFP00143
CL4914Contig1P00060
LQ0AAB35YK15FM1_SCFP00189
CL1969Contig1P00829
CL7708Contig1P00351
LQ0AAB78YN10RM1_SCFP00053
LQ0AAA13YL10FM1_SCFP00404
CL1673Contig1P00526
CL831Contig1P01099
LQ0AAB79YB16FM1_SCFP00127
LQ0AAB9YJ22FM1_SCFP00261
CL5365Contig1P00533
CL3145Contig1P00781
LQ0ACA21YB10RM1_SCFP00069
CL1276Contig1P01151
CL5997Contig1P00098
LQ0AAB47YM20FM1_SCFP00457
LQ0AAB39YP19FM1_SCFP00071
CL5254Contig1P00012
LQ0AAB34YB08FM1_SCFP00108
LQ0ACA17YC13RM1_SCFP00575
CL1753Contig1P00967
CL887Contig1P00875
LQ0ACA14YG22RM1_SCFP00028
CL6632Contig1P00464
CL4633Contig1P00519
CL1880Contig1P00190
LQ0ADA22YI01RM1_SCFP00032
LQ0AAB21YA02FM1_SCFP00572
CL424Contig1P00905
CL3597Contig1P00076
CL3389Contig1P00557
CL5042Contig1P00302
CL4888Contig1P00339
CL2168Contig1P00701
LQ0AAB60YI01RM1_SCFP00117
LQ0AFA8YP05RM1_SCFP00042
LQ0AAB1YG02RM1_SCFP00454
CL2527Contig1P00504
CL4121Contig1P00522
LQ0AAB28YO22FM1_SCFP00170
CL523Contig3P01357
LQ0AAB90YH18RM1_SCFP00068
CL3473Contig1P00645
CL3400Contig1P00681
CL2235Contig1P00062
LQ0AAB78YN08FM1_SCFP00383
CL1856Contig1P00483
LQ0AAB53YK02RM1_SCFP00170
CL2765Contig1P00411
LQ0ADA12YC02RM1_SCFP00088
LQ0AAB65YD05FM1_SCFP00170
LQ0AAB37YO04FM1_SCFP00310
LQ0AAB83YO12RM1_SCFP00109
CL7430Contig1P00116
CL4121Contig1P00310
CL1594Contig1P00339
CL1547Contig1P00539
LQ0AEA11YB20RM1_SCFP00473
CL6836Contig1P00716
CL4960Contig1P00232
LQ0AAA7YI04FM1_SCFP00335
LQ0AAB16YE24FM3_SCFP00313
CL2221Contig1P00513
CL7342Contig1P00035
LQ0AAB61YG17RM1_SCFP00277
CL4288Contig1P00704
LQ0AAA2YC12FM1_SCFP00597
CL6082Contig1P00102
CL1895Contig1P00346
LQ0AAB30YM15FM1_SCFP00149
LQ0AAB1YB19RM1_SCFP00521
LQ0AAB102YN08FM1_SCFP00209
LQ0ADA4YP06RM1_SCFP00324
LQ0AAB11YH08FM1_SCFP00521
LQ0AAB32YC05FM1_SCFP00534
CL3011Contig1P00466
LQ0AAB101YM01FM1_SCFP00366
LQ0AAB7YG13FM1_SCFP00544
LQ0AAB8YD17FM1_SCFP00012
LQ0AAB35YE15FM1_SCFP00498
CL4139Contig1P01130
CL475Contig1P01399
LQ0AAB14YI05FM1_SCFP00353
CL3967Contig1P00041
LQ0AAB23YO11FM1_SCFP00077
LQ0AAB77YD12RM1_SCFP00261
CL549Contig1P00095
LQ0AAB61YK24FM1_SCFP00176
CL7682Contig1P00203
CL604Contig1P01157
LQ0ACA26YC01RM1_SCFP00050
LQ0AAB23YB21FM1_SCFP00193
LQ0AAB36YB18FM1_SCFP00458
LQ0ADA1YP05RM1_SCFP00325
CL462Contig2P00001
CL3471Contig1P00250
CL2968Contig1P00840
LQ0AAB3YA02FM1_SCFP00175
CL1Contig4P01273
LQ0AAB70YF21RM1_SCFP00201
LQ0AAB60YE21FM1_SCFP00409
LQ0AAB49YB04FM1_SCFP00372
CL3446Contig1P00467
LQ0AAB12YJ08FM1_SCFP00444
LQ0ACA4YA21RM1_SCFP00020
LQ0AAB41YA11FM1_SCFP00028
LQ0AAB74YA24RM1_SCFP00234
CL7427Contig1P00485
LQ0AAB54YO21FM1_SCFP00068
LQ0AAB77YD12RM1_SCFP00219
CL1007Contig1P00809
CL6169Contig1P00169
CL2752Contig1P00205
LQ0AAB17YH12FM1_SCFP00485
LQ0AAA22YI05FM1_SCFP00004
CL153Contig3P01555
CL5102Contig1P00385
LQ0AAB23YD06FM1_SCFP00037
LQ0AAB13YB22FM1_SCFP00545
CL9Contig2P00724
LQ0AAB12YC16FM1_SCFP00400
CL6463Contig1P00342
CL4776Contig1P01039
LQ0AAB54YN03RM1_SCFP00123
CL2730Contig1P00511
CL4041Contig1P00666
CL6324Contig1P00095
CL2388Contig1P00322
CL1Contig41P00016
LQ0AAB43YL03FM1_SCFP00124
LQ0AAB50YM19FM1_SCFP00343
CL5777Contig1P00092
LQ0AAB39YO02FM1_SCFP00272
CL3741Contig1P00011
CL2266Contig1P00088
CL1703Contig1P01081
LQ0AAB26YI24FM1_SCFP00302
LQ0AAB69YM19FM1_SCFP00048
LQ0AAB14YG13FM1_SCFP00044
CL2961Contig1P00100
LQ0AAB57YC04FM1_SCFP00309
LQ0AAB95YF23FM1_SCFP00034
LQ0AAB1YC07RM1_SCFP00395
LQ0AAB87YN23FM1_SCFP00303
LQ0ACA23YF22RM1_SCFP00223
LQ0AAB41YP22FM1_SCFP00095
CL1822Contig1P00881
LQ0ACA17YC18RM1_SCFP00093
LQ0AAB64YE15FM1_SCFP00107
LQ0AAB63YA22FM1_SCFP00378
LQ0AAB102YO24FM1_SCFP00007
CL3239Contig1P00044
LQ0AAB23YK23FM1_SCFP00034
CL1521Contig1P01444
CL6240Contig1P00255
LQ0AAB14YI10FM1_SCFP00310
LQ0AAB87YH09RM1_SCFP00214
LQ0AAB104YF03RM1_SCFP00040
LQ0AAB86YE07RM1_SCFP00176
CL3569Contig1P00172
LQ0AAB22YG20FM1_SCFP00435
LQ0AAB22YH12FM1_SCFP00570
LQ0AAB1YF19FM1_SCFP00505
CL1817Contig1P00403
LQ0AAB27YJ18FM1_SCFP00370
LQ0AAB2YK24FM1_SCFP00172
LQ0AAB60YI01RM1_SCFP00131
CL952Contig2P00499
LQ0ACA4YG02RM1_SCFP00136
CL1154Contig1P00879
CL5451Contig1P00034
LQ0AAB41YP09FM1_SCFP00452
LQ0AEA6YO21RM1_SCFP00063
LQ0AAB37YE02FM1_SCFP00322
CL6639Contig1P00006
LQ0AAA11YG05FM1_SCFP00012
LQ0AAB39YK03FM1_SCFP00284
LQ0AAB65YF12FM1_SCFP00040
CL4092Contig1P00550
CL1Contig52P01494
LQ0AAB9YJ18FM1_SCFP00143
LQ0AAB49YL18FM1_SCFP00121
CL2906Contig1P00059
CL1040Contig1P01520
CL2862Contig1P00855
CL5369Contig1P00248
LQ0AAB91YD21FM1_SCFP00470
CL3Contig2P02146
LQ0ABA2YI11FM1_SCFP00191
LQ0AAB87YH09RM1_SCFP00211
LQ0AAA9YC01FM1_SCFP00298
LQ0AAB9YI06FM1_SCFP00455
CL4741Contig1P00003
LQ0AAB39YL21FM1_SCFP00022
LQ0AAB22YC07FM1_SCFP00132
CL928Contig1P01439
CL3920Contig1P00085
LQ0AAB58YK05FM1_SCFP00003
LQ0AAB9YM02FM1_SCFP00185
LQ0AAB54YG17RM1_SCFP00123
CL4256Contig1P00534
CL4156Contig1P00713
LQ0AAB81YD19FM1_SCFP00478
LQ0AAB72YP21FM1_SCFP00116
CL1147Contig1P00174
CL6371Contig1P00125
CL1005Contig2P00313
CL2401Contig1P00744
LQ0AAB33YE08FM1_SCFP00001
CL3921Contig1P00724
CL1335Contig1P01765
CL386Contig1P00134
CL6731Contig1P00749
CL2319Contig1P00847
CL6688Contig1P00437
CL4186Contig1P01008
CL3004Contig1P00024
CL6240Contig1P00475
LQ0AGA1YA21RM1_SCFP00020
CL368Contig1P00522
LQ0AAB47YD18FM1_SCFP00117
CL769Contig1P00765
LQ0ADA8YI20RM1_SCFP00191
CL1574Contig1P01334
CL1271Contig1P00462
LQ0AAB75YA11FM1_SCFP00103
ESV-1-61P00160
CL1932Contig1P00684
CL1Contig46P01033
CL5675Contig1P00074
LQ0AAB48YO04FM1_SCFP00498
CL4431Contig1P00345
LQ0AAB38YK09FM1_SCFP00203
LQ0ACA13YG17RM1_SCFP00089
LQ0AAB78YP13RM1_SCFP00145
CL3444Contig1P00274
CL3074Contig1P00706
LQ0AAB41YJ08FM1_SCFP00090
CL3446Contig1P00459
CL1053Contig1P00163
LQ0AAB4YC22FM1_SCFP00056
LQ0AAB7YL22FM1_SCFP00093
CL6571Contig1P00477
CL5455Contig1P00488
CL5983Contig1P00136
CL948Contig1P01103
LQ0AAB14YK13FM1_SCFP00398
LQ0AAB10YI03FM1_SCFP00367
CL3930Contig1P00105
CL485Contig1P00371
LQ0AAB35YM15FM1_SCFP00406
CL5312Contig1P00701
CL1551Contig1P00001
LQ0AAB94YO15RM1_SCFP00142
CL76Contig1P00825
CL4338Contig1P00658
LQ0AAB45YK16FM1_SCFP00440
LQ0AAB11YI10FM1_SCFP00562
CL4530Contig1P00130
CL2949Contig1P00511
LQ0AAB53YN16RM1_SCFP00060
CL7229Contig1P00151
LQ0AAA14YG17FM1_SCFP00339
CL534Contig1P01669
CL686Contig1P01391
LQ0AAB52YG05RM1_SCFP00365
LQ0AAB88YB13FM1_SCFP00499
CL3529Contig1P00009
CL7543Contig1P00840
LQ0AAB101YA17FM1_SCFP00006
LQ0AAB15YK10FM1_SCFP00411
LQ0ACA23YI24RM1_SCFP00262
LQ0AAB103YE01FM1_SCFP00001
CL1935Contig1P00657
CL3297Contig1P00960
CL3033Contig1P00706
CL475Contig1P01902
CL2284Contig1P00953
LQ0AAB49YD01FM1_SCFP00496
LQ0ACA22YP20RM1_SCFP00052
LQ0AAB73YI18RM1_SCFP00001
CL2551Contig1P00263
CL1Contig44P00193
LQ0AAB30YH24FM1_SCFP00423
LQ0AAB96YA19FM1_SCFP00123
CL5230Contig1P00156
CL3063Contig1P00479
CL1005Contig1P00621
CL6181Contig1P00300
LQ0AAB74YC11RM1_SCFP00249
LQ0AAB11YH08FM1_SCFP00514
CL3660Contig1P00439
CL3Contig4P00727
LQ0AAB58YK09RM1_SCFP00364
LQ0AAB74YC12FM1_SCFP00408
CL2775Contig1P00091
LQ0AAB15YP20FM1_SCFP00412
CL2505Contig1P00561
CL5921Contig1P00198
LQ0AAB2YF08FM1_SCFP00335
CL3517Contig1P00589
CL845Contig1P00881
CL5405Contig1P00449
CL334Contig2P00502
CL2977Contig1P00730
CL1116Contig1P00608
CL458Contig1P00130
CL26Contig1P02072
LQ0AAB71YH03RM1_SCFP00193
CL6509Contig1P00009
CL1217Contig1P00152
CL6300Contig1P00907
LQ0AAB4YL06FM1_SCFP00135
CL1929Contig1P01417
CL7016Contig1P00388
CL6305Contig1P00630
LQ0AAB5YD07FM1_SCFP00376
CL80Contig12P00224
LQ0AAB81YD19FM1_SCFP00487
LQ0AAA4YE14FM1_SCFP00653
LQ0AAB40YE11FM1_SCFP00117
CL1Contig38P01711
CL5680Contig1P00424
CL6742Contig1P00051
CL2185Contig1P00591
CL1579Contig1P00982
CL4304Contig1P00419
LQ0AAB81YE23RM1_SCFP00180
LQ0AAB79YC07RM1_SCFP00397
CL2392Contig1P00399
LQ0AAB95YK09FM1_SCFP00518
LQ0AAB11YL10FM1_SCFP00494
CL96Contig1P02562
CL4783Contig1P00548
CL6896Contig1P00251
LQ0AAB71YJ03FM1_SCFP00316
LQ0AAB101YF09RM1_SCFP00067
LQ0ACA3YH15RM1_SCFP00007
CL2715Contig1P00008
CL6169Contig1P00243
LQ0AFA2YI07RM1_SCFP00232
CL1482Contig1P01568
LQ0AAB25YA07FM1_SCFP00049
CL6765Contig1P00206
CL2473Contig1P00638
CL564Contig2P01449
LQ0AAB22YJ14FM1_SCFP00605
CL6392Contig1P00283
CL2577Contig1P01405
LQ0AAB14YK17FM1_SCFP00289
CL9Contig2P01194
LQ0AAA6YE02FM1_SCFP00272
LQ0AAB82YI11RM1_SCFP00278
LQ0ADA19YD20RM1_SCFP00003
LQ0AAB96YH18FM1_SCFP00193
CL29Contig4P00434
LQ0AAB90YL04FM1_SCFP00393
LQ0AAB77YK14RM1_SCFP00113
LQ0AAB14YI10FM1_SCFP00317
CL2911Contig1P00490
LQ0AAB28YI02FM1_SCFP00128
CL3213Contig1P00812
CL6419Contig1P00092
LQ0AAB82YH02RM1_SCFP00021
CL5990Contig1P00484
LQ0AAB5YN17FM1_SCFP00256
LQ0AAB61YF07FM1_SCFP00300
LQ0AAA8YN17FM1_SCFP00456
LQ0AAB3YJ21FM1_SCFP00406
CL3302Contig1P00053
CL5525Contig1P00280
LQ0AAB36YF17FM1_SCFP00199
LQ0AAB70YG14RM1_SCFP00271
LQ0AAB48YH06FM1_SCFP00513
CL1296Contig1P00063
LQ0AAA1YF14RM1_SCFP00217
CL6353Contig1P00001
CL5165Contig1P00927
LQ0ACA5YK14RM1_SCFP00089
CL2742Contig1P00017
CL6645Contig1P00004
LQ0AAB85YF22FM1_SCFP00075
CL3460Contig1P00180
CL7080Contig1P00432
LQ0ACA17YH01RM1_SCFP00121
LQ0AAB88YB03FM1_SCFP00328
CL2025Contig1P00212
LQ0AAB8YG12FM1_SCFP00438
LQ0AAB30YO15FM1_SCFP00177
CL910Contig1P01702
LQ0AAB54YG12RM1_SCFP00070
LQ0AAB4YN13FM1_SCFP00404
sctg1_256-110400-110800-WP00264
CL3167Contig1P00517
CL3252Contig1P00065
LQ0AAB54YO05RM1_SCFP00312
CL7555Contig1P00140
CL5976Contig1P00168
CL6841Contig1P00430
LQ0AAB74YC01FM1_SCFP00455
CL4440Contig1P00479
LQ0ADA17YJ22RM1_SCFP00026
LQ0ADA9YM22RM1_SCFP00006
CL7187Contig1P00474
LQ0AAB31YF02FM1_SCFP00411
CL6840Contig1P00476
CL3022Contig1P00427
LQ0AAA16YK23FM1_SCFP00635
LQ0AAB48YL12FM1_SCFP00252
LQ0AAB30YO13FM1_SCFP00186
LQ0AAB77YI10RM1_SCFP00193
CL2638Contig1P00602
LQ0AAA6YN21FM1_SCFP00398
CL2180Contig1P01442
CL1473Contig1P00145
CL5281Contig1P00340
LQ0AEA8YJ19RM1_SCFP00111
LQ0AAB65YL19RM1_SCFP00065
CL2411Contig1P00825
CL6466Contig1P00031
CL7321Contig1P00612
CL1949Contig1P00360
LQ0AAB88YL12FM1_SCFP00141
CL1781Contig1P00975
LQ0AAB10YH02FM1_SCFP00357
CL3169Contig1P00204
CL3720Contig1P00658
CL7012Contig1P00007
CL6815Contig1P00294
CL1626Contig2P00411
CL6584Contig1P00002
LQ0ADA21YD02RM1_SCFP00054
LQ0AAB72YF08FM1_SCFP00165
LQ0AEA5YO08RM1_SCFP00088
LQ0AAB86YP08RM1_SCFP00140
CL2872Contig1P00405
CL403Contig1P00434
LQ0AAA8YH10FM1_SCFP00001
CL5300Contig1P00079
CL1644Contig1P00704
CL3088Contig1P00550
CL504Contig1P01121
CL5161Contig1P00653
LQ0AAA6YC13FM1_SCFP00287
CL3192Contig1P00386
CL6148Contig1P00327
CL221Contig1P02147
CL5126Contig1P00093
CL3312Contig1P00463
CL1162Contig1P01034
LQ0AAB37YB03FM1_SCFP00019
LQ0ADA22YN06RM1_SCFP00020
LQ0AAB36YC04FM1_SCFP00268
CL7495Contig1P00261
CL3813Contig1P00844
LQ0AEA5YK09RM1_SCFP00107
LQ0AAB36YM17FM1_SCFP00296
CL6287Contig1P00213
LQ0AAB25YC22FM1_SCFP00544
CL3354Contig1P00131
LQ0AAB77YP18RM1_SCFP00267
CL5230Contig1P00104
LQ0AAB54YN03FM1_SCFP00309
CL532Contig1P01791
CL4484Contig1P00567
CL150Contig1P01290
ESV-1-15P00093
CL2614Contig1P00764
CL6803Contig1P00137
LQ0AAB82YI11RM1_SCFP00279
LQ0AAB10YP23FM1_SCFP00031
LQ0AAB24YJ11FM1_SCFP00042
LQ0AAA9YA15FM1_SCFP00307
LQ0AEA8YE09RM1_SCFP00381
CL558Contig1P00882
CL5777Contig1P00097
CL570Contig3P00662
CL7599Contig1P00629
CL2932Contig1P00222
CL2123Contig1P00417
LQ0AAB29YP21FM1_SCFP00260
CL3766Contig1P00262
CL561Contig1P01666
CL2761Contig1P00390
CL2757Contig1P00584
LQ0AAB18YN14FM1_SCFP00534
LQ0AAA16YH20FM1_SCFP00488
CL4395Contig1P00615
LQ0AAB35YJ09FM1_SCFP00268
LQ0AAA2YD18RM1_SCFP00144
LQ0AAB56YP10FM1_SCFP00047
CL2439Contig1P00134
LQ0AAB75YK03FM1_SCFP00407
CL2230Contig1P00430
CL513Contig1P01837
CL3520Contig1P00095
CL1767Contig1P01694
CL6054Contig1P00428
CL2647Contig1P00469
CL4476Contig1P01127
CL1073Contig1P00819
CL5340Contig1P00576
CL1554Contig1P00608
CL5345Contig1P00610
CL3481Contig1P01021
CL4955Contig1P00215
LQ0ADA16YF17RM1_SCFP00009
CL1133Contig1P01001
LQ0AAB74YC11RM1_SCFP00261
CL3320Contig1P00622
CL7321Contig1P00508
CL4275Contig1P00103
CL329Contig1P01991
CL5294Contig1P00162
CL1350Contig1P00869
CL2788Contig1P00550
CL2144Contig1P00209
LQ0AAB66YM19RM1_SCFP00171
LQ0AAB5YA03FM1_SCFP00041
LQ0AAB17YG05FM1_SCFP00422
CL3216Contig1P00053
LQ0AAB72YN02FM1_SCFP00097
LQ0AAB28YI23FM1_SCFP00383
CL3580Contig1P00884
LQ0AAA3YO19FM1_SCFP00164
LQ0AAB22YM02FM1_SCFP00598
CL6856Contig1P00177
LQ0AAB46YD08FM1_SCFP00440
CL2854Contig1P00308
CL770Contig1P02084
CL4776Contig1P00875
LQ0ACA1YI04RM1_SCFP00333
CL7229Contig1P00136
LQ0AAB58YP03RM1_SCFP00146
LQ0AAB61YA05FM1_SCFP00072
LQ0AAB3YI12FM1_SCFP00316
CL916Contig1P00371
CL7398Contig1P00657
CL5611Contig1P00368
CL6336Contig1P00181
LQ0AAB1YP03FM1_SCFP00240
LQ0AAB81YH20FM1_SCFP00259
CL2775Contig1P00513
LQ0AAB10YB24FM1_SCFP00055
LQ0AAB28YO11FM1_SCFP00348
CL367Contig1P00588
LQ0AAB6YA14FM1_SCFP00307
CL6984Contig1P00319
LQ0AAB6YK05FM1_SCFP00082
LQ0AAB12YL22FM1_SCFP00384
LQ0AEA9YF17RM1_SCFP00097
LQ0AAB21YA02FM1_SCFP00578
LQ0AAA5YK22FM1_SCFP00257
LQ0AAB36YL23FM1_SCFP00323
CL7111Contig1P00309
CL180Contig1P01344
LQ0ACA22YO23RM1_SCFP00261
CL5779Contig1P00169
CL4086Contig1P00583
LQ0AAA15YD21FM1_SCFP00366
CL349Contig1P00705
CL4549Contig1P00463
LQ0AAB37YO15FM1_SCFP00026
LQ0AAB42YO14FM1_SCFP00448
CL7382Contig1P00043
CL7473Contig1P00176
LQ0AAB95YM23FM1_SCFP00209
CL2633Contig1P00482
CL236Contig1P01236
LQ0ADA8YA12RM1_SCFP00001
LQ0AAB57YM20RM1_SCFP00019
CL7207Contig1P00312
CL7320Contig1P00376
LQ0ACA4YA21RM1_SCFP00025
LQ0AAB42YH09FM1_SCFP00189
CL2899Contig1P00721
CL5333Contig1P00001
CL1455Contig1P00161
LQ0ACA11YP19RM1_SCFP00281
LQ0AAB6YP16FM1_SCFP00492
CL6886Contig1P00546
LQ0AFA6YK20RM1_SCFP00077
LQ0AFA7YC01RM1_SCFP00006
CL554Contig1P02815
CL4275Contig1P00122
CL4730Contig1P00103
CL557Contig1P00500
ESV-1-52P00132
CL4044Contig1P00621
LQ0AAB32YO07FM1_SCFP00131
LQ0AAB14YE02FM1_SCFP00381
LQ0AAB104YO15FM1_SCFP00397
CL2377Contig1P01193
CL2740Contig1P00025
ESV-1-95P00103
CL1368Contig1P00225
LQ0AAB56YA13FM1_SCFP00355
CL2728Contig1P00458
LQ0AAB41YA07FM1_SCFP00009
LQ0AAB61YK13FM1_SCFP00129
CL5237Contig1P00390
LQ0AAB42YE14FM1_SCFP00023
CL3029Contig1P00749
CL4218Contig1P00148
LQ0AAB12YH08FM1_SCFP00417
LQ0AAB32YH04FM1_SCFP00306
LQ0AAB85YN21FM1_SCFP00345
LQ0ACA15YO11RM1_SCFP00090
LQ0AAB99YI11RM1_SCFP00008
CL4926Contig1P00202
CL7660Contig1P00179
CL5583Contig1P00035
LQ0AAB56YF22FM1_SCFP00115
LQ0AAB98YM09FM1_SCFP00145
CL416Contig1P01044
CL4935Contig1P00528
CL80Contig12P00240
CL7606Contig1P00017
CL2937Contig1P00405
LQ0ACA20YG12RM1_SCFP00053
CL6728Contig1P00088
LQ0AAB9YN19FM1_SCFP00242
CL641Contig1P02406
LQ0AAB83YI15FM1_SCFP00248
CL1939Contig1P00145
LQ0AAB14YN24FM1_SCFP00376
LQ0ACA12YC23RM1_SCFP00111
LQ0ACA1YI04RM1_SCFP00342
CL4819Contig1P00543
CL4121Contig1P00297
CL812Contig1P00382
LQ0AEA11YM23RM1_SCFP00020
CL82Contig1P00814
LQ0AAA15YD21FM1_SCFP00609
CL5976Contig1P00045
CL2969Contig1P00391
LQ0AAB16YP01FM3_SCFP00471
CL2970Contig1P00884
LQ0AAB63YA08FM1_SCFP00430
CL7164Contig1P00479
CL2922Contig1P01524
CL5485Contig1P00126
CL80Contig6P00018
CL275Contig1P01190
CL116Contig1P02738
LQ0AAB47YN12FM1_SCFP00075
CL3742Contig1P00353
LQ0AAB81YK07FM1_SCFP00302
CL3752Contig1P00222
CL2552Contig2P00755
CL4372Contig1P00151
CL7067Contig1P00703
LQ0AEA8YJ19RM1_SCFP00115
LQ0AAB57YC02RM1_SCFP00090
LQ0AAB53YM09RM1_SCFP00001
CL3041Contig1P00542
LQ0AAA22YF11FM1_SCFP00409
LQ0AAB81YB12FM1_SCFP00499
CL1809Contig1P00763
LQ0AAB41YA11FM1_SCFP00022
CL5484Contig1P00672
CL1859Contig1P00690
LQ0AAB93YC15FM1_SCFP00160
LQ0AEA7YF10RM1_SCFP00099
CL5438Contig1P00150
LQ0AAB21YE05FM1_SCFP00162
CL6183Contig1P00466
CL7797Contig1P00129
CL7581Contig1P00261
CL4113Contig1P00338
LQ0AAB48YI19FM1_SCFP00496
CL333Contig1P00990
LQ0AAB35YJ09FM1_SCFP00376
CL7535Contig1P00068
LQ0ADA1YH01FM1_SCFP00004
CL4372Contig1P00155
CL3269Contig1P01147
CL2360Contig1P00863
CL7409Contig1P00088
LQ0AAB28YP08FM1_SCFP00307
LQ0AAB40YF19FM1_SCFP00363
LQ0AAB14YI21FM1_SCFP00249
CL6478Contig1P00413
LQ0AAB26YB03FM1_SCFP00194
LQ0AAB18YE22FM1_SCFP00287
LQ0AAB68YG20FM1_SCFP00100
CL6573Contig1P00143
LQ0AAA12YM19FM1_SCFP00005
CL518Contig2P00857
CL101Contig4P01367
CL616Contig1P00959
CL3972Contig1P00690
CL2247Contig1P00145
LQ0AAB35YH16FM1_SCFP00285
LQ0AAB21YB08FM1_SCFP00045
CL3432Contig1P00774
LQ0AAB23YG16FM1_SCFP00620
CL797Contig2P00968
LQ0AAB52YJ04RM1_SCFP00182
LQ0ACA10YP21RM1_SCFP00033
LQ0AAA17YD17FM1_SCFP00224
CL6364Contig1P00088
LQ0AAB8YF19FM1_SCFP00298
CL5740Contig1P00126
CL6912Contig1P00016
LQ0AAB27YB15FM1_SCFP00252
CL1823Contig1P00712
LQ0ADA2YM24RM1_SCFP00001
CL1Contig36P00548
LQ0AAB56YA17RM1_SCFP00029
CL5039Contig1P00144
LQ0AAA4YN18FM1_SCFP00606
LQ0AAB67YE15FM1_SCFP00027
CL3987Contig1P00392
LQ0AAB5YJ18FM1_SCFP00005
LQ0AAB77YB18FM1_SCFP00395
CL5687Contig1P00086
LQ0AAB37YL10FM1_SCFP00239
LQ0AAB83YH06RM1_SCFP00001
CL6277Contig1P00988
LQ0AAB1YG14RM1_SCFP00046
LQ0AAB42YN04FM1_SCFP00034
LQ0AAA22YJ20FM1_SCFP00217
LQ0AAB80YD13RM1_SCFP00011
CL5627Contig1P00317
LQ0AAB48YO08FM1_SCFP00254
LQ0AAB99YF01FM1_SCFP00434
LQ0AAB48YO16FM1_SCFP00377
LQ0AAA1YK11FM1_SCFP00248
LQ0AAB38YN03FM1_SCFP00172
CL173Contig1P00975
CL3640Contig1P00509
LQ0AAB102YL07FM1_SCFP00016
CL3917Contig1P00007
LQ0AAB8YB20FM1_SCFP00227
CL1120Contig1P01268
LQ0AAB38YK09FM1_SCFP00230
LQ0AAA16YA07FM1_SCFP00029
LQ0AAB90YJ21RM1_SCFP00333
LQ0AAB24YD19FM1_SCFP00041
LQ0AAB1YH18RM1_SCFP00165
LQ0AAB99YF01FM1_SCFP00440
LQ0AAB92YC10FM1_SCFP00494
CL4550Contig1P00043
CL5319Contig1P00071
CL2010Contig1P00203
CL4815Contig1P00326
CL1313Contig1P01016
CL361Contig1P00903
LQ0AAB49YH11FM1_SCFP00197
CL6559Contig1P00001
LQ0AAB88YA23RM1_SCFP00194
LQ0AAB27YF08FM1_SCFP00414
CL3030Contig1P00082
CL2045Contig1P00784
CL1167Contig1P00957
LQ0AAB4YC22FM1_SCFP00625
CL1336Contig1P00523
LQ0AAB91YO13RM1_SCFP00148
CL2749Contig1P00401
LQ0AAB79YO12FM1_SCFP00360
CL2379Contig1P00010
CL4492Contig1P00566
LQ0AAB3YJ20FM1_SCFP00243
LQ0AAB33YM11FM1_SCFP00258
LQ0AAA5YF13FM1_SCFP00017
CL5931Contig1P00308
LQ0AAB80YC18FM1_SCFP00361
LQ0AAB24YI01FM1_SCFP00072
LQ0AAB13YH10FM1_SCFP00117
CL5824Contig1P00203
CL4528Contig1P00103
CL1355Contig1P00675
LQ0AAB38YG23FM1_SCFP00268
LQ0AAA1YA08RM1_SCFP00122
LQ0AAB18YG23FM1_SCFP00218
LQ0AAB43YE02FM1_SCFP00436
LQ0ACA15YA17RM1_SCFP00320
CL7722Contig1P00271
LQ0AAB30YN01FM1_SCFP00175
CL570Contig3P01019
LQ0AAB27YB17FM1_SCFP00276
LQ0AAB49YA21FM1_SCFP00242
CL8Contig6P02750
LQ0AAB78YN10RM1_SCFP00061
CL6687Contig1P00022
CL6203Contig1P00006
LQ0ACA17YN08RM1_SCFP00317
CL3013Contig1P00444
CL390Contig2P00447
CL3453Contig1P00236
CL7581Contig1P00272
LQ0AAB5YN11FM1_SCFP00070
CL4991Contig1P00705
CL5738Contig1P00366
CL6571Contig1P00705
LQ0AAB88YA23RM1_SCFP00049
CL3283Contig1P00384
CL4961Contig1P00590
CL1561Contig1P01046
CL4599Contig1P00271
LQ0AAB78YA11RM1_SCFP00409
CL663Contig1P01193
CL7409Contig1P00183
LQ0AEA8YJ19RM1_SCFP00112
CL5555Contig1P00434
CL1Contig54P00554
CL6492Contig1P00778
CL7398Contig1P00952
LQ0AEA5YJ03RM1_SCFP00292
LQ0AAB4YC06FM1_SCFP00234
LQ0AAB47YE17FM1_SCFP00159
LQ0AAB98YK15FM1_SCFP00248
LQ0AAB41YK18FM1_SCFP00248
CL7554Contig1P00351
LQ0AAB3YF11FM1_SCFP00022
LQ0AAA11YG11FM1_SCFP00196
LQ0AAB11YP13FM1_SCFP00356
CL5240Contig1P00285
CL2828Contig1P00564
CL6973Contig1P00157
CL3516Contig1P00436
LQ0AFA7YA19RM1_SCFP00127
LQ0AAB25YB15FM1_SCFP00078
LQ0AAB16YF24FM3_SCFP00077
CL375Contig1P00602
CL1938Contig1P00234
LQ0AAA14YM10FM1_SCFP00213
CL432Contig1P01966
CL538Contig1P01378
LQ0AAB25YE24FM1_SCFP00537
CL6849Contig1P00321
LQ0AAB22YD24FM1_SCFP00010
LQ0AAB6YF04FM1_SCFP00496
CL2641Contig1P00682
LQ0AAB4YK06FM1_SCFP00012
LQ0AAA8YL18FM1_SCFP00448
LQ0AAB34YN24FM1_SCFP00195
CL2107Contig1P00910
CL5653Contig1P00503
LQ0AAB66YH12RM1_SCFP00331
CL1261Contig1P00595
LQ0AAB14YI10FM1_SCFP00321
CL565Contig1P01389
CL3406Contig1P00498
LQ0AAB21YJ22FM1_SCFP00339
LQ0AAB93YC15FM1_SCFP00154
CL7645Contig1P00083
LQ0AAB43YA17FM1_SCFP00411
LQ0AAB69YD16RM1_SCFP00211
CL1521Contig1P01137
LQ0ADA17YG18RM1_SCFP00129
CL5444Contig1P00129
LQ0AAB34YN24FM1_SCFP00211
LQ0AAB71YJ03FM1_SCFP00106
LQ0AAB81YA10FM1_SCFP00457
CL3493Contig1P00487
LQ0AAB17YF02FM1_SCFP00003
LQ0AEA6YM12RM1_SCFP00369
CL80Contig8P00469
LQ0AAA17YA15FM1_SCFP00003
CL3434Contig1P00661
CL5833Contig1P00117
CL4408Contig1P00268
CL1374Contig1P00526
LQ0AAB40YG15FM1_SCFP00239
CL4534Contig1P00484
LQ0AAB70YJ11FM1_SCFP00031
CL7317Contig1P00326
CL6285Contig1P00121
CL7223Contig1P00017
CL3081Contig1P00637
CL4976Contig1P00914
LQ0ADA4YC12RM1_SCFP00214
LQ0AAB97YF13FM1_SCFP00038
CL4836Contig1P00259
CL760Contig1P01101
LQ0ADA18YG04RM1_SCFP00026
CL916Contig1P01143
CL1812Contig1P01233
CL2488Contig1P00209
LQ0AAA7YI04FM1_SCFP00339
LQ0ACA25YP02RM1_SCFP00010
CL7449Contig1P00384
LQ0AEA8YC14RM1_SCFP00142
CL5728Contig1P00881
CL1964Contig1P00350
CL3930Contig1P00467
CL1092Contig1P01341
LQ0AAA4YD02FM1_SCFP00048
CL4407Contig1P00725
CL5141Contig1P00778
CL6288Contig1P00798
CL3415Contig1P00766
LQ0AAB99YL24FM1_SCFP00110
LQ0AAB48YC04FM1_SCFP00589
LQ0AAB49YP20FM1_SCFP00343
CL447Contig1P01812
LQ0AAA22YN15FM1_SCFP00302
LQ0AAB38YM15FM1_SCFP00437
CL2203Contig1P00750
CL1641Contig1P00168
CL3030Contig1P00532
CL2180Contig1P01437
LQ0AFA6YF15RM1_SCFP00027
CL5248Contig1P00138
CL986Contig1P01844
CL6417Contig1P00761
LQ0AAB73YF07RM1_SCFP00001
CL4649Contig1P00756
CL952Contig1P00135
LQ0AFA1YH01RM1_SCFP00005
LQ0AAB101YJ19FM1_SCFP00056
CL1680Contig1P00844
CL6435Contig1P00122
CL3911Contig1P00333
LQ0AAB2YC06FM1_SCFP00563
CL2925Contig1P00326
CL472Contig1P01111
CL4250Contig1P00468
CL7083Contig1P00169
CL1037Contig1P01325
LQ0ACA14YM12RM1_SCFP00117
CL204Contig1P00637
CL3168Contig1P00307
CL770Contig1P02397
LQ0ACA20YG12RM1_SCFP00061
LQ0AAB13YI03FM1_SCFP00312
CL489Contig1P01137
LQ0AAB81YG21FM1_SCFP00363
CL6385Contig1P00172
CL4696Contig1P00445
LQ0AAB32YN16FM1_SCFP00004
CL6391Contig1P00025
CL1750Contig1P00767
LQ0AAB35YD08FM1_SCFP00078
CL6856Contig1P00276
LQ0AEA11YF23RM1_SCFP00018
CL3798Contig1P00089
CL2657Contig1P00924
CL3103Contig1P00104
CL182Contig1P00026
CL217Contig1P01397
LQ0AAB90YK21RM1_SCFP00202
CL3462Contig1P01059
CL4983Contig1P00332
LQ0AAB3YI12FM1_SCFP00303
LQ0AAA6YC13FM1_SCFP00323
LQ0ADA22YI01RM1_SCFP00047
CL4316Contig1P00665
LQ0AAB22YC07FM1_SCFP00146
CL7794Contig1P00299
CL1296Contig1P00338
LQ0ACA19YH06RM1_SCFP00240
LQ0AAB34YG03FM1_SCFP00075
CL4339Contig1P00532
LQ0AAA11YB09FM1_SCFP00488
LQ0AAB54YD17FM1_SCFP00132
LQ0AAA11YB08FM1_SCFP00328
CL387Contig1P01198
LQ0ACA13YO14RM1_SCFP00197
LQ0AAA7YP23FM1_SCFP00197
CL6672Contig1P00155
LQ0AAB12YJ08FM1_SCFP00440
CL1104Contig1P01091
CL4584Contig1P00638
LQ0AAB46YD08FM1_SCFP00435
LQ0AAB102YD16RM1_SCFP00024
LQ0AAB42YN15FM1_SCFP00042
LQ0AAB39YA08FM1_SCFP00036
LQ0AAB38YP11FM1_SCFP00254
LQ0AAB1YK07RM1_SCFP00427
CL2317Contig2P00144
LQ0AEA11YM23RM1_SCFP00005
LQ0AAB54YN03FM1_SCFP00329
CL3734Contig1P00527
CL1096Contig1P00013
LQ0AAB48YC04FM1_SCFP00591
LQ0AAB102YK08RM1_SCFP00095
LQ0AAB8YC01FM1_SCFP00539
LQ0AAB35YK15FM1_SCFP00058
LQ0AAB98YI05RM1_SCFP00083
LQ0AAB52YI13RM1_SCFP00055
CL4200Contig1P00701
LQ0AAB99YK08RM1_SCFP00001
CL2743Contig1P00638
LQ0AEA8YN08RM1_SCFP00035
CL101Contig2P00263
CL2615Contig1P00284
LQ0AAB95YN21RM1_SCFP00165
LQ0AAB10YE19FM1_SCFP00058
CL6354Contig1P00742
LQ0AAB38YL20FM1_SCFP00565
LQ0AAB31YA12FM1_SCFP00442
CL198Contig1P02670
LQ0AAB11YH07FM1_SCFP00018
LQ0AAA2YB06RM1_SCFP00075
CL2627Contig1P01076
LQ0AAB71YB22FM1_SCFP00046
CL3537Contig1P00761
CL3632Contig1P00621
LQ0AAB46YP18FM1_SCFP00402
CL370Contig1P01319
CL1398Contig1P01526
CL529Contig1P01296
CL2073Contig1P00610
LQ0AAB3YP08FM1_SCFP00410
CL639Contig1P01947
LQ0AAB12YB08FM1_SCFP00233
LQ0AAA2YB06RM1_SCFP00069
CL6665Contig1P00208
LQ0AAB48YN07FM1_SCFP00092
LQ0ACA3YG05RM1_SCFP00033
CL7280Contig1P00468
CL2747Contig1P00954
CL4461Contig1P00657
CL4488Contig1P00545
CL1453Contig1P00361
LQ0AAB15YK01FM1_SCFP00472
LQ0ADA20YH15RM1_SCFP00108
CL801Contig1P01008
LQ0AAA23YA16FM1_SCFP00394
LQ0ADA1YO18RM1_SCFP00001
CL2131Contig1P00863
CL5365Contig1P00249
CL4938Contig1P00805
CL6479Contig1P00444
LQ0AAB23YI13FM1_SCFP00187
LQ0AAB72YN02FM1_SCFP00084
CL2638Contig1P01059
CL1Contig34P00006
LQ0AFA4YP10RM1_SCFP00032
LQ0AAB78YC20RM1_SCFP00353
CL5531Contig1P00621
CL87Contig3P00263
CL4222Contig1P00142
LQ0AAB13YC08FM1_SCFP00009
CL462Contig3P00699
CL7729Contig1P00166
LQ0AAB75YB14RM1_SCFP00020
LQ0ACA21YO19RM1_SCFP00401
LQ0AAB15YA21FM1_SCFP00143
CL3400Contig1P00053
LQ0AAB17YB04FM1_SCFP00009
CL3968Contig1P00018
CL5791Contig1P00061
CL1Contig45P00851
CL3061Contig1P00872
CL6153Contig1P00589
LQ0AAB36YE03FM1_SCFP00013
CL387Contig1P01358
LQ0ACA5YK14RM1_SCFP00083
LQ0AAB28YN12FM1_SCFP00219
CL904Contig1P01638
CL3816Contig1P00417
LQ0AAB28YH16FM1_SCFP00073
LQ0AAB90YK22RM1_SCFP00204
CL1343Contig1P01973
LQ0AAB14YH04FM1_SCFP00254
LQ0AAB25YF24FM1_SCFP00351
CL7124Contig1P00335
CL6912Contig1P00398
LQ0ACA6YE15RM1_SCFP00117
LQ0AAB76YB14FM1_SCFP00255
CL4549Contig1P00445
CL3802Contig1P00320
LQ0AEA4YN03RM1_SCFP00048
LQ0AAB100YP02FM1_SCFP00206
CL2788Contig1P00919
CL7339Contig1P00060
CL4729Contig1P00196
CL6446Contig1P00229
CL659Contig1P00280
LQ0AAB12YN05FM1_SCFP00342
LQ0AEA11YO07RM1_SCFP00091
CL1832Contig1P00346
LQ0AAB38YN03FM1_SCFP00166
CL3582Contig1P00068
CL7470Contig1P00097
LQ0AAA2YD18RM1_SCFP00290
CL3055Contig1P00330
CL4094Contig1P00606
LQ0AAB29YN15FM1_SCFP00560
LQ0AAB1YD10RM1_SCFP00049
CL517Contig1P01437
LQ0AAB63YM02FM1_SCFP00170
CL571Contig1P00965
CL2391Contig1P00082
CL410Contig1P00841
CL6590Contig1P00023
LQ0AAB65YG19RM1_SCFP00140
LQ0AAB23YK23FM1_SCFP00369
LQ0AAA8YN17FM1_SCFP00439
LQ0AAA7YM10FM1_SCFP00023
LQ0AAB90YJ21RM1_SCFP00313
LQ0AAB57YF11FM1_SCFP00446
LQ0AAB30YL16FM1_SCFP00026
LQ0AAB57YM20RM1_SCFP00207
CL7745Contig1P00276
CL2470Contig1P01238
CL1Contig4P01276
CL5994Contig1P00042
LQ0AAB90YL12RM1_SCFP00188
CL1561Contig1P00863
LQ0AAA10YD14FM1_SCFP00247
LQ0AAB53YF21FM1_SCFP00480
LQ0AAB53YP12RM1_SCFP00463
CL1038Contig2P00072
CL6971Contig1P00173
LQ0AAB28YE15FM1_SCFP00423
LQ0AAB39YA20FM1_SCFP00012
CL2324Contig1P01353
LQ0AAB58YD16RM1_SCFP00330
CL4117Contig1P00261
LQ0AAB92YD12RM1_SCFP00163
LQ0AAB33YB14FM1_SCFP00446
LQ0AAB58YA20RM1_SCFP00340
LQ0AAB70YO10RM1_SCFP00216
LQ0AAB54YC19FM1_SCFP00226
CL2486Contig1P01354
LQ0AAB31YM03FM1_SCFP00186
LQ0AFA4YJ09RM1_SCFP00165
LQ0AAB11YH05FM1_SCFP00580
LQ0AAA3YO14FM1_SCFP00006
CL4220Contig1P00382
CL3174Contig1P00754
LQ0ADA11YE06RM1_SCFP00081
LQ0AAB33YB18FM1_SCFP00054
CL13Contig23P00241
LQ0AAB3YM10FM1_SCFP00076
CL3423Contig1P01093
CL645Contig1P01133
CL6731Contig1P00301
CL410Contig1P00666
LQ0AAB11YK02FM1_SCFP00563
CL4729Contig1P00409
CL2801Contig1P00155
CL4313Contig1P00830
LQ0AAA23YM13FM1_SCFP00089
CL5971Contig1P00095
CL15Contig2P00140
LQ0AAB50YB17FM1_SCFP00473
CL596Contig1P01785
CL6267Contig1P00137
LQ0AAB57YF18FM1_SCFP00045
LQ0AFA1YL09RM1_SCFP00250
CL34Contig5P00360
CL4334Contig1P00005
CL517Contig1P01049
CL7722Contig1P00509
LQ0AAB97YE09RM1_SCFP00225
LQ0AAB40YK19FM1_SCFP00503
CL4979Contig1P00579
LQ0AAB95YG17RM1_SCFP00270
LQ0AAB102YJ08FM1_SCFP00300
CL1653Contig1P01113
LQ0AAB28YI07FM1_SCFP00057
CL6984Contig1P00479
LQ0ACA15YL06RM1_SCFP00164
LQ0ABA1YO08FM1_SCFP00073
CL242Contig1P01109
CL5801Contig1P00906
LQ0AAB85YA21RM1_SCFP00361
CL952Contig1P00019
LQ0AAB80YO09RM1_SCFP00130
CL2203Contig1P00549
LQ0AAB74YH24FM1_SCFP00582
LQ0AAB33YE08FM1_SCFP00339
LQ0AAB42YG12FM1_SCFP00118
ESV-1-52P00140
CL1703Contig1P00384
LQ0AAB48YE10FM1_SCFP00397
CL3317Contig1P00214
CL3427Contig1P00151
CL1206Contig1P01555
CL6209Contig1P00025
CL715Contig1P00455
LQ0AAB15YN14FM1_SCFP00517
LQ0AAB40YF04FM1_SCFP00462
CL7237Contig1P00612
LQ0AAB35YH16FM1_SCFP00289
CL2976Contig1P00116
CL1969Contig1P01226
CL4212Contig1P00781
LQ0ACA14YA06RM1_SCFP00027
CL713Contig1P00807
CL739Contig1P00711
LQ0AAB35YH13FM1_SCFP00070
LQ0AAB77YB05FM1_SCFP00134
CL7373Contig1P00052
LQ0AAB76YJ09RM1_SCFP00046
LQ0AAB35YH16FM1_SCFP00294
CL80Contig2P00030
LQ0AAB42YB22FM1_SCFP00138
CL1968Contig1P00599
LQ0AAB32YL13FM1_SCFP00258
CL1749Contig1P01013
LQ0AAB1YL02RM1_SCFP00400
LQ0AAB68YE08RM1_SCFP00011
CL970Contig1P00042
LQ0AAB95YO04FM1_SCFP00202
CL3536Contig1P00308
LQ0AFA3YK08RM1_SCFP00032
CL4335Contig1P00449
CL875Contig1P01005
LQ0AAB16YN16FM3_SCFP00306
CL1547Contig1P00981
LQ0AAB30YO19FM1_SCFP00338
LQ0AAB37YK13FM1_SCFP00072
LQ0AAB28YI23FM1_SCFP00409
CL2961Contig2P00012
CL1408Contig1P01044
CL657Contig1P01028
CL4344Contig1P00546
CL4142Contig1P00106
LQ0AAB45YL15FM1_SCFP00440
LQ0AAB93YA14RM1_SCFP00113
LQ0AAB42YK17FM1_SCFP00095
LQ0AAB42YG02FM1_SCFP00506
CL101Contig2P01064
CL5227Contig1P00707
CL2016Contig1P00596
LQ0AAB79YK11FM1_SCFP00214
CL6138Contig1P00072
CL6056Contig1P00099
LQ0AAB2YM15FM1_SCFP00364
CL5492Contig1P00381
CL4916Contig1P00392
LQ0AAB8YF12FM1_SCFP00222
CL4189Contig1P00001
CL5503Contig1P00561
LQ0ACA3YH15RM1_SCFP00009
CL2197Contig1P00588
CL1035Contig1P01392
LQ0AGA1YD19RM1_SCFP00202
CL7299Contig1P00603
LQ0ACA16YK16RM1_SCFP00029
CL2330Contig1P00963
LQ0AAB34YH23FM1_SCFP00253
LQ0AAB26YE13FM1_SCFP00158
ESV-1-74P00885
CL330Contig1P01546
LQ0ADA12YO24RM1_SCFP00340
CL1056Contig1P00159
CL601Contig1P01351
CL7016Contig1P00662
LQ0AAB15YP20FM1_SCFP00551
CL270Contig1P02076
CL527Contig1P01893
CL6174Contig1P00108
LQ0AAB13YB22FM1_SCFP00526
CL1526Contig1P01467
CL7535Contig1P00135
CL3989Contig1P00021
LQ0ADA9YM22RM1_SCFP00013
CL725Contig1P00673
CL2415Contig1P00712
LQ0AAB2YO07FM1_SCFP00402
CL903Contig1P00788
LQ0ADA21YI07RM1_SCFP00002
CL3588Contig1P00032
CL4905Contig1P00528
CL7287Contig1P00050
LQ0AAB17YN17FM1_SCFP00455
CL5839Contig1P00511
LQ0ACA17YH01RM1_SCFP00117
CL4463Contig1P00490
CL6673Contig1P00722
CL1038Contig1P00772
CL735Contig1P00689
LQ0AAB101YA17FM1_SCFP00001
CL879Contig1P01014
LQ0ACA15YJ01RM1_SCFP00103
LQ0AAB28YO11FM1_SCFP00376
LQ0AAB23YO09FM1_SCFP00385
LQ0AAB57YF11FM1_SCFP00339
LQ0AAB28YC15FM1_SCFP00388
LQ0AAA22YN15FM1_SCFP00202
CL3491Contig1P00110
CL2620Contig1P01186
CL2674Contig1P00647
LQ0AAB95YF17FM1_SCFP00345
CL6405Contig1P00725
LQ0AAB7YI21FM1_SCFP00019
CL2016Contig1P00586
LQ0AAB83YC11FM1_SCFP00321
LQ0AAB90YF22FM1_SCFP00382
CL6811Contig1P00336
LQ0ADA20YG12RM1_SCFP00246
CL64Contig3P00033
LQ0AAB53YK02RM1_SCFP00139
LQ0AAB8YN24FM1_SCFP00129
LQ0AFA1YH01RM1_SCFP00087
LQ0AAB16YF12FM3_SCFP00363
CL69Contig2P01505
CL3431Contig1P00095
CL442Contig1P01208
CL4079Contig1P00531
LQ0AAB49YH07FM1_SCFP00521
LQ0AAB89YI02FM1_SCFP00263
CL3960Contig1P00636
CL4231Contig1P00401
LQ0AAA17YA15FM1_SCFP00153
CL7345Contig1P00396
CL727Contig1P01725
LQ0AAB80YP13RM1_SCFP00113
CL5696Contig1P00103
LQ0AFA2YH15RM1_SCFP00126
LQ0AAB92YD12RM1_SCFP00159
CL7637Contig1P00124
LQ0AAB86YM21RM1_SCFP00021
LQ0AFA6YA20RM1_SCFP00049
CL235Contig1P00731
CL3513Contig1P01445
CL7367Contig1P00482
LQ0AAB11YF23FM1_SCFP00519
CL3232Contig1P00288
CL3939Contig1P00538
CL3212Contig1P00016
LQ0AAB1YL22FM1_SCFP00100
CL1256Contig1P01394
LQ0ADA7YF20RM1_SCFP00109
CL912Contig1P01311
CL6855Contig1P00539
LQ0AAB35YM15FM1_SCFP00273
CL2814Contig1P00022
LQ0AAB65YG19RM1_SCFP00135
CL1719Contig1P00679
LQ0AAB94YE13FM1_SCFP00223
LQ0AAB65YN19RM1_SCFP00093
LQ0AAB77YK14RM1_SCFP00175
LQ0AAB93YB18FM1_SCFP00064
LQ0AAB1YL22FM1_SCFP00404
CL6181Contig1P00286
CL3670Contig1P00248
LQ0AAB50YJ13FM1_SCFP00390
CL3199Contig1P01688
LQ0AAB11YF02FM1_SCFP00611
LQ0AAB68YE08RM1_SCFP00007
CL7776Contig1P00293
LQ0AAB57YF11FM1_SCFP00324
LQ0AAA14YH09FM1_SCFP00154
LQ0AAB61YH22FM1_SCFP00185
LQ0AAB98YE24RM1_SCFP00067
CL1839Contig1P00388
CL3080Contig1P00295
LQ0AAB83YM05FM1_SCFP00283
LQ0AAB18YA19FM1_SCFP00234
CL5997Contig1P00120
LQ0AAB12YD22FM1_SCFP00283
LQ0AAB11YK02FM1_SCFP00570
LQ0AAB12YP21FM1_SCFP00267
CL1680Contig1P00522
LQ0AAB15YD03FM1_SCFP00197
CL2615Contig1P00813
CL7506Contig1P00505
CL1483Contig1P00677
LQ0AAB67YH03FM1_SCFP00075
LQ0AAB11YN06FM1_SCFP00487
CL374Contig1P01027
LQ0AAB94YL05FM1_SCFP00449
LQ0AAB101YH10FM1_SCFP00295
CL3059Contig1P00364
CL4221Contig1P01085
CL3268Contig1P00249
CL7424Contig1P00597
CL149Contig1P00715
CL4431Contig1P00243
LQ0AAB56YO18RM1_SCFP00001
CL617Contig2P01207
CL4899Contig1P00602
CL1Contig12P01970
LQ0AAB59YH21RM1_SCFP00423
LQ0ACA6YG01RM1_SCFP00001
CL1848Contig1P00558
CL5150Contig1P00003
CL5239Contig1P00347
LQ0AAB65YG19RM1_SCFP00133
LQ0AEA8YK08RM1_SCFP00005
LQ0AAB11YL24FM1_SCFP00025
CL4092Contig1P00554
CL4086Contig1P00813
LQ0AAB34YH09FM1_SCFP00009
LQ0AAB72YN02FM1_SCFP00072
CL4027Contig1P00328
CL2283Contig1P00968
CL1083Contig1P00497
LQ0ACA15YD21RM1_SCFP00400
CL682Contig1P00951
CL1137Contig1P00669
LQ0ACA17YN08RM1_SCFP00291
LQ0AAB102YF21FM1_SCFP00252
LQ0AAB54YO05FM1_SCFP00257
LQ0AAB44YN01FM1_SCFP00254
CL7445Contig1P00197
LQ0ACA8YO04RM1_SCFP00274
CL3716Contig1P00007
LQ0AAB74YN16FM1_SCFP00390
CL122Contig4P00153
LQ0AAB24YI06FM1_SCFP00047
LQ0AAB87YK09FM1_SCFP00011
CL1551Contig1P00695
CL6646Contig1P00381
CL7729Contig1P00170
CL4584Contig1P00803
LQ0ACA12YP15RM1_SCFP00001
CL1958Contig1P01170
ESV-1-20P00589
CL5359Contig1P00603
LQ0AAB27YJ16FM1_SCFP00328
LQ0AAB24YG15FM1_SCFP00580
LQ0AAB31YC03FM1_SCFP00279
CL4831Contig1P01159
LQ0AAB71YH09FM1_SCFP00230
LQ0AAB12YD09FM1_SCFP00467
LQ0AAA22YG23FM1_SCFP00221
LQ0AAB85YB05FM1_SCFP00258
CL3769Contig1P00633
LQ0AAB64YP17RM1_SCFP00066
LQ0AAB21YH22FM1_SCFP00278
CL4774Contig1P00413
CL4910Contig1P00354
CL6047Contig1P00482
CL3856Contig1P00391
LQ0AAB37YO15FM1_SCFP00021
LQ0AAB97YI02RM1_SCFP00298
LQ0AAB30YF10FM1_SCFP00295
LQ0AAA6YJ03FM1_SCFP00292
CL4187Contig1P00001
CL1088Contig1P00909
CL1172Contig1P00766
LQ0AAB75YA17RM1_SCFP00174
CL6792Contig1P00067
LQ0AAB31YH13FM1_SCFP00146
LQ0AAB83YK01FM1_SCFP00409
CL5872Contig1P00390
CL772Contig1P01250
CL2653Contig1P00871
LQ0AAA11YG05FM1_SCFP00005
CL3326Contig1P00718
LQ0ACA14YK08RM1_SCFP00177
CL2138Contig1P00092
CL5532Contig1P00048
CL6596Contig1P00313
LQ0AAB26YP19FM1_SCFP00089
CL3232Contig1P00159
CL5161Contig1P00562
CL4072Contig1P00103
LQ0AAB25YD18FM1_SCFP00245
CL2855Contig1P00888
CL7244Contig1P00050
LQ0ADA16YI17RM1_SCFP00037
LQ0AAB15YH04FM1_SCFP00654
LQ0AFA8YP11RM1_SCFP00026
CL3030Contig1P00521
CL350Contig1P02478
LQ0AAB9YJ18FM1_SCFP00074
CL5961Contig1P00217
CL851Contig1P00472
CL3484Contig1P01199
LQ0ACA25YP02RM1_SCFP00001
LQ0AAB1YL02RM1_SCFP00066
CL1Contig23P01406
CL905Contig1P01786
LQ0AAB5YO08FM1_SCFP00283
CL4698Contig1P01000
LQ0AAB73YF23FM1_SCFP00023
CL1Contig39P00351
LQ0AAB35YM09FM1_SCFP00396
LQ0AAB40YJ02FM1_SCFP00382
CL1388Contig1P01402
LQ0AAB94YA13FM1_SCFP00204
LQ0AAB54YO21FM1_SCFP00087
LQ0AAB2YP16FM1_SCFP00586
LQ0AAB6YK21FM1_SCFP00554
LQ0ADA9YE16RM1_SCFP00170
CL1986Contig1P00866
CL1Contig16P00828
LQ0AAB1YO15RM1_SCFP00232
LQ0ADA13YJ24RM1_SCFP00147
CL1Contig1P01492
CL7265Contig1P00159
LQ0ACA3YG05RM1_SCFP00031
LQ0AAB63YB22FM1_SCFP00129
LQ0AAB18YK01FM1_SCFP00541
LQ0AAB13YI18FM1_SCFP00302
CL819Contig1P01464
CL1112Contig1P00603
CL2302Contig1P00060
LQ0AAA2YM15RM1_SCFP00252
CL5365Contig1P00373
CL1550Contig1P00825
LQ0ACA6YG01RM1_SCFP00004
CL2065Contig1P01139
LQ0AAB39YE09FM1_SCFP00377
LQ0AAB24YK03FM1_SCFP00113
CL4762Contig1P00267
LQ0ABA1YG09FM1_SCFP00100
LQ0AAA4YE01FM1_SCFP00182
LQ0AAB76YN04FM1_SCFP00179
LQ0ACA17YN08RM1_SCFP00078
LQ0AAB30YO13FM1_SCFP00371
LQ0ACA16YJ12RM1_SCFP00365
CL2557Contig1P00061
CL1346Contig1P01442
LQ0AAB6YP20FM1_SCFP00170
CL6896Contig1P00228
LQ0AAB46YF01FM1_SCFP00306
CL1011Contig1P00365
LQ0AAB86YG15RM1_SCFP00053
CL3346Contig1P00006
CL6500Contig1P00574
LQ0AAB17YH04FM1_SCFP00238
LQ0AAB93YP02FM1_SCFP00147
LQ0AAB27YB17FM1_SCFP00043
CL5900Contig1P00296
LQ0AAB53YM09RM1_SCFP00069
LQ0AAB78YA11RM1_SCFP00411
CL862Contig1P00742
LQ0AAB12YH08FM1_SCFP00160
CL1219Contig1P00639
CL6181Contig1P00291
CL5740Contig1P00118
CL493Contig1P00524
LQ0ADA8YI20RM1_SCFP00206
LQ0ACA19YJ08RM1_SCFP00233
CL135Contig2P01184
CL792Contig1P02557
LQ0AAB24YP14FM1_SCFP00333
CL3669Contig1P00670
CL1938Contig1P00144
CL1Contig7P00216
CL1348Contig1P00834
LQ0ACA25YI04RM1_SCFP00414
LQ0AAB30YL16FM1_SCFP00013
CL4258Contig1P00008
CL2147Contig1P00572
LQ0ACA26YK12RM1_SCFP00134
LQ0AAB46YD16FM1_SCFP00277
CL247Contig1P02048
CL1172Contig1P00854
LQ0AAB66YG11FM1_SCFP00035
CL3624Contig1P00156
LQ0AAB85YP16RM1_SCFP00141
LQ0AAB103YN24RM1_SCFP00178
LQ0AAB60YE08FM1_SCFP00306
LQ0ACA6YO11RM1_SCFP00001
CL4966Contig1P00327
LQ0AAB43YL14FM1_SCFP00302
LQ0AAB9YK11FM1_SCFP00156
LQ0ACA2YE17RM1_SCFP00014
CL3568Contig1P00368
LQ0AAB40YI22FM1_SCFP00286
CL1020Contig1P01114
CL1134Contig1P00090
CL213Contig1P02128
LQ0AAB86YM21RM1_SCFP00012
CL1122Contig1P00776
CL5125Contig1P00240
CL2781Contig1P01280
CL530Contig1P00864
LQ0AAB93YC15FM1_SCFP00150
CL2Contig3P00910
CL989Contig1P01051
CL7131Contig1P00306
CL3596Contig1P00075
LQ0AAA5YK22FM1_SCFP00425
CL7801Contig1P00103
CL5598Contig1P00024
CL4300Contig1P00447
CL7757Contig1P00805
LQ0AAB22YH16FM1_SCFP00346
CL1767Contig1P01519
LQ0AAB15YG15FM1_SCFP00456
CL55Contig2P01990
LQ0AAB37YP06FM1_SCFP00343
LQ0AAB27YP05FM1_SCFP00210
LQ0AAB6YF04FM1_SCFP00467
CL5132Contig1P00006
CL5639Contig1P00199
CL1953Contig1P00016
CL7207Contig1P00329
LQ0ACA13YG17RM1_SCFP00025
LQ0AAB43YB16FM1_SCFP00392
LQ0ADA22YN18RM1_SCFP00014
CL5405Contig1P00476
LQ0AAB56YO05FM1_SCFP00055
LQ0AAB43YN05FM1_SCFP00067
LQ0ACA2YP13RM1_SCFP00023
CL5579Contig1P00233
LQ0AAB27YH22FM1_SCFP00479
CL5976Contig1P00408
LQ0AAB65YO20FM1_SCFP00040
CL36Contig1P00922
LQ0AAA13YL10FM1_SCFP00524
CL4358Contig1P00883
LQ0AAB30YK18FM1_SCFP00010
CL822Contig1P00049
LQ0AAB23YB21FM1_SCFP00108
CL3137Contig1P00786
CL1752Contig1P00514
LQ0AAB78YN05RM1_SCFP00180
CL367Contig1P00771
LQ0AAB3YD11FM1_SCFP00264
CL3758Contig1P00477
CL4222Contig1P00460
LQ0AEA9YG21RM1_SCFP00355
LQ0AAB17YH12FM1_SCFP00357
CL4261Contig1P00543
LQ0AAB16YF24FM3_SCFP00064
CL63Contig1P02754
LQ0AAB101YN05FM1_SCFP00395
CL5109Contig1P00180
LQ0AFA3YB13RM1_SCFP00265
LQ0AAA16YA07FM1_SCFP00040
CL6185Contig1P00622
LQ0AAB46YB17FM1_SCFP00030
CL3951Contig1P00480
LQ0AAB102YD16RM1_SCFP00037
LQ0ACA22YO14RM1_SCFP00337
LQ0AAB27YK16FM1_SCFP00077
CL1293Contig1P01344
CL80Contig3P00419
CL5738Contig1P00705
LQ0AAA8YG10FM1_SCFP00364
LQ0AAB22YH22FM1_SCFP00546
CL2876Contig1P00418
LQ0AAB11YH08FM1_SCFP00528
CL6038Contig1P00225
LQ0AAB77YA04FM1_SCFP00469
CL511Contig1P00885
CL3804Contig1P01101
CL3979Contig1P01071
CL44Contig3P00347
CL3141Contig1P00747
CL122Contig3P00841
LQ0AAB61YG22FM1_SCFP00147
LQ0AAB25YI04FM1_SCFP00170
CL1321Contig1P01421
CL595Contig2P00705
CL3271Contig1P00790
CL6560Contig1P00406
LQ0ADA4YP06RM1_SCFP00409
CL1288Contig1P00159
LQ0AAB13YJ08FM1_SCFP00377
LQ0AAB60YJ02FM1_SCFP00049
LQ0AAB8YH01FM1_SCFP00033
CL6548Contig1P00486
CL5413Contig1P00353
sctg1_116-70300-70600-WP00001
LQ0AAA23YM13FM1_SCFP00348
LQ0ACA8YJ10RM1_SCFP00105
LQ0ACA3YG18RM1_SCFP00103
LQ0AAB60YI11RM1_SCFP00435
CL349Contig1P01916
CL4391Contig1P00471
CL3920Contig1P00417
CL5187Contig1P00377
CL2796Contig1P00312
LQ0AAB30YI01FM1_SCFP00086
LQ0AFA8YP05RM1_SCFP00003
CL5866Contig1P00532
LQ0ADA12YO24RM1_SCFP00232
CL6749Contig1P00297
LQ0AAA13YH23FM1_SCFP00482
LQ0AAA15YE15FM1_SCFP00523
CL3457Contig1P00083
CL4730Contig1P00100
CL6243Contig1P00067
LQ0ADA9YD10RM1_SCFP00026
CL6726Contig1P00173
CL3018Contig1P00316
LQ0AAB7YL22FM1_SCFP00174
LQ0AAA4YE14FM1_SCFP00511
CL6724Contig1P00366
LQ0AAB64YE15FM1_SCFP00100
CL2745Contig1P00008
CL3027Contig1P01008
CL1258Contig1P01827
CL7599Contig1P00155
CL137Contig2P00978
LQ0AFA4YP10RM1_SCFP00018
CL1273Contig1P00569
CL5023Contig1P00296
CL7154Contig1P00799
CL349Contig1P01121
CL7567Contig1P00517
LQ0AAB87YH09RM1_SCFP00201
LQ0AEA5YK09RM1_SCFP00108
CL88Contig1P02359
CL828Contig2P00586
ESV-1-84P00131
LQ0AAB15YE15FM1_SCFP00166
CL428Contig1P00822
LQ0AAA1YN05RM1_SCFP00243
CL7805Contig1P00367
LQ0AAB47YM24FM1_SCFP00294
LQ0ADA1YM12RM1_SCFP00413
CL6468Contig1P00552
CL6937Contig1P00011
CL3683Contig1P00203
CL5382Contig1P00232
LQ0ADA10YL12RM1_SCFP00209
CL5928Contig1P00139
LQ0AAB102YM23FM1_SCFP00256
LQ0AAB63YH04FM1_SCFP00040
CL7243Contig1P00097
LQ0AAB10YE07FM1_SCFP00407
CL2552Contig2P00218
CL2617Contig1P01183
CL24Contig2P01117
LQ0AAB91YD08FM1_SCFP00413
CL5498Contig1P00276
CL3913Contig1P00674
CL3885Contig1P00001
LQ0ACA10YP21RM1_SCFP00233
CL8Contig10P00125
LQ0AAA23YF13FM1_SCFP00421
LQ0AAB22YG14FM1_SCFP00526
CL3108Contig1P00667
LQ0AAB14YM22FM1_SCFP00535
CL3969Contig1P00718
LQ0AFA5YM18RM1_SCFP00214
CL1667Contig1P01116
CL2850Contig1P01365
LQ0AAB27YB05FM1_SCFP00189
CL5574Contig1P00288
CL6011Contig1P00158
CL4096Contig1P00834
CL75Contig6P00211
LQ0ADA1YC12RM1_SCFP00243
LQ0AAB24YI17FM1_SCFP00443
CL7149Contig1P00060
LQ0AAB38YN03FM1_SCFP00162
CL3599Contig1P00111
LQ0AAB73YB20RM1_SCFP00120
CL1477Contig1P01541
LQ0AAB17YC21FM1_SCFP00439
CL5026Contig1P01250
CL973Contig1P00297
LQ0AAB28YB16FM1_SCFP00121
LQ0AAB1YI13RM1_SCFP00020
CL1476Contig1P00716
LQ0AAB35YM09FM1_SCFP00398
LQ0AAB95YF16RM1_SCFP00361
CL568Contig1P00075
LQ0AAB61YH18RM1_SCFP00400
CL6641Contig1P00118
LQ0ACA8YJ10RM1_SCFP00099
CL4056Contig1P01078
LQ0AAB53YM09RM1_SCFP00003
LQ0AAB3YD11FM1_SCFP00222
CL6252Contig1P00444
LQ0AAB45YG21FM1_SCFP00120
LQ0AAB10YH20FM1_SCFP00535
LQ0AAB104YG17FM1_SCFP00045
CL6471Contig1P00309
CL1960Contig1P00580
CL1303Contig1P00351
CL5675Contig1P00042
LQ0AAB12YJ08FM1_SCFP00433
LQ0AAB75YC05RM1_SCFP00243
CL4835Contig1P00127
CL6840Contig1P00256
CL233Contig2P00451
CL6064Contig1P00018
ESV-1-15P00086
CL5717Contig1P00117
LQ0ADA22YN18RM1_SCFP00018
CL7722Contig1P00533
LQ0AAB28YN20FM1_SCFP00105
CL2552Contig2P00040
LQ0AAA5YG04FM1_SCFP00317
CL80Contig2P00086
CL4261Contig1P00681
CL45Contig1P01152
LQ0AAB9YH11FM1_SCFP00512
LQ0AAB100YJ16FM1_SCFP00089
CL4023Contig1P00807
LQ0ADA14YD06RM1_SCFP00041
CL1962Contig1P00275
LQ0AAA6YD22FM1_SCFP00295
CL6288Contig1P00106
LQ0AAB54YB23RM1_SCFP00135
LQ0AAB29YC05FM1_SCFP00504
LQ0AAA22YL12FM1_SCFP00506
LQ0AAB10YB21FM1_SCFP00273
CL4633Contig1P00417
CL268Contig1P01994
CL4291Contig1P00619
LQ0ACA16YJ16RM1_SCFP00059
LQ0AAB24YJ11FM1_SCFP00261
LQ0AAB75YA10FM1_SCFP00206
CL3994Contig1P00372
LQ0AAA3YF04FM1_SCFP00047
CL82Contig1P00531
LQ0AAB80YE17FM1_SCFP00145
CL3395Contig1P00050
CL1369Contig1P00391
LQ0AAB12YD09FM1_SCFP00264
LQ0AAB48YO02FM1_SCFP00308
CL5108Contig1P00498
CL2132Contig1P00286
LQ0ADA17YE03RM1_SCFP00411
LQ0AAB92YC10FM1_SCFP00485
CL2286Contig1P00562
LQ0AAB90YH18FM1_SCFP00083
CL4983Contig1P00206
CL3145Contig1P00838
CL7729Contig1P00162
CL5625Contig1P00786
LQ0AAB17YM20FM1_SCFP00028
CL7042Contig1P00610
LQ0AAB73YI18RM1_SCFP00192
LQ0AAB63YE10RM1_SCFP00007
LQ0AAB99YM17FM1_SCFP00005
CL771Contig1P00705
CL5504Contig1P00191
LQ0AAB83YA10FM1_SCFP00038
CL2414Contig1P01003
LQ0AEA8YC10RM1_SCFP00436
CL1072Contig1P00022
CL4250Contig1P00489
LQ0AEA9YF17RM1_SCFP00080
LQ0ADA8YK06RM1_SCFP00020
LQ0AAB61YE17FM1_SCFP00009
CL7405Contig1P00570
CL7151Contig1P00383
CL3063Contig1P00100
LQ0AAB4YJ14FM1_SCFP00537
LQ0AAB68YG15FM1_SCFP00098
LQ0AGA1YJ12RM1_SCFP00116
LQ0AAA16YN05FM1_SCFP00146
CL769Contig1P00037
CL3105Contig1P00873
CL914Contig1P00042
LQ0AAB53YK02RM1_SCFP00148
LQ0AAB98YI01FM1_SCFP00454
CL7202Contig1P00190
LQ0AAB99YF01FM1_SCFP00438
LQ0AAB65YN16FM1_SCFP00391
LQ0AAB34YF13FM1_SCFP00156
LQ0AAB7YM21FM1_SCFP00279
LQ0AAB57YF06FM1_SCFP00088
LQ0ADA4YK05RM1_SCFP00045
CL335Contig1P01630
CL3744Contig1P00264
LQ0AAB98YD15FM1_SCFP00325
CL773Contig1P00931
CL1458Contig1P00805
LQ0AAB42YK15FM1_SCFP00024
CL4328Contig1P00108
CL5187Contig1P00346
LQ0ACA3YH15RM1_SCFP00017
CL460Contig1P01008
LQ0AAB36YB05FM1_SCFP00266
LQ0AAB73YB20RM1_SCFP00162
CL6203Contig1P00098
CL113Contig1P01468
CL100Contig1P00257
CL1012Contig1P00715
LQ0ACA16YF05RM1_SCFP00059
CL2532Contig1P00239
CL1341Contig1P01564
LQ0AAB4YP23FM1_SCFP00508
LQ0AAB13YB19FM1_SCFP00342
LQ0AAB54YJ12RM1_SCFP00224
CL7421Contig1P00406
CL1287Contig1P01336
LQ0AAB2YB24FM1_SCFP00605
LQ0AAA9YC17FM1_SCFP00672
CL7155Contig1P00526
CL1Contig55P00472
CL2841Contig1P00113
CL7331Contig1P00104
CL5479Contig1P00080
LQ0AAB22YE18FM1_SCFP00573
CL577Contig1P01524
CL41Contig1P02669
LQ0AAB7YG13FM1_SCFP00433
CL2442Contig1P00242
LQ0AAB50YC04FM1_SCFP00240
LQ0AAA16YA07FM1_SCFP00036
CL4060Contig1P00424
LQ0AAB95YK09FM1_SCFP00390
LQ0AAB57YB14FM1_SCFP00357
CL462Contig2P00863
CL6186Contig1P00039
CL383Contig2P00082
CL5813Contig1P00047
CL6746Contig1P00604
CL1132Contig1P01651
CL1338Contig1P00085
CL3352Contig1P00671
LQ0AAB1YM22FM1_SCFP00324
LQ0AEA7YE21RM1_SCFP00233
CL3046Contig1P00417
LQ0AAB10YL18FM1_SCFP00334
LQ0AAB104YL13FM1_SCFP00111
LQ0AAB21YD04FM1_SCFP00157
CL904Contig1P01427
LQ0AAB23YG05FM1_SCFP00099
LQ0AAB67YE15FM1_SCFP00017
CL819Contig1P00858
CL5766Contig1P00215
CL1185Contig1P00735
CL1359Contig1P00293
LQ0AEA8YN08RM1_SCFP00042
LQ0AAB32YI15FM1_SCFP00533
LQ0ACA22YI23RM1_SCFP00009
CL3530Contig1P00655
LQ0AAB76YI24RM1_SCFP00028
CL4542Contig1P00416
LQ0AEA8YJ19RM1_SCFP00113
CL6243Contig1P00356
LQ0AAB30YF07FM1_SCFP00410
CL905Contig1P01469
LQ0AAB47YI15FM1_SCFP00503
CL1465Contig1P00092
CL6543Contig1P00363
CL6803Contig1P00123
LQ0AAB3YK09FM1_SCFP00346
CL782Contig1P01472
LQ0AAB56YC21RM1_SCFP00227
LQ0AAB74YK15RM1_SCFP00087
LQ0AAB67YP24RM1_SCFP00128
LQ0AAB51YG07FM1_SCFP00570
CL5261Contig1P00051
LQ0AAB43YL07FM1_SCFP00005
CL555Contig1P01816
LQ0AAB58YE20FM1_SCFP00023
CL6543Contig1P00642
LQ0AAB5YD07FM1_SCFP00394
LQ0AAB6YE06FM1_SCFP00435
CL5616Contig1P00111
LQ0AAB14YE02FM1_SCFP00399
LQ0AAB26YP10FM1_SCFP00089
CL5781Contig1P00271
CL7164Contig1P00261
LQ0AAB6YA01FM1_SCFP00297
CL924Contig1P00747
LQ0AAB89YH15RM1_SCFP00237
LQ0AAA12YL16FM1_SCFP00540
LQ0AAB86YM15RM1_SCFP00146
LQ0AAB80YO09RM1_SCFP00122
CL7794Contig1P00030
CL2976Contig1P00144
LQ0AAB51YA17FM1_SCFP00388
LQ0AAB104YL23RM1_SCFP00183
LQ0AAB12YH16FM1_SCFP00556
LQ0AAB101YK08FM1_SCFP00249
LQ0AAB18YB20FM1_SCFP00344
CL785Contig1P00713
LQ0AAB65YN19RM1_SCFP00313
LQ0AAA17YE03FM1_SCFP00242
LQ0AAB60YH07FM1_SCFP00465
LQ0AAA14YH09FM1_SCFP00229
CL1041Contig1P00396
CL4149Contig1P00669
LQ0ACA4YA21RM1_SCFP00018
LQ0AAB46YC10FM1_SCFP00380
LQ0AAB15YE21FM1_SCFP00346
CL7338Contig1P00287
CL6454Contig1P00463
CL2942Contig1P00721
LQ0AAB22YI10FM1_SCFP00080
LQ0AAB45YM05FM1_SCFP00167
LQ0AAB31YP17FM1_SCFP00015
CL316Contig2P01006
LQ0AAB9YN19FM1_SCFP00246
LQ0ACA4YB20RM1_SCFP00024
CL4429Contig1P00486
LQ0AAB76YI24RM1_SCFP00001
CL671Contig1P01708
CL1Contig45P00115
LQ0AAB31YC09FM1_SCFP00445
LQ0AAB77YB10RM1_SCFP00052
CL1541Contig1P01494
CL6934Contig1P00134
CL5871Contig1P00144
LQ0AAB39YE09FM1_SCFP00353
CL6423Contig1P00088
LQ0AAB96YI24FM1_SCFP00019
CL2616Contig1P00148
LQ0ACA21YL20RM1_SCFP00125
CL1731Contig1P00421
CL3107Contig1P00782
LQ0AEA8YA14RM1_SCFP00331
LQ0AAB57YG07RM1_SCFP00229
CL4060Contig1P00578
CL2888Contig1P00036
LQ0AFA6YK20RM1_SCFP00075
LQ0AAB22YL01FM1_SCFP00514
LQ0AAB6YL01FM1_SCFP00504
CL408Contig2P00743
CL923Contig1P00136
LQ0AAB58YL14FM1_SCFP00103
CL7740Contig1P00381
LQ0AAB28YG16FM1_SCFP00328
CL232Contig1P01610
LQ0AAA5YF13FM1_SCFP00001
LQ0AAB53YM09RM1_SCFP00002
LQ0AAA20YG09FM1_SCFP00429
LQ0AAB46YO17FM1_SCFP00283
CL662Contig1P00291
LQ0AAB69YJ14RM1_SCFP00114
CL4911Contig1P00827
LQ0AAB14YD22FM1_SCFP00347
CL5921Contig1P00202
CL7742Contig1P00728
LQ0AAB95YJ18FM1_SCFP00233
CL3893Contig1P00019
CL678Contig1P00571
CL3701Contig1P00450
LQ0ADA22YG11RM1_SCFP00098
CL5385Contig1P00472
CL6234Contig1P00490
LQ0ACA16YJ16RM1_SCFP00029
LQ0AAB104YI03RM1_SCFP00237
LQ0AAB76YC17FM1_SCFP00182
LQ0AAB34YE18FM1_SCFP00453
CL3650Contig1P00988
CL3595Contig1P00412
LQ0AAB2YF08FM1_SCFP00504
LQ0AAB88YA23FM1_SCFP00038
LQ0AFA6YA20RM1_SCFP00008
LQ0AAB37YL10FM1_SCFP00165
CL2492Contig1P00325
LQ0AAA22YL12FM1_SCFP00511
CL3375Contig1P00549
CL3180Contig1P00614
CL1211Contig1P00395
CL6895Contig1P00102
LQ0AAB6YL01FM1_SCFP00506
LQ0AAA14YM10FM1_SCFP00563
LQ0AAA14YH09FM1_SCFP00217
LQ0AAB102YB14FM1_SCFP00302
CL7542Contig1P00023
LQ0AFA7YA19RM1_SCFP00189
LQ0ACA8YN15RM1_SCFP00152
LQ0AAB86YM15RM1_SCFP00124
CL2751Contig1P00858
CL5563Contig1P00033
LQ0AAB32YJ22FM1_SCFP00495
CL491Contig1P01787
CL969Contig1P01462
LQ0ADA2YP18RM1_SCFP00286
LQ0ACA20YG12RM1_SCFP00076
LQ0ADA6YJ08RM1_SCFP00013
LQ0AAB77YK14RM1_SCFP00095
LQ0AEA7YG21RM1_SCFP00001
CL7787Contig1P00494
CL8Contig2P01630
CL4456Contig1P00329
CL4372Contig1P00160
CL3721Contig1P01273
CL2950Contig1P00659
LQ0AAB17YB07FM1_SCFP00404
LQ0AAB30YB07FM1_SCFP00367
CL5010Contig1P01308
CL2165Contig1P00021
LQ0ACA23YI20RM1_SCFP00246
CL7428Contig1P00006
ESV-1-186P00661
CL1214Contig1P00670
LQ0AAB30YF20FM1_SCFP00084
CL471Contig1P00816
CL7113Contig1P00070
LQ0AAB11YB06FM1_SCFP00609
LQ0AAB16YF24FM3_SCFP00070
LQ0AAB16YM05FM3_SCFP00382
LQ0AAB30YO15FM1_SCFP00057
LQ0AAB37YK08FM1_SCFP00378
CL367Contig1P01262
LQ0AAB42YB24FM1_SCFP00036
LQ0AAB43YI21FM1_SCFP00001
CL3397Contig1P00757
LQ0AAB39YP01FM1_SCFP00251
LQ0AAB26YB03FM1_SCFP00187
LQ0AAB68YE08RM1_SCFP00015
CL3935Contig1P00337
CL2142Contig1P00840
CL6260Contig1P00243
CL5626Contig1P00562
CL2611Contig1P00010
CL7434Contig1P00513
CL1846Contig1P00886
LQ0AAB49YJ07FM1_SCFP00447
LQ0AAB5YH06FM1_SCFP00236
CL6829Contig1P00005
CL2969Contig1P00133
LQ0AAA23YI05FM1_SCFP00247
LQ0AAB9YN08FM1_SCFP00502
CL4206Contig1P00040
CL7230Contig1P00001
CL3841Contig1P00752
CL6284Contig1P00434
CL759Contig1P01010
LQ0AAB95YM23FM1_SCFP00214
LQ0AAB99YM10FM1_SCFP00372
LQ0AAB101YH23RM1_SCFP00055
LQ0AAB84YG04FM1_SCFP00521
LQ0AAB21YO16FM1_SCFP00051
LQ0AAB1YP03FM1_SCFP00532
LQ0AAA5YJ18FM1_SCFP00169
CL2051Contig1P00190
LQ0AAB47YJ24FM1_SCFP00001
CL7014Contig1P00499
CL2750Contig1P00947
CL5871Contig1P00269
LQ0AAA15YB06FM1_SCFP00286
CL801Contig1P00642
LQ0AAB23YG13FM1_SCFP00474
LQ0AAA10YC19FM1_SCFP00517
CL5716Contig1P00894
CL6733Contig1P00017
LQ0AAB46YE02FM1_SCFP00101
LQ0AAB37YH17FM1_SCFP00050
CL5112Contig1P00571
LQ0AAB16YF01FM3_SCFP00485
LQ0AAB39YO12FM1_SCFP00170
LQ0AAA17YE20FM1_SCFP00625
CL6371Contig1P00127
LQ0AAA8YN17FM1_SCFP00454
LQ0AAB43YJ02FM1_SCFP00242
LQ0AAB43YN20FM1_SCFP00070
LQ0AAB7YA22FM1_SCFP00443
CL3250Contig1P00351
CL914Contig1P00159
CL7124Contig1P00320
CL985Contig1P00001
CL2336Contig1P01170
LQ0AEA5YO08RM1_SCFP00099
LQ0AAB71YB19FM1_SCFP00308
CL5447Contig1P00658
LQ0ADA22YN18RM1_SCFP00016
LQ0AAB12YD22FM1_SCFP00394
LQ0AAB43YK23FM1_SCFP00192
LQ0AAB76YK10RM1_SCFP00020
CL4872Contig1P00002
LQ0AAB93YJ12FM1_SCFP00097
CL4351Contig1P00529
LQ0AAB31YP17FM1_SCFP00013
LQ0AAB35YC21FM1_SCFP00183
LQ0AAB23YL16FM1_SCFP00067
LQ0AAB30YF10FM1_SCFP00278
CL323Contig1P01190
CL3307Contig1P00280
LQ0AAB90YK22RM1_SCFP00216
LQ0AFA4YP10RM1_SCFP00014
CL2837Contig1P00833
CL6057Contig1P00502
CL1322Contig1P01185
LQ0AAB41YI12FM1_SCFP00251
CL1937Contig1P01026
LQ0ADA13YJ24RM1_SCFP00159
CL1Contig17P01565
CL524Contig1P01736
LQ0AAB38YB19FM1_SCFP00335
CL2188Contig1P00710
LQ0AEA2YB18RM1_SCFP00343
CL711Contig1P00951
CL3339Contig1P00047
LQ0AAB39YM17FM1_SCFP00200
CL3539Contig1P00532
LQ0AFA2YC24RM1_SCFP00038
CL5491Contig1P00166
CL1060Contig1P00309
CL7783Contig1P00621
CL6827Contig1P00156
LQ0AAB103YP02FM1_SCFP00133
CL179Contig1P01868
CL3141Contig1P00882
CL872Contig1P00551
CL7540Contig1P00130
LQ0AAB42YN15FM1_SCFP00036
LQ0AAB43YI18FM1_SCFP00328
LQ0AAB1YF15RM1_SCFP00234
LQ0AAB1YE15RM1_SCFP00333
LQ0AAB63YM02FM1_SCFP00337
CL1085Contig1P00621
CL483Contig1P00866
LQ0AAB92YC10FM1_SCFP00490
CL5403Contig1P00016
CL4865Contig1P00453
CL345Contig1P01522
CL4296Contig1P00169
LQ0AAA3YD07FM1_SCFP00537
CL1092Contig1P01393
LQ0AAB68YO24FM1_SCFP00045
LQ0AAB99YH06RM1_SCFP00380
LQ0AAB15YG11FM1_SCFP00123
CL2316Contig1P01049
CL3063Contig1P00206
CL1913Contig1P00210
LQ0AAB42YJ02FM1_SCFP00216
LQ0AAB50YG09FM1_SCFP00486
CL783Contig1P00450
LQ0AAB8YN04FM1_SCFP00218
LQ0AAB14YM03FM1_SCFP00168
LQ0AAA8YJ02FM1_SCFP00040
CL3368Contig1P00124
LQ0AAB30YL13FM1_SCFP00440
LQ0AAB98YO09RM1_SCFP00136
CL1Contig29P00935
CL5511Contig1P00257
LQ0AAB73YN23FM1_SCFP00501
CL5336Contig1P00424
CL6850Contig1P00381
LQ0AAB21YB18FM1_SCFP00412
CL2301Contig1P00205
LQ0AAB34YO10FM1_SCFP00384
CL6071Contig1P00409
LQ0AAB48YM09FM1_SCFP00646
LQ0AAA9YK12FM1_SCFP00428
CL1276Contig1P01315
CL3751Contig1P00458
LQ0AAB46YG10FM1_SCFP00421
CL4080Contig1P00034
CL1950Contig1P00698
LQ0AAB67YH03FM1_SCFP00046
LQ0AAB75YP05FM1_SCFP00119
CL7000Contig1P00121
CL7372Contig1P00183
CL6905Contig1P00173
LQ0AFA6YK20RM1_SCFP00073
CL6632Contig1P00471
CL2009Contig1P00365
LQ0AFA7YG17RM1_SCFP00217
LQ0AAB49YK10FM1_SCFP00432
CL6481Contig1P00576
LQ0AAB53YP12RM1_SCFP00309
LQ0ACA19YJ08RM1_SCFP00116
CL2620Contig1P01491
LQ0AAB95YM23FM1_SCFP00202
CL295Contig1P00401
CL5485Contig1P00108
CL2936Contig1P00124
LQ0AAB47YI10FM1_SCFP00432
LQ0AAB47YB22FM1_SCFP00119
LQ0AAB14YL06FM1_SCFP00119
LQ0AAB49YK23FM1_SCFP00287
CL33Contig1P00520
CL397Contig1P00750
LQ0AAB72YK10RM1_SCFP00207
LQ0AAB24YC23FM1_SCFP00230
LQ0AAA5YA01FM1_SCFP00083
LQ0AAB7YI21FM1_SCFP00007
LQ0AAB8YE24FM1_SCFP00546
LQ0AAB36YC04FM1_SCFP00208
LQ0AAB82YI14RM1_SCFP00242
CL1195Contig1P01118
CL6546Contig1P00234
CL7014Contig1P00504
CL24Contig3P00206
LQ0ACA23YI20RM1_SCFP00240
LQ0AAB41YP23FM1_SCFP00250
CL891Contig1P01035
CL3131Contig1P00960
CL2864Contig1P00274
CL3083Contig1P01095
CL1Contig51P00174
LQ0AAB15YL02FM1_SCFP00328
LQ0AAB24YJ11FM1_SCFP00266
CL2196Contig1P00003
LQ0AAB58YD08RM1_SCFP00415
CL4179Contig1P00376
LQ0AAB35YL03FM1_SCFP00287
CL1750Contig1P00544
LQ0AAA13YO11FM1_SCFP00001
LQ0AAB15YN14FM1_SCFP00191
CL7691Contig1P00326
CL7791Contig1P00045
LQ0AAB38YP11FM1_SCFP00301
CL4171Contig1P00453
LQ0AAB3YG08FM1_SCFP00407
CL2488Contig1P00434
LQ0ACA26YP13RM1_SCFP00229
CL2870Contig1P00066
CL6495Contig1P00286
LQ0ABA1YC13FM1_SCFP00275
LQ0AAB86YG15RM1_SCFP00331
LQ0AAB81YA10FM1_SCFP00479
LQ0AAB94YC19RM1_SCFP00108
CL5361Contig1P00123
LQ0AAB88YG13FM1_SCFP00417
CL971Contig1P00193
CL4198Contig1P00183
CL937Contig1P00567
CL4888Contig1P00251
CL742Contig1P01387
LQ0AAB11YF02FM1_SCFP00259
CL897Contig1P00715
CL540Contig1P00084
CL1Contig4P01271
LQ0AAB41YN15FM1_SCFP00516
CL6484Contig1P00573
CL5067Contig1P00233
CL7759Contig1P00742
LQ0AAB57YC02RM1_SCFP00258
LQ0AAB99YH06RM1_SCFP00426
CL1201Contig1P01916
LQ0ACA22YO14RM1_SCFP00072
CL910Contig1P01900
CL2313Contig1P01517
CL1632Contig1P01303
LQ0AAB2YK24FM1_SCFP00432
LQ0AAB45YC01FM1_SCFP00163
CL279Contig1P01459
LQ0AAB22YE16FM1_SCFP00554
CL1035Contig1P01330
LQ0AAB22YL18FM1_SCFP00002
CL2609Contig1P00159
CL1761Contig1P00839
LQ0AAB7YB20FM1_SCFP00176
CL332Contig1P00517
CL1682Contig1P00361
LQ0AAB56YF06FM1_SCFP00108
LQ0AAB6YD24FM1_SCFP00174
CL1005Contig1P00455
LQ0AAB15YI21FM1_SCFP00409
LQ0ADA8YE10RM1_SCFP00137
LQ0AAA10YM14FM1_SCFP00131
CL3027Contig1P00183
CL6783Contig1P00097
CL3511Contig1P00378
LQ0AAB16YH24FM3_SCFP00491
CL2805Contig1P00848
LQ0AAB87YM05RM1_SCFP00063
CL5990Contig1P00206
CL5218Contig1P00316
LQ0AAB38YI10FM1_SCFP00047
CL77Contig3P00429
CL2672Contig1P00434
CL3330Contig1P00168
LQ0AAB15YC16FM1_SCFP00411
CL6652Contig1P00033
CL5154Contig1P00298
CL4746Contig1P00116
LQ0AAB91YJ03FM1_SCFP00075
CL7231Contig1P00209
LQ0AAB18YE01FM1_SCFP00321
LQ0AAB81YK07FM1_SCFP00290
CL75Contig3P00965
CL3412Contig1P00384
CL1303Contig1P00014
CL1414Contig1P00823
CL3522Contig1P01017
CL3323Contig1P00020
CL867Contig1P00614
LQ0ADA1YP05RM1_SCFP00269
CL1897Contig1P00468
CL2736Contig1P00194
CL3810Contig1P00653
LQ0AAB34YN03FM1_SCFP00342
LQ0AAA13YK08FM1_SCFP00307
CL7Contig14P01549
CL2611Contig1P00628
LQ0ABA1YG09FM1_SCFP00072
LQ0ACA11YK07RM1_SCFP00048
CL4503Contig1P00125
CL1831Contig1P00851
LQ0AAB32YH09FM1_SCFP00103
LQ0AAB61YH06RM1_SCFP00075
LQ0AAB66YM18FM1_SCFP00240
CL7572Contig1P00463
LQ0AAA16YN19FM1_SCFP00546
CL716Contig1P01217
LQ0AAB63YB22FM1_SCFP00142
CL809Contig1P00131
LQ0AAB41YA11FM1_SCFP00048
CL140Contig1P01702
CL5680Contig1P00794
LQ0ACA16YJ12RM1_SCFP00363
LQ0AAB33YM11FM1_SCFP00113
LQ0AAB12YJ12FM1_SCFP00226
CL6033Contig1P00125
CL4983Contig1P00005
LQ0AAB21YL17FM1_SCFP00577
LQ0AAB23YG05FM1_SCFP00001
LQ0ACA13YF15RM1_SCFP00532
LQ0AAB82YJ07RM1_SCFP00061
LQ0AAB94YA13FM1_SCFP00218
CL3708Contig1P00533
LQ0AAB32YH19FM1_SCFP00030
LQ0AAB21YK12FM1_SCFP00379
LQ0AAB24YI17FM1_SCFP00455
LQ0AAB42YK20FM1_SCFP00140
LQ0AAB10YM14FM1_SCFP00061
LQ0AAB42YB22FM1_SCFP00126
CL1331Contig1P00373
CL1449Contig1P01585
LQ0ADA22YN06RM1_SCFP00028
CL57Contig1P01000
LQ0AAB88YL12RM1_SCFP00456
CL6647Contig1P00448
LQ0ACA11YK07RM1_SCFP00039
CL6733Contig1P00003
CL2069Contig1P00862
CL897Contig1P01750
CL6371Contig1P00123
CL404Contig1P00763
CL616Contig1P00966
LQ0AAB75YA10FM1_SCFP00084
LQ0AAB21YP03FM1_SCFP00627
CL5250Contig1P00057
CL1749Contig1P00527
LQ0AFA4YK21RM1_SCFP00039
LQ0AAB45YO10FM1_SCFP00129
CL86Contig1P01619
LQ0AAB11YK11FM1_SCFP00445
CL7395Contig1P00126
LQ0AAB9YN19FM1_SCFP00235
LQ0AAB50YI16FM1_SCFP00001
CL443Contig1P02311
CL5900Contig1P00313
CL3614Contig1P00266
LQ0AAB7YI08FM1_SCFP00433
LQ0ABA2YI11FM1_SCFP00200
CL3206Contig1P01093
CL7721Contig1P00296
LQ0AFA3YK05RM1_SCFP00170
CL1140Contig1P00882
CL671Contig1P01488
CL550Contig1P00893
CL6560Contig1P00410
CL4807Contig1P00608
CL914Contig1P00222
CL3597Contig1P00099
CL1854Contig1P00550
LQ0AAB15YC16FM1_SCFP00515
CL985Contig1P00521
CL770Contig1P02636
CL376Contig2P00518
CL2141Contig1P00907
CL602Contig1P01843
LQ0AAB75YN12FM1_SCFP00105
CL7471Contig1P01165
CL1424Contig1P01063
CL7008Contig1P00209
CL2289Contig1P01005
LQ0AAB34YG02FM1_SCFP00135
LQ0AAB60YL06RM1_SCFP00001
LQ0AAB6YA01FM1_SCFP00413
CL7224Contig1P00137
CL4934Contig1P00209
CL315Contig1P01104
LQ0AAA12YC03FM1_SCFP00093
LQ0AAB72YF08FM1_SCFP00199
LQ0AAB9YM05FM1_SCFP00125
CL5296Contig1P00404
CL4492Contig1P00477
LQ0AAB67YH03FM1_SCFP00072
CL7Contig8P00466
LQ0AAB36YK01FM1_SCFP00323
LQ0AEA8YN07RM1_SCFP00261
CL5921Contig1P00205
LQ0AAB14YL06FM1_SCFP00488
LQ0AAA1YI05RM1_SCFP00409
LQ0AAB23YG02FM1_SCFP00551
LQ0AAB45YK16FM1_SCFP00463
LQ0AAB9YL11FM1_SCFP00312
CL1137Contig1P00414
LQ0AAB75YF02RM1_SCFP00001
LQ0AAB92YI02RM1_SCFP00141
CL2796Contig1P00316
LQ0AAB35YF01FM1_SCFP00441
LQ0AAB17YK02FM1_SCFP00463
CL4306Contig1P00677
CL3551Contig1P00799
LQ0AAB64YM06RM1_SCFP00009
LQ0AAB81YG21FM1_SCFP00529
CL4590Contig1P00926
CL1Contig43P00019
CL2607Contig1P00576
CL1558Contig1P01308
CL6668Contig1P00001
CL279Contig1P01444
CL6967Contig1P00014
LQ0AAB53YH01RM1_SCFP00326
CL1Contig28P00067
CL3632Contig1P00479
CL1544Contig1P00860
LQ0ADA11YK13RM1_SCFP00046
CL2748Contig1P00163
LQ0AAB83YC04FM1_SCFP00029
CL1411Contig1P01110
CL2940Contig1P00477
CL4993Contig1P00009
CL4517Contig1P00453
CL3819Contig1P00263
LQ0AAB25YK15FM1_SCFP00632
CL7615Contig1P00019
LQ0AAB12YJ12FM1_SCFP00212
LQ0AAB86YE19RM1_SCFP00002
CL1556Contig1P01813
LQ0AAA12YG12FM1_SCFP00036
LQ0AAB5YM08FM1_SCFP00399
CL4825Contig1P00798
CL4408Contig1P00276
CL5174Contig1P00416
CL2862Contig1P00949
LQ0AAA2YM15FM1_SCFP00158
CL2311Contig1P01635
CL6832Contig1P00146
LQ0AAB24YA11FM1_SCFP00288
LQ0AAB64YE03RM1_SCFP00247
LQ0AAB1YK06RM1_SCFP00009
LQ0AAB5YM20FM1_SCFP00188
CL6266Contig1P00487
LQ0AAB67YM24RM1_SCFP00132
CL7024Contig1P00470
CL5004Contig1P00712
LQ0AAA6YN17FM1_SCFP00434
CL6854Contig1P00048
CL6072Contig1P00256
LQ0AAB87YF20RM1_SCFP00418
LQ0AAB22YP20FM1_SCFP00259
LQ0AAB14YO24FM1_SCFP00349
LQ0AAB48YD02FM1_SCFP00284
LQ0AAB17YK02FM1_SCFP00455
CL2841Contig1P00934
CL1366Contig1P01054
LQ0AAB7YM22FM1_SCFP00557
CL6377Contig1P00273
LQ0AAB93YJ12RM1_SCFP00216
CL3603Contig1P00722
LQ0AAB1YH20FM1_SCFP00165
LQ0AAB35YF03FM1_SCFP00540
CL1032Contig1P00146
CL3455Contig1P00165
CL2843Contig1P00090
CL2954Contig1P00397
CL4965Contig1P00136
CL7023Contig1P00502
CL1932Contig1P00659
LQ0AAB18YE01FM1_SCFP00313
LQ0AAB93YJ12RM1_SCFP00201
CL6189Contig1P00044
LQ0AAB101YA17FM1_SCFP00011
CL1566Contig1P02047
LQ0AAB56YO18RM1_SCFP00033
CL5049Contig1P00022
LQ0AAB5YH13FM1_SCFP00310
CL5739Contig1P00167
LQ0AAB43YE02FM1_SCFP00127
LQ0AAB72YG09FM1_SCFP00007
CL3935Contig1P00341
CL1631Contig1P00515
LQ0ADA13YC23RM1_SCFP00152
CL3346Contig1P00552
LQ0AAB56YK08FM1_SCFP00084
CL2568Contig1P00472
CL1831Contig1P01436
LQ0AAB75YE17FM1_SCFP00125
CL5983Contig1P00340
LQ0AAB11YC13FM1_SCFP00105
CL404Contig1P01514
CL1060Contig1P00109
LQ0AAB90YP06RM1_SCFP00323
CL375Contig1P00595
CL2470Contig1P00569
CL5319Contig1P00089
CL1478Contig1P00120
CL1348Contig2P00344
LQ0AAB4YC22FM1_SCFP00251
CL2176Contig1P01028
CL7207Contig1P00296
CL4082Contig1P01124
CL6803Contig1P00156
CL1240Contig1P00593
LQ0ACA21YJ17RM1_SCFP00005
CL7424Contig1P00296
CL1348Contig2P00225
LQ0AAB5YG09FM1_SCFP00370
LQ0AAB32YD22FM1_SCFP00298
CL2663Contig1P00849
LQ0ACA22YG06RM1_SCFP00332
LQ0AAB16YF12FM3_SCFP00227
CL263Contig1P00810
CL2391Contig1P00659
LQ0AAB32YN16FM1_SCFP00064
LQ0ACA24YA24RM1_SCFP00251
CL1435Contig1P00802
LQ0AAB81YA10FM1_SCFP00163
LQ0AAB104YI03RM1_SCFP00149
LQ0AAB30YP22FM1_SCFP00057
LQ0AAB74YC01FM1_SCFP00442
LQ0ACA19YB02RM1_SCFP00228
LQ0AAB61YE10FM1_SCFP00378
LQ0AAA20YI13FM1_SCFP00039
CL7159Contig1P00726
LQ0AAB70YC10FM1_SCFP00048
LQ0AAB29YH15FM1_SCFP00558
LQ0AAB32YD22FM1_SCFP00302
CL3105Contig1P00195
LQ0AAB11YI09FM1_SCFP00252
CL2372Contig1P00013
CL1118Contig1P00800
CL7756Contig1P00130
LQ0AAB35YI06FM1_SCFP00093
CL5466Contig1P00155
CL3668Contig1P00001
LQ0ACA9YD02RM1_SCFP00358
LQ0AAA3YF04FM1_SCFP00141
LQ0AAB52YG05RM1_SCFP00144
CL5929Contig1P00006
CL902Contig1P01323
CL3987Contig1P00070
LQ0ADA21YD02RM1_SCFP00380
CL7184Contig1P00093
CL224Contig4P00733
CL8Contig12P00595
CL3390Contig1P01068
CL265Contig1P01723
LQ0AAB61YH22FM1_SCFP00172
CL2233Contig1P00976
LQ0AAB9YO13FM1_SCFP00314
LQ0AAB88YB03FM1_SCFP00059
LQ0AAB49YD12FM1_SCFP00504
LQ0AAB87YL20RM1_SCFP00351
CL4158Contig1P00832
CL1032Contig1P00150
LQ0AFA2YG20RM1_SCFP00163
LQ0AAB93YO15RM1_SCFP00221
LQ0AAB99YF22FM1_SCFP00249
LQ0AAB44YN01FM1_SCFP00246
CL3155Contig1P01036
LQ0AAB80YB18FM1_SCFP00133
CL6126Contig1P00326
CL3683Contig1P00473
LQ0AAB43YO03FM1_SCFP00173
CL1Contig14P00369
LQ0AAB88YM07RM1_SCFP00041
LQ0AAA18YG03FM1_SCFP00397
LQ0AAB2YI12FM1_SCFP00516
LQ0AAB47YM24FM1_SCFP00327
LQ0AFA3YB13RM1_SCFP00250
LQ0AAB12YP04FM1_SCFP00299
LQ0AAB64YE03RM1_SCFP00318
LQ0AAB8YH01FM1_SCFP00047
LQ0AAB38YJ13FM1_SCFP00277
LQ0ADA19YP08RM1_SCFP00012
LQ0AAB4YC06FM1_SCFP00280
CL1855Contig1P01398
CL4185Contig1P00375
CL1916Contig1P01292
CL5836Contig1P00224
LQ0AAB35YF22FM1_SCFP00357
LQ0AAB99YH06RM1_SCFP00403
LQ0AAB61YJ08RM1_SCFP00169
LQ0AAB50YE04FM1_SCFP00013
CL1554Contig1P01076
CL3530Contig1P00527
LQ0AAB47YG19FM1_SCFP00138
LQ0ACA6YG01RM1_SCFP00008
CL7328Contig1P00225
LQ0AAB46YL11FM1_SCFP00068
CL6345Contig1P00324
CL859Contig1P01393
LQ0AAB64YH07RM1_SCFP00428
LQ0AAB77YL17FM1_SCFP00422
LQ0AAB23YH04FM1_SCFP00553
LQ0AAB31YP10FM1_SCFP00023
LQ0AAB45YL22FM1_SCFP00122
CL6175Contig1P00931
LQ0AAB36YK01FM1_SCFP00314
CL3001Contig1P00622
LQ0AFA7YP21RM1_SCFP00326
CL4702Contig1P00058
LQ0AAB34YG03FM1_SCFP00079
CL4043Contig1P00471
LQ0AAB37YA02FM1_SCFP00244
LQ0AAB64YO10RM1_SCFP00089
LQ0AAB101YI03FM1_SCFP00327
LQ0AAB100YI05FM1_SCFP00002
CL86Contig1P01448
LQ0AAB26YI07FM1_SCFP00327
CL110Contig1P01854
CL6110Contig1P00017
CL2134Contig1P00623
LQ0AAB23YJ16FM1_SCFP00463
LQ0ABA1YK04FM1_SCFP00017
CL5382Contig1P00224
LQ0AAB61YF07FM1_SCFP00373
LQ0AAB60YL06RM1_SCFP00205
CL7536Contig1P00099
LQ0AAB9YL11FM1_SCFP00232
CL4547Contig1P00343
LQ0AAB36YE03FM1_SCFP00210
CL2885Contig1P00001
LQ0AAB37YE15FM1_SCFP00103
CL2632Contig1P00353
LQ0ADA10YI24RM1_SCFP00041
LQ0AAB82YD04RM1_SCFP00347
LQ0AAB64YG14FM1_SCFP00100
CL3395Contig1P00042
CL6673Contig1P01053
LQ0AFA3YE09RM1_SCFP00010
CL2084Contig1P00001
LQ0AEA3YD18RM1_SCFP00403
CL531Contig1P01438
LQ0AAB8YE19FM1_SCFP00191
LQ0AEA4YH13RM1_SCFP00298
CL1873Contig1P00218
LQ0AAB56YJ12FM1_SCFP00254
LQ0AAB42YL16FM1_SCFP00524
LQ0AAB24YJ11FM1_SCFP00271
CL1632Contig1P01415
CL161Contig1P01140
LQ0ACA3YG05RM1_SCFP00036
CL6364Contig1P00190
LQ0AAB72YA07FM1_SCFP00032
CL727Contig1P00606
CL3024Contig1P00690
LQ0AAB42YC06FM1_SCFP00501
LQ0ADA19YB22RM1_SCFP00024
CL315Contig1P00719
CL6895Contig1P00251
LQ0AAA17YF14FM1_SCFP00457
CL6971Contig1P00166
CL4793Contig1P00087
LQ0AAB16YE14FM3_SCFP00083
CL7659Contig1P00777
CL4804Contig1P01103
LQ0AAB67YE15FM1_SCFP00011
LQ0AAB43YB16FM1_SCFP00234
CL890Contig1P01014
LQ0AAB99YB16FM1_SCFP00258
LQ0AAB32YH04FM1_SCFP00310
CL5930Contig1P00763
CL6560Contig1P00333
LQ0AAA19YF11FM1_SCFP00227
CL1874Contig1P00445
CL69Contig1P01707
LQ0ACA1YL07RM1_SCFP00071
CL36Contig1P00602
CL245Contig1P00754
CL4311Contig1P00634
CL6278Contig1P00833
LQ0AAB95YH14FM1_SCFP00433
CL258Contig1P01060
CL7696Contig1P00067
CL2683Contig1P00612
CL998Contig1P01043
CL455Contig1P02645
CL80Contig10P00259
CL2661Contig1P00367
CL71Contig1P01183
CL6334Contig1P00086
CL6041Contig1P00324
CL5895Contig1P00373
LQ0AAB43YE07FM1_SCFP00206
LQ0AAB25YD03FM1_SCFP00518
LQ0AAB86YB07RM1_SCFP00424
CL2961Contig2P00006
LQ0AAA5YP04FM1_SCFP00138
CL6194Contig1P00032
LQ0AFA6YM10RM1_SCFP00367
LQ0AAB2YP16FM1_SCFP00203
LQ0ADA20YA17RM1_SCFP00159
LQ0AAB104YL13FM1_SCFP00131
CL3826Contig1P00628
CL3253Contig1P00157
CL3935Contig1P00349
CL3269Contig1P00869
CL1461Contig1P00313
LQ0ACA19YP10RM1_SCFP00101
CL4282Contig1P00345
CL7166Contig1P00679
LQ0AAB1YD10RM1_SCFP00044
LQ0AAB99YM17FM1_SCFP00010
LQ0AAB1YO02RM1_SCFP00007
LQ0AAB54YF10RM1_SCFP00122
LQ0AAB87YO10RM1_SCFP00423
LQ0AAB64YI17FM1_SCFP00237
LQ0AAA19YJ06FM1_SCFP00381
CL5349Contig1P00135
CL6601Contig1P00621
LQ0AAB25YJ13FM1_SCFP00346
CL919Contig1P00730
LQ0AAB71YB18FM1_SCFP00116
LQ0AEA8YA14RM1_SCFP00095
CL3953Contig1P00013
CL6699Contig1P00161
CL4955Contig1P00099
CL2215Contig1P00716
LQ0AAB53YA19FM1_SCFP00050
LQ0AAB37YC10FM1_SCFP00194
LQ0AAB13YJ08FM1_SCFP00236
CL1306Contig1P01397
LQ0AAB12YO19FM1_SCFP00047
CL3476Contig1P00107
CL3887Contig1P01013
LQ0ACA14YF06RM1_SCFP00408
LQ0AAB87YH09RM1_SCFP00217
CL87Contig2P00675
LQ0AAB94YF15RM1_SCFP00178
LQ0AAB46YC10FM1_SCFP00526
CL1232Contig1P01275
CL1529Contig1P00262
LQ0AEA5YL23RM1_SCFP00044
CL3998Contig1P00347
CL1988Contig1P00391
LQ0AAB3YF11FM1_SCFP00018
CL3408Contig1P00387
LQ0AAB5YP09FM1_SCFP00343
LQ0AAB63YF07RM1_SCFP00274
LQ0ADA22YI01RM1_SCFP00051
CL1009Contig1P00836
LQ0AAB3YE20FM1_SCFP00209
LQ0AAB89YH15RM1_SCFP00241
LQ0AAB29YO15FM1_SCFP00465
LQ0AAB92YH04FM1_SCFP00226
CL6052Contig1P00280
LQ0AAA19YF11FM1_SCFP00116
LQ0AAB44YL07FM1_SCFP00447
LQ0AAB78YB09FM1_SCFP00324
LQ0AAB9YD19FM1_SCFP00590
LQ0AAB99YP22RM1_SCFP00192
CL6339Contig1P00099
ESV-1-61P00182
CL7790Contig1P00382
CL5204Contig1P00367
CL3300Contig1P00086
CL1094Contig1P00077
CL6377Contig1P00421
CL4297Contig1P00867
CL1935Contig1P00430
CL7705Contig1P00210
CL7374Contig1P00042
LQ0AAB78YN19RM1_SCFP00201
LQ0AAB35YH13FM1_SCFP00372
LQ0AAA22YJ20FM1_SCFP00157
CL7017Contig1P00324
LQ0AAA17YL20FM1_SCFP00238
LQ0ADA12YC02RM1_SCFP00259
LQ0AAB56YE16FM1_SCFP00323
CL2599Contig1P00122
ESV-1-128P00646
LQ0AAB40YI08FM1_SCFP00439
LQ0AAA17YD17FM1_SCFP00231
CL2555Contig1P01706
CL5680Contig1P00415
LQ0AFA2YO13RM1_SCFP00390
CL5839Contig1P00323
CL673Contig1P00001
CL4657Contig1P00461
LQ0AAB46YD16FM1_SCFP00417
CL7286Contig1P00418
LQ0ACA24YO03RM1_SCF_LQP00007
CL6210Contig1P00276
LQ0AAB45YL19FM1_SCFP00335
LQ0AAB33YB18FM1_SCFP00169
CL495Contig1P00383
LQ0AAB7YH11FM1_SCFP00437
LQ0AAB79YO21FM1_SCFP00455
CL1071Contig1P00706
CL5898Contig1P00026
LQ0AAB54YG12RM1_SCFP00354
CL511Contig1P00512
CL2641Contig1P00613
CL2665Contig1P00584
LQ0AAB6YN13FM1_SCFP00069
LQ0AAB40YL12FM1_SCFP00159
CL3142Contig1P00480
LQ0AAB86YM21RM1_SCFP00016
LQ0AAB100YK14FM1_SCFP00089
LQ0AAB44YA11FM1_SCFP00176
LQ0AAB27YH02FM1_SCFP00011
LQ0AAA10YM14FM1_SCFP00262
CL5254Contig1P00179
LQ0AAB38YC12FM1_SCFP00265
CL4381Contig1P00389
LQ0AAA17YD02FM1_SCFP00337
CL2752Contig1P00209
CL7679Contig1P00369
LQ0AAB13YH19FM1_SCFP00484
CL3920Contig1P00615
LQ0AAB40YB16FM1_SCFP00377
CL1387Contig1P01437
CL1368Contig1P00505
LQ0AAB57YM17RM1_SCFP00148
CL1753Contig1P01088
CL6697Contig1P00513
LQ0AAB31YM03FM1_SCFP00441
CL983Contig1P00068
CL237Contig2P01618
LQ0AAB76YF11FM1_SCFP00078
CL3720Contig1P01104
LQ0AAB94YM13RM1_SCFP00123
CL3089Contig1P00767
CL7703Contig1P00593
LQ0AAB11YB16FM1_SCFP00458
LQ0AAB14YK07FM1_SCFP00247
CL4850Contig1P00076
LQ0AAB61YH18RM1_SCFP00219
CL6684Contig1P00299
CL2136Contig1P00200
CL7708Contig1P00366
CL1553Contig1P00221
CL1751Contig1P00188
LQ0AFA8YF08RM1_SCFP00435
CL1072Contig1P00728
CL4148Contig1P00283
LQ0AAB73YD21RM1_SCFP00001
LQ0AAB43YO23FM1_SCFP00398
CL7433Contig1P00206
LQ0AAB64YH17FM1_SCFP00478
CL4108Contig1P00335
CL1369Contig1P00451
CL4639Contig1P00779
LQ0AAB77YD23FM1_SCFP00196
CL2969Contig1P00275
CL6902Contig1P00428
CL2159Contig1P00641
LQ0AAB72YN18FM1_SCFP00022
CL7544Contig1P00273
CL4249Contig1P00017
CL5085Contig1P00298
LQ0AAB23YH18FM1_SCFP00370
CL4229Contig1P00161
CL1645Contig1P00461
CL2751Contig1P00316
LQ0AAB97YK23FM1_SCFP00046
CL4881Contig1P00068
CL6017Contig1P00202
CL6742Contig1P00056
LQ0AAB59YP16FM1_SCFP00328
LQ0AAB85YP16RM1_SCFP00145
CL69Contig3P00049
LQ0AAB6YD24FM1_SCFP00196
LQ0AAB61YO11RM1_SCFP00122
LQ0AAB66YM19RM1_SCFP00231
LQ0AAB3YN12FM1_SCFP00075
CL658Contig1P00399
LQ0AAB26YE10FM1_SCFP00149
CL5650Contig1P00568
LQ0ADA19YJ04RM1_SCFP00008
CL235Contig1P00595
CL4735Contig1P01021
LQ0AAB25YB24FM1_SCFP00440
CL2976Contig1P00126
CL3636Contig1P00001
LQ0AAB27YJ13FM1_SCFP00380
LQ0AAB1YC08FM1_SCFP00621
CL3832Contig1P00697
CL1380Contig1P00496
CL438Contig2P01609
CL1Contig35P00782
LQ0AAB45YC09FM1_SCFP00208
CL1303Contig1P00946
LQ0AAB50YN08FM1_SCFP00232
LQ0AEA4YH03RM1_SCFP00393
CL3307Contig1P00288
CL6267Contig1P00141
LQ0AAB85YF22FM1_SCFP00080
LQ0AAB4YK06FM1_SCFP00007
CL5444Contig1P00120
LQ0AAB73YA24RM1_SCFP00081
CL7365Contig1P00790
CL433Contig1P02528
CL7403Contig1P00075
CL3471Contig1P00253
CL5631Contig1P00422
LQ0AAB14YA01FM1_SCFP00129
CL1600Contig1P00883
LQ0ADA8YM03RM1_SCFP00002
CL6990Contig1P00005
LQ0AAB60YB22FM1_SCFP00202
CL7553Contig1P00318
LQ0AAA22YI14FM1_SCFP00248
CL7758Contig1P00471
LQ0AAB52YN22FM1_SCFP00593
CL6196Contig1P00438
CL1630Contig1P01609
LQ0AAA21YP07FM1_SCFP00213
CL2305Contig1P01367
CL557Contig1P00109
CL2063Contig1P00482
LQ0AAB77YI10RM1_SCFP00205
CL1Contig14P00489
CL754Contig1P01387
LQ0AAB47YM24FM1_SCFP00001
CL1076Contig1P00328
LQ0AAB5YN11FM1_SCFP00082
LQ0AEA2YL03RM1_SCFP00235
LQ0AAB2YC09FM1_SCFP00065
CL239Contig1P00766
LQ0AAB61YE10FM1_SCFP00382
LQ0AAB18YE21FM1_SCFP00337
LQ0AAB25YP05FM1_SCFP00243
CL7799Contig1P00180
LQ0AAB61YM09FM1_SCFP00047
LQ0ABA2YB01FM1_SCFP00193
CL1666Contig1P00103
CL5081Contig1P00520
CL334Contig1P00455
LQ0AAB35YM15FM1_SCFP00218
CL2905Contig1P00581
CL4960Contig1P00489
CL906Contig1P00844
LQ0AAB89YA19RM1_SCFP00113
CL113Contig1P01817
CL1578Contig1P00189
LQ0AAB25YK15FM1_SCFP00622
CL182Contig3P00945
LQ0AAB11YF05FM1_SCFP00413
CL7567Contig1P00188
CL5208Contig1P00159
LQ0AAB11YI02FM1_SCFP00079
LQ0AAB45YG22FM1_SCFP00049
CL6597Contig1P00009
CL1071Contig1P01638
CL4391Contig1P00477
CL369Contig1P01555
CL7811Contig1P00009
CL287Contig1P02139
LQ0AAB70YF07RM1_SCFP00286
LQ0AAB23YG13FM1_SCFP00550
CL2872Contig1P00201
CL3510Contig1P00332
CL3997Contig1P00239
LQ0AAB63YA22FM1_SCFP00222
LQ0AAA10YG03FM1_SCFP00396
LQ0AAB86YM02FM1_SCFP00206
CL7752Contig1P00108
CL64Contig3P00035
LQ0AAB15YH04FM1_SCFP00176
CL5423Contig1P00083
CL1908Contig1P01678
CL5702Contig1P00185
LQ0ACA21YL20RM1_SCFP00237
CL366Contig1P02609
LQ0AAB41YF05FM1_SCFP00298
CL7204Contig1P00247
CL7Contig13P00171
CL6894Contig1P00709
LQ0AAB43YJ08FM1_SCFP00413
CL2994Contig1P01019
CL6995Contig1P00215
CL5347Contig1P00101
CL7790Contig1P00370
CL2727Contig1P00751
CL1802Contig1P00191
CL7616Contig1P00149
LQ0AAB12YJ12FM1_SCFP00208
LQ0AAA23YE04FM1_SCFP00144
LQ0AAB21YH23FM1_SCFP00442
CL1315Contig1P01473
LQ0AAB39YL15FM1_SCFP00273
LQ0ADA21YI07RM1_SCFP00005
CL462Contig1P00007
LQ0ACA26YC01RM1_SCFP00024
LQ0AAA2YE02FM1_SCFP00590
CL6551Contig1P00112
CL4458Contig1P00001
CL1758Contig1P01090
CL1923Contig1P00018
CL5246Contig1P00492
LQ0AAB57YP11FM1_SCFP00021
LQ0AEA8YC14RM1_SCFP00139
CL3127Contig1P00084
CL3020Contig1P00698
LQ0AAB74YG07RM1_SCFP00081
CL768Contig1P01166
LQ0AAA23YA03FM1_SCFP00143
CL5871Contig1P00114
CL3825Contig1P00045
CL7431Contig1P00779
CL1991Contig1P00818
CL5836Contig1P00232
LQ0ACA25YD24RM1_SCFP00215
LQ0AAB48YD02FM1_SCFP00080
CL1570Contig1P01608
CL99Contig1P01383
LQ0AAB60YB16FM1_SCFP00550
LQ0ACA5YK14RM1_SCFP00078
CL2460Contig1P01153
CL2285Contig1P00331
LQ0AAB40YA16FM1_SCFP00580
LQ0AAB24YG18FM1_SCFP00399
LQ0AAB8YA23FM1_SCFP00143
CL6198Contig1P00425
CL5968Contig1P00491
CL626Contig1P01440
LQ0AAB78YB09FM1_SCFP00222
CL4691Contig1P00021
CL7453Contig1P00190
LQ0AAA23YK01FM1_SCFP00483
LQ0AAB58YK05FM1_SCFP00013
LQ0AAB74YC12FM1_SCFP00353
CL2288Contig1P00762
CL2653Contig1P00689
LQ0AAB98YM16FM1_SCFP00149
LQ0AAB5YB06FM1_SCFP00001
LQ0AAB16YP15FM3_SCFP00031
CL888Contig1P01587
CL120Contig1P01502
CL7680Contig1P00630
CL1527Contig1P00326
LQ0AAB38YA16FM1_SCFP00400
CL3140Contig1P00641
LQ0AAB50YE04FM1_SCFP00075
CL4947Contig1P00508
LQ0AAB52YD17FM1_SCFP00227
LQ0AAB102YL07FM1_SCFP00127
CL7188Contig1P00289
CL7Contig14P01625
LQ0AAB7YI21FM1_SCFP00015
CL4506Contig1P00167
LQ0ACA22YP20RM1_SCFP00041
CL3217Contig1P01138
LQ0AAB77YB10RM1_SCFP00048
LQ0AAB7YM21FM1_SCFP00580
LQ0AAB96YG17FM1_SCFP00051
LQ0AAB78YP20FM1_SCFP00259
LQ0AAB71YN02RM1_SCFP00102
LQ0AAB52YI13FM1_SCFP00188
CL6850Contig1P00295
LQ0AAA17YO13FM1_SCFP00167
CL6419Contig1P00001
CL1Contig51P00196
CL4325Contig1P01105
LQ0AAB92YK09FM1_SCFP00043
LQ0AAB102YK08RM1_SCFP00105
CL1446Contig1P00125
CL6041Contig1P00297
CL3596Contig1P00070
CL3572Contig1P00748
CL2866Contig1P00902
LQ0AAB50YG09FM1_SCFP00230
CL1388Contig1P00796
LQ0AAB7YM14FM1_SCFP00263
LQ0AAB74YF05FM1_SCFP00183
LQ0AAB57YJ13FM1_SCFP00011
CL4774Contig1P00243
CL4756Contig1P00599
CL7511Contig1P00003
LQ0ACA22YI23RM1_SCFP00017
CL6304Contig1P00498
CL4375Contig1P00570
CL5444Contig1P00049
LQ0AAB21YK04FM1_SCFP00074
CL3610Contig1P00693
LQ0AAB11YN13FM1_SCFP00602
CL7293Contig1P00199
LQ0AAB70YK13FM1_SCFP00039
LQ0AAB45YP07FM1_SCFP00146
LQ0AAB16YE24FM3_SCFP00306
LQ0AAB2YC06FM1_SCFP00537
LQ0AAB42YC04FM1_SCFP00285
LQ0AAB26YD11FM1_SCFP00033
CL6984Contig1P00542
LQ0ACA19YH06RM1_SCFP00049
CL7555Contig1P00156
LQ0AAB77YO17RM1_SCFP00286
CL6420Contig1P00086
LQ0AAB75YC05RM1_SCFP00230
CL7090Contig1P00201
sctg1_201-106000-106500-WP00171
LQ0AAB88YL12FM1_SCFP00037
CL6774Contig1P00701
CL7515Contig1P00202
LQ0AAB1YI08RM1_SCFP00098
LQ0AFA2YC24RM1_SCFP00107
CL4353Contig1P00337
CL3756Contig1P00366
CL7349Contig1P00168
LQ0AAB35YI12FM1_SCFP00179
LQ0AAB104YO15FM1_SCFP00344
CL7364Contig1P00599
CL3455Contig1P00136
CL346Contig1P00310
CL3567Contig1P00366
CL146Contig1P01587
LQ0AAB4YK06FM1_SCFP00030
CL4010Contig1P00569
CL7742Contig1P00590
CL7Contig15P00237
CL3922Contig1P00394
LQ0AAB87YO10FM1_SCFP00070
LQ0AAA7YB01FM1_SCFP00145
CL4634Contig1P00180
CL147Contig1P01263
LQ0AAB63YE13RM1_SCFP00257
LQ0AAA14YK03FM1_SCFP00035
CL7612Contig1P00697
CL82Contig1P00475
LQ0AAB13YJ08FM1_SCFP00496
CL2483Contig1P01082
CL4686Contig1P00064
CL1696Contig1P00858
CL2730Contig1P00674
LQ0AAB27YC10FM1_SCFP00509
LQ0AAB61YM01FM1_SCFP00174
LQ0AAB7YC08FM1_SCFP00551
LQ0AAB7YJ20FM1_SCFP00141
LQ0AAB68YB22FM1_SCFP00213
LQ0AAB36YC04FM1_SCFP00258
CL1101Contig1P00699
CL678Contig1P00423
LQ0AAB1YE15RM1_SCFP00258
CL1304Contig1P00447
CL636Contig2P01804
CL4018Contig1P00421
ESV-1-70P00344
LQ0AAB77YC01FM1_SCFP00384
CL1933Contig1P01194
CL101Contig1P00654
CL6347Contig1P00183
CL2703Contig1P00423
LQ0AAB48YJ05FM1_SCFP00198
CL3423Contig1P00002
LQ0AAB83YA10FM1_SCFP00042
CL4786Contig1P00569
LQ0AAB5YA16FM1_SCFP00275
CL610Contig1P01120
CL3700Contig1P00112
CL3807Contig1P00028
CL722Contig1P00452
CL4823Contig1P00820
CL7682Contig1P00369
CL5472Contig1P00432
LQ0AAB102YL21RM1_SCFP00253
LQ0ADA11YK15RM1_SCFP00047
LQ0AAB43YB16FM1_SCFP00120
LQ0ACA24YB20RM1_SCFP00176
LQ0AAB104YF18FM1_SCFP00047
CL7527Contig1P00652
CL1564Contig1P01712
CL5394Contig1P00482
CL5813Contig1P00281
LQ0AAB86YG15RM1_SCFP00323
CL783Contig1P00042
LQ0AAB97YK23RM1_SCFP00196
CL6038Contig1P00007
LQ0AAB23YA15FM1_SCFP00060
LQ0AAA18YG05FM1_SCFP00259
CL947Contig1P01631
CL7028Contig1P00729
CL5086Contig1P00459
LQ0AAB23YD22FM1_SCFP00287
CL1618Contig1P00189
LQ0AAB22YB01FM1_SCFP00550
CL4316Contig1P00468
CL5067Contig1P00219
CL712Contig1P00537
LQ0AAB13YB22FM1_SCFP00534
LQ0AAB5YM20FM1_SCFP00314
LQ0AAB96YK16RM1_SCFP00020
CL211Contig1P00530
LQ0ADA17YP05RM1_SCFP00086
LQ0AAB45YO08FM1_SCFP00082
LQ0AAB64YM06RM1_SCFP00012
CL5954Contig1P00337
LQ0AAB75YP06FM1_SCFP00407
LQ0ACA16YB20RM1_SCFP00282
CL3757Contig1P00883
CL3073Contig1P00345
LQ0AFA2YO13RM1_SCFP00084
CL5925Contig1P00361
CL2721Contig1P00568
LQ0AAB73YI18RM1_SCFP00225
CL7580Contig1P00418
LQ0AAB65YD05FM1_SCFP00168
LQ0AAB100YG21RM1_SCFP00025
CL367Contig1P00972
CL7166Contig1P00611
CL5693Contig1P00082
LQ0AAB39YA08FM1_SCFP00084
CL1Contig28P00105
LQ0AAB31YN20FM1_SCFP00096
LQ0AAB39YA20FM1_SCFP00561
LQ0AAB99YH03FM1_SCFP00493
CL6282Contig1P00040
CL532Contig1P01504
CL90Contig1P01200
CL3801Contig1P00538
CL1770Contig1P00470
CL4993Contig1P00540
LQ0AAB10YE07FM1_SCFP00213
CL6902Contig1P00120
CL6712Contig1P00042
LQ0AEA5YP13RM1_SCFP00133
CL1274Contig1P00792
LQ0AAB32YO07FM1_SCFP00148
CL7345Contig1P00046
LQ0AAB61YP01FM1_SCFP00001
CL1Contig40P00475
LQ0AAB63YF05RM1_SCFP00029
LQ0AAB40YJ02FM1_SCFP00328
CL3971Contig1P00755
LQ0AAB90YJ21RM1_SCFP00323
CL6419Contig1P00359
CL8Contig6P02952
LQ0ADA16YP02RM1_SCFP00226
CL3841Contig1P00885
LQ0AAB88YI07RM1_SCFP00372
CL6351Contig1P00890
LQ0AAB35YM09FM1_SCFP00393
LQ0AAB94YJ03RM1_SCFP00063
CL1459Contig1P00238
LQ0AAB45YM05FM1_SCFP00144
CL3934Contig1P00949
CL5274Contig1P00149
LQ0AAB34YN24FM1_SCFP00088
CL3787Contig1P00024
LQ0AAA20YI13FM1_SCFP00045
CL6Contig3P01972
CL2147Contig1P00580
CL5651Contig1P00357
LQ0AAB1YG18RM1_SCFP00417
LQ0AAA4YK20FM1_SCFP00085
LQ0AAB24YG07FM1_SCFP00219
LQ0AAB75YH02RM1_SCFP00083
LQ0ACA14YK08RM1_SCFP00564
CL5060Contig1P00023
LQ0AAB60YJ10FM1_SCFP00525
CL141Contig1P00895
CL6544Contig1P00406
CL2009Contig1P00908
LQ0ADA19YJ04RM1_SCFP00048
CL5092Contig1P00134
LQ0AAB72YG16FM1_SCFP00082
LQ0AAB45YC08FM1_SCFP00268
CL5744Contig1P00540
LQ0ACA24YC06RM1_SCFP00069
CL2333Contig1P00415
LQ0AAA10YO05FM1_SCFP00210
LQ0ACA8YH20RM1_SCFP00001
LQ0AAB9YE17FM1_SCFP00452
LQ0AAB61YE09FM1_SCFP00405
CL6153Contig1P00523
LQ0AAA21YI02FM1_SCFP00067
LQ0AAB6YL01FM1_SCFP00508
CL1233Contig1P00677
CL6728Contig1P00642
CL5906Contig1P00189
LQ0AAB17YG09FM1_SCFP00457
CL2247Contig1P00007
CL7371Contig1P00370
CL4691Contig1P00130
CL7302Contig1P00253
LQ0AAB78YF13RM1_SCFP00001
LQ0AAB12YH17FM1_SCFP00353
CL241Contig1P01313
CL702Contig2P00286
sctg1_343-77500-77999-WP00096
LQ0AAB32YI17FM1_SCFP00236
LQ0AAB71YF15FM1_SCFP00020
CL1Contig36P01131
CL2236Contig1P00618
CL3536Contig1P00509
LQ0AAB11YJ03FM1_SCFP00318
CL2676Contig1P00805
CL5487Contig1P00383
CL7604Contig1P00503
LQ0AAB34YC21FM1_SCFP00110
CL4427Contig1P00345
CL5375Contig1P00099
LQ0AAB78YO13FM1_SCFP00379
LQ0AAB72YG16FM1_SCFP00102
CL2978Contig1P00288
CL411Contig1P01901
CL6333Contig1P00002
LQ0AAB12YH17FM1_SCFP00341
LQ0AAA13YC20FM1_SCFP00038
LQ0AAB1YB19FM1_SCFP00677
CL705Contig1P00617
LQ0AAB63YJ20RM1_SCFP00001
LQ0AAB31YC04FM1_SCFP00070
CL4054Contig1P00773
CL7395Contig1P00254
LQ0AAB87YH16FM1_SCFP00195
LQ0AAB47YF08FM1_SCFP00480
LQ0AAB36YC10FM1_SCFP00448
CL1703Contig1P00850
LQ0AAB32YA13FM1_SCFP00296
CL1802Contig1P00001
LQ0AAB36YH24FM1_SCFP00186
CL2386Contig1P00612
LQ0AAB44YF19FM1_SCFP00105
LQ0AAB84YK09FM1_SCFP00141
CL99Contig1P00956
CL523Contig1P00658
CL847Contig1P01071
CL2160Contig1P00574
LQ0AAB12YH17FM1_SCFP00423
CL2351Contig1P00055
LQ0AAB37YP06FM1_SCFP00328
LQ0AAB58YE20RM1_SCFP00376
CL5365Contig1P00317
CL5975Contig1P00006
LQ0AAB90YH18FM1_SCFP00114
CL1067Contig1P00749
CL3406Contig1P00371
LQ0AAB100YJ03RM1_SCFP00239
CL2165Contig1P01066
CL1433Contig1P00700
CL3548Contig1P00094
LQ0AAB87YH23RM1_SCFP00129
LQ0AAB81YD19FM1_SCFP00050
LQ0AAB40YI01FM1_SCFP00113
CL4540Contig1P00490
LQ0AAB32YG22FM1_SCFP00170
LQ0ADA16YI17RM1_SCFP00070
LQ0AAB39YF07FM1_SCFP00036
CL168Contig1P00858
LQ0AAB60YH21RM1_SCFP00018
CL1540Contig1P00022
CL5907Contig1P00838
CL4782Contig1P00058
LQ0AGA1YA21RM1_SCFP00023
CL6408Contig1P00646
CL6687Contig1P00007
CL6142Contig1P00449
CL2312Contig1P00126
LQ0ACA11YE18RM1_SCFP00228
CL5437Contig1P00190
CL3143Contig1P00368
CL3893Contig1P00091
LQ0AAB30YO13FM1_SCFP00031
CL4484Contig1P00359
CL2114Contig1P00357
CL1161Contig1P01457
CL5332Contig1P00720
LQ0AAB7YA02FM1_SCFP00041
LQ0AAB4YM05FM1_SCFP00336
CL1Contig30P00790
LQ0AAB17YP19FM1_SCFP00130
LQ0AAA3YM20FM1_SCFP00625
LQ0AAB61YD03RM1_SCFP00203
CL3299Contig1P00103
CL611Contig1P01488
LQ0AAB33YE06FM1_SCFP00043
LQ0AAB57YJ13FM1_SCFP00021
CL3828Contig1P00081
LQ0AAB61YC14RM1_SCFP00325
LQ0AAB47YC16FM1_SCFP00495
LQ0AAB56YE21RM1_SCFP00051
LQ0AAA14YE11FM1_SCFP00339
CL4882Contig1P00614
CL2165Contig1P00592
LQ0AAB17YJ04FM1_SCFP00452
LQ0AAB87YK06FM1_SCFP00405
LQ0AAB56YP10FM1_SCFP00088
LQ0AAB10YH15FM1_SCFP00349
CL6654Contig1P00476
LQ0AAB18YG06FM1_SCFP00174
LQ0AAB21YJ07FM1_SCFP00247
CL29Contig3P01062
CL598Contig1P00833
CL1961Contig1P01119
LQ0AAB24YC14FM1_SCFP00263
CL4333Contig1P00397
CL4967Contig1P00180
LQ0AAB83YI15FM1_SCFP00173
LQ0AAB24YF24FM1_SCFP00150
LQ0AAB67YJ11FM1_SCFP00170
LQ0AAB28YP20FM1_SCFP00361
LQ0AAB74YA18RM1_SCFP00089
LQ0AAB10YH01FM1_SCFP00037
LQ0AAB21YJ07FM1_SCFP00484
CL5937Contig1P00022
LQ0AAA18YO09FM1_SCFP00138
LQ0ADA1YC12RM1_SCFP00188
CL4983Contig1P00487
LQ0AAB54YI16RM1_SCFP00082
CL6851Contig1P00583
CL6944Contig1P00116
CL3051Contig1P00106
LQ0AAB66YH01RM1_SCFP00040
CL2782Contig1P00155
CL813Contig1P00997
LQ0AAB7YK19FM1_SCFP00497
LQ0AAB37YK08FM1_SCFP00381
LQ0AAB91YL08FM1_SCFP00290
LQ0AAB17YP19FM1_SCFP00149
LQ0ADA14YB14RM1_SCFP00120
CL4513Contig1P00331
CL3375Contig1P00201
CL2046Contig1P01222
LQ0AAB59YJ17FM1_SCFP00092
LQ0AAB9YD19FM1_SCFP00595
CL7710Contig1P00487
CL6442Contig1P00056
LQ0AAB97YN24RM1_SCFP00136
LQ0AAB58YA20RM1_SCFP00347
CL3013Contig1P01285
CL4942Contig1P00341
CL7077Contig1P00390
LQ0AAB24YG07FM1_SCFP00082
CL282Contig1P00884
LQ0ADA14YE03RM1_SCFP00157
CL2667Contig1P00479
CL6260Contig1P00254
CL149Contig1P00704
CL2260Contig1P00208
CL3805Contig1P00037
CL4631Contig1P00125
CL6856Contig1P00485
LQ0AAB91YH21RM1_SCFP00186
LQ0AAB80YD13RM1_SCFP00022
CL693Contig1P01182
LQ0AAB94YE13FM1_SCFP00199
LQ0AAB64YM06RM1_SCFP00016
CL4190Contig1P00208
LQ0AAB8YH13FM1_SCFP00264
LQ0AAB59YN06RM1_SCFP00130
CL3939Contig1P00542
LQ0AAB75YA10FM1_SCFP00106
CL6761Contig1P00328
LQ0AAB5YH07FM1_SCFP00350
LQ0AAA16YN05FM1_SCFP00154
CL3117Contig1P00251
CL5448Contig1P00257
LQ0AAB22YA03FM1_SCFP00318
LQ0AAB44YO12FM1_SCFP00431
CL7540Contig1P00412
CL34Contig5P00229
LQ0ACA17YC18RM1_SCFP00077
LQ0AAB23YF11FM1_SCFP00594
CL1099Contig1P01116
CL935Contig1P00612
CL1175Contig1P01175
CL2757Contig1P00413
LQ0ACA2YE17RM1_SCFP00008
LQ0AAB15YF16FM1_SCFP00399
LQ0AAB43YL07FM1_SCFP00289
CL4475Contig1P00500
CL4120Contig1P00757
CL57Contig1P01010
LQ0AAB42YC09FM1_SCFP00079
LQ0AAB71YJ21RM1_SCFP00001
LQ0ADA18YG04RM1_SCFP00174
LQ0AAB37YJ17FM1_SCFP00257
CL4512Contig1P00110
LQ0AEA6YM12RM1_SCFP00240
CL7178Contig1P00457
LQ0AAB76YD23FM1_SCFP00350
LQ0AAB1YP18RM1_SCFP00123
CL5013Contig1P00128
LQ0AAA11YE23FM1_SCFP00269
LQ0AAB78YC03FM1_SCFP00012
LQ0AAA11YL01FM1_SCFP00297
LQ0AAB17YA14FM1_SCFP00448
CL5921Contig1P00200
CL3874Contig1P00463
CL6726Contig1P00656
CL2725Contig1P01294
CL61Contig1P01269
LQ0AAA20YG15FM1_SCFP00186
CL7397Contig1P00262
CL3632Contig1P00372
CL2490Contig1P00080
CL487Contig1P01460
CL3965Contig1P00357
LQ0AAB76YN07FM1_SCFP00008
CL2806Contig1P00666
LQ0AAA9YA15FM1_SCFP00407
LQ0AAB16YF12FM3_SCFP00206
CL4247Contig1P00437
LQ0AAB83YM05FM1_SCFP00270
CL3094Contig1P00617
LQ0AAB50YB18FM1_SCFP00337
CL3878Contig1P00443
CL5174Contig1P00407
CL4409Contig1P00483
CL3683Contig1P00674
LQ0AAB1YO20FM1_SCFP00651
LQ0AAB47YG22FM1_SCFP00263
LQ0AAB14YI05FM1_SCFP00363
CL404Contig1P01180
CL4042Contig1P00957
LQ0ACA7YN01RM1_SCFP00235
LQ0AAA23YJ03FM1_SCFP00532
LQ0ADA11YE06RM1_SCFP00089
CL2000Contig1P00012
CL2458Contig1P00651
LQ0AAB75YF02RM1_SCFP00182
CL5585Contig1P00515
CL3485Contig1P00959
CL2397Contig1P00754
LQ0ADA17YJ22RM1_SCFP00025
LQ0ACA3YG18RM1_SCFP00101
CL962Contig1P00761
CL1782Contig1P00613
CL1360Contig1P00833
CL1Contig5P00965
LQ0AAB66YE19FM1_SCFP00120
LQ0AAB36YB05FM1_SCFP00317
LQ0AAB57YF18FM1_SCFP00515
CL3365Contig1P00410
CL159Contig1P00794
CL7710Contig1P00734
LQ0AAB69YO09RM1_SCFP00070
CL1450Contig1P01430
LQ0AFA7YF11RM1_SCFP00202
CL4740Contig1P00063
CL3096Contig1P00141
LQ0AAA22YG21FM1_SCFP00009
CL2133Contig1P00027
CL1148Contig1P00152
CL934Contig1P01598
LQ0ACA24YA24RM1_SCFP00359
LQ0AAA13YM09FM1_SCFP00432
LQ0AAB103YI15RM1_SCFP00001
LQ0AFA5YO20RM1_SCFP00194
LQ0AAB23YB06FM1_SCFP00066
CL7178Contig1P00540
CL396Contig1P00752
CL4383Contig1P00701
CL6363Contig1P00033
LQ0AAB34YF13FM1_SCFP00160
CL4734Contig1P00654
LQ0AAB96YG17FM1_SCFP00014
CL2049Contig1P00701
CL3099Contig1P00506
CL5067Contig1P00251
CL3769Contig1P00463
CL6748Contig1P00558
LQ0AAB10YB05FM1_SCFP00037
CL2193Contig1P01269
LQ0AAB21YE06FM1_SCFP00321
LQ0AAB21YB12FM1_SCFP00591
CL5157Contig1P00566
LQ0AAB10YI22FM1_SCFP00438
CL7495Contig1P00268
CL812Contig1P00369
LQ0AFA2YF21RM1_SCFP00039
LQ0AAB30YB11FM1_SCFP00010
LQ0AAB30YO20FM1_SCFP00104
CL7761Contig1P00145
LQ0AAB46YM17FM1_SCFP00550
LQ0AAA12YC03FM1_SCFP00247
LQ0AAB2YH04FM1_SCFP00328
LQ0AAB27YM18FM1_SCFP00172
LQ0ADA19YP08RM1_SCFP00016
LQ0AAB58YN05RM1_SCFP00451
ESV-1-92P00094
CL941Contig1P00463
CL427Contig1P00680
LQ0AAB27YO13FM1_SCFP00042
LQ0AAB3YE20FM1_SCFP00134
LQ0AAB32YM07FM1_SCFP00175
CL2999Contig1P00476
LQ0AAB26YI07FM1_SCFP00331
CL3835Contig1P00314
LQ0AAB74YG07RM1_SCFP00065
LQ0AAB34YH23FM1_SCFP00041
CL6819Contig1P00168
CL2674Contig1P00429
LQ0AAB43YG13FM1_SCFP00371
CL2484Contig1P00363
CL3226Contig1P00144
LQ0AAB18YH08FM1_SCFP00072
LQ0AEA9YM05RM1_SCFP00134
CL1626Contig1P00879
CL1156Contig1P01357
CL6340Contig1P00118
LQ0AAB81YH06FM1_SCFP00218
LQ0AAB104YP19FM1_SCFP00202
LQ0AAB33YP13FM1_SCFP00335
CL6Contig3P00684
LQ0AAB49YK10FM1_SCFP00530
CL1600Contig1P00987
CL922Contig1P01551
CL1814Contig1P00635
LQ0AAB97YI08FM1_SCFP00001
LQ0ADA13YE22RM1_SCFP00062
CL79Contig1P01441
CL1098Contig1P00540
CL596Contig1P01716
CL2822Contig1P00930
LQ0AAB61YG22FM1_SCFP00132
CL644Contig1P01874
CL1305Contig1P01527
CL3444Contig1P00392
CL80Contig2P00313
LQ0AAB45YK05FM1_SCFP00060
CL3955Contig1P00646
CL6799Contig1P00260
LQ0AAB1YF10RM1_SCFP00359
LQ0ACA25YJ14RM1_SCFP00311
CL3232Contig1P00258
CL5779Contig1P00350
LQ0AAB40YI06FM1_SCFP00380
LQ0AAB46YI09FM1_SCFP00129
CL1Contig3P01264
LQ0AAB88YD21FM1_SCFP00224
LQ0ACA1YN19RM1_SCFP00003
CL54Contig1P01075
LQ0ACA26YP13RM1_SCFP00441
CL4815Contig1P00448
CL3545Contig1P00949
CL2107Contig1P00186
CL7583Contig1P00466
LQ0ADA14YF02RM1_SCFP00264
CL2371Contig1P00681
CL237Contig2P01624
LQ0AAB48YE10FM1_SCFP00454
CL498Contig1P01044
LQ0AAB24YI06FM1_SCFP00125
LQ0AAB72YK14RM1_SCFP00055
LQ0ADA8YJ11RM1_SCFP00368
CL5961Contig1P00136
LQ0AAB37YO04FM1_SCFP00213
LQ0AAB24YB19FM1_SCFP00366
LQ0AAB80YN21RM1_SCFP00001
CL1088Contig1P01003
CL4305Contig1P00424
LQ0AAA6YE02FM1_SCFP00284
CL6729Contig1P00243
CL5860Contig1P00051
CL401Contig2P01709
LQ0AAB24YG11FM1_SCFP00403
LQ0AAB66YE08RM1_SCFP00256
CL3391Contig1P00041
CL769Contig1P00677
LQ0AAB56YK08FM1_SCFP00068
LQ0AAB22YH16FM1_SCFP00538
LQ0AAB42YM01FM1_SCFP00250
CL1324Contig1P01161
CL745Contig2P01332
CL3814Contig1P00442
CL1621Contig2P01414
LQ0AAB78YO13RM1_SCFP00001
CL2045Contig1P00590
CL3575Contig1P00506
CL2286Contig1P00241
LQ0AAB100YJ06FM1_SCFP00112
LQ0AAB60YL06FM1_SCFP00336
CL6149Contig1P00362
CL3481Contig1P00297
LQ0AAB31YP13FM1_SCFP00272
CL197Contig1P01882
CL1228Contig1P01249
CL333Contig1P00811
LQ0AAB11YG02FM1_SCFP00514
CL668Contig1P00764
CL4105Contig1P00594
LQ0AAB75YN12FM1_SCFP00015
LQ0AAA2YN15FM1_SCFP00475
LQ0ACA12YL14RM1_SCFP00050
CL1Contig28P00080
LQ0AFA3YJ15RM1_SCFP00267
CL1161Contig1P01813
LQ0AAB5YH13FM1_SCFP00468
CL4707Contig1P00420
LQ0AAB18YL01FM1_SCFP00335
LQ0AAB46YG10FM1_SCFP00041
CL2940Contig1P00574
CL2740Contig1P00125
LQ0ACA12YE15RM1_SCFP00317
CL202Contig1P00794
LQ0AAB12YK10FM1_SCFP00553
LQ0AAA2YF22RM1_SCFP00113
CL1972Contig1P00688
CL3493Contig1P00266
CL13Contig23P00520
CL1775Contig1P01077
CL1344Contig1P00868
CL4738Contig1P00689
CL1655Contig1P00654
CL29Contig4P00947
LQ0AEA1YP01FM1_SCFP00124
LQ0AAB100YG21RM1_SCFP00284
LQ0AAB29YP21FM1_SCFP00456
LQ0AAB56YF22FM1_SCFP00326
LQ0AAB64YE03FM1_SCFP00239
CL2896Contig1P00560
LQ0AAB93YG19FM1_SCFP00460
CL4919Contig1P00688
LQ0ADA12YJ07RM1_SCFP00066
CL3793Contig1P00503
LQ0AAB78YB09FM1_SCFP00128
CL1Contig55P00060
CL7507Contig1P00654
CL7710Contig1P00318
LQ0AAB35YJ03FM1_SCFP00479
CL1005Contig2P00006
LQ0AAA4YP21FM1_SCFP00049
CL837Contig1P01611
CL6273Contig1P00870
LQ0AAB42YJ02FM1_SCFP00098
LQ0AAB34YJ06FM1_SCFP00160
LQ0AAB5YO20FM1_SCFP00597
CL554Contig1P02336
LQ0AAB102YP04RM1_SCFP00352
LQ0AAB43YD03FM1_SCFP00340
LQ0AEA8YK04RM1_SCFP00067
CL2138Contig1P00323
CL955Contig1P01329
CL4452Contig1P00626
CL2729Contig1P00913
LQ0AAB81YG11RM1_SCFP00005
CL7124Contig1P00291
CL17Contig1P01301
LQ0AEA5YK09RM1_SCFP00109
CL6971Contig1P00191
LQ0AAB96YE22RM1_SCFP00238
LQ0AAB18YL01FM1_SCFP00189
CL4641Contig1P00050
LQ0AAB97YK23FM1_SCFP00060
CL1690Contig1P01485
CL462Contig2P00255
LQ0AAB50YM19FM1_SCFP00351
CL4460Contig1P00875
LQ0AAB77YC01RM1_SCFP00386
LQ0AAB44YM10FM1_SCFP00061
CL2287Contig1P00798
CL4338Contig1P00456
LQ0AFA6YJ09RM1_SCFP00325
CL2619Contig1P00376
LQ0AAB78YN19RM1_SCFP00216
CL6125Contig1P00301
CL2647Contig1P00164
CL64Contig3P00029
CL2336Contig1P00483
ESV-1-77P00641
CL2468Contig1P00860
LQ0AAB73YJ23RM1_SCFP00148
LQ0AAB51YB20RM1_SCFP00026
LQ0AAB11YK14FM1_SCFP00224
CL3865Contig1P00096
LQ0ACA3YG05RM1_SCFP00029
LQ0AAB68YB22FM1_SCFP00212
LQ0AAB91YD08FM1_SCFP00388
LQ0AAB95YD21FM1_SCFP00005
LQ0AAB21YF06FM1_SCFP00083
CL5696Contig1P00112
CL780Contig2P00675
LQ0AAB14YO24FM1_SCFP00252
CL1553Contig1P00287
LQ0AAA23YK01FM1_SCFP00490
LQ0AAB10YE19FM1_SCFP00068
LQ0AAB97YF23RM1_SCFP00291
CL2480Contig1P00303
LQ0AAB102YK08RM1_SCFP00274
CL1091Contig1P00115
CL472Contig1P01522
CL6377Contig1P00051
LQ0AAB36YK17FM1_SCFP00240
LQ0AAA11YL01FM1_SCFP00268
LQ0AAB15YF23FM1_SCFP00322
CL3896Contig1P00112
CL7265Contig1P00002
CL4089Contig1P00555
CL1144Contig1P00583
CL2984Contig1P00570
CL7108Contig1P00059
LQ0AAA10YG16FM1_SCFP00022
CL4146Contig1P00093
CL796Contig1P01033
LQ0AAB40YF14FM1_SCFP00035
CL4158Contig1P00643
LQ0AAA23YA03FM1_SCFP00149
LQ0AAB50YH21FM1_SCFP00149
CL4043Contig1P00143
LQ0AAB1YB19RM1_SCFP00480
CL2163Contig1P00576
CL1979Contig1P00030
LQ0AAB71YI12FM1_SCFP00174
CL824Contig1P00760
CL400Contig1P01227
CL5891Contig1P00945
CL1517Contig1P00171
CL1718Contig1P00923
CL2479Contig1P00001
CL2160Contig1P00583
CL559Contig1P00712
CL1689Contig1P00833
LQ0AEA8YN07RM1_SCFP00251
LQ0AAB38YO11FM1_SCFP00239
LQ0AAB22YP12FM1_SCFP00471
CL1308Contig1P00356
CL7259Contig1P00403
CL1127Contig1P01247
LQ0AAB5YJ01FM1_SCFP00031
LQ0AAB99YF01FM1_SCFP00437
LQ0AAB4YB09FM1_SCFP00418
CL6416Contig1P00530
CL1188Contig1P01115
CL6441Contig1P00289
CL6656Contig1P00051
LQ0AFA4YD20RM1_SCFP00121
CL122Contig8P00027
CL7698Contig1P00069
CL2523Contig1P00152
LQ0AAA7YL01FM1_SCFP00334
LQ0AAB9YP12FM1_SCFP00378
LQ0AAB87YK06FM1_SCFP00525
CL5103Contig1P00258
CL1581Contig1P00982
CL5246Contig1P00498
CL1243Contig1P00452
LQ0AAB64YN17FM1_SCFP00010
LQ0AAB66YE17RM1_SCFP00122
LQ0AAB75YJ09FM1_SCFP00138
LQ0AAB44YH03FM1_SCFP00026
LQ0AAB17YG05FM1_SCFP00040
LQ0ACA5YK14RM1_SCFP00086
LQ0AAB13YO11FM1_SCFP00109
CL1Contig3P01354
LQ0AAA14YD05FM1_SCFP00005
LQ0AAB80YC23FM1_SCFP00052
LQ0AAB22YJ20FM1_SCFP00376
CL4042Contig1P01024
CL7612Contig1P00584
CL3772Contig1P00502
CL4602Contig1P00570
CL490Contig1P01186
CL177Contig1P01217
CL2874Contig1P00065
LQ0AAB14YL09FM1_SCFP00077
LQ0AAB60YE08FM1_SCFP00145
LQ0AAB13YG19FM1_SCFP00250
LQ0AAB39YF12FM1_SCFP00342
CL5717Contig1P00133
CL7806Contig1P00260
LQ0ACA16YJ16RM1_SCFP00044
CL1257Contig1P00301
LQ0ACA11YI12RM1_SCFP00303
LQ0AAB30YL16FM1_SCFP00317
CL1538Contig1P01181
LQ0AAB43YJ11FM1_SCFP00340
LQ0ACA1YD13RM1_SCFP00177
LQ0AAB31YK23FM1_SCFP00220
LQ0AAB7YO18FM1_SCFP00345
CL4210Contig1P00642
CL608Contig1P01724
LQ0AAA10YD04FM1_SCFP00412
LQ0AAB5YO08FM1_SCFP00296
CL4801Contig1P00206
LQ0AAB25YG03FM1_SCFP00552
CL756Contig1P01786
LQ0AAB21YK12FM1_SCFP00547
LQ0AAB26YC20FM1_SCFP00202
CL570Contig2P00758
CL4229Contig1P00166
CL7543Contig1P00623
LQ0AAA1YH15FM1_SCFP00585
CL6243Contig1P00364
LQ0AAB39YO10FM1_SCFP00505
LQ0AAB58YK09RM1_SCFP00153
CL136Contig1P02522
CL3354Contig1P00019
LQ0AAB34YJ06FM1_SCFP00376
LQ0AAB72YG16FM1_SCFP00094
CL1Contig29P00863
CL6499Contig1P00404
LQ0AAB85YP14RM1_SCFP00190
LQ0AAB33YC13FM1_SCFP00444
LQ0AAA18YL18FM1_SCFP00354
LQ0AAB7YC15FM1_SCFP00078
CL7354Contig1P00402
LQ0AAB46YL11FM1_SCFP00493
LQ0AAB32YP12FM1_SCFP00100
LQ0AAB24YF24FM1_SCFP00281
CL1602Contig1P01292
LQ0AAB66YJ15FM1_SCFP00034
LQ0AAB13YJ08FM1_SCFP00139
LQ0AAB91YO13RM1_SCFP00146
LQ0AAB4YC22FM1_SCFP00394
LQ0AAB18YB20FM1_SCFP00363
CL5717Contig1P00119
LQ0AAB81YB12FM1_SCFP00510
LQ0ADA11YK13RM1_SCFP00021
LQ0ADA2YM24RM1_SCFP00025
CL3930Contig1P00148
LQ0AGA1YA21RM1_SCFP00012
LQ0AAB103YN13FM1_SCFP00341
LQ0AAB36YH11FM1_SCFP00188
LQ0AAB36YC04FM1_SCFP00279
CL3091Contig1P00576
LQ0AAA1YG04FM1_SCFP00587
LQ0AFA4YG08RM1_SCFP00170
CL888Contig1P01759
CL6382Contig1P00603
CL1765Contig1P00374
CL2715Contig1P00500
LQ0AAB27YJ18FM1_SCFP00004
LQ0AAB90YI18RM1_SCFP00319
CL2331Contig1P00789
CL2074Contig1P00057
CL4252Contig1P00001
LQ0AAB1YE16RM1_SCFP00098
CL3435Contig1P00154
LQ0AAB7YC15FM1_SCFP00091
CL780Contig2P00639
CL4265Contig1P00598
LQ0AAA17YG17FM1_SCFP00077
LQ0AAB74YH11RM1_SCFP00167
CL108Contig1P02536
LQ0AAB79YK11FM1_SCFP00183
LQ0AAB64YM06RM1_SCFP00041
LQ0AAB77YC01RM1_SCFP00247
CL7019Contig1P00001
LQ0AAB41YF05FM1_SCFP00312
LQ0AAB87YF18RM1_SCFP00202
CL2759Contig1P00007
CL859Contig1P01247
LQ0AAB71YF08RM1_SCFP00358
LQ0AAB87YP19RM1_SCFP00055
LQ0AAA8YJ02FM1_SCFP00043
LQ0AAB41YH01FM1_SCFP00496
LQ0AAB71YB22FM1_SCFP00056
LQ0AFA6YK20RM1_SCFP00081
LQ0ADA20YK16RM1_SCFP00455
CL535Contig1P00846
LQ0AAB99YB24FM1_SCFP00253
LQ0AAB27YL06FM1_SCFP00065
CL1677Contig1P00638
CL4229Contig1P00174
LQ0AAB71YI11RM1_SCFP00264
CL5740Contig1P00134
LQ0AAB11YI09FM1_SCFP00376
CL745Contig2P01336
CL3744Contig1P00249
LQ0AAB63YA22FM1_SCFP00475
LQ0AAB48YH06FM1_SCFP00337
LQ0AAB27YK16FM1_SCFP00389
CL7753Contig1P00191
LQ0AAB88YA23RM1_SCFP00009
LQ0AFA8YP11RM1_SCFP00169
LQ0ADA10YJ13RM1_SCFP00037
CL7008Contig1P00213
CL1677Contig1P00361
CL778Contig1P01498
CL6227Contig1P00677
LQ0ACA12YD11RM1_SCFP00003
LQ0AAB25YB14FM1_SCFP00318
CL5007Contig1P00529
CL6394Contig1P00407
LQ0AAB50YO02FM1_SCFP00123
CL3231Contig1P00213
LQ0AAB82YI21FM1_SCFP00399
LQ0AAB32YE15FM1_SCFP00434
ESV-1-13P00902
LQ0AAB48YP13FM1_SCFP00288
LQ0AFA6YF08RM1_SCFP00111
LQ0AAB99YH03FM1_SCFP00237
LQ0AAB24YO07FM1_SCFP00159
LQ0AAB2YF15FM1_SCFP00095
CL207Contig1P01129
CL3227Contig1P00150
CL5239Contig1P00401
LQ0AAB21YJ11FM1_SCFP00181
CL236Contig1P01654
LQ0AAB46YM17FM1_SCFP00132
CL2549Contig1P00146
CL2839Contig1P00363
CL2757Contig1P00702
LQ0AAB48YH06FM1_SCFP00409
CL5029Contig1P00613
LQ0AAB87YD06RM1_SCFP00064
LQ0AAB7YA10FM1_SCFP00150
CL4409Contig1P00434
LQ0ADA16YP02RM1_SCFP00232
CL1898Contig1P00472
CL5251Contig1P00492
CL2540Contig1P00964
LQ0AEA2YA02RM1_SCFP00026
CL5745Contig1P00829
CL266Contig1P02019
LQ0AAB38YP03FM1_SCFP00178
CL363Contig1P01216
CL687Contig1P02444
CL5722Contig1P00421
LQ0AAB52YL16RM1_SCFP00137
LQ0AAB104YG17FM1_SCFP00055
LQ0ACA25YI04RM1_SCFP00404
LQ0AAB73YC03FM1_SCFP00447
CL386Contig2P00296
LQ0AAB91YL08FM1_SCFP00307
CL970Contig1P00830
LQ0AAB14YL18FM1_SCFP00013
LQ0AFA3YM22RM1_SCFP00116
CL966Contig1P01257
LQ0AAA17YL03FM1_SCFP00509
CL6853Contig1P00555
CL4729Contig1P00316
LQ0AAB42YJ22FM1_SCFP00071
CL3794Contig1P00675
CL6281Contig1P00251
CL7796Contig1P00021
CL7804Contig1P00189
CL4665Contig1P00079
LQ0AFA3YK05RM1_SCFP00156
LQ0AAB43YN20FM1_SCFP00072
LQ0ACA1YI04RM1_SCFP00324
LQ0AAA11YG05FM1_SCFP00001
LQ0AAB4YO12FM1_SCFP00135
CL6552Contig1P00050
CL6337Contig1P00774
LQ0AAB12YB08FM1_SCFP00095
LQ0AAB27YJ23FM1_SCFP00026
LQ0AAB66YG11FM1_SCFP00159
CL2385Contig1P00562
CL6011Contig1P00164
CL1Contig11P01584
LQ0AAB37YC04FM1_SCFP00422
LQ0AAB34YG02FM1_SCFP00169
LQ0AAB40YK19FM1_SCFP00155
LQ0AAB91YH10FM1_SCFP00051
LQ0AEA2YK09RM1_SCFP00104
LQ0AAB33YB18FM1_SCFP00152
CL3148Contig1P00510
LQ0AAB44YD11FM1_SCFP00182
CL1362Contig1P01484
CL5289Contig1P00276
LQ0AAB100YG02FM1_SCFP00019
CL616Contig1P01183
LQ0AAB4YJ04FM1_SCFP00081
CL81Contig1P00957
CL442Contig1P01454
CL5954Contig1P00339
LQ0AAB71YP09FM1_SCFP00037
CL6405Contig1P00245
LQ0AAB15YA21FM1_SCFP00012
LQ0AAA20YA18FM1_SCFP00352
CL59Contig2P03058
LQ0AAB83YP06RM1_SCFP00346
CL2170Contig1P00947
CL2049Contig1P00511
LQ0AAB12YK04FM1_SCFP00178
CL2765Contig1P00871
CL5780Contig1P00376
LQ0AAB6YP06FM1_SCFP00185
CL4585Contig1P00209
CL6896Contig1P00374
CL5755Contig1P00539
LQ0AAB30YF06FM1_SCFP00099
CL7145Contig1P00610
LQ0AAB3YF02FM1_SCFP00013
CL1360Contig1P01090
CL5511Contig1P00166
CL5302Contig1P00387
LQ0AAB37YK03FM1_SCFP00152
CL1704Contig1P00077
LQ0ADA13YC23RM1_SCFP00169
CL3098Contig1P00170
LQ0AAB39YI09FM1_SCFP00404
CL2752Contig1P00217
CL7449Contig1P00697
LQ0ACA3YG18RM1_SCFP00099
CL5802Contig1P00265
LQ0AAB3YC11FM1_SCFP00009
CL1026Contig1P01524
CL5631Contig1P00279
CL741Contig1P00868
LQ0AAB48YM09FM1_SCFP00219
LQ0AAB64YI17FM1_SCFP00241
CL5813Contig1P00191
LQ0AAB75YA05RM1_SCFP00001
LQ0AAB39YF03FM1_SCFP00632
CL1Contig35P00841
CL2386Contig1P00325
LQ0AAB41YA12FM1_SCFP00068
LQ0AAB64YJ24FM1_SCFP00044
CL2010Contig1P00847
LQ0ADA16YH20RM1_SCFP00034
CL3286Contig1P00528
CL4835Contig1P00422
CL2977Contig1P00262
LQ0AAB1YG17RM1_SCFP00129
LQ0AAB23YA02FM1_SCFP00618
LQ0AAB64YM24FM1_SCFP00347
LQ0AAB86YD16FM1_SCFP00196
LQ0AAB32YH19FM1_SCFP00026
CL1719Contig1P00682
LQ0AAA11YC06FM1_SCFP00209
CL3522Contig1P00051
LQ0AEA8YC14RM1_SCFP00135
LQ0AAB103YN24RM1_SCFP00168
CL3787Contig1P00039
CL6914Contig1P00268
LQ0AAA5YK17FM1_SCFP00053
CL3308Contig1P00007
CL6639Contig1P00138
LQ0AAB1YP12RM1_SCFP00174
LQ0AAB98YI04FM1_SCFP00124
LQ0AAB46YG19FM1_SCFP00203
CL7815Contig1P00163
CL982Contig1P00233
CL7202Contig1P00042
CL2463Contig1P00858
CL343Contig1P01015
CL1718Contig1P00913
CL2712Contig1P00192
LQ0AAB4YL19FM1_SCFP00422
CL785Contig1P00603
LQ0ACA15YO03RM1_SCFP00221
CL5864Contig1P00102
CL4093Contig1P01070
LQ0AAB76YC17FM1_SCFP00499
CL5194Contig1P00090
CL24Contig4P00003
LQ0AAB80YE17FM1_SCFP00176
LQ0AAB73YF04RM1_SCFP00091
CL6070Contig1P00665
CL3585Contig1P00687
CL5319Contig1P00078
CL3752Contig1P00229
CL6912Contig1P00230
LQ0ACA17YM13RM1_SCFP00321
CL1588Contig1P00463
LQ0AAB43YB11FM1_SCFP00004
CL4899Contig1P00677
LQ0ACA22YP16RM1_SCFP00356
LQ0ACA3YB06RM1_SCFP00017
LQ0AAB3YF02FM1_SCFP00417
LQ0AAB77YO17RM1_SCFP00035
CL7729Contig1P00273
CL4418Contig1P00896
CL6936Contig1P00597
CL4590Contig1P00823
CL1684Contig1P00790
LQ0AAB7YB06FM1_SCFP00267
LQ0AAB36YB18FM1_SCFP00234
CL1807Contig1P00994
CL709Contig1P00923
CL4049Contig1P00989
LQ0AAB3YN12FM1_SCFP00068
LQ0AAB16YF12FM3_SCFP00241
LQ0AEA3YD05RM1_SCFP00180
LQ0AAB39YF20FM1_SCFP00044
LQ0ACA19YP10RM1_SCFP00097
LQ0AAB80YO09RM1_SCFP00104
CL4631Contig1P00126
LQ0AAA6YJ14FM1_SCFP00164
LQ0ADA9YE16RM1_SCFP00164
LQ0AAB3YK08FM1_SCFP00120
CL3777Contig1P00971
LQ0AAB69YK19FM1_SCFP00227
LQ0AAB21YC09FM1_SCFP00507
LQ0AAB96YH18FM1_SCFP00007
LQ0AAB25YB24FM1_SCFP00012
LQ0AEA2YK09RM1_SCFP00114
CL101Contig5P01035
CL1591Contig1P00130
CL18Contig3P00269
LQ0AAA8YI18FM1_SCFP00582
LQ0AAB18YM10FM1_SCFP00264
LQ0AAB12YO21FM1_SCFP00326
CL6401Contig1P00306
LQ0AAB1YK05RM1_SCFP00015
CL142Contig1P03576
LQ0AAB12YH16FM1_SCFP00209
LQ0AAB27YF10FM1_SCFP00149
LQ0ADA3YM07RM1_SCFP00055
LQ0AAB39YO12FM1_SCFP00440
ESV-1-41P00249
CL4857Contig1P00231
LQ0AAB39YM17FM1_SCFP00093
LQ0ADA13YJ24RM1_SCFP00162
LQ0AAB75YP05FM1_SCFP00031
CL6650Contig1P00298
LQ0ADA4YA14RM1_SCFP00146
LQ0AAB3YB17FM1_SCFP00221
LQ0ACA14YM12RM1_SCFP00046
CL1Contig49P01121
LQ0AAB60YB22FM1_SCFP00114
LQ0AAA1YG04FM1_SCFP00585
CL356Contig1P01475
LQ0ADA21YE08RM1_SCFP00361
CL3736Contig1P00979
CL9Contig1P00154
CL6609Contig1P00554
CL1Contig27P00842
LQ0AAB85YO23FM1_SCFP00112
LQ0AAB71YI11RM1_SCFP00271
LQ0AAB1YE16FM1_SCFP00585
LQ0AAB69YB07RM1_SCFP00014
CL746Contig1P00965
LQ0AAB98YD15FM1_SCFP00177
CL7568Contig1P00002
CL1298Contig1P01296
LQ0AAB50YD12FM1_SCFP00369
CL2690Contig1P00402
LQ0ADA13YO19RM1_SCFP00096
CL2131Contig1P00580
LQ0AAB1YL22FM1_SCFP00182
LQ0AAB82YD04RM1_SCFP00339
LQ0AAB28YG19FM1_SCFP00102
LQ0AAB13YE16FM1_SCFP00406
CL2000Contig1P00205
LQ0AAB103YE06RM1_SCFP00186
LQ0AAB70YE19RM1_SCFP00013
CL5240Contig1P00005
LQ0AAB5YO22FM1_SCFP00001
LQ0AAB85YP16RM1_SCFP00139
CL173Contig1P01831
CL1113Contig1P01523
CL234Contig1P01754
CL260Contig2P00639
LQ0AAB57YD21FM1_SCFP00072
LQ0AEA2YH17RM1_SCFP00189
CL2092Contig1P00167
CL3590Contig1P00127
LQ0AAB36YP14FM1_SCFP00003
CL3280Contig1P00511
LQ0AAB81YI02RM1_SCFP00011
CL1102Contig1P01345
CL646Contig1P00993
CL1742Contig1P00493
LQ0AAB9YM22FM1_SCFP00103
LQ0AAB41YF07FM1_SCFP00038
LQ0AAB37YF16FM1_SCFP00286
LQ0AAB46YB17FM1_SCFP00039
LQ0AAA21YB07FM1_SCFP00201
CL5205Contig1P00127
CL1409Contig1P01743
CL6802Contig1P00709
CL723Contig1P00311
CL2989Contig1P00611
CL2016Contig1P00347
LQ0AAB90YK01FM1_SCFP00108
CL6876Contig1P00015
LQ0AAB83YP06RM1_SCFP00330
LQ0ADA4YB24RM1_SCFP00308
CL185Contig1P00919
LQ0AAB28YN20FM1_SCFP00487
LQ0AAB18YE21FM1_SCFP00600
CL1Contig19P01123
CL2925Contig1P00074
CL1483Contig1P01202
LQ0AAB49YD12FM1_SCFP00497
CL2247Contig1P00413
LQ0AAB77YJ08FM1_SCFP00268
CL7354Contig1P00346
CL122Contig5P00239
LQ0AAA5YP04FM1_SCFP00216
CL4012Contig1P00470
CL5456Contig1P00025
CL3952Contig1P00012
CL3008Contig1P00444
LQ0AAB42YJ19FM1_SCFP00335
CL5496Contig1P00292
CL373Contig2P02056
CL7675Contig1P00462
LQ0AAB41YI12FM1_SCFP00257
LQ0AAB98YE24RM1_SCFP00203
CL3012Contig1P00619
LQ0ADA14YB14RM1_SCFP00013
CL5218Contig1P00078
CL6849Contig1P00073
CL4678Contig1P00788
CL293Contig1P02032
LQ0AAB96YG17RM1_SCFP00403
LQ0AAB57YJ13FM1_SCFP00007
LQ0AAB70YG14RM1_SCFP00134
CL3819Contig1P00471
LQ0ADA17YE03RM1_SCFP00145
LQ0AAB37YK13FM1_SCFP00080
CL7205Contig1P00423
CL1413Contig1P00129
LQ0AAA13YB17FM1_SCFP00048
CL2738Contig1P00400
CL5153Contig1P00003
CL640Contig1P02128
LQ0AAB14YJ03FM1_SCFP00603
CL3007Contig1P00307
CL5444Contig1P00138
CL719Contig1P01757
CL2811Contig1P00465
LQ0AAB73YJ15FM1_SCFP00197
CL3249Contig1P00278
LQ0AAB12YF10FM1_SCFP00392
LQ0AAB79YN05FM1_SCFP00363
CL1509Contig1P01205
LQ0AAB48YN05FM1_SCFP00554
LQ0ACA21YB10RM1_SCFP00040
CL7302Contig1P00237
LQ0AAB14YI16FM1_SCFP00510
LQ0AAB40YK04FM1_SCFP00317
LQ0AAB7YC15FM1_SCFP00084
CL5683Contig1P01149
CL3409Contig1P00262
LQ0ADA19YE16RM1_SCFP00088
LQ0AAB44YE11FM1_SCFP00489
CL7235Contig1P00049
LQ0AAB32YI01FM1_SCFP00143
CL6765Contig1P00513
LQ0AAA14YD05FM1_SCFP00001
LQ0AAB82YC20FM1_SCFP00221
LQ0AAA18YE13FM1_SCFP00406
CL6005Contig1P00048
CL5642Contig1P00125
CL5171Contig1P00231
LQ0AAB74YN15FM1_SCFP00244
LQ0AFA2YH15RM1_SCFP00120
CL1284Contig1P01096
CL1527Contig1P00590
CL1Contig17P01683
CL1908Contig1P01361
LQ0AAB61YJ13FM1_SCFP00228
CL1618Contig1P00192
CL554Contig1P02459
LQ0AAB11YH07FM1_SCFP00145
CL6405Contig1P00253
LQ0AAB76YK10RM1_SCFP00189
LQ0AAB22YI16FM1_SCFP00224
CL6827Contig1P00148
LQ0AAB59YC22RM1_SCFP00099
LQ0AAB96YH02FM1_SCFP00010
LQ0AAB65YN19RM1_SCFP00118
CL7113Contig1P00404
CL784Contig1P00611
CL2753Contig1P00019
LQ0AAA3YM01FM1_SCFP00158
LQ0ADA10YL12RM1_SCFP00241
LQ0AAB41YP09FM1_SCFP00447
LQ0AAA22YJ24FM1_SCFP00528
LQ0AAB21YP20FM1_SCFP00332
LQ0AAB21YA14FM1_SCFP00316
LQ0AAB38YO10FM1_SCFP00496
CL1083Contig1P00734
CL3180Contig1P00819
LQ0AAB100YK14FM1_SCFP00077
CL2854Contig1P00481
LQ0AEA6YM12RM1_SCFP00315
CL5424Contig1P00074
CL7397Contig1P00237
ESV-1-79P00202
CL6914Contig1P00243
CL7790Contig1P00376
LQ0ABA2YI11FM1_SCFP00182
LQ0ACA22YP18RM1_SCFP00124
LQ0AAA14YD05FM1_SCFP00003
LQ0AAB56YE21RM1_SCFP00061
CL4998Contig1P00061
LQ0AAB67YL05FM1_SCFP00042
LQ0AAB6YK12FM1_SCFP00535
CL4690Contig1P00082
LQ0AAB16YM05FM3_SCFP00333
CL6253Contig1P00249
CL3592Contig1P00001
LQ0AAB7YK19FM1_SCFP00492
LQ0AFA2YH15RM1_SCFP00112
LQ0AAB74YD15RM1_SCFP00030
LQ0ACA4YL07RM1_SCFP00120
CL4650Contig1P00163
LQ0AAB65YD07RM1_SCFP00001
LQ0AAB43YI05FM1_SCFP00072
CL3434Contig1P00782
CL7717Contig1P00547
CL1Contig17P01471
LQ0AEA8YL01RM1_SCFP00152
CL979Contig1P00783
CL6817Contig1P00370
CL172Contig1P01695
LQ0AAA20YP01FM1_SCFP00080
LQ0AAB9YG20FM1_SCFP00364
CL6924Contig1P00316
LQ0AAB50YG05FM1_SCFP00490
LQ0AAA9YC17FM1_SCFP00665
CL2555Contig1P00720
LQ0AEA9YM05RM1_SCFP00305
CL3992Contig1P00011
CL7112Contig1P00327
LQ0AAB92YD12RM1_SCFP00155
LQ0AAB41YI12FM1_SCFP00245
CL1746Contig1P00913
CL1609Contig1P00374
CL2Contig2P00395
CL2059Contig1P00774
LQ0AAB70YC10FM1_SCFP00006
LQ0AAB26YJ19FM1_SCFP00105
CL5081Contig1P00300
LQ0AAB43YJ11FM1_SCFP00316
LQ0ADA8YG12RM1_SCFP00034
CL2165Contig1P00119
CL6560Contig1P00417
LQ0AAA21YF20FM1_SCFP00532
CL7353Contig1P00002
LQ0AAB3YJ17FM1_SCFP00147
LQ0AAB88YI07RM1_SCFP00379
LQ0AAA21YG02FM1_SCFP00002
CL2159Contig1P01196
CL3140Contig1P00347
LQ0ADA22YN18RM1_SCFP00007
CL5292Contig1P00268
CL7118Contig1P00556
CL880Contig1P00310
LQ0AAB7YD09FM1_SCFP00493
LQ0ACA5YF10RM1_SCFP00055
CL5018Contig1P00782
CL7796Contig1P00638
CL6789Contig1P00362
CL466Contig1P01550
CL7177Contig1P00332
LQ0AAB95YN17FM1_SCFP00121
CL5309Contig1P00121
LQ0AAB88YK18RM1_SCFP00094
CL6631Contig1P00230
CL143Contig1P03114
CL3277Contig1P00468
CL2376Contig1P00116
CL1095Contig1P00148
LQ0AEA3YI05RM1_SCFP00352
LQ0AAB85YF07RM1_SCFP00190
CL1Contig50P00003
CL239Contig1P00982
CL4976Contig1P00902
CL377Contig1P00123
CL5296Contig1P00483
CL1026Contig1P00950
LQ0AAB1YO20RM1_SCFP00350
CL586Contig1P00852
CL2968Contig1P01027
CL2225Contig1P00249
LQ0AAA14YE11FM1_SCFP00342
LQ0AAB81YE15RM1_SCFP00048
LQ0AAB98YN17RM1_SCFP00051
LQ0AAB24YI13FM1_SCFP00064
CL1558Contig1P01078
CL259Contig1P02477
LQ0AAB28YP20FM1_SCFP00211
CL48Contig2P02082
CL5573Contig1P00082
CL591Contig1P01325
LQ0AAB10YM08FM1_SCFP00337
CL3108Contig1P01099
CL1100Contig1P00180
LQ0AAB21YG21FM1_SCFP00293
CL525Contig1P01981
LQ0AAB34YH15FM1_SCFP00426
CL3271Contig1P01240
LQ0ADA10YB08RM1_SCFP00198
CL5642Contig1P00177
CL125Contig1P00862
CL109Contig1P02507
LQ0AAB23YH04FM1_SCFP00364
CL786Contig1P01284
LQ0AAB82YJ04RM1_SCFP00125
CL6664Contig1P00301
LQ0AAB28YL22FM1_SCFP00289
CL7675Contig1P00270
CL5717Contig1P00116
CL2325Contig1P00684
LQ0AAB43YL07FM1_SCFP00058
LQ0AAB94YB06FM1_SCFP00178
CL5064Contig1P00347
CL2297Contig1P01677
LQ0ACA22YP08RM1_SCFP00237
CL5811Contig1P00009
CL3148Contig1P00317
CL3878Contig1P00004
LQ0AAA12YK01FM1_SCFP00341
CL626Contig1P00916
CL3378Contig1P00271
LQ0AAB3YM10FM1_SCFP00214
CL3866Contig1P00560
LQ0ACA14YF06RM1_SCFP00414
LQ0AAB104YP12FM1_SCFP00184
LQ0AAB71YO08RM1_SCFP00068
LQ0ACA26YK12RM1_SCFP00022
CL2911Contig1P01466
LQ0AAB75YF13RM1_SCFP00017
CL5102Contig1P00402
LQ0AAB17YB07FM1_SCFP00413
LQ0AFA3YM22RM1_SCFP00087
CL4735Contig1P00801
CL2333Contig1P00992
CL1581Contig1P01508
CL5108Contig1P00223
LQ0AAB81YG11RM1_SCFP00196
LQ0AAB48YF13FM1_SCFP00447
CL4712Contig1P00098
LQ0AAB27YA11FM1_SCFP00033
CL7719Contig1P00158
CL7610Contig1P00029
CL80Contig11P00013
LQ0ACA26YI04RM1_SCFP00015
CL2492Contig1P00313
CL4436Contig1P00940
LQ0AAA10YF13FM1_SCFP00023
LQ0ACA2YH04RM1_SCFP00030
CL5485Contig1P00591
CL6733Contig1P00380
LQ0AAB63YN23FM1_SCFP00174
CL609Contig2P00977
CL2938Contig1P00640
LQ0AAB43YE02FM1_SCFP00358
CL2598Contig1P00877
CL6606Contig1P00699
CL149Contig1P00661
CL2134Contig1P00926
LQ0AAB47YA24FM1_SCFP00465
LQ0ACA9YD02RM1_SCFP00370
CL4395Contig1P00194
CL1687Contig1P00092
LQ0ACA8YJ10RM1_SCFP00094
CL1Contig31P01141
CL120Contig1P01106
CL2663Contig1P01087
LQ0AAB35YI06FM1_SCFP00106
LQ0AAB42YK20FM1_SCFP00334
CL7445Contig1P00125
CL5431Contig1P00002
CL5540Contig1P00532
CL741Contig1P00931
CL6519Contig1P00010
CL808Contig1P00743
LQ0ADA17YG18RM1_SCFP00057
LQ0AAB26YE10FM1_SCFP00159
LQ0AAB5YA16FM1_SCFP00160
LQ0AAB49YO22FM1_SCFP00006
LQ0AAB10YB23FM1_SCFP00033
CL1616Contig1P01383
LQ0AAB14YM23FM1_SCFP00213
CL2575Contig1P00911
CL5755Contig1P00535
LQ0AAB52YC05FM1_SCFP00283
CL7427Contig1P00282
CL1846Contig1P00386
LQ0AAB93YP02FM1_SCFP00139
CL1049Contig1P01202
LQ0AAB26YE14FM1_SCFP00050
CL239Contig1P00744
LQ0AAA5YP18FM1_SCFP00212
CL4059Contig1P00958
CL3551Contig1P01124
LQ0AAB37YE15FM1_SCFP00114
LQ0AAA5YO22FM1_SCFP00076
LQ0AAB77YB10RM1_SCFP00058
LQ0ADA17YJ22RM1_SCFP00029
CL2297Contig1P01321
CL6183Contig1P00545
LQ0AAB76YK09RM1_SCFP00116
LQ0AAB27YP23FM1_SCFP00520
CL1623Contig1P01710
LQ0AAB97YN16RM1_SCFP00001
CL7251Contig1P00335
CL1805Contig1P00061
LQ0AAB18YN06FM1_SCFP00051
LQ0AAB1YO02RM1_SCFP00001
LQ0AAB73YJ15FM1_SCFP00193
CL1289Contig1P00669
LQ0AAB82YL16RM1_SCFP00075
LQ0AAB36YI07FM1_SCFP00048
LQ0AAB81YO13FM1_SCFP00017
LQ0AAB11YK02FM1_SCFP00556
LQ0AAB1YG08FM1_SCFP00184
CL3826Contig1P00264
LQ0AAB44YN16FM1_SCFP00346
LQ0AAB77YD12RM1_SCFP00202
LQ0AAB64YM24FM1_SCFP00001
LQ0AAA10YC19FM1_SCFP00503
CL31Contig1P03790
CL5223Contig1P00105
LQ0ABA1YG09FM1_SCFP00077
CL5246Contig1P00489
LQ0AAB7YK19FM1_SCFP00484
CL6829Contig1P00021
CL3696Contig1P00658
CL1584Contig1P00730
LQ0AEA6YH12RM1_SCFP00229
CL7506Contig1P00414
LQ0AAB67YA03RM1_SCFP00001
CL350Contig1P02278
CL1453Contig1P00018
CL1328Contig1P01244
CL1659Contig1P00856
CL2480Contig1P00673
LQ0AAB3YD18FM1_SCFP00178
CL2166Contig1P00940
CL3690Contig1P00229
LQ0AAB49YF04FM1_SCFP00164
CL4283Contig1P00703
CL6607Contig1P00463
CL6652Contig1P00029
LQ0AAB41YE18FM1_SCFP00406
LQ0AAB12YM14FM1_SCFP00360
LQ0AAB31YD22FM1_SCFP00453
LQ0ADA20YI20RM1_SCFP00622
LQ0AAB1YO15RM1_SCFP00470
CL2895Contig1P01112
LQ0AAB98YG03FM1_SCFP00034
CL2301Contig1P00997
CL6487Contig1P00466
CL4585Contig1P00823
CL1057Contig1P00552
CL4961Contig1P00080
CL4254Contig1P00590
CL7797Contig1P00431
CL6267Contig1P00380
CL7783Contig1P00632
CL4821Contig1P00088
CL7470Contig1P00210
CL5832Contig1P00427
CL6584Contig1P00154
CL4282Contig1P00092
CL3913Contig1P00701
CL3429Contig1P00715
LQ0AAA20YO04FM1_SCFP00048
LQ0AAB73YE12FM1_SCFP00404
CL5498Contig1P00252
LQ0AAA1YN05RM1_SCFP00284
CL6041Contig1P00127
CL3237Contig1P00523
CL7021Contig1P00533
CL3089Contig1P00863
CL7296Contig1P00215
LQ0AAB87YP19RM1_SCFP00057
LQ0AAB28YB12FM1_SCFP00439
CL7098Contig1P00701
LQ0AAB40YE03FM1_SCFP00264
LQ0AAB64YL21RM1_SCFP00293
CL2176Contig1P00504
LQ0AAB52YJ13RM1_SCFP00121
LQ0AAB26YP19FM1_SCFP00410
CL6821Contig1P00038
LQ0AAA4YP21FM1_SCFP00113
CL5076Contig1P00553
LQ0AAB71YC11RM1_SCFP00192
CL24Contig1P00894
CL3935Contig1P00361
LQ0AAA18YE13FM1_SCFP00395
CL5197Contig1P00709
CL4158Contig1P00448
CL7773Contig1P00340
LQ0AEA3YH24RM1_SCFP00172
LQ0AAB104YA16FM1_SCFP00046
CL5018Contig1P01072
LQ0AAB30YL13FM1_SCFP00214
LQ0AAB84YM19FM1_SCFP00396
CL13Contig7P00371
ESV-1-217P00312
CL2532Contig1P00726
CL6787Contig1P00003
CL521Contig1P01436
LQ0AAB41YD02FM1_SCFP00240
CL3596Contig1P00095
CL1193Contig1P00213
CL1092Contig1P01153
CL2453Contig1P00210
LQ0ACA12YE15RM1_SCFP00418
LQ0AAB94YD08FM1_SCFP00485
CL7774Contig1P00101
CL5071Contig1P00643
LQ0AAA5YG01FM1_SCFP00251
CL7344Contig1P00081
CL1376Contig1P00059
CL4256Contig1P00677
CL3914Contig1P00241
LQ0ACA14YF06RM1_SCFP00403
CL3539Contig1P01595
LQ0AFA3YK17RM1_SCFP00068
CL1399Contig1P00203
CL6821Contig1P00018
LQ0ADA11YK13RM1_SCFP00053
CL2454Contig1P00591
CL3599Contig1P00035
CL4316Contig1P00169
LQ0AAB64YF03RM1_SCFP00267
LQ0AAB23YG19FM1_SCFP00546
CL3114Contig1P00093
LQ0AAB103YE01FM1_SCFP00247
LQ0AAB34YD13FM1_SCFP00432
LQ0AAB34YD13FM1_SCFP00207
sctg1_490-58400-58800-WP00307
CL6509Contig1P00660
LQ0AAB46YA14FM1_SCFP00270
CL5845Contig1P00202
CL11Contig2P01454
CL4287Contig1P00011
LQ0AAB4YK23FM1_SCFP00372
LQ0ACA1YI04RM1_SCFP00385
LQ0AAB8YF12FM1_SCFP00485
CL2162Contig1P01707
CL3352Contig1P00602
CL122Contig8P00028
CL154Contig2P01466
CL2388Contig1P00479
LQ0AAB7YC08FM1_SCFP00560
LQ0AAB1YG02FM1_SCFP00367
LQ0ACA12YD11RM1_SCFP00020
CL5090Contig1P00403
CL1977Contig1P00492
CL1996Contig1P00005
LQ0ABA2YB19FM1_SCFP00027
LQ0AAB40YI22FM1_SCFP00278
CL6427Contig1P00553
LQ0AAB12YC13FM1_SCFP00003
CL1682Contig1P00783
LQ0AAA23YA03FM1_SCFP00141
CL3164Contig1P00614
CL2000Contig1P00576
LQ0AAB87YF20RM1_SCFP00440
LQ0AAB24YM02FM1_SCFP00204
CL442Contig1P01799
LQ0AAB22YJ07FM1_SCFP00276
CL5278Contig1P00107
LQ0AAB57YF06FM1_SCFP00097
LQ0AAB69YB18FM1_SCFP00125
LQ0ACA5YF10RM1_SCFP00049
CL1Contig31P01171
LQ0ACA15YO03RM1_SCFP00343
CL7515Contig1P00467
CL6910Contig1P00435
LQ0AAB49YE09FM1_SCFP00316
CL3594Contig1P00118
LQ0AAB72YC02FM1_SCFP00226
CL1951Contig1P00186
LQ0AAB28YM14FM1_SCFP00496
LQ0AAB36YL11FM1_SCFP00390
CL5748Contig1P00758
CL745Contig2P01341
LQ0AAB98YN10RM1_SCFP00255
CL551Contig1P00829
CL1091Contig1P00924
CL1660Contig1P01113
LQ0AAB31YP17FM1_SCFP00018
CL1978Contig1P00890
LQ0ACA25YJ04RM1_SCFP00232
LQ0AAA17YG18FM1_SCFP00209
CL7065Contig1P00084
LQ0AAB48YJ11FM1_SCFP00313
CL32Contig1P02619
LQ0AAB67YE07RM1_SCFP00047
CL7190Contig1P00443
LQ0AAB77YB18FM1_SCFP00086
CL5142Contig1P00202
LQ0AAB21YG14FM1_SCFP00038
LQ0AAA7YB01FM1_SCFP00415
LQ0AAB12YL22FM1_SCFP00186
LQ0AEA11YB20RM1_SCFP00462
CL2115Contig1P00105
LQ0AAB98YL04RM1_SCFP00029
LQ0AAB1YG14RM1_SCFP00288
CL4186Contig1P00505
CL306Contig1P01582
LQ0AAA16YK12FM1_SCFP00110
LQ0AAB79YK07RM1_SCFP00262
LQ0AAB41YB02FM1_SCFP00028
LQ0AAB79YI21RM1_SCFP00151
LQ0AAB18YK01FM1_SCFP00242
LQ0AAB3YL13FM1_SCFP00010
LQ0AAB38YA10FM1_SCFP00010
LQ0AAB72YK10FM1_SCFP00101
LQ0AAA11YI11FM1_SCFP00001
LQ0AAB18YF13FM1_SCFP00249
LQ0AAB10YM08FM1_SCFP00080
CL6699Contig1P00017
CL7212Contig1P00551
CL5055Contig1P00417
CL7797Contig1P00402
CL3291Contig1P00507
LQ0AAA3YH10FM1_SCFP00520
CL2149Contig1P00148
LQ0AAB23YG05FM1_SCFP00173
CL6227Contig1P00590
CL3105Contig1P00427
LQ0AAB22YN04FM1_SCFP00168
CL6504Contig1P00131
CL3839Contig1P00052
LQ0AAB82YI14RM1_SCFP00081
CL1271Contig1P00812
CL2326Contig1P01082
CL288Contig1P01262
CL1538Contig1P01373
LQ0ACA21YJ17RM1_SCFP00001
LQ0AAB21YP03FM1_SCFP00582
CL77Contig3P00518
LQ0AAB96YN11RM1_SCFP00144
LQ0ADA8YG12RM1_SCFP00112
CL2055Contig1P00710
LQ0AAB21YD04FM1_SCFP00140
LQ0AAB93YJ14FM1_SCFP00495
CL75Contig5P00804
CL6596Contig1P00236
CL2937Contig1P00381
CL5191Contig1P00777
LQ0AAA17YO13FM1_SCFP00367
CL5914Contig1P00473
CL1311Contig1P00634
CL4508Contig1P00152
LQ0AAB76YF11FM1_SCFP00087
CL3733Contig1P00036
CL1612Contig1P00347
CL309Contig1P02023
CL1312Contig1P00784
LQ0AAA18YJ01FM1_SCFP00190
CL4275Contig1P00107
LQ0AAA8YP07FM1_SCFP00505
LQ0AAB50YM20FM1_SCFP00509
CL928Contig1P00350
CL3033Contig1P00296
LQ0ADA17YL16RM1_SCFP00188
LQ0AAA12YL23FM1_SCFP00150
CL2743Contig1P00413
LQ0AAB8YN08FM1_SCFP00593
LQ0AAB104YJ20RM1_SCFP00161
LQ0AAB92YB11FM1_SCFP00351
LQ0AAB17YD02FM1_SCFP00191
CL7026Contig1P00667
LQ0AAB25YA07FM1_SCFP00042
CL1Contig35P00913
LQ0AAB17YF03FM1_SCFP00574
LQ0AAB36YK17FM1_SCFP00214
CL41Contig1P02940
CL7285Contig1P00397
LQ0AAA15YE15FM1_SCFP00509
CL4461Contig1P00966
CL745Contig1P00504
LQ0AAB24YL20FM1_SCFP00431
LQ0AAA12YB03FM1_SCFP00042
LQ0AAA16YB17FM1_SCFP00066
LQ0ADA13YB03RM1_SCFP00012
LQ0AAB4YI16FM1_SCFP00489
LQ0AAB40YM05FM1_SCFP00012
CL5898Contig1P00385
CL485Contig1P00577
CL53Contig1P00983
CL1348Contig2P00331
LQ0AAB21YA19FM1_SCFP00658
CL1232Contig1P01294
LQ0AAB9YI12FM1_SCFP00189
LQ0AAA12YM04FM1_SCFP00056
LQ0AAB57YF06FM1_SCFP00159
CL2988Contig1P00231
LQ0AAB9YF11FM1_SCFP00449
CL2390Contig1P00670
LQ0AAA6YG07FM1_SCFP00364
CL7455Contig1P00082
CL3810Contig1P00351
CL4122Contig1P00166
CL2809Contig1P01375
CL4923Contig1P00214
LQ0AAB61YD16RM1_SCFP00061
LQ0AAB18YE22FM1_SCFP00566
CL1809Contig1P00752
CL3845Contig1P00158
CL3323Contig1P00349
LQ0AAB28YC21FM1_SCFP00334
CL358Contig1P01709
CL6071Contig1P00563
LQ0AAB49YD12FM1_SCFP00482
CL3712Contig1P00210
CL3303Contig1P01016
CL3458Contig1P01141
CL1332Contig1P01106
LQ0AAB98YI04FM1_SCFP00057
LQ0AAB72YA21FM1_SCFP00112
LQ0AAA7YL01FM1_SCFP00270
LQ0AAB67YB03RM1_SCFP00447
CL7794Contig1P00004
LQ0AAB87YN23FM1_SCFP00320
LQ0AAB1YC08FM1_SCFP00595
LQ0AAB71YH15RM1_SCFP00036
CL3315Contig1P00469
LQ0AAA17YO12FM1_SCFP00331
CL4753Contig1P00135
CL6788Contig1P00067
LQ0AAB38YA16FM1_SCFP00042
CL5824Contig1P00006
LQ0AAB53YF21FM1_SCFP00305
CL2668Contig1P00926
LQ0AAB42YB22FM1_SCFP00045
CL4335Contig1P00304
LQ0AAB9YD22FM1_SCFP00180
CL1794Contig1P00516
LQ0AAB46YC10FM1_SCFP00376
CL956Contig1P00539
LQ0AAB39YA22FM1_SCFP00164
CL7379Contig1P00311
CL2407Contig1P00638
CL1515Contig1P00164
CL608Contig1P00542
LQ0AAB42YD18FM1_SCFP00043
LQ0AAB15YO01FM1_SCFP00516
CL4725Contig1P00194
CL4344Contig1P00210
LQ0AAB10YP23FM1_SCFP00276
CL2026Contig1P00745
CL3583Contig1P00107
LQ0AAB40YP04FM1_SCFP00287
CL5620Contig1P00246
LQ0AAB14YM03FM1_SCFP00212
CL1867Contig1P00483
LQ0AAB11YN07FM1_SCFP00176
LQ0ADA16YI17RM1_SCFP00006
LQ0ADA16YI17RM1_SCFP00055
CL466Contig1P01417
CL429Contig1P00676
LQ0AAB66YM19RM1_SCFP00252
LQ0AAB45YJ13FM1_SCFP00009
LQ0AAB64YF03RM1_SCFP00280
CL3307Contig1P00296
LQ0AAB16YJ01FM3_SCFP00386
CL2094Contig1P00825
LQ0AAB14YH17FM1_SCFP00001
LQ0ADA12YF01RM1_SCFP00001
CL6783Contig1P00089
CL28Contig3P03406
CL2885Contig1P00232
CL4517Contig1P00505
LQ0AAB80YG09FM1_SCFP00406
LQ0AAB12YK04FM1_SCFP00587
CL2760Contig1P00386
LQ0AAB102YI16FM1_SCFP00446
CL4133Contig1P00042
CL4383Contig1P00465
LQ0AAB2YB13FM1_SCFP00483
LQ0AAB36YK17FM1_SCFP00086
CL22Contig1P01201
LQ0AAB44YB16FM1_SCFP00235
CL7243Contig1P00409
CL7241Contig1P00059
CL1064Contig1P01172
LQ0AAB68YL02RM1_SCFP00305
CL5205Contig1P00211
CL6448Contig1P00429
LQ0AAB89YA19RM1_SCFP00158
CL2666Contig1P00229
LQ0AAB83YJ10FM1_SCFP00007
LQ0AAB50YC04FM1_SCFP00242
CL6021Contig1P00494
CL7374Contig1P00037
LQ0AAA21YD18FM1_SCFP00052
CL1987Contig1P00448
CL5624Contig1P00634
LQ0AAB33YK16FM1_SCFP00010
CL6755Contig1P00501
CL7799Contig1P00489
CL462Contig3P00668
CL7283Contig1P00283
LQ0AAB54YI16RM1_SCFP00253
CL5677Contig1P00097
LQ0AAB1YP22FM1_SCFP00492
CL7429Contig1P00115
CL296Contig1P01413
CL3648Contig1P00312
CL364Contig1P01191
LQ0AAB76YD16RM1_SCFP00328
CL5479Contig1P00092
LQ0AAB1YF04FM1_SCFP00448
CL1619Contig1P00899
CL4203Contig1P00394
LQ0AFA3YM22RM1_SCFP00077
CL520Contig1P00950
CL2939Contig1P00935
LQ0AAB9YF16FM1_SCFP00130
CL4352Contig1P00010
LQ0AAB12YG12FM1_SCFP00281
CL1Contig5P01068
CL3078Contig1P00991
CL651Contig1P00778
CL5860Contig1P00056
CL5227Contig1P00908
CL7189Contig1P00099
CL2259Contig1P00023
CL4700Contig1P00097
LQ0ACA23YE14RM1_SCFP00002
CL6181Contig1P00087
LQ0AAB1YA11RM1_SCFP00036
LQ0AAB78YF13RM1_SCFP00007
LQ0AAB18YL01FM1_SCFP00351
LQ0AAB99YB07RM1_SCFP00023
CL3060Contig1P00046
CL3174Contig1P00925
CL6742Contig1P00045
LQ0AAB43YH13FM1_SCFP00279
LQ0AEA8YJ06RM1_SCFP00001
CL6705Contig1P00023
CL5086Contig1P00037
CL5675Contig1P00458
LQ0AAB17YB07FM1_SCFP00395
LQ0AAB1YI17RM1_SCFP00438
LQ0AFA2YG20RM1_SCFP00004
CL4022Contig1P00759
CL1672Contig1P01897
LQ0AAB61YD16RM1_SCFP00032
CL827Contig1P00828
CL3324Contig1P00046
CL5126Contig1P00139
CL923Contig1P00738
LQ0AAB31YC09FM1_SCFP00428
LQ0AAB16YE14FM3_SCFP00377
CL40Contig1P00156
CL7430Contig1P00309
LQ0AAA15YB06FM1_SCFP00306
CL6891Contig1P00213
CL3189Contig1P00517
CL3399Contig1P00717
CL4407Contig1P00021
LQ0AAB101YI03FM1_SCFP00419
CL1391Contig2P00424
LQ0AAB7YB14FM1_SCFP00140
CL596Contig1P01749
LQ0AAB30YN03FM1_SCFP00308
CL7326Contig1P00160
CL3013Contig1P00232
LQ0AAB79YN11FM1_SCFP00143
LQ0AFA6YA20RM1_SCFP00073
LQ0AAB28YG19FM1_SCFP00466
CL3080Contig1P00496
CL6285Contig1P00112
LQ0AAB50YE17FM1_SCFP00276
CL3286Contig1P01377
CL1099Contig1P00773
LQ0ACA19YP10RM1_SCFP00091
CL1860Contig1P00328
CL702Contig2P00302
LQ0AAB86YH10FM1_SCFP00006
CL1185Contig1P01348
LQ0AAB49YA21FM1_SCFP00255
CL4206Contig1P00811
LQ0AAB58YE20RM1_SCFP00380
CL4897Contig1P00032
CL4261Contig1P00929
CL1276Contig1P00993
LQ0AAB72YD04FM1_SCFP00004
CL7478Contig1P00612
LQ0AAB75YF02RM1_SCFP00013
LQ0ACA17YH01RM1_SCFP00114
LQ0AAB32YJ22FM1_SCFP00471
CL142Contig1P03179
LQ0AAB12YP04FM1_SCFP00424
CL291Contig3P00644
LQ0AAA4YD20FM1_SCFP00353
CL1007Contig1P00956
CL7719Contig1P00141
CL7023Contig1P00431
LQ0AAB104YF18FM1_SCFP00037
CL7435Contig1P00165
CL558Contig1P01832
LQ0AFA8YO11RM1_SCFP00101
CL2873Contig1P00129
CL5392Contig1P00032
CL2351Contig1P00015
LQ0AAB14YM03FM1_SCFP00402
LQ0AFA3YG14RM1_SCFP00201
CL4818Contig1P00089
LQ0AAB50YO02FM1_SCFP00127
CL547Contig1P00460
CL6878Contig1P00251
LQ0AAB43YB19FM1_SCFP00073
LQ0AAB94YB06FM1_SCFP00188
LQ0AFA2YJ10RM1_SCFP00228
CL5116Contig1P00419
CL7025Contig1P00196
LQ0AAB78YE06FM1_SCFP00144
CL1309Contig1P00299
CL172Contig1P01965
CL7086Contig1P00631
CL1125Contig2P00964
LQ0AAB53YA08FM1_SCFP00032
LQ0AAB86YN03FM1_SCFP00022
LQ0AAB23YJ05FM1_SCFP00064
CL7723Contig1P00363
CL258Contig1P01107
LQ0AAB66YJ13FM1_SCFP00013
LQ0AAB32YO07FM1_SCFP00247
LQ0AAA16YL13FM1_SCFP00523
LQ0AAB35YJ15FM1_SCFP00458
LQ0AAB7YC03FM1_SCFP00299
LQ0AAB61YF22RM1_SCFP00154
LQ0AAB65YF07FM1_SCFP00236
CL2858Contig1P00363
CL4960Contig1P00622
CL7434Contig1P00391
LQ0AAB89YI06FM1_SCFP00005
CL702Contig1P00800
LQ0ADA20YA17RM1_SCFP00013
LQ0ACA22YL18RM1_SCFP00258
LQ0AAB9YN08FM1_SCFP00259
LQ0ADA11YK13RM1_SCFP00060
LQ0AAB30YK16FM1_SCFP00001
LQ0AAB79YB13FM1_SCFP00014
LQ0AAB54YA23FM1_SCFP00009
LQ0AAB44YD13FM1_SCFP00240
CL5819Contig1P00566
CL2778Contig1P00045
LQ0AAB50YL23FM1_SCFP00369
LQ0ACA14YG22RM1_SCFP00007
LQ0ADA14YD06RM1_SCFP00016
CL4517Contig1P00480
LQ0AAB66YE17RM1_SCFP00001
ESV-1-29P00603
CL327Contig2P01509
LQ0AAB15YL02FM1_SCFP00003
CL642Contig1P00585
CL7413Contig1P00252
LQ0AAB30YK18FM1_SCFP00005
CL2117Contig1P00957
LQ0AAB84YM07RM1_SCFP00258
CL7120Contig1P00016
LQ0ACA13YE08RM1_SCFP00092
LQ0AAB78YC03FM1_SCFP00223
LQ0ADA1YD10FM1_SCFP00108
CL6504Contig1P00459
LQ0ACA22YO23RM1_SCFP00416
CL4314Contig1P00520
CL3667Contig1P00467
CL1901Contig1P00529
LQ0AAB13YG19FM1_SCFP00245
CL591Contig1P01622
LQ0AAB22YK15FM1_SCFP00036
CL6352Contig1P00168
CL7533Contig1P00621
CL922Contig1P01154
CL2391Contig1P00107
CL459Contig1P00631
CL6377Contig1P00499
LQ0AAB44YM10FM1_SCFP00197
CL7234Contig1P00499
CL4581Contig1P00221
CL7225Contig1P00872
CL683Contig1P00921
CL3284Contig1P00364
CL7Contig6P01217
LQ0AEA9YG20RM1_SCFP00326
LQ0AAB41YL09FM1_SCFP00133
LQ0AAA2YO20FM1_SCFP00488
LQ0AFA7YM05RM1_SCFP00005
CL6382Contig1P00001
LQ0AAA3YC08FM1_SCFP00048
LQ0AAB101YG22RM1_SCFP00191
LQ0AAB6YO17FM1_SCFP00183
LQ0AAB5YN12FM1_SCFP00584
LQ0AAA9YP20FM1_SCFP00322
LQ0AAB9YB09FM1_SCFP00250
LQ0AAB31YF01FM1_SCFP00001
CL107Contig9P00284
CL7198Contig1P00674
LQ0AAB91YG03RM1_SCFP00047
CL1782Contig1P00288
CL233Contig2P00181
LQ0AAA10YD14FM1_SCFP00484
LQ0AAB14YN12FM1_SCFP00016
LQ0AAB98YJ02FM1_SCFP00104
CL2629Contig1P00390
CL5296Contig1P00843
CL3596Contig1P00081
CL1171Contig1P02204
LQ0AAB30YB07FM1_SCFP00167
CL2784Contig1P00907
CL3051Contig1P00117
LQ0ACA13YF15RM1_SCFP00194
LQ0AAB86YD16FM1_SCFP00302
LQ0AAB95YJ18FM1_SCFP00221
CL7647Contig1P00619
LQ0ACA4YK04RM1_SCFP00075
LQ0AAA14YO04FM1_SCFP00413
LQ0AAB42YH20FM1_SCFP00229
CL693Contig1P00946
CL6681Contig1P00679
CL3152Contig1P00328
LQ0AAB42YC04FM1_SCFP00552
CL4156Contig1P00856
LQ0AAB74YB21FM1_SCFP00277
LQ0AAA3YF04FM1_SCFP00026
CL7223Contig1P00499
CL1Contig49P01128
CL3387Contig1P00852
LQ0AAA17YI21FM1_SCFP00459
CL200Contig1P00561
CL683Contig1P01195
LQ0AAB97YO12RM1_SCFP00317
LQ0AAB67YB03RM1_SCFP00457
LQ0AAB5YM08FM1_SCFP00158
CL5030Contig1P00088
LQ0AAB23YG09FM1_SCFP00290
CL5274Contig1P00106
LQ0ACA2YO20RM1_SCFP00085
CL1134Contig1P00279
CL2098Contig1P00018
LQ0AAB47YC12FM1_SCFP00097
CL7106Contig1P00517
LQ0AAB56YE21RM1_SCFP00088
CL3436Contig1P00262
CL6476Contig1P00577
CL7328Contig1P00204
LQ0AAB63YN21FM1_SCFP00168
CL1693Contig1P00891
LQ0AAB50YM20FM1_SCFP00185
CL1724Contig1P00160
LQ0AAA2YC12RM1_SCFP00059
CL813Contig1P00678
CL7540Contig1P00058
CL6730Contig1P00227
CL608Contig1P00730
LQ0AAB75YG09FM1_SCFP00463
CL4291Contig1P00358
CL5205Contig1P00354
CL3738Contig1P00260
LQ0AAB53YA08FM1_SCFP00501
CL3342Contig1P00016
CL2060Contig1P01187
CL2917Contig1P01033
CL1355Contig1P00593
LQ0AAA15YB06FM1_SCFP00296
CL187Contig1P02441
CL6507Contig1P00138
CL3470Contig1P00611
LQ0AAB24YF24FM1_SCFP00168
CL4940Contig1P00097
CL1Contig55P00505
LQ0AAB33YP13FM1_SCFP00225
LQ0AAB1YC15RM1_SCFP00189
LQ0AAB57YD21FM1_SCFP00070
LQ0AAA5YA01FM1_SCFP00093
CL217Contig1P00912
LQ0ADA21YD20RM1_SCFP00240
CL669Contig1P00525
LQ0AAB100YJ03RM1_SCFP00191
CL7016Contig1P00566
CL7617Contig1P00691
CL812Contig1P00711
CL243Contig1P01536
LQ0AAB56YP17FM1_SCFP00089
LQ0ACA20YC15RM1_SCFP00106
LQ0AAB5YM17FM1_SCFP00320
CL7506Contig1P00289
CL1441Contig1P00267
LQ0ACA24YB20RM1_SCFP00170
CL6055Contig1P00752
CL1641Contig1P00516
CL4Contig2P01300
CL5456Contig1P00049
CL3078Contig1P00413
CL6591Contig1P00124
LQ0AAB21YF10FM1_SCFP00049
CL797Contig2P00995
LQ0AAB3YN12FM1_SCFP00243
CL4865Contig1P01108
LQ0AAB24YC23FM1_SCFP00225
LQ0ACA24YM22RM1_SCFP00084
CL4Contig3P00901
LQ0ACA26YH02RM1_SCFP00001
CL2661Contig1P00075
LQ0AAB31YP17FM1_SCFP00023
LQ0AAB25YN10FM1_SCFP00104
CL6657Contig1P00337
LQ0AAB1YC07RM1_SCFP00178
LQ0AAB3YA02FM1_SCFP00461
LQ0AAA1YB06FM1_SCFP00022
LQ0AAB102YJ08FM1_SCFP00321
CL4033Contig1P00726
CL4279Contig1P01041
CL4118Contig1P00423
LQ0AAB78YK17FM1_SCFP00085
CL1933Contig1P01310
CL7811Contig1P00364
CL523Contig2P00429
LQ0AAA6YJ02FM1_SCFP00109
LQ0AFA2YF21RM1_SCFP00006
CL703Contig1P00188
LQ0AAB30YO20FM1_SCFP00132
LQ0ACA26YC01RM1_SCFP00041
CL4992Contig1P00513
CL902Contig1P01511
CL1292Contig1P00805
CL28Contig3P02753
LQ0AAB87YN16RM1_SCFP00131
LQ0AEA9YC03RM1_SCFP00276
LQ0AAB98YI01FM1_SCFP00442
CL1544Contig1P01645
LQ0AAB44YA11FM1_SCFP00217
CL2137Contig1P00268
CL282Contig1P00866
LQ0AAB60YI11RM1_SCFP00119
LQ0AAB40YJ16FM1_SCFP00241
LQ0AFA1YM24RM1_SCFP00255
LQ0AAB49YO22FM1_SCFP00520
LQ0AFA3YH01RM1_SCFP00297
CL661Contig1P01019
LQ0AAB75YH14RM1_SCFP00224
LQ0AAB75YH14RM1_SCFP00218
LQ0AAB24YK03FM1_SCFP00277
LQ0AAB49YI11FM1_SCFP00380
CL3803Contig1P00638
LQ0AAB50YB23FM1_SCFP00172
CL2395Contig1P00532
CL6449Contig1P00429
CL7125Contig1P00283
LQ0AAB84YM07RM1_SCFP00144
CL755Contig1P02340
LQ0AAB15YF16FM1_SCFP00387
CL5292Contig1P00244
LQ0AFA6YP07RM1_SCFP00218
CL1569Contig1P01175
CL83Contig1P00739
CL1849Contig1P00233
LQ0AAB97YO23FM1_SCFP00154
LQ0AAB60YA22FM1_SCFP00165
CL4247Contig1P00390
CL153Contig1P00577
LQ0AAB81YA16RM1_SCFP00163
CL8Contig7P01526
CL2113Contig1P00721
CL7662Contig1P00367
CL5817Contig1P00307
CL3798Contig1P00082
CL2848Contig1P00001
CL2098Contig1P00149
CL4910Contig1P00359
LQ0AAB74YG07RM1_SCFP00076
CL2399Contig1P00805
LQ0AAB9YJ12FM1_SCFP00542
LQ0AAA1YH22RM1_SCFP00276
CL2616Contig1P00217
CL840Contig1P01012
CL4630Contig1P00238
CL2425Contig1P01138
LQ0ACA16YJ11RM1_SCFP00080
CL5179Contig1P00476
CL1Contig38P00741
LQ0AAB29YO15FM1_SCFP00298
CL4513Contig1P00140
CL7Contig3P01092
LQ0AFA6YB23RM1_SCFP00146
LQ0AAB100YK14FM1_SCFP00083
CL451Contig1P01194
LQ0AAB96YI24FM1_SCFP00014
CL5531Contig1P00489
CL3837Contig1P00058
LQ0AAB72YK19FM1_SCFP00234
LQ0AAB12YF10FM1_SCFP00367
LQ0AAB96YM22FM1_SCFP00124
CL3841Contig1P00070
CL2505Contig1P00719
LQ0AAB31YE01FM1_SCFP00391
LQ0AAB94YM17RM1_SCFP00165
CL4214Contig1P00276
CL2283Contig1P00241
CL5312Contig1P00884
LQ0AAB78YC03FM1_SCFP00006
LQ0AAB66YG16FM1_SCFP00045
LQ0AAB102YH20FM1_SCFP00078
CL4275Contig1P00099
CL6537Contig1P00366
CL7670Contig1P00552
LQ0AAB1YO17RM1_SCFP00140
CL853Contig1P00005
CL6064Contig1P00303
CL5923Contig1P00154
LQ0AAB26YP01FM1_SCFP00450
CL701Contig2P00578
LQ0AAB61YB22RM1_SCFP00030
LQ0ACA15YL06RM1_SCFP00179
LQ0AAB27YK04FM1_SCFP00320
CL7475Contig1P00372
LQ0AAB50YF12FM1_SCFP00077
LQ0AAB8YA14FM1_SCFP00259
LQ0AAB58YI24RM1_SCFP00172
LQ0AAB70YH17RM1_SCFP00039
LQ0ADA21YE08RM1_SCFP00353
CL5555Contig1P00210
LQ0ACA20YF03RM1_SCFP00088
LQ0AAB84YM19FM1_SCFP00552
LQ0AAB30YK16FM1_SCFP00011
CL3331Contig1P01112
LQ0AAB50YN06FM1_SCFP00193
CL1404Contig1P00287
CL384Contig1P00594
LQ0AAB99YF18RM1_SCFP00031
LQ0AAB1YP22FM1_SCFP00086
LQ0ACA13YE08RM1_SCFP00381
sctg1_201-106000-106500-WP00159
LQ0AAB13YH18FM1_SCFP00111
LQ0AAB98YI05RM1_SCFP00065
CL1874Contig1P00853
CL3521Contig1P00926
CL4405Contig1P00381
CL7754Contig1P00363
CL90Contig2P00551
CL3781Contig1P00504
LQ0AAB46YP18FM1_SCFP00019
CL5893Contig1P00239
CL3442Contig1P00507
CL7328Contig1P00610
LQ0AAB2YG22FM1_SCFP00073
CL1826Contig1P01665
LQ0AAB50YC04FM1_SCFP00244
LQ0ACA10YI21RM1_SCFP00131
LQ0AAB24YN19FM1_SCFP00245
CL107Contig4P00207
CL1501Contig1P00717
CL251Contig1P03405
LQ0AAB56YN07RM1_SCFP00088
LQ0AAB76YM11RM1_SCFP00319
LQ0AAB66YA05RM1_SCFP00001
LQ0AAB88YD21RM1_SCFP00123
LQ0AAA10YJ13FM1_SCFP00030
LQ0AAB98YO09RM1_SCFP00117
LQ0AAB8YJ14FM1_SCFP00300
LQ0AAB39YA20FM1_SCFP00551
CL4040Contig1P00834
CL7Contig1P00342
LQ0ACA14YK08RM1_SCFP00181
CL3158Contig1P00619
CL1596Contig1P00928
LQ0AAB44YD11FM1_SCFP00283
CL6817Contig1P00379
CL1342Contig1P00929
CL7Contig4P01537
ESV-1-15P00099
CL365Contig1P01625
LQ0AAB96YG22FM1_SCFP00210
LQ0AAB90YK21RM1_SCFP00356
CL826Contig1P02194
LQ0AAB98YE24RM1_SCFP00209
CL1387Contig1P00710
LQ0AAB78YK17FM1_SCFP00089
LQ0AAB4YO15FM1_SCFP00345
CL2791Contig1P01279
LQ0AAB2YG22FM1_SCFP00395
CL55Contig1P01950
CL2555Contig1P01556
CL2645Contig1P00962
LQ0AAB41YB02FM1_SCFP00283
CL820Contig1P00533
CL1184Contig1P00017
LQ0AAB80YA07RM1_SCFP00114
LQ0AAB7YH12FM1_SCFP00176
CL1284Contig1P00766
CL1465Contig1P01457
CL1806Contig1P00758
LQ0AAB5YO08FM1_SCFP00320
CL4432Contig1P00118
ESV-1-226P00642
CL7748Contig1P00001
CL3603Contig1P00438
LQ0ACA24YK24RM1_SCFP00317
CL3909Contig1P00124
CL6473Contig1P00091
CL4860Contig1P00610
LQ0AAB68YO24FM1_SCFP00038
LQ0AAB79YK11FM1_SCFP00227
LQ0AAB51YA17FM1_SCFP00370
CL6742Contig1P00048
LQ0AAB104YG17RM1_SCFP00312
CL4233Contig1P00712
CL1428Contig1P00154
LQ0AFA7YM05RM1_SCFP00020
CL6898Contig1P00051
CL948Contig1P00001
LQ0AAB96YF15RM1_SCFP00319
ESV-1-119P01223
LQ0ABA1YK04FM1_SCFP00021
LQ0AAB29YP12FM1_SCFP00491
CL2239Contig1P00322
CL4Contig2P01310
CL2821Contig1P00475
CL6455Contig1P00581
CL1413Contig1P01168
LQ0AAB33YC02FM1_SCFP00344
CL2069Contig1P00439
CL2663Contig1P01276
CL4990Contig1P00633
LQ0AAB17YH01FM1_SCFP00079
LQ0AAB65YF18FM1_SCFP00069
LQ0AAB94YF15FM1_SCFP00022
CL3616Contig1P00584
CL2578Contig1P00834
CL7006Contig1P00167
LQ0AAB28YL18FM1_SCFP00345
LQ0AAB65YF20RM1_SCFP00217
CL518Contig2P01119
CL923Contig1P00181
LQ0AAB50YI16FM1_SCFP00217
LQ0AAA18YI06FM1_SCFP00015
CL7173Contig1P00068
LQ0AAB44YF21FM1_SCFP00204
LQ0AAB10YM14FM1_SCFP00054
CL6364Contig1P00381
LQ0AAA4YJ13FM1_SCFP00057
LQ0AAB66YD23FM1_SCFP00230
LQ0AAA18YJ01FM1_SCFP00588
LQ0AAB8YK03FM1_SCFP00269
CL2174Contig1P00017
CL4051Contig1P00874
LQ0AAB63YO06RM1_SCFP00190
LQ0AAB79YG16RM1_SCFP00132
LQ0AAB39YD20FM1_SCFP00342
LQ0ADA21YL24RM1_SCFP00065
LQ0ADA17YJ21RM1_SCFP00007
LQ0AAB32YI21FM1_SCFP00229
LQ0AAB18YK20FM1_SCFP00269
CL1908Contig1P01673
CL2326Contig1P00934
CL323Contig1P01503
CL502Contig1P00092
CL2573Contig1P00673
CL326Contig1P00743
LQ0AAB29YP07FM1_SCFP00226
LQ0AAA1YF13RM1_SCFP00391
LQ0ADA11YP09RM1_SCFP00063
CL6827Contig1P00172
LQ0AAB93YO15RM1_SCFP00228
LQ0ADA4YB24RM1_SCFP00179
CL5890Contig1P00499
LQ0AAB45YF20FM1_SCFP00337
CL1Contig42P00044
CL3859Contig1P01340
CL6507Contig1P00132
CL4889Contig1P00038
LQ0AAB89YI06FM1_SCFP00374
CL4407Contig1P00378
CL7679Contig1P00382
CL3501Contig1P00378
LQ0AAB32YG15FM1_SCFP00367
LQ0ACA24YC06RM1_SCFP00082
CL13Contig13P01623
LQ0AEA1YM20FM1_SCFP00001
CL3742Contig1P00046
LQ0AAB5YN17FM1_SCFP00470
CL1822Contig1P00807
LQ0AAB75YJ01FM1_SCFP00146
CL410Contig1P01336
LQ0AAB40YG06FM1_SCFP00325
CL2253Contig1P00349
LQ0ADA13YE22RM1_SCFP00070
CL1830Contig1P00119
CL7232Contig1P00403
CL1177Contig1P01025
CL1991Contig1P00264
CL5968Contig1P00302
CL967Contig1P00823
CL1184Contig1P00204
LQ0AAB10YM08FM1_SCFP00133
LQ0AAB67YI23RM1_SCFP00068
CL7108Contig1P00001
LQ0AAB51YD17RM1_SCFP00005
LQ0AAB33YK16FM1_SCFP00012
CL617Contig2P01002
CL5529Contig1P00293
CL2121Contig1P00868
LQ0AAB43YL03FM1_SCFP00140
CL3653Contig1P00320
LQ0AAB101YH10FM1_SCFP00287
CL3859Contig1P01353
CL2469Contig1P00127
LQ0AAB22YD24FM1_SCFP00533
CL6829Contig1P00087
LQ0ACA14YC11RM1_SCFP00001
CL3368Contig1P00577
CL1508Contig1P00663
CL553Contig1P00670
CL553Contig1P00519
LQ0AAB31YE14FM1_SCFP00195
LQ0AAB99YN12FM1_SCFP00338
CL5422Contig1P00686
LQ0AAB21YK12FM1_SCFP00369
CL5251Contig1P00353
CL6470Contig1P00034
CL1360Contig1P01534
CL7431Contig1P00903
CL2417Contig1P00615
CL6361Contig1P00189
CL2400Contig1P00122
CL5361Contig1P00538
LQ0AAB47YB22FM1_SCFP00125
LQ0AAB75YJ01FM1_SCFP00124
CL659Contig1P00255
LQ0AAB60YJ02FM1_SCFP00072
CL5276Contig1P00394
CL5741Contig1P00729
LQ0AAB48YJ16FM1_SCFP00458
CL7026Contig1P00257
CL7126Contig1P00048
CL7167Contig1P00250
CL668Contig1P00942
CL5659Contig1P00067
CL151Contig1P00908
LQ0AAA2YH20FM1_SCFP00540
CL2067Contig1P00575
CL7749Contig1P00354
LQ0AAB54YG17RM1_SCFP00156
LQ0AAB29YF22FM1_SCFP00210
CL1860Contig1P01019
LQ0AAB1YB21FM1_SCFP00432
LQ0AAB86YM03FM1_SCFP00129
CL2706Contig1P00654
LQ0AAB15YN14FM1_SCFP00134
LQ0AAB33YC07FM1_SCFP00056
LQ0AAB40YA23FM1_SCFP00232
CL2613Contig1P00805
CL2098Contig1P00079
LQ0AAB90YH14FM1_SCFP00449
LQ0AAB48YC04FM1_SCFP00587
LQ0AAB81YG21FM1_SCFP00520
LQ0AAB58YI24RM1_SCFP00165
CL2108Contig1P01206
CL3724Contig1P00105
LQ0ACA19YP10RM1_SCFP00094
LQ0AAA1YF13RM1_SCFP00316
CL75Contig2P01702
CL7103Contig1P00077
CL865Contig1P00610
LQ0AAB81YH20FM1_SCFP00078
LQ0AAB57YL04RM1_SCFP00205
CL5006Contig1P00532
LQ0AAB93YE07RM1_SCFP00439
CL2141Contig1P00518
LQ0AAB14YI10FM1_SCFP00102
CL2594Contig1P01039
LQ0AAB66YG11RM1_SCFP00102
CL1121Contig1P00985
CL6040Contig1P01047
CL6617Contig1P00044
LQ0AAB67YK04FM1_SCFP00139
LQ0AAB81YH06FM1_SCFP00229
CL2330Contig1P00138
LQ0AAB4YI24FM1_SCFP00186
LQ0AAB1YE23RM1_SCFP00047
LQ0ADA10YK23RM1_SCFP00200
CL911Contig1P00542
CL4271Contig1P00001
LQ0AAB79YJ20FM1_SCFP00455
LQ0AAB87YL20RM1_SCFP00385
CL6989Contig1P00406
LQ0AAA13YE10FM1_SCFP00566
CL7770Contig1P00510
CL1553Contig1P00351
LQ0AEA1YM20FM1_SCFP00003
CL3764Contig1P00040
CL3685Contig1P00159
CL3530Contig1P00810
LQ0AAB35YC21FM1_SCFP00176
CL924Contig1P00707
LQ0ADA11YK15RM1_SCFP00160
CL7331Contig1P00247
LQ0AAB18YM16FM1_SCFP00340
LQ0AAB100YJ09RM1_SCFP00205
LQ0AAB29YI07FM1_SCFP00123
LQ0AAB44YE06FM1_SCFP00204
CL663Contig1P01114
CL1095Contig1P00388
LQ0AAB11YK02FM1_SCFP00362
CL21Contig1P01251
LQ0AAB12YH02FM1_SCFP00058
LQ0AAB23YL04FM1_SCFP00259
CL902Contig1P00643
LQ0AAB93YD13FM1_SCFP00090
CL7796Contig1P00044
LQ0AAB57YP11FM1_SCFP00009
CL3360Contig1P00105
CL2686Contig1P00043
CL2777Contig1P00548
CL2615Contig1P00110
LQ0AAB99YK24FM1_SCFP00493
CL4670Contig1P00041
LQ0AAB27YM18FM1_SCFP00354
LQ0AAB15YL02FM1_SCFP00149
LQ0ADA10YK23RM1_SCFP00361
LQ0AEA7YG21RM1_SCFP00021
LQ0AAB27YM18FM1_SCFP00332
LQ0AAB27YP03FM1_SCFP00040
LQ0AAA18YG07FM1_SCFP00261
LQ0AAB18YL01FM1_SCFP00271
LQ0AAA22YE23FM1_SCFP00498
CL6724Contig1P00103
LQ0AAB44YO07FM1_SCFP00194
CL3168Contig1P00215
CL7503Contig1P00489
sctg1_490-58400-58800-WP00295
CL6152Contig1P00006
LQ0AGA1YO19RM1_SCFP00096
LQ0ACA13YO14RM1_SCFP00122
ESV-1-90P00026
CL81Contig1P01204
LQ0AAB3YG08FM1_SCFP00366
LQ0AAA1YK15FM1_SCFP00596
LQ0AAB49YB04FM1_SCFP00037
CL4599Contig1P00157
CL3572Contig1P00993
LQ0AAB74YB21FM1_SCFP00289
LQ0AAB47YD06FM1_SCFP00194
LQ0AAB45YM05FM1_SCFP00219
LQ0AAB69YJ14RM1_SCFP00002
LQ0AAB36YH14FM1_SCFP00337
CL1860Contig1P01098
LQ0AAB56YP17FM1_SCFP00040
LQ0AAA8YJ02FM1_SCFP00042
LQ0AAA23YK02FM1_SCFP00020
CL6449Contig1P00328
CL1230Contig1P01449
LQ0AAB10YB14FM1_SCFP00299
LQ0AAB48YF19FM1_SCFP00328
CL5087Contig1P00423
CL6597Contig1P00040
LQ0AAB91YJ03FM1_SCFP00215
LQ0AAB75YP05FM1_SCFP00232
LQ0AAB35YK16FM1_SCFP00237
CL2808Contig1P00861
CL588Contig1P01469
CL911Contig1P00212
CL5039Contig1P00965
LQ0AAB35YP24FM1_SCFP00296
LQ0AAB1YP22FM1_SCFP00636
CL1843Contig1P00033
LQ0AAB12YI09FM1_SCFP00360
LQ0AAB21YA09FM1_SCFP00018
LQ0AAB70YE19RM1_SCFP00232
LQ0ACA11YH12RM1_SCFP00371
LQ0AAB28YE15FM1_SCFP00073
LQ0ADA8YP08RM1_SCFP00157
CL4549Contig1P00348
CL3758Contig1P00319
CL518Contig2P00850
LQ0AAB16YH24FM3_SCFP00318
CL4910Contig1P00363
LQ0AAB72YN18FM1_SCFP00316
LQ0AAB61YD21RM1_SCFP00007
LQ0AAA23YF13FM1_SCFP00440
CL284Contig1P00123
LQ0AAA10YF13FM1_SCFP00021
ESV-1-85P00108
CL321Contig1P02004
LQ0AAB83YJ10FM1_SCFP00173
LQ0AAB104YO14FM1_SCFP00262
LQ0AAA20YA23FM1_SCFP00622
LQ0AAA23YA16FM1_SCFP00124
CL3493Contig1P01032
CL7436Contig1P00105
CL6989Contig1P00367
CL1752Contig1P00289
LQ0AAB6YA05FM1_SCFP00608
CL5057Contig1P00435
LQ0AAB9YL05FM1_SCFP00514
CL5599Contig1P00091
LQ0AAB103YD24RM1_SCFP00129
LQ0AAA9YF22FM1_SCFP00547
CL535Contig1P01432
LQ0AAB65YK14FM1_SCFP00207
LQ0AAB10YM14FM1_SCFP00070
CL4735Contig1P00950
LQ0AAB53YC23FM1_SCFP00084
LQ0AAB5YB06FM1_SCFP00325
LQ0AAB31YL10FM1_SCFP00200
CL4734Contig1P00071
LQ0ACA15YM14RM1_SCFP00019
LQ0ACA14YG22RM1_SCFP00016
LQ0AAB48YF19FM1_SCFP00488
CL409Contig1P01327
LQ0AAA10YH24FM1_SCFP00293
CL5256Contig1P00186
CL6217Contig1P00019
LQ0ABA2YB01FM1_SCFP00177
LQ0AAB82YJ16RM1_SCFP00210
CL4301Contig1P00332
CL3350Contig1P00244
CL7600Contig1P00607
CL863Contig1P01834
CL2288Contig1P00197
CL5930Contig1P00273
LQ0AAB76YK09RM1_SCFP00001
LQ0ADA8YG12RM1_SCFP00113
CL4474Contig1P00549
LQ0AAB87YP19RM1_SCFP00059
LQ0AAB35YK15FM1_SCFP00171
LQ0AAB65YL11FM1_SCFP00335
LQ0ACA15YD19RM1_SCFP00345
LQ0AAB37YD12FM1_SCFP00315
LQ0AAB46YE02FM1_SCFP00456
LQ0AAB61YE09FM1_SCFP00097
LQ0AAB102YP05RM1_SCFP00121
LQ0AAB93YG12FM1_SCFP00089
LQ0AAB49YB09FM1_SCFP00121
CL2776Contig1P01259
LQ0AAB2YI10FM1_SCFP00556
LQ0AAB10YE21FM1_SCFP00485
CL1514Contig1P00375
LQ0AAB72YN18FM1_SCFP00083
LQ0AAB21YE06FM1_SCFP00313
CL3546Contig1P00527
LQ0ACA2YP13RM1_SCFP00161
LQ0AAA21YL02FM1_SCFP00129
LQ0AAB37YB03FM1_SCFP00005
CL1060Contig1P00094
CL2666Contig1P00512
LQ0AAB22YA05FM1_SCFP00419
CL456Contig1P01272
LQ0ADA3YK24RM1_SCFP00442
CL5858Contig1P00523
CL5351Contig1P00023
LQ0AAB70YO07FM1_SCFP00104
CL5919Contig1P01001
CL7781Contig1P00666
LQ0AAB14YI13FM1_SCFP00537
CL1372Contig1P00518
LQ0AAB33YA18FM1_SCFP00231
CL7696Contig1P00855
CL6968Contig1P00706
CL5224Contig1P00572
LQ0AAB31YL10FM1_SCFP00003
CL882Contig1P01273
CL2171Contig1P01028
CL6488Contig1P00166
CL1427Contig1P01283
LQ0AAB6YN13FM1_SCFP00066
CL3648Contig1P00379
LQ0AAB17YB04FM1_SCFP00038
CL4681Contig1P00144
CL4218Contig1P00104
LQ0AAB86YN03FM1_SCFP00067
LQ0AAB103YB04FM1_SCFP00297
LQ0AAB68YA24RM1_SCFP00114
CL4208Contig1P00244
LQ0AAB45YC08FM1_SCFP00460
CL2185Contig1P00187
CL6024Contig1P00346
CL5560Contig1P00109
LQ0ADA13YE22RM1_SCFP00067
LQ0AAB47YD06FM1_SCFP00223
LQ0AAB90YP06RM1_SCFP00332
CL1225Contig1P01870
CL7758Contig1P00112
CL3981Contig1P00021
CL731Contig1P01008
CL3876Contig1P00105
LQ0AAB47YB22FM1_SCFP00115
LQ0AAB36YK07FM1_SCFP00038
LQ0AAA16YH20FM1_SCFP00631
LQ0AAB95YO04FM1_SCFP00226
LQ0AAB44YF17FM1_SCFP00149
CL6001Contig1P00881
LQ0AAB7YG14FM1_SCFP00056
CL228Contig1P00043
CL658Contig1P01482
CL6552Contig1P00038
LQ0ACA1YN19RM1_SCFP00008
LQ0AAB100YK08FM1_SCFP00095
CL5173Contig1P00443
LQ0AAB33YC18FM1_SCFP00499
LQ0AAB44YD11FM1_SCFP00194
CL1343Contig1P01778
LQ0AAB25YA15FM1_SCFP00356
LQ0AAB41YL09FM1_SCFP00092
LQ0AAB54YK18FM1_SCFP00176
CL4193Contig1P00155
CL6862Contig1P00900
CL5125Contig1P00244
CL3515Contig1P00551
LQ0AAA12YA09FM1_SCFP00282
CL24Contig4P00005
LQ0AAB8YB20FM1_SCFP00197
CL1888Contig1P01282
CL2852Contig1P00440
LQ0AAB7YO18FM1_SCFP00082
CL1477Contig1P00237
CL5060Contig1P00086
CL2854Contig1P00235
LQ0AAB65YO20FM1_SCFP00036
CL6729Contig1P00106
LQ0AAB41YA11FM1_SCFP00257
CL767Contig1P00702
CL1998Contig1P00390
CL3710Contig1P00461
CL6084Contig1P00196
ESV-1-35P00124
LQ0AAB103YP19FM1_SCFP00059
LQ0AAB36YK17FM1_SCFP00308
LQ0AEA2YN21RM1_SCFP00030
CL3861Contig1P00939
CL2824Contig1P00584
LQ0AAB36YK18FM1_SCFP00315
LQ0AAB31YH17FM1_SCFP00473
CL975Contig1P01110
CL7080Contig1P00761
LQ0AAB15YJ09FM1_SCFP00074
CL3175Contig1P00522
LQ0AAB78YL17FM1_SCFP00282
CL5013Contig1P00168
LQ0AAB1YP03FM1_SCFP00370
CL3083Contig1P00957
LQ0AAB13YG19FM1_SCFP00309
CL387Contig1P01106
CL2319Contig1P01422
CL2831Contig1P00420
CL3142Contig1P00467
CL4736Contig1P00712
CL627Contig1P00506
CL4250Contig1P00933
CL189Contig2P01699
CL6002Contig1P00019
CL5730Contig1P00516
LQ0AAB87YP02FM1_SCFP00441
CL7019Contig1P00027
CL4628Contig1P00989
CL7641Contig1P00007
LQ0AAB50YO02FM1_SCFP00398
CL7124Contig1P00305
LQ0AAB42YB24FM1_SCFP00028
CL3775Contig1P00760
LQ0AAB48YO08FM1_SCFP00095
LQ0AAB69YA17FM1_SCFP00127
CL213Contig1P01843
LQ0AAB17YN10FM1_SCFP00320
LQ0AAB86YB16RM1_SCFP00351
LQ0AAB22YJ03FM1_SCFP00213
CL3336Contig1P00496
CL7280Contig1P00176
CL3459Contig1P00928
LQ0AAB87YH03FM1_SCFP00339
CL884Contig1P00358
CL1369Contig1P00622
CL1323Contig1P00240
LQ0AAA5YJ21FM1_SCFP00380
LQ0AAB77YO16RM1_SCFP00087
LQ0AAB14YH04FM1_SCFP00182
LQ0AAB66YE08RM1_SCFP00249
LQ0AAB27YO21FM1_SCFP00217
CL4648Contig1P00044
CL7717Contig1P00170
LQ0AAB2YO07FM1_SCFP00238
LQ0AFA8YP05RM1_SCFP00159
LQ0AAB31YK16FM1_SCFP00407
CL122Contig8P00023
CL4022Contig1P00343
CL2641Contig1P00926
CL3366Contig1P00086
CL2884Contig1P00020
LQ0AAB66YJ15FM1_SCFP00044
CL5028Contig1P00934
LQ0AAA8YJ02FM1_SCFP00037
LQ0AAB99YJ20FM1_SCFP00371
CL4710Contig1P00483
LQ0AAB42YK15FM1_SCFP00076
CL6451Contig1P00659
CL3103Contig1P00136
CL7610Contig1P00032
LQ0AAB17YG09FM1_SCFP00240
LQ0AAA16YK12FM1_SCFP00634
LQ0AAB6YP12FM1_SCFP00364
LQ0AGA1YC03RM1_SCFP00097
LQ0AAB77YH24FM1_SCFP00199
CL4903Contig1P00844
CL4362Contig1P00089
LQ0AAB24YK03FM1_SCFP00389
CL1216Contig1P00294
CL1168Contig2P00001
CL1013Contig1P01096
CL3857Contig1P00836
LQ0AAB32YC05FM1_SCFP00437
LQ0AAB15YN17FM1_SCFP00271
LQ0AEA2YB18RM1_SCFP00124
LQ0AEA1YP01FM1_SCFP00082
CL2043Contig1P01198
LQ0AAB41YP22FM1_SCFP00178
CL4870Contig1P00407
CL5772Contig1P00249
CL5940Contig1P00008
LQ0AAB27YJ16FM1_SCFP00334
LQ0AAB26YN03FM1_SCFP00017
LQ0AAB82YO04FM1_SCFP00125
LQ0AAB27YK04FM1_SCFP00306
LQ0AAB21YC18FM1_SCFP00149
LQ0AAA12YA09FM1_SCFP00396
LQ0AEA8YK04RM1_SCFP00147
LQ0AAB38YC12FM1_SCFP00289
CL695Contig1P00440
CL1597Contig1P00404
LQ0AAB93YC15FM1_SCFP00144
CL3295Contig1P00249
LQ0AAB18YD03FM1_SCFP00326
CL373Contig2P01863
CL991Contig1P01680
CL7368Contig1P00090
LQ0AAB10YH01FM1_SCFP00049
CL6706Contig1P00665
CL3350Contig2P00334
LQ0AAB17YP19FM1_SCFP00004
CL170Contig1P01129
CL3706Contig1P00339
CL5912Contig1P00441
CL3171Contig1P00496
LQ0ACA12YD16RM1_SCFP00012
CL3529Contig1P00271
LQ0AAB36YG09FM1_SCFP00228
CL60Contig1P01002
CL7606Contig1P00233
LQ0AAA1YH22RM1_SCFP00001
CL7478Contig1P00066
CL1799Contig1P00052
CL1378Contig2P00405
CL7054Contig1P00797
ESV-1-103P00691
ESV-1-128P01102
LQ0AFA7YG17RM1_SCFP00229
LQ0AAB75YJ09FM1_SCFP00417
LQ0ACA26YG01RM1_SCFP00005
CL3786Contig1P00617
CL6631Contig1P00121
LQ0AAA3YM01FM1_SCFP00151
CL4868Contig1P00166
LQ0AAA21YG16FM1_SCFP00053
CL1631Contig1P00436
CL930Contig1P02011
LQ0AAB32YN16FM1_SCFP00206
LQ0AAB46YO15FM1_SCFP00091
CL2125Contig1P00646
CL2160Contig1P00592
CL5792Contig1P00018
LQ0AEA11YH03RM1_SCFP00034
LQ0AAB12YH17FM1_SCFP00326
CL2237Contig1P01020
LQ0AAB44YL07FM1_SCFP00438
CL3431Contig1P00718
CL60Contig1P00830
LQ0AFA1YE01RM1_SCFP00012
CL2728Contig1P00100
LQ0AAB100YD08FM1_SCFP00077
CL3579Contig1P00547
CL324Contig1P01505
CL6054Contig1P00120
LQ0AAB36YH06FM1_SCFP00129
LQ0AEA11YN16RM1_SCFP00033
CL1570Contig1P01028
LQ0AAB23YO09FM1_SCFP00308
CL2022Contig1P00170
LQ0ADA22YP09RM1_SCFP00135
LQ0AAB2YE24FM1_SCFP00503
LQ0AAB93YB18FM1_SCFP00081
LQ0AAB11YK14FM1_SCFP00116
CL4180Contig1P00157
LQ0AAB36YH24FM1_SCFP00011
CL3088Contig1P00560
LQ0AAB6YN05FM1_SCFP00382
CL5399Contig1P00457
LQ0AAB4YO12FM1_SCFP00159
CL249Contig1P02100
CL5179Contig1P00252
sctg1_201-106000-106500-WP00087
CL1849Contig1P00591
CL3951Contig1P00386
LQ0AAB50YK09FM1_SCFP00255
LQ0AAB18YO17FM1_SCFP00111
LQ0AAB40YL12FM1_SCFP00052
CL3Contig2P01779
LQ0AAB2YN22FM1_SCFP00147
CL1243Contig2P00594
CL1198Contig1P00829
CL5489Contig1P00265
LQ0AAB67YM24RM1_SCFP00147
CL2351Contig1P00032
ESV-1-102P00038
LQ0AAB30YK18FM1_SCFP00001
CL5872Contig1P00746
CL5170Contig1P00772
LQ0AAB34YK20FM1_SCFP00264
LQ0AAB46YH24FM1_SCFP00078
LQ0AAB50YM20FM1_SCFP00319
CL1760Contig1P00303
CL1766Contig1P00399
CL5238Contig1P00257
LQ0AAB80YE12FM1_SCFP00474
CL408Contig2P00587
LQ0AAB32YI15FM1_SCFP00257
CL5552Contig1P00492
CL6351Contig1P00972
LQ0AAB5YG07FM1_SCFP00469
CL936Contig2P00774
CL1587Contig1P00439
LQ0ACA24YG19RM1_SCFP00292
LQ0AAB5YL11FM1_SCFP00409
LQ0ADA12YH12RM1_SCFP00092
CL5800Contig1P00112
CL219Contig1P00564
CL4630Contig1P00740
CL3435Contig1P00014
CL5386Contig1P00231
CL7773Contig1P00346
CL7773Contig1P00023
CL2671Contig1P00482
LQ0AAB80YL03RM1_SCFP00467
LQ0AAB75YA17RM1_SCFP00181
LQ0AAB92YF15RM1_SCFP00014
CL5916Contig1P00669
LQ0AAB22YI16FM1_SCFP00653
CL7696Contig1P00272
LQ0AAB4YL05FM1_SCFP00618
LQ0AFA8YO11RM1_SCFP00144
CL485Contig1P00188
LQ0AAB28YA03FM1_SCFP00083
CL6473Contig1P00820
LQ0AAB99YB07RM1_SCFP00019
CL4793Contig1P00078
LQ0AAB38YJ02FM1_SCFP00001
LQ0AAB40YE03FM1_SCFP00412
LQ0AEA11YN16RM1_SCFP00013
CL1385Contig1P00134
CL2812Contig1P00557
LQ0ADA10YD07RM1_SCFP00588
CL2919Contig1P00476
LQ0AAB1YG02FM1_SCFP00278
LQ0AAB16YE08FM3_SCFP00432
CL7363Contig1P00618
LQ0AAA23YK03FM1_SCFP00401
LQ0AAB31YA05FM1_SCFP00577
CL666Contig1P00966
CL2225Contig1P00397
CL4631Contig1P00127
LQ0AAB86YD16FM1_SCFP00190
CL3150Contig1P00226
LQ0AAB63YN23FM1_SCFP00152
CL4198Contig1P00686
LQ0ABA1YE07FM1_SCFP00151
CL3864Contig1P00610
LQ0AAB37YE06FM1_SCFP00054
LQ0ADA13YO19RM1_SCFP00075
LQ0AAB42YB13FM1_SCFP00256
LQ0AAB8YJ14FM1_SCFP00117
CL26Contig1P00996
LQ0ADA9YH08RM1_SCFP00204
CL664Contig1P00641
CL1236Contig2P00668
LQ0AAB71YH03RM1_SCFP00132
LQ0AAA13YM17FM1_SCFP00082
CL3078Contig1P00668
LQ0AAB38YL16FM1_SCFP00282
LQ0AAB1YC08FM1_SCFP00363
CL4898Contig1P00372
LQ0AAB10YH01FM1_SCFP00055
CL6353Contig1P00212
LQ0AAB68YD04RM1_SCFP00150
CL5920Contig1P00086
LQ0AAB32YI21FM1_SCFP00498
LQ0AAB90YL15RM1_SCFP00041
CL5700Contig1P00257
LQ0AAA23YF13FM1_SCFP00431
CL5337Contig1P00199
CL4544Contig1P00449
CL1077Contig1P00025
CL40Contig1P00394
LQ0AAB42YO14FM1_SCFP00460
LQ0AAB95YF16RM1_SCFP00358
LQ0ACA2YO24RM1_SCFP00228
LQ0AAB43YJ11FM1_SCFP00328
CL6429Contig1P00041
CL7Contig12P00283
LQ0AAA12YM04FM1_SCFP00009
CL3388Contig1P00031
LQ0AAB46YB17FM1_SCFP00026
LQ0ACA5YF10RM1_SCFP00052
LQ0ACA25YG11RM1_SCFP00074
LQ0ADA22YG20RM1_SCFP00218
CL4547Contig1P00142
CL416Contig1P00278
LQ0AAB95YH01RM1_SCFP00036
LQ0AAB42YC11FM1_SCFP00217
LQ0AAB46YO20FM1_SCFP00455
LQ0ADA21YE15RM1_SCFP00001
LQ0AAB5YJ03FM1_SCFP00204
CL4190Contig1P00050
LQ0AAB16YI08FM3_SCFP00276
CL1682Contig1P00915
LQ0AAB35YE12FM1_SCFP00447
LQ0AAB100YJ06FM1_SCFP00123
LQ0AAB102YF21FM1_SCFP00350
CL2267Contig2P00461
LQ0AAA6YN17FM1_SCFP00119
LQ0AAB84YJ22RM1_SCFP00221
CL2140Contig1P01188
CL4160Contig1P00365
CL2410Contig1P00155
LQ0AAB42YE20FM1_SCFP00218
LQ0AAB74YC11RM1_SCFP00320
LQ0AAA20YA18FM1_SCFP00457
LQ0AAB49YJ07FM1_SCFP00147
LQ0ACA11YI04RM1_SCFP00098
CL781Contig1P01345
LQ0AAB67YI23RM1_SCFP00009
CL5414Contig1P00188
LQ0AAB48YJ05FM1_SCFP00102
LQ0AAB66YE08FM1_SCFP00039
CL6126Contig1P00457
CL3230Contig1P00911
CL4912Contig1P00670
CL2317Contig2P00091
LQ0AGA1YF12RM1_SCFP00301
LQ0AAB85YN21FM1_SCFP00129
CL1225Contig1P00949
CL3272Contig1P00092
CL6996Contig1P00185
CL3568Contig1P00180
CL910Contig1P00886
LQ0AAB99YM17FM1_SCFP00019
ESV-1-191P01025
CL3390Contig1P00898
CL471Contig1P00135
LQ0AAB1YO15RM1_SCFP00210
LQ0AAB26YL08FM1_SCFP00315
CL828Contig1P00370
CL900Contig1P01878
LQ0AAB75YF13FM1_SCFP00038
LQ0AAB63YN21FM1_SCFP00078
LQ0AAA14YO04FM1_SCFP00382
LQ0AAB76YN07FM1_SCFP00076
CL2513Contig1P01493
LQ0AAB97YF13FM1_SCFP00083
LQ0AAB40YB11FM1_SCFP00403
CL683Contig1P01956
LQ0AAB24YA19FM1_SCFP00158
CL6267Contig1P00016
LQ0AAA8YH10FM1_SCFP00049
CL7087Contig1P00497
CL3911Contig1P00340
LQ0AAB73YF02FM1_SCFP00440
CL4582Contig1P00850
LQ0AAB93YB18FM1_SCFP00074
CL3603Contig1P00243
ESV-1-110P00444
LQ0AAB1YE16FM1_SCFP00319
CL420Contig1P00538
LQ0AAB11YH01FM1_SCFP00227
LQ0AAB58YD08RM1_SCFP00101
LQ0AAB48YI12FM1_SCFP00369
LQ0AAB103YE06RM1_SCFP00202
CL5975Contig1P00546
CL620Contig1P01722
LQ0AAB12YD16FM1_SCFP00114
LQ0AAB17YK02FM1_SCFP00443
LQ0ADA6YB06RM1_SCFP00232
CL5366Contig1P00434
LQ0AFA3YI09RM1_SCFP00107
LQ0AAB23YK01FM1_SCFP00385
LQ0AAB94YK18RM1_SCFP00249
CL5055Contig1P00534
LQ0AAB95YL23FM1_SCFP00001
CL926Contig1P01131
CL6134Contig1P00397
CL197Contig1P02454
CL1666Contig1P00379
CL2053Contig1P00817
CL4220Contig1P00366
CL978Contig1P01175
CL142Contig1P03784
CL6449Contig1P00377
CL1Contig40P00486
CL3Contig2P01962
CL7195Contig1P00427
LQ0AAB9YM24FM1_SCFP00287
LQ0AAB2YF08FM1_SCFP00167
LQ0AAB11YJ17FM1_SCFP00140
LQ0AAB29YF12FM1_SCFP00519
LQ0AAB102YP15FM1_SCFP00378
LQ0AAB29YH15FM1_SCFP00572
LQ0AAA20YE24FM1_SCFP00570
LQ0AAB7YD09FM1_SCFP00087
CL4108Contig1P00318
CL1Contig20P01734
LQ0ACA2YE17RM1_SCFP00011
LQ0ADA14YD06RM1_SCFP00002
CL792Contig1P02738
LQ0AAB97YN24RM1_SCFP00154
LQ0AAB24YP14FM1_SCFP00102
LQ0AAB60YB22FM1_SCFP00243
ESV-1-95P00150
LQ0AAA12YI04FM1_SCFP00426
CL7564Contig1P00604
CL3721Contig1P00978
LQ0AAB86YC07RM1_SCFP00122
CL3406Contig1P00006
CL6849Contig1P00070
LQ0AAB27YP09FM1_SCFP00468
CL6814Contig1P00117
LQ0AAB97YO12RM1_SCFP00319
CL7409Contig1P00504
LQ0AAB100YD08FM1_SCFP00140
CL2856Contig1P01316
LQ0AAB9YD19FM1_SCFP00600
LQ0AAB95YJ18FM1_SCFP00480
CL933Contig1P00496
LQ0AAB27YF10FM1_SCFP00168
LQ0AAB40YL06FM1_SCFP00232
LQ0AAB53YP24FM1_SCFP00129
LQ0AAB33YD03FM1_SCFP00138
LQ0AAB50YK02FM1_SCFP00001
CL2668Contig1P01005
LQ0AAB39YA20FM1_SCFP00571
CL3598Contig1P00609
LQ0AAB2YF15FM1_SCFP00364
CL1613Contig1P00269
CL1825Contig1P01277
CL200Contig1P00717
CL562Contig1P01821
CL4300Contig1P00114
CL7618Contig1P00114
LQ0AAB52YL16RM1_SCFP00144
LQ0AAB39YM05FM1_SCFP00558
LQ0AAB80YG09RM1_SCFP00001
LQ0AAB73YC04RM1_SCFP00394
LQ0AAB17YI21FM1_SCFP00196
LQ0AAA14YM10FM1_SCFP00207
LQ0AFA7YG17RM1_SCFP00210
LQ0ADA13YB03RM1_SCFP00014
LQ0AAB7YA15FM1_SCFP00013
LQ0AFA4YH19RM1_SCFP00234
LQ0AAB25YB05FM1_SCFP00104
CL7179Contig1P00279
CL4702Contig1P00201
CL6876Contig1P00019
CL3086Contig1P00659
CL71Contig1P01445
CL2362Contig1P00677
CL3857Contig1P00904
CL5759Contig1P00857
CL4464Contig1P00187
LQ0AAB86YG22FM1_SCFP00550
CL3061Contig1P00389
LQ0AAB39YP04FM1_SCFP00317
LQ0AFA4YJ09RM1_SCFP00173
CL983Contig1P00242
CL1366Contig1P00231
CL4224Contig1P00688
CL174Contig1P00270
CL7257Contig1P00556
LQ0AAB28YC09FM1_SCFP00332
LQ0AAB36YK18FM1_SCFP00259
LQ0AFA1YB09RM1_SCFP00207
CL934Contig1P01162
CL4202Contig1P00274
CL4655Contig1P01093
LQ0AAB37YK03FM1_SCFP00349
LQ0AAB50YK04FM1_SCFP00410
LQ0AAB31YL10FM1_SCFP00288
LQ0ADA19YD18RM1_SCFP00302
CL2458Contig1P01222
LQ0AEA7YJ02RM1_SCFP00090
LQ0AAB90YL12RM1_SCFP00059
CL7697Contig1P00603
LQ0AAB51YD17RM1_SCFP00001
LQ0AAB40YF18FM1_SCFP00021
CL1114Contig1P01425
LQ0AAB73YM04FM1_SCFP00074
CL6169Contig1P00257
CL2698Contig1P00613
CL7330Contig1P00042
CL3166Contig1P00036
CL1546Contig1P01330
LQ0AAB103YP19FM1_SCFP00066
CL7019Contig1P00008
CL7413Contig1P00447
LQ0AAB1YM22RM1_SCFP00358
CL3277Contig1P00298
CL533Contig1P00639
LQ0AAB89YH15RM1_SCFP00246
LQ0AAA10YL24FM1_SCFP00108
CL6235Contig1P00470
LQ0AAB98YI05RM1_SCFP00074
CL6426Contig1P00685
CL4715Contig1P00195
CL5883Contig1P00188
LQ0AAB75YL17RM1_SCFP00186
LQ0AEA9YG20RM1_SCFP00320
CL636Contig1P00632
CL2043Contig1P01609
CL136Contig1P01861
LQ0AAB53YH20FM1_SCFP00122
CL7049Contig1P00182
LQ0AAB13YA01FM1_SCFP00269
LQ0AAB1YD10RM1_SCFP00041
CL2534Contig1P00191
LQ0AAB53YH19FM1_SCFP00444
LQ0AAB96YF15RM1_SCFP00351
LQ0AAB80YA07RM1_SCFP00255
LQ0AAB97YO12RM1_SCFP00318
LQ0AAB77YD12RM1_SCFP00210
CL3220Contig1P00570
CL1454Contig1P01193
LQ0AAA4YD02FM1_SCFP00060
CL3487Contig1P00029
CL200Contig1P00130
LQ0AAA16YK23FM1_SCFP00258
CL1107Contig1P00145
LQ0AAB12YH16FM1_SCFP00001
LQ0AAB9YM21FM1_SCFP00513
LQ0AAB7YI11FM1_SCFP00127
CL2057Contig1P00364
LQ0AAB100YF24FM1_SCFP00087
CL5804Contig1P00104
LQ0AAB67YH03FM1_SCFP00077
CL5550Contig1P00209
LQ0AAB23YI14FM1_SCFP00532
CL3334Contig1P00238
LQ0AAB64YC02RM1_SCFP00019
CL1659Contig1P00611
LQ0AAB102YB14FM1_SCFP00042
CL7508Contig1P00395
CL2610Contig1P00155
LQ0AAB37YE05FM1_SCFP00324
CL965Contig1P01563
CL2144Contig1P00222
CL902Contig1P01110
LQ0AAB36YN05FM1_SCFP00421
CL6250Contig1P00592
CL7092Contig1P00739
LQ0AAB52YO19FM1_SCFP00102
CL1659Contig1P01449
CL7205Contig1P00071
CL3522Contig1P01078
LQ0AAB4YK23FM1_SCFP00533
CL1735Contig1P00438
ESV-1-136P00156
LQ0ACA26YP13RM1_SCFP00210
LQ0AAB92YG17FM1_SCFP00552
LQ0AAB16YJ24FM3_SCFP00171
CL5496Contig1P00286
LQ0AAB25YA15FM1_SCFP00156
CL2379Contig1P00001
LQ0AAB74YF24FM1_SCFP00029
LQ0AAB35YI12FM1_SCFP00166
LQ0AAA9YH15FM1_SCFP00055
CL2140Contig1P00685
LQ0AAB97YO23FM1_SCFP00148
CL7527Contig1P00174
CL1Contig9P00979
CL250Contig1P02301
LQ0AAB46YP01FM1_SCFP00244
LQ0ACA22YD17RM1_SCFP00101
LQ0AAB28YD18FM1_SCFP00604
LQ0AAB12YD16FM1_SCFP00279
LQ0ACA17YK10RM1_SCFP00108
CL627Contig1P00129
CL4707Contig1P00328
LQ0ADA14YC05RM1_SCFP00063
LQ0AAB46YO17FM1_SCFP00380
CL1613Contig1P00238
CL1419Contig1P00096
CL1212Contig1P00249
CL695Contig1P00898
LQ0ADA10YI21RM1_SCFP00175
LQ0AAB10YC20FM1_SCFP00597
CL7770Contig1P00414
CL2295Contig1P00555
CL382Contig1P00904
LQ0AAB47YK07FM1_SCFP00144
CL4059Contig1P00803
CL5601Contig1P00318
LQ0AAB34YC03FM1_SCFP00519
LQ0AFA3YA21RM1_SCFP00207
LQ0AAB47YN12FM1_SCFP00434
CL7589Contig1P00432
CL6519Contig1P00003
CL5242Contig1P00306
CL5029Contig1P00610
CL3918Contig1P00018
CL3990Contig1P00925
LQ0AAB83YH06RM1_SCFP00083
LQ0AAB102YK23FM1_SCFP00468
CL6333Contig1P00162
CL5378Contig1P00465
LQ0AAB56YK08FM1_SCFP00007
CL6513Contig1P00517
CL6513Contig1P00513
CL3759Contig1P00705
CL7336Contig1P00517
CL589Contig1P01711
CL6188Contig1P00207
CL66Contig1P02905
LQ0AEA11YD02RM1_SCFP00223
CL6351Contig1P00173
LQ0AAB46YK11FM1_SCFP00020
CL2014Contig1P00457
CL3300Contig1P00668
LQ0AAB25YI19FM1_SCFP00187
LQ0ADA22YP09RM1_SCFP00139
LQ0AAB60YD18FM1_SCFP00445
CL4943Contig1P00284
LQ0AAB61YD03RM1_SCFP00007
LQ0AAB1YI13RM1_SCFP00212
LQ0AAB50YP06FM1_SCFP00259
CL5761Contig1P00460
CL7279Contig1P00362
LQ0AAB69YB07RM1_SCFP00019
CL1976Contig1P00286
LQ0AAB10YL18FM1_SCFP00236
LQ0AAB35YK08FM1_SCFP00566
LQ0ADA4YK05RM1_SCFP00176
CL5103Contig1P00267
LQ0ACA4YK04RM1_SCFP00001
CL3826Contig1P00547
CL939Contig1P01424
CL739Contig1P01030
LQ0AAB16YN16FM3_SCFP00196
LQ0AAB86YM02FM1_SCFP00223
CL1512Contig1P00241
LQ0AAB49YH11FM1_SCFP00187
LQ0AAB8YN24FM1_SCFP00122
CL5292Contig1P00362
LQ0AFA7YN12RM1_SCFP00198
LQ0AAB54YI16RM1_SCFP00074
LQ0AAB21YB18FM1_SCFP00571
CL4404Contig1P00183
CL1687Contig1P00083
CL1053Contig1P01357
CL1047Contig1P00407
LQ0AAB24YI18FM1_SCFP00388
LQ0AAB35YJ16FM1_SCFP00344
LQ0AAB83YB03FM1_SCFP00420
LQ0AAB65YM12FM1_SCFP00176
LQ0AAB37YC20FM1_SCFP00408
CL1097Contig1P00131
LQ0AAB17YL18FM1_SCFP00221
CL4311Contig1P00573
CL4578Contig1P00382
CL1559Contig1P00054
CL5517Contig1P00577
LQ0AAB23YD22FM1_SCFP00361
CL2891Contig1P01355
LQ0AAB21YF22FM1_SCFP00425
LQ0AAB63YK10RM1_SCFP00044
LQ0AAB94YM13RM1_SCFP00112
LQ0ACA1YA01RM1_SCFP00185
CL1665Contig1P00118
LQ0AAB48YN04FM1_SCFP00117
CL2173Contig1P00007
CL5369Contig1P00240
CL1004Contig1P00061
LQ0AAB68YG17RM1_SCFP00096
LQ0AAB36YJ01FM1_SCFP00372
LQ0AAA1YA10RM1_SCFP00018
LQ0AAB32YO07FM1_SCFP00437
LQ0AAA16YK19FM1_SCFP00071
CL3517Contig1P00723
CL7221Contig1P00268
CL634Contig1P00001
CL4752Contig1P00276
LQ0AAB36YL02FM1_SCFP00483
ESV-1-54P00095
LQ0AAB90YN14FM1_SCFP00112
CL4810Contig1P00267
LQ0AAB97YF13FM1_SCFP00078
CL3079Contig1P00469
LQ0AEA11YM23RM1_SCFP00324
CL6014Contig1P00217
LQ0AAB1YO19RM1_SCFP00194
LQ0AAB39YN21FM1_SCFP00570
CL153Contig3P02323
CL3143Contig1P00706
CL5929Contig1P00119
CL1414Contig1P01260
LQ0AAA4YE01FM1_SCFP00173
CL1797Contig1P00665
LQ0AAA14YN14FM1_SCFP00320
CL6607Contig1P00571
CL159Contig1P01203
LQ0AAB42YF16FM1_SCFP00604
LQ0AAB46YF23FM1_SCFP00010
CL1857Contig1P00850
CL5851Contig1P00001
CL586Contig1P01802
CL3253Contig1P00144
LQ0ACA26YJ11RM1_SCFP00008
CL7435Contig1P00173
CL4330Contig1P00015
LQ0AAA13YP20FM1_SCFP00445
CL4504Contig1P00678
LQ0ADA22YI01RM1_SCFP00055
CL3082Contig1P00985
LQ0AAA4YJ23FM1_SCFP00454
CL7004Contig1P00075
LQ0AAB99YA03RM1_SCFP00025
CL4902Contig1P00258
CL4024Contig1P00326
LQ0AAB41YC09FM1_SCFP00031
LQ0AGA1YG14RM1_SCFP00272
CL8Contig12P00608
CL855Contig1P00679
CL7722Contig1P00486
LQ0AAB11YC13FM1_SCFP00247
CL4404Contig1P00631
LQ0AAB21YE06FM1_SCFP00315
CL2607Contig1P00812
CL3206Contig1P00376
LQ0ACA21YJ17RM1_SCFP00218
CL1677Contig1P00839
CL5986Contig1P00128
LQ0AAB84YO05FM1_SCFP00068
CL4381Contig1P00317
LQ0AAB22YL22FM1_SCFP00393
CL3168Contig1P00225
LQ0AAB31YF07FM1_SCFP00417
LQ0AAB22YP02FM1_SCFP00430
LQ0AAB73YM04FM1_SCFP00072
LQ0AAB48YP13FM1_SCFP00320
CL30Contig2P01118
LQ0AAB4YJ04FM1_SCFP00339
CL7018Contig1P00267
CL7126Contig1P00068
CL3052Contig1P00795
CL2283Contig1P01123
CL3145Contig1P00674
LQ0ACA2YO24RM1_SCFP00071
CL2902Contig1P00899
LQ0AAA17YD08FM1_SCFP00491
LQ0AFA6YF15RM1_SCFP00028
CL7142Contig1P00105
LQ0AEA4YP20RM1_SCFP00036
CL3018Contig1P00872
LQ0AAB69YH19FM1_SCFP00058
LQ0AAB41YL09FM1_SCFP00099
CL1243Contig1P00273
CL5126Contig1P00147
CL5309Contig1P00082
CL850Contig1P00834
CL8Contig9P00691
CL3499Contig1P00665
CL1917Contig1P00868
LQ0AAB58YN05RM1_SCFP00130
CL565Contig1P01685
CL390Contig2P00708
CL4212Contig1P00356
LQ0AAB18YF13FM1_SCFP00124
LQ0AAB9YP17FM1_SCFP00284
LQ0AAB104YD06RM1_SCFP00254
LQ0AAB42YM10FM1_SCFP00562
LQ0AAB63YJ20RM1_SCFP00217
CL2509Contig1P00362
LQ0AAB89YH17FM1_SCFP00060
LQ0AAB25YP19FM1_SCFP00099
CL341Contig3P00153
CL15Contig3P02219
LQ0AAB75YK03FM1_SCFP00048
LQ0AFA8YK03RM1_SCFP00033
CL2277Contig1P00090
CL1279Contig1P00990
CL1520Contig1P00026
LQ0AAB21YE05FM1_SCFP00171
CL3244Contig1P00505
CL649Contig1P00254
CL6965Contig1P00308
CL4743Contig1P00284
CL7163Contig1P00536
LQ0AEA5YO09RM1_SCFP00119
CL505Contig1P00930
CL7580Contig1P00210
CL4125Contig1P00872
LQ0AAB37YC20FM1_SCFP00398
LQ0AAB61YB08FM1_SCFP00121
CL6550Contig1P00001
CL4218Contig1P00100
CL1307Contig1P01050
LQ0AAB1YF15RM1_SCFP00249
LQ0AAA14YF14FM1_SCFP00536
LQ0AAA7YB01FM1_SCFP00157
CL1822Contig1P00980
CL6826Contig1P00467
CL891Contig1P01283
CL1077Contig1P00751
CL3214Contig1P00832
LQ0AAA6YN17FM1_SCFP00218
LQ0AAB92YF16RM1_SCFP00116
CL5811Contig1P00025
LQ0AAB27YH02FM1_SCFP00294
CL1Contig37P00555
LQ0AAB101YH23RM1_SCFP00058
CL2731Contig1P00355
CL5603Contig1P00051
CL175Contig1P01087
LQ0ADA11YK15RM1_SCFP00232
CL3679Contig1P00082
LQ0AAB102YO24FM1_SCFP00048
CL7230Contig1P00192
CL2495Contig1P00724
CL4916Contig1P00020
LQ0AAB2YN22FM1_SCFP00209
CL613Contig1P01729
LQ0AAA22YL24FM1_SCFP00556
CL2135Contig1P00747
LQ0AAB85YN21RM1_SCFP00057
CL455Contig1P02422
CL2560Contig1P00529
LQ0AAB88YN10RM1_SCFP00104
CL4501Contig1P00659
CL1050Contig1P00837
CL4701Contig1P00426
CL1993Contig1P00816
LQ0AAB54YO21FM1_SCFP00167
LQ0ACA12YC23RM1_SCFP00339
CL4035Contig1P00887
CL3187Contig1P00084
CL5735Contig1P00165
CL13Contig14P02669
CL2319Contig1P01089
CL643Contig1P00796
CL3612Contig1P00058
LQ0AAB41YI18FM1_SCFP00230
LQ0AAB42YJ16FM1_SCFP00119
LQ0AAB51YB20RM1_SCFP00259
CL1664Contig1P00516
CL5225Contig1P00269
LQ0AAB21YP03FM1_SCFP00568
CL4740Contig1P00668
LQ0AAB25YI04FM1_SCFP00257
LQ0AAB11YP04FM1_SCFP00487
LQ0AAB10YC08FM1_SCFP00362
CL4403Contig1P00615
LQ0AAA3YO14FM1_SCFP00007
LQ0AAA3YF04FM1_SCFP00052
LQ0ADA13YE22RM1_SCFP00073
CL2315Contig1P00575
CL1248Contig1P00788
LQ0AAB87YK06FM1_SCFP00249
LQ0AAB28YN11FM1_SCFP00154
CL301Contig1P01424
LQ0AAA20YP01FM1_SCFP00077
CL1664Contig1P01075
LQ0AAB8YE24FM1_SCFP00557
CL6556Contig1P00292
LQ0AAB99YG22FM1_SCFP00271
LQ0AAB85YI05FM1_SCFP00268
CL7285Contig1P00532
LQ0AAA16YB10FM1_SCFP00083
CL3192Contig1P00381
CL6905Contig1P00164
LQ0AAB34YD13FM1_SCFP00219
LQ0AAB36YH06FM1_SCFP00438
CL3897Contig1P00890
LQ0AAB41YD01FM1_SCFP00215
LQ0AAB96YO15FM1_SCFP00083
LQ0AAB31YC04FM1_SCFP00077
LQ0AAB61YH07FM1_SCFP00231
CL2834Contig1P00538
CL798Contig1P01132
CL6171Contig1P00487
LQ0AAA5YG17FM1_SCFP00120
LQ0AFA8YK03RM1_SCFP00082
CL1Contig18P00385
LQ0ACA14YD05RM1_SCFP00105
CL7Contig10P00735
LQ0AAB24YK03FM1_SCFP00555
LQ0AAB28YG19FM1_SCFP00096
CL842Contig1P01507
LQ0AAB87YF18RM1_SCFP00197
CL3008Contig1P00740
LQ0AAB11YF23FM1_SCFP00189
LQ0AAB87YM21FM1_SCFP00078
LQ0AAB37YF16FM1_SCFP00278
LQ0AAB70YL09FM1_SCFP00159
CL5861Contig1P00458
CL2397Contig1P00514
CL4430Contig1P00119
LQ0AAB47YH17FM1_SCFP00114
CL5845Contig1P00329
LQ0AAB47YL08FM1_SCFP00527
LQ0ACA19YB12RM1_SCFP00161
LQ0AAB3YJ17FM1_SCFP00044
LQ0AAB18YE21FM1_SCFP00417
LQ0AAB99YG02RM1_SCFP00078
LQ0AAB72YK10RM1_SCFP00077
LQ0AAB94YF22RM1_SCFP00036
CL4923Contig1P00150
CL2603Contig1P01435
LQ0ACA1YN19RM1_SCFP00007
CL2572Contig1P00348
LQ0AAB73YF23FM1_SCFP00431
CL6855Contig1P00068
CL4333Contig1P00341
CL3262Contig1P01259
CL3268Contig1P00242
LQ0AAB69YC11RM1_SCFP00144
CL4137Contig1P00139
LQ0AAB38YK04FM1_SCFP00014
CL1772Contig1P00183
LQ0AAB45YL22FM1_SCFP00053
CL5796Contig1P00376
LQ0AAA5YK24FM1_SCFP00138
CL4231Contig1P00715
CL6658Contig1P00044
CL2748Contig1P00309
ESV-1-79P00197
LQ0AAB3YC07FM1_SCFP00433
LQ0AAB17YC07FM1_SCFP00146
CL2668Contig1P01099
CL4401Contig1P01054
ESV-1-169P00945
LQ0AAB41YC04FM1_SCFP00542
CL3496Contig1P00115
CL4897Contig1P00852
CL2591Contig1P00105
CL2424Contig1P02361
LQ0AAB24YI01FM1_SCFP00388
LQ0AAB42YO08FM1_SCFP00446
CL849Contig1P01312
LQ0AAB85YP16RM1_SCFP00137
LQ0AAB42YC04FM1_SCFP00557
CL4923Contig1P00288
LQ0AAB36YH24FM1_SCFP00039
LQ0AAB102YO13FM1_SCFP00069
CL5887Contig1P00458
CL1171Contig1P02179
LQ0AAB40YJ22FM1_SCFP00099
CL924Contig1P00727
CL4695Contig1P01149
LQ0AAB74YO07RM1_SCFP00003
LQ0AAB54YI13RM1_SCFP00076
CL3981Contig1P00678
LQ0AAA2YG21FM1_SCFP00414
CL1671Contig1P00031
LQ0AAB97YE17RM1_SCFP00223
CL3181Contig1P00987
CL3018Contig1P00740
CL1630Contig1P01489
LQ0AAB80YD13RM1_SCFP00001
CL383Contig1P00488
CL1301Contig1P00015
CL2121Contig1P00519
LQ0AAB10YI03FM1_SCFP00248
CL6441Contig1P00722
CL1921Contig1P00748
LQ0AAB23YI14FM1_SCFP00347
LQ0AAB5YE02FM1_SCFP00388
CL7085Contig1P00133
LQ0ADA17YD01RM1_SCFP00153
CL7364Contig1P00473
LQ0AAB37YJ18FM1_SCFP00248
LQ0AAB95YN03RM1_SCFP00183
CL263Contig1P00505
CL5361Contig1P00109
LQ0ACA14YA06RM1_SCFP00003
CL1793Contig1P00753
LQ0AAB10YP05FM1_SCFP00008
CL5429Contig1P00025
CL6320Contig1P00112
LQ0AAB27YP03FM1_SCFP00128
CL3058Contig1P00248
CL5811Contig1P00087
CL7659Contig1P00358
CL1269Contig1P00329
CL1Contig43P00430
LQ0ACA14YD05RM1_SCFP00127
LQ0AAB22YH12FM1_SCFP00058
CL2932Contig1P00305
LQ0AAA5YG01FM1_SCFP00524
CL3267Contig1P00609
CL5867Contig1P00198
CL7246Contig1P00025
CL2879Contig1P00754
LQ0AAB14YP16FM1_SCFP00001
CL411Contig1P01268
LQ0AEA2YK09RM1_SCFP00134
LQ0AAB50YE08FM1_SCFP00297
CL4281Contig1P00528
LQ0ADA20YA17RM1_SCFP00078
LQ0AAB49YC13FM1_SCFP00492
LQ0AAB2YK04FM1_SCFP00008
CL5901Contig1P00771
CL1348Contig2P01163
LQ0ACA26YG01RM1_SCFP00012
CL4598Contig1P00013
LQ0AAB37YC04FM1_SCFP00074
CL4118Contig1P00420
CL5660Contig1P00253
LQ0AAB9YC11FM1_SCFP00421
LQ0AAA12YN24FM1_SCFP00234
LQ0AAB31YK23FM1_SCFP00344
LQ0AAB96YG17FM1_SCFP00176
LQ0AAB17YG22FM1_SCFP00587
CL47Contig1P02196
CL7333Contig1P00201
LQ0AEA9YE01RM1_SCFP00190
LQ0AAB1YI19RM1_SCFP00184
LQ0AAB13YO09FM1_SCFP00525
LQ0AAB82YH08FM1_SCFP00493
CL2457Contig1P00131
CL5631Contig1P00632
LQ0ADA17YE03RM1_SCFP00406
LQ0AAB52YD17FM1_SCFP00183
LQ0AAB74YK15RM1_SCFP00082
CL4475Contig1P00723
CL1355Contig1P01026
CL107Contig5P00379
CL3600Contig1P00531
LQ0AAB12YK10FM1_SCFP00048
CL1375Contig1P00033
LQ0AAB95YI20FM1_SCFP00257
LQ0AAB54YM17FM1_SCFP00404
LQ0AAB84YG04FM1_SCFP00516
LQ0AAB35YC23FM1_SCFP00333
CL6772Contig1P00418
LQ0AAB75YL17RM1_SCFP00286
CL4556Contig1P00001
LQ0AAB89YI02FM1_SCFP00241
CL1762Contig1P00955
CL6467Contig1P00004
LQ0ACA6YO11RM1_SCFP00145
CL1182Contig1P01781
CL5050Contig1P00176
LQ0AAB1YK06FM1_SCFP00329
CL5772Contig1P00216
LQ0AAB52YJ13RM1_SCFP00125
LQ0AAA20YO04FM1_SCFP00030
LQ0AAB5YG13FM1_SCFP00272
LQ0AAB45YJ02FM1_SCFP00104
CL6818Contig1P00298
CL3453Contig1P00756
CL1276Contig1P00885
CL3048Contig1P00110
LQ0AAB34YB08FM1_SCFP00099
CL2408Contig1P00045
CL4658Contig1P00214
LQ0AAB84YH07RM1_SCFP00034
LQ0AAB58YD16RM1_SCFP00221
CL4352Contig1P00189
LQ0AAB73YF04FM1_SCFP00001
LQ0AFA6YH15RM1_SCFP00248
LQ0ADA17YJ21RM1_SCFP00001
CL3423Contig1P00795
CL5945Contig1P00222
LQ0AAB38YD19FM1_SCFP00215
LQ0AAB84YN18RM1_SCFP00020
CL1280Contig1P00268
LQ0AAB88YC10RM1_SCFP00136
CL1121Contig1P00752
LQ0AAB51YD17RM1_SCFP00078
LQ0AAB78YK17FM1_SCFP00087
LQ0AAB77YC01FM1_SCFP00376
CL1404Contig1P00538
LQ0AAB23YD22FM1_SCFP00177
LQ0ACA3YB06RM1_SCFP00355
CL638Contig1P00104
LQ0ADA12YJ07RM1_SCFP00099
CL4234Contig1P00631
CL624Contig1P00456
CL1623Contig1P01424
LQ0AAB49YN21FM1_SCFP00124
LQ0AAB79YC12RM1_SCFP00336
CL3595Contig1P00242
CL4396Contig1P00845
LQ0AAB84YC24FM1_SCFP00115
LQ0AAB99YP22RM1_SCFP00180
LQ0AAA20YN09FM1_SCFP00471
LQ0ACA6YG19RM1_SCFP00098
LQ0AAB103YB04FM1_SCFP00098
CL1389Contig1P00052
CL6454Contig1P00124
LQ0ACA8YO04RM1_SCFP00292
CL6787Contig1P00070
LQ0AAB74YF05FM1_SCFP00020
LQ0AAB88YA23FM1_SCFP00053
LQ0AAB99YB24FM1_SCFP00155
LQ0AAB42YI16FM1_SCFP00233
CL6696Contig1P00433
CL4091Contig1P00233
LQ0AAB61YE09FM1_SCFP00348
LQ0AAB29YJ10FM1_SCFP00001
CL2674Contig1P00424
LQ0AAA20YE24FM1_SCFP00001
LQ0AAB27YP03FM1_SCFP00257
CL982Contig1P00079
LQ0AAB24YF01FM1_SCFP00423
LQ0AAA20YG15FM1_SCFP00168
LQ0AAB1YI08RM1_SCFP00079
CL4942Contig1P00028
CL1816Contig1P00161
LQ0AAB23YM02FM1_SCFP00104
LQ0AAB27YD16FM1_SCFP00006
CL5631Contig1P00950
LQ0AAB16YI08FM3_SCFP00284
CL7413Contig1P00010
LQ0AAA6YJ14FM1_SCFP00540
CL7292Contig1P00231
LQ0AEA6YD10RM1_SCFP00211
CL3055Contig1P00550
CL78Contig1P02317
CL4113Contig1P00130
LQ0AAB26YL12FM1_SCFP00023
CL3893Contig1P00012
CL5493Contig1P00563
LQ0AAB45YN19FM1_SCFP00039
LQ0ADA1YO18RM1_SCFP00090
CL6025Contig1P00071
CL1941Contig1P00696
CL7567Contig1P00296
CL606Contig1P00053
CL521Contig1P01591
CL288Contig1P02590
CL1631Contig1P00656
LQ0AAB63YF05RM1_SCFP00027
LQ0AAB53YN20RM1_SCFP00090
CL6841Contig1P00047
CL801Contig1P00211
LQ0ACA12YD11RM1_SCFP00011
LQ0AAB93YD13FM1_SCFP00170
CL5095Contig1P00451
CL6967Contig1P00586
CL6281Contig1P00255
CL6937Contig1P00009
LQ0AAA15YH22FM1_SCFP00209
CL2568Contig1P00318
CL3877Contig1P00616
CL3Contig4P00516
LQ0AAB2YK04FM1_SCFP00204
LQ0AAB35YI12FM1_SCFP00123
CL7278Contig1P00610
LQ0AAB87YH16FM1_SCFP00099
LQ0AAB78YC17RM1_SCFP00101
LQ0AAB93YG19FM1_SCFP00391
CL321Contig1P02936
CL6957Contig1P00141
CL1956Contig1P00152
CL4587Contig1P00736
CL3326Contig1P00100
CL4139Contig1P00106
CL4534Contig1P00591
LQ0AAB1YE15RM1_SCFP00209
LQ0AAB54YK18FM1_SCFP00037
LQ0AAB26YE13FM1_SCFP00149
CL4585Contig1P00794
CL7086Contig1P00738
CL1332Contig1P01257
LQ0AAB99YG22FM1_SCFP00291
LQ0AAA11YL24FM1_SCFP00421
LQ0AAB35YL10FM1_SCFP00029
LQ0AAB85YN21RM1_SCFP00059
LQ0AAB24YH22FM1_SCFP00135
LQ0ADA12YH12RM1_SCFP00086
LQ0AAB85YF22FM1_SCFP00055
CL4911Contig1P00364
CL4690Contig1P00089
CL3114Contig1P00187
CL1135Contig1P00366
LQ0ACA5YF06RM1_SCFP00133
LQ0ADA4YH21RM1_SCFP00024
CL48Contig1P01322
CL6065Contig1P00679
LQ0AAB68YG17RM1_SCFP00175
LQ0AAB79YK15RM1_SCFP00222
CL4980Contig1P00001
CL7360Contig1P00012
CL1280Contig1P00275
LQ0AAB29YC09FM1_SCFP00099
LQ0AAB34YD22FM1_SCFP00022
CL852Contig1P00587
LQ0AAB54YN03FM1_SCFP00196
CL5842Contig1P01011
LQ0AAB14YP23FM1_SCFP00518
LQ0AAB17YH10FM1_SCFP00156
CL5263Contig1P00102
CL3194Contig1P00051
LQ0ABA2YM06FM1_SCFP00001
CL3845Contig1P00033
LQ0AAB22YL02FM1_SCFP00045
CL4086Contig1P00693
LQ0AAB18YK01FM1_SCFP00050
CL1090Contig1P00716
CL5296Contig1P00118
CL13Contig13P01631
LQ0AAA14YI13FM1_SCFP00153
CL1517Contig1P00501
LQ0AAB40YA13FM1_SCFP00559
CL4374Contig1P00639
LQ0AAB38YM15FM1_SCFP00433
CL3024Contig1P01194
LQ0AAB8YK03FM1_SCFP00439
CL1122Contig1P00997
LQ0AAB96YG17RM1_SCFP00007
LQ0AEA9YM05RM1_SCFP00221
CL4975Contig1P01047
LQ0AEA7YJ02RM1_SCFP00058
CL7428Contig1P00198
LQ0ADA9YE11RM1_SCFP00201
CL501Contig1P02194
CL5375Contig1P00654
CL7358Contig1P00134
CL542Contig1P01970
LQ0AAA18YG05FM1_SCFP00244
CL1967Contig1P00756
ESV-1-188P00581
LQ0AAB8YF08FM1_SCFP00254
LQ0AAB66YM18FM1_SCFP00059
CL4289Contig1P00442
CL3589Contig1P00255
CL4700Contig1P00227
LQ0AAB43YE07FM1_SCFP00210
LQ0AAB88YD21FM1_SCFP00211
CL3210Contig1P01166
CL6514Contig1P00010
LQ0AAB53YA19FM1_SCFP00013
CL2252Contig1P00202
LQ0ADA9YD10RM1_SCFP00021
CL7678Contig1P00111
LQ0AAB14YD16FM1_SCFP00552
LQ0AAB65YE02FM1_SCFP00002
LQ0AAB71YF15FM1_SCFP00008
CL4222Contig1P00561
CL6896Contig1P00220
CL1049Contig1P00703
CL3718Contig1P00086
CL157Contig1P01615
LQ0AAB78YE06FM1_SCFP00136
CL7492Contig1P00515
LQ0AAB2YL19FM1_SCFP00001
CL2894Contig1P00104
CL6312Contig1P00001
LQ0AAB98YK15FM1_SCFP00423
CL5880Contig1P00042
CL2494Contig1P00360
CL3900Contig1P00028
CL6400Contig1P00042
LQ0AAB40YA08FM1_SCFP00478
CL80Contig8P00005
LQ0ADA17YJ21RM1_SCFP00014
CL2760Contig1P00803
LQ0AAB77YO21RM1_SCFP00061
LQ0AAB17YG05FM1_SCFP00443
CL989Contig1P00920
LQ0AAB74YC12FM1_SCFP00487
CL5957Contig1P00744
LQ0AAA2YB06RM1_SCFP00037
LQ0ADA18YJ12RM1_SCFP00446
CL6855Contig1P00332
LQ0ACA6YG01RM1_SCFP00073
LQ0ACA2YP13RM1_SCFP00038
CL4907Contig1P00351
CL7647Contig1P00607
CL4117Contig1P00080
LQ0AAB44YO21FM1_SCFP00118
LQ0AAA8YH10FM1_SCFP00034
CL1170Contig1P00553
LQ0AAB17YG09FM1_SCFP00230
CL3290Contig1P00378
LQ0AAB101YO09RM1_SCFP00235
LQ0AAB82YD04RM1_SCFP00343
LQ0AAB67YJ11FM1_SCFP00030
CL2463Contig1P00481
CL5274Contig1P00176
CL3037Contig1P00710
CL1829Contig1P00055
LQ0AAB50YN08FM1_SCFP00328
LQ0AAB43YJ11FM1_SCFP00308
CL705Contig1P00613
LQ0AAB74YA24RM1_SCFP00250
CL1205Contig1P00750
LQ0AAB37YI05FM1_SCFP00340
LQ0AAB39YO10FM1_SCFP00521
CL2723Contig1P00171
CL569Contig1P00708
CL3927Contig1P00144
CL636Contig2P01133
LQ0AAB18YE21FM1_SCFP00548
sctg1_155-348500-349100-WP00537
CL5332Contig1P00673
LQ0AAB91YJ03FM1_SCFP00440
LQ0AAB37YK13FM1_SCFP00083
LQ0AAB38YF14FM1_SCFP00002
CL2263Contig1P00001
LQ0AAB10YC15FM1_SCFP00644
CL7104Contig1P00849
LQ0AAB21YD15FM1_SCFP00618
LQ0AEA11YF23RM1_SCFP00003
CL4477Contig1P00009
LQ0AAB43YE07FM1_SCFP00121
CL1961Contig1P00542
CL7538Contig1P00394
LQ0AAB97YO23FM1_SCFP00179
CL2503Contig1P00961
LQ0AAB8YB20FM1_SCFP00207
CL2588Contig1P01029
CL2471Contig1P00037
LQ0AAB64YF21RM1_SCFP00191
LQ0AAB61YJ08RM1_SCFP00176
CL1012Contig1P00945
CL4440Contig1P00122
CL4030Contig1P00300
LQ0AAB5YE11FM1_SCFP00500
CL1792Contig1P00310
LQ0AAB99YN12FM1_SCFP00196
CL7494Contig1P00047
LQ0AAB52YF08RM1_SCFP00350
LQ0AAB16YE14FM3_SCFP00248
CL6799Contig1P00309
LQ0ADA17YD01RM1_SCFP00159
LQ0AAB89YB24RM1_SCFP00001
CL2795Contig1P01026
LQ0AAB2YH14FM1_SCFP00054
CL3325Contig1P00252
CL3881Contig1P00116
CL4010Contig1P00074
LQ0AAB35YC13FM1_SCFP00551
CL2031Contig1P00653
LQ0AAB47YB22FM1_SCFP00117
LQ0AAB27YF10FM1_SCFP00158
CL6898Contig1P00254
LQ0AAB1YM20RM1_SCFP00110
CL1165Contig1P01141
CL1397Contig1P00554
CL989Contig1P01415
LQ0AAB35YL10FM1_SCFP00291
LQ0AAB42YO14FM1_SCFP00429
CL2267Contig2P00241
CL6476Contig1P00564
CL1032Contig1P00013
CL4414Contig1P00598
CL4730Contig1P00098
CL5398Contig1P00359
LQ0AAB35YH01FM1_SCFP00491
LQ0AAB22YP12FM1_SCFP00488
LQ0ACA22YE17RM1_SCFP00007
LQ0AAB44YK24FM1_SCFP00323
CL96Contig1P01930
LQ0ACA22YO14RM1_SCFP00047
CL2615Contig1P00516
CL2082Contig1P00868
CL5107Contig1P00462
CL3Contig5P00431
LQ0AAB24YB22FM1_SCFP00341
CL3001Contig1P00430
LQ0AAA9YA15FM1_SCFP00437
LQ0AAB40YB13FM1_SCFP00310
CL4018Contig1P00502
LQ0AAA9YC17FM1_SCFP00230
LQ0AAB21YA19FM1_SCFP00591
CL954Contig1P00007
LQ0AFA6YC10RM1_SCFP00073
CL620Contig1P01406
LQ0AAB7YP02FM1_SCFP00503
LQ0ACA5YF24RM1_SCFP00088
CL1005Contig1P01595
LQ0AAB48YF19FM1_SCFP00246
CL7754Contig1P00553
LQ0AAB101YO21RM1_SCFP00165
LQ0AAB13YO09FM1_SCFP00518
CL2078Contig1P00275
CL4607Contig1P00006
LQ0AAB70YJ17FM1_SCFP00004
LQ0AAA23YK02FM1_SCFP00036
CL2633Contig1P00126
CL880Contig1P00096
CL198Contig1P02687
CL3619Contig1P00385
LQ0AAB12YI24FM1_SCFP00260
LQ0AAA11YE23FM1_SCFP00162
CL2351Contig1P00023
LQ0AAB17YC21FM1_SCFP00144
LQ0AAB104YE19FM1_SCFP00050
LQ0AAB3YM10FM1_SCFP00210
LQ0AAB10YC20FM1_SCFP00419
LQ0AAB87YM05RM1_SCFP00072
LQ0AAA2YM15FM1_SCFP00197
CL3922Contig1P00308
LQ0AAB34YD22FM1_SCFP00035
LQ0AAB75YN05FM1_SCFP00030
LQ0ADA13YL09RM1_SCFP00129
CL4847Contig1P00598
LQ0AAB44YA13FM1_SCFP00210
CL1960Contig1P00054
LQ0AAB1YM22RM1_SCFP00362
CL1538Contig1P01499
CL7564Contig1P00001
LQ0AAB31YJ22FM1_SCFP00212
LQ0AAB102YA02RM1_SCFP00209
CL6837Contig1P00285
CL7091Contig1P00117
CL2966Contig1P00591
LQ0AAB91YL14RM1_SCFP00247
CL2909Contig1P00490
LQ0AAB78YD24FM1_SCFP00297
LQ0AAB76YN04FM1_SCFP00202
LQ0AAB3YJ20FM1_SCFP00165
LQ0AAB35YD06FM1_SCFP00104
LQ0AAB60YA03FM1_SCFP00179
CL1366Contig1P00413
LQ0AAB41YI18FM1_SCFP00044
CL2386Contig1P00620
LQ0AAB90YC20FM1_SCFP00020
LQ0AAA1YH18FM1_SCFP00317
LQ0AAA1YN05RM1_SCFP00273
CL5085Contig1P00026
CL3946Contig1P00276
CL4646Contig1P00040
LQ0AAB32YM07FM1_SCFP00384
LQ0AAA22YI14FM1_SCFP00556
LQ0ADA1YO18RM1_SCFP00296
CL4904Contig1P00019
CL6448Contig1P01064
CL426Contig1P01456
CL6266Contig1P00465
CL7205Contig1P00324
CL3600Contig1P00629
CL4097Contig1P00201
CL3038Contig1P00109
CL4333Contig1P00689
LQ0AAB46YO17FM1_SCFP00091
LQ0ACA1YA01RM1_SCFP00017
LQ0AFA8YC14RM1_SCFP00331
LQ0AAB102YI05FM1_SCFP00386
CL6000Contig1P00209
LQ0AAB100YF06FM1_SCFP00368
LQ0ACA5YF22RM1_SCFP00169
CL2997Contig1P00475
CL6394Contig1P00401
LQ0AAB47YJ24FM1_SCFP00062
CL3696Contig1P00294
CL651Contig1P00668
CL5059Contig1P00182
CL2629Contig1P00056
CL4916Contig1P00126
CL4473Contig1P00774
CL5079Contig1P00469
CL574Contig1P01800
LQ0AAB31YC03FM1_SCFP00154
LQ0AAB25YD03FM1_SCFP00001
CL862Contig1P00548
LQ0AAB57YJ22RM1_SCFP00157
CL6391Contig1P00005
LQ0AAB37YB18FM1_SCFP00481
LQ0AAB30YB12FM1_SCFP00083
CL742Contig1P01308
LQ0ACA1YA01RM1_SCFP00138
CL2646Contig1P01326
CL2694Contig1P01348
CL80Contig9P00728
LQ0AAB14YD16FM1_SCFP00451
CL7151Contig1P00317
CL6791Contig1P00046
CL6463Contig1P00330
CL4439Contig1P00017
LQ0AAB34YC03FM1_SCFP00513
LQ0AAB43YI21FM1_SCFP00024
CL2883Contig1P00406
CL2269Contig1P01146
CL7280Contig1P00108
LQ0AAB76YH17RM1_SCFP00226
LQ0AAA22YJ24FM1_SCFP00506
LQ0ACA17YC04RM1_SCFP00088
CL7255Contig1P00090
LQ0AAB89YA19RM1_SCFP00170
CL4425Contig1P00825
CL6848Contig1P00422
CL3270Contig1P00398
CL1766Contig1P01163
CL382Contig1P00052
LQ0AAB21YJ14FM1_SCFP00079
CL5733Contig1P00669
CL6Contig3P00825
CL1563Contig1P00639
LQ0AEA1YI17FM1_SCFP00001
CL4747Contig1P00872
LQ0AAB25YH15FM1_SCFP00055
CL3634Contig1P00305
LQ0AAB103YK09FM1_SCFP00124
LQ0AAB99YM10FM1_SCFP00097
LQ0AAB86YD16FM1_SCFP00275
LQ0AAA13YP20FM1_SCFP00244
CL5267Contig1P00116
LQ0AAB23YE07FM1_SCFP00386
CL2977Contig1P00489
LQ0AAB33YE06FM1_SCFP00417
CL2781Contig1P00694
LQ0AEA3YD18RM1_SCFP00155
LQ0AAB26YB06FM1_SCFP00438
CL5087Contig1P00127
CL2229Contig1P00165
LQ0AAB45YP09FM1_SCFP00502
LQ0AAA13YL02FM1_SCFP00283
LQ0AAB58YJ17RM1_SCFP00115
LQ0AAB88YD21RM1_SCFP00127
CL6024Contig1P00210
CL3589Contig1P00042
CL13Contig17P00125
LQ0AAB30YB11FM1_SCFP00001
CL5188Contig1P00042
LQ0AAB47YA24FM1_SCFP00332
CL5217Contig1P00158
CL53Contig1P01790
CL3703Contig1P00095
CL200Contig1P00743
LQ0AAB76YA20FM1_SCFP00288
LQ0ADA7YK23RM1_SCFP00268
CL5994Contig1P00071
CL4305Contig1P00518
CL6824Contig1P00339
CL967Contig1P00819
CL719Contig1P02042
LQ0AAB12YA07FM1_SCFP00568
LQ0AAB6YK21FM1_SCFP00578
CL6060Contig1P00572
CL5687Contig1P00058
CL2298Contig1P01139
LQ0AAA1YK22RM1_SCFP00430
LQ0AAB21YP17FM1_SCFP00537
LQ0AAA21YB11FM1_SCFP00539
LQ0AAB9YC11FM1_SCFP00224
CL523Contig3P01440
CL1706Contig1P00567
LQ0AAB41YF07FM1_SCFP00151
CL302Contig1P01603
LQ0AAB96YG17RM1_SCFP00014
LQ0AAB87YK06FM1_SCFP00124
LQ0AAB45YC19FM1_SCFP00209
CL4666Contig1P00258
LQ0ACA5YF24RM1_SCFP00115
CL3832Contig1P01023
CL1389Contig1P00058
ESV-1-187P00191
LQ0AAB53YK02RM1_SCFP00156
LQ0AAB51YN20FM1_SCFP00511
CL2209Contig1P00029
CL5937Contig1P00076
CL2806Contig1P00385
CL2299Contig1P00300
LQ0ADA7YF20RM1_SCFP00001
LQ0AFA7YN12RM1_SCFP00024
CL3407Contig1P00610
CL5251Contig1P00546
CL886Contig1P01724
LQ0AAB91YC18RM1_SCFP00024
ESV-1-92P00087
CL842Contig1P00370
LQ0AAB78YA11RM1_SCFP00413
CL3277Contig1P00094
LQ0AAB54YN03FM1_SCFP00317
CL7030Contig1P00480
CL5217Contig1P00433
LQ0AAB91YI21RM1_SCFP00175
LQ0AAB94YL08FM1_SCFP00454
LQ0AAB80YA19FM1_SCFP00249
LQ0AAA2YC12RM1_SCFP00048
sctg1_230-184000-184500-WP00221
CL6591Contig1P00862
CL3696Contig1P00421
LQ0ACA20YJ05RM1_SCFP00037
CL1131Contig1P00852
CL2958Contig1P00149
LQ0AAB71YM08FM1_SCFP00133
LQ0AAB29YC18FM1_SCFP00172
LQ0ADA7YH23RM1_SCFP00147
CL88Contig1P03340
CL607Contig1P01063
LQ0AAB94YM17RM1_SCFP00146
CL6403Contig1P00439
LQ0AAB27YP23FM1_SCFP00525
LQ0AAB44YG05FM1_SCFP00506
CL19Contig1P01052
CL3349Contig1P00487
CL500Contig1P01380
LQ0ACA7YP20RM1_SCFP00312
CL7554Contig1P00241
CL1194Contig1P02067
LQ0AAB102YJ08FM1_SCFP00292
LQ0ACA22YL13RM1_SCFP00094
CL4423Contig1P00612
LQ0AAB46YJ22FM1_SCFP00089
LQ0ACA8YM14RM1_SCFP00117
LQ0AAB66YJ13FM1_SCFP00001
LQ0ACA9YG08RM1_SCFP00026
CL6865Contig1P00285
LQ0AAB17YF03FM1_SCFP00618
CL7455Contig1P00185
ESV-1-42P00346
LQ0AEA6YH12RM1_SCFP00037
LQ0AAB72YM02FM1_SCFP00063
CL2388Contig1P00582
LQ0AAB102YL07FM1_SCFP00200
CL207Contig1P01304
CL2360Contig1P01138
CL4835Contig1P00631
CL2600Contig1P00565
CL3167Contig1P00188
LQ0ADA19YE16RM1_SCFP00208
CL578Contig1P00909
LQ0AAB77YF20FM1_SCFP00290
CL3503Contig1P00001
LQ0AAB41YK18FM1_SCFP00440
LQ0AAB86YF08FM1_SCFP00054
CL3837Contig1P00028
CL7259Contig1P00259
LQ0AAB69YE01RM1_SCFP00008
LQ0AAB6YA07FM1_SCFP00172
LQ0AAB100YF24FM1_SCFP00282
CL2106Contig1P00580
CL5949Contig1P00925
CL1692Contig2P00196
LQ0AAB61YH17FM1_SCFP00441
LQ0AAA7YM07FM1_SCFP00117
LQ0AAB31YM17FM1_SCFP00476
LQ0AEA4YE08RM1_SCFP00180
CL641Contig1P02610
sctg1_329-181000-181600-WP00221
CL1862Contig1P00611
LQ0AAB57YJ13FM1_SCFP00005
CL3523Contig1P00144
LQ0AAB5YH06FM1_SCFP00284
CL6205Contig1P00432
LQ0AAB23YJ05FM1_SCFP00067
CL5976Contig1P00253
CL3852Contig1P00266
LQ0AAA16YA04FM1_SCFP00021
CL983Contig1P00348
CL2895Contig1P00398
CL6321Contig1P00319
CL6385Contig1P00015
LQ0AAB59YE21FM1_SCFP00210
LQ0AAB12YJ08FM1_SCFP00052
CL4808Contig1P00756
LQ0AAB15YP20FM1_SCFP00130
CL3310Contig1P00624
CL7104Contig1P00580
LQ0AAB99YA03RM1_SCFP00056
CL3165Contig1P00457
LQ0AAA2YD18RM1_SCFP00305
CL4153Contig1P00885
CL1011Contig1P00633
CL5779Contig1P00281
CL6820Contig1P00240
LQ0AAB60YE08FM1_SCFP00290
CL6263Contig1P00027
LQ0AAB88YD21RM1_SCFP00119
LQ0AAB22YF20FM1_SCFP00403
LQ0AAB21YB12FM1_SCFP00586
LQ0AAB54YF10RM1_SCFP00001
CL2382Contig1P00925
LQ0AAB69YJ12FM1_SCFP00113
CL7283Contig1P00212
CL2631Contig1P00002
CL4301Contig1P00116
LQ0AAB45YG22FM1_SCFP00057
CL7545Contig1P00491
CL4763Contig1P00173
LQ0AAB86YK12RM1_SCFP00052
LQ0AFA3YK05RM1_SCFP00161
LQ0AAA21YL02FM1_SCFP00133
LQ0AEA4YI16RM1_SCFP00125
CL202Contig1P00615
LQ0AAB60YE21FM1_SCFP00217
LQ0ACA23YE03RM1_SCFP00249
CL1641Contig1P00546
LQ0AAB63YA22FM1_SCFP00289
LQ0AAB8YA07FM1_SCFP00575
CL5551Contig1P00469
LQ0AAB37YC20FM1_SCFP00413
CL5438Contig1P00421
CL7010Contig1P00004
CL1412Contig1P00737
LQ0AAA10YK05FM1_SCFP00045
LQ0AAB33YL09FM1_SCFP00464
LQ0AAB96YM21RM1_SCFP00109
CL7613Contig1P00325
LQ0AAA2YJ04RM1_SCFP00086
CL2218Contig1P00537
CL570Contig1P00302
CL137Contig1P00255
LQ0AAB34YH09FM1_SCFP00007
CL1574Contig1P00215
CL3759Contig1P00677
CL2719Contig1P00785
LQ0AAB52YO02RM1_SCFP00078
CL2881Contig1P00877
CL5324Contig1P00500
LQ0AAB88YP09RM1_SCFP00136
CL7664Contig1P00487
LQ0AAB21YJ13FM1_SCFP00195
CL1Contig15P01118
CL921Contig1P00046
CL3239Contig1P00391
LQ0AAB29YI13FM1_SCFP00485
LQ0AAB93YA14RM1_SCFP00211
LQ0AAB86YM21RM1_SCFP00024
CL4843Contig1P00014
LQ0AAB26YK01FM1_SCFP00019
CL570Contig3P01199
LQ0AFA7YJ09RM1_SCFP00001
LQ0AAA17YD08FM1_SCFP00199
LQ0AAB58YD08RM1_SCFP00184
CL2404Contig1P00677
LQ0AAB10YL13FM1_SCFP00530
LQ0ACA24YC06RM1_SCFP00092
LQ0AAA12YK24FM1_SCFP00490
CL7057Contig1P00366
LQ0AEA1YI17FM1_SCFP00068
CL5824Contig1P00712
CL6385Contig1P00004
LQ0AAB15YH23FM1_SCFP00360
LQ0AAB82YC20FM1_SCFP00052
LQ0AAA14YC15FM1_SCFP00286
CL3145Contig1P00809
LQ0AAB42YK20FM1_SCFP00083
LQ0AFA8YK20RM1_SCFP00125
CL1848Contig1P00554
LQ0AAB24YF05FM1_SCFP00189
CL7431Contig1P00093
CL3226Contig1P00102
CL5261Contig1P00063
CL2553Contig1P00679
CL595Contig2P00871
CL84Contig3P00800
LQ0AAB103YF03FM1_SCFP00051
LQ0AAB59YL03FM1_SCFP00001
LQ0ACA2YE17RM1_SCFP00004
LQ0AAB81YO10FM1_SCFP00146
CL101Contig5P02039
CL6442Contig1P00226
LQ0AAB30YF20FM1_SCFP00454
CL30Contig1P00008
LQ0AAA13YL02FM1_SCFP00588
LQ0AAB54YF10RM1_SCFP00003
CL5864Contig1P00348
CL1153Contig1P01282
LQ0AAB97YI14RM1_SCFP00180
CL6059Contig1P00276
LQ0AAB86YP08RM1_SCFP00115
CL6823Contig1P00608
CL4866Contig1P00543
LQ0AFA3YK24RM1_SCFP00100
LQ0AAB81YD15RM1_SCFP00367
CL4234Contig1P00330
CL7354Contig1P00460
CL261Contig1P00880
CL7783Contig1P00297
CL275Contig1P01789
CL1623Contig1P00828
LQ0AAB12YP21FM1_SCFP00289
LQ0AAB42YH22FM1_SCFP00137
CL5181Contig1P00189
LQ0AAB97YE17RM1_SCFP00350
CL5832Contig1P00438
CL73Contig1P00838
LQ0AAB4YF17FM1_SCFP00002
CL5621Contig1P00292
LQ0AAB42YG12FM1_SCFP00089
CL6020Contig1P00583
LQ0AAB17YI21FM1_SCFP00047
LQ0AAB1YO02RM1_SCFP00030
CL515Contig1P02192
CL2077Contig1P00523
LQ0ADA22YG11RM1_SCFP00003
LQ0AAB28YG01FM1_SCFP00071
CL3416Contig1P00774
CL163Contig1P02117
LQ0AAB77YC01FM1_SCFP00361
CL1181Contig1P00099
LQ0AAB85YK13FM1_SCFP00398
LQ0AAB74YB21FM1_SCFP00269
LQ0AAB1YG07RM1_SCFP00107
CL1046Contig1P00902
CL4221Contig1P00158
LQ0AAB22YL21FM1_SCFP00131
LQ0AAB93YG17RM1_SCFP00011
CL3075Contig1P00417
LQ0AAB22YO02FM1_SCFP00132
LQ0AAB42YE20FM1_SCFP00419
CL7Contig12P00672
CL2254Contig1P00642
LQ0AAB89YI02FM1_SCFP00118
LQ0AEA5YG18RM1_SCFP00070
CL4469Contig1P01134
CL2234Contig1P00178
CL7718Contig1P00841
CL988Contig1P00863
LQ0AAB88YD21FM1_SCFP00072
ESV-1-91P00395
LQ0AAA5YK22FM1_SCFP00247
CL129Contig3P00009
LQ0ADA21YC16RM1_SCFP00066
CL686Contig1P01107
CL623Contig1P00488
CL3430Contig1P00615
LQ0AAB23YA02FM1_SCFP00632
LQ0AAB46YB18FM1_SCFP00347
LQ0AAB60YI11RM1_SCFP00048
CL1378Contig2P00082
LQ0AAB80YD20FM1_SCFP00366
CL365Contig1P01366
CL3810Contig1P00651
LQ0AAB43YI21FM1_SCFP00164
CL2021Contig1P00167
CL34Contig3P00370
CL6219Contig1P00703
LQ0AAB9YB24FM1_SCFP00365
CL1043Contig1P00484
CL4012Contig1P00252
LQ0AAB22YO02FM1_SCFP00139
CL1535Contig1P00767
CL6144Contig1P00373
CL4020Contig1P00469
LQ0AAB14YD22FM1_SCFP00490
LQ0AAB49YH07FM1_SCFP00191
CL6937Contig1P00010
CL7580Contig1P00667
LQ0ACA12YC23RM1_SCFP00004
LQ0AAB82YL16RM1_SCFP00057
CL6743Contig1P00473
CL6914Contig1P00257
LQ0AAB83YB04FM1_SCFP00464
LQ0AEA2YH17RM1_SCFP00337
LQ0AAB82YI21FM1_SCFP00295
LQ0AAB3YN12FM1_SCFP00083
LQ0AAB102YI16FM1_SCFP00418
LQ0AAB77YJ08FM1_SCFP00265
CL5744Contig1P00533
CL1940Contig1P00545
LQ0ACA17YC18RM1_SCFP00073
CL1801Contig1P00809
LQ0AAB75YD01FM1_SCFP00176
CL705Contig1P00622
CL1088Contig1P00813
CL4023Contig1P00225
LQ0AAB90YA01FM1_SCFP00117
LQ0AAB82YH08FM1_SCFP00096
CL6375Contig1P00944
CL4698Contig1P00805
CL1239Contig1P01175
CL1147Contig1P00228
CL4180Contig1P00161
CL803Contig1P01205
LQ0AAB10YM14FM1_SCFP00079
CL177Contig1P01499
CL24Contig4P00001
CL4228Contig1P00480
CL7104Contig1P00837
CL3567Contig1P00298
LQ0AAB97YI14FM1_SCFP00078
CL335Contig1P01342
CL1455Contig1P00130
LQ0AAA5YE16FM1_SCFP00418
LQ0AAB3YF11FM1_SCFP00007
CL5618Contig1P00532
LQ0AAA17YN22FM1_SCFP00544
CL13Contig14P02394
LQ0AAB8YH13FM1_SCFP00132
LQ0ADA10YL12RM1_SCFP00191
LQ0AAB88YH01RM1_SCFP00171
LQ0AAB15YI02FM1_SCFP00382
LQ0AAB11YJ03FM1_SCFP00013
CL6463Contig1P00298
LQ0AAB32YL21FM1_SCFP00136
CL247Contig1P01760
CL7488Contig1P00061
LQ0AAB10YB12FM1_SCFP00240
LQ0AAB36YP02FM1_SCFP00499
LQ0AAA13YO11FM1_SCFP00031
CL3120Contig1P00204
CL3570Contig1P00176
CL4694Contig1P00069
LQ0AAB15YK17FM1_SCFP00542
CL480Contig1P01152
LQ0AAB80YD20FM1_SCFP00471
LQ0AAB93YM22RM1_SCFP00009
CL231Contig1P02257
LQ0AAB30YF20FM1_SCFP00462
LQ0AAB13YH19FM1_SCFP00088
CL4330Contig1P00883
LQ0AAB43YB19FM1_SCFP00324
CL413Contig1P01604
CL3608Contig1P00600
CL2401Contig1P00430
CL6834Contig1P00325
CL271Contig1P01588
CL7120Contig1P00001
CL5511Contig1P00263
CL2025Contig1P00586
LQ0AAB69YM10FM1_SCFP00016
CL5042Contig1P00292
LQ0AAB77YJ07RM1_SCFP00026
LQ0ACA15YA17RM1_SCFP00298
CL768Contig1P01469
LQ0AAB70YM21RM1_SCFP00269
LQ0ACA1YC21RM1_SCFP00007
LQ0AAB48YN05FM1_SCFP00472
CL6969Contig1P00033
CL5176Contig1P00763
CL7067Contig1P00415
CL6922Contig1P00628
CL7328Contig1P00247
CL4232Contig1P00070
LQ0AAB28YM02FM1_SCFP00016
CL1216Contig1P01215
CL437Contig2P00483
LQ0AAB67YE15FM1_SCFP00037
CL363Contig1P01820
CL11Contig1P01777
LQ0AAB72YO20RM1_SCFP00211
CL3639Contig1P00521
CL3624Contig1P00026
CL3323Contig1P00543
CL5738Contig1P00120
LQ0AAB13YH19FM1_SCFP00327
CL6126Contig1P00449
LQ0ADA7YN01RM1_SCFP00118
LQ0AAB72YO10RM1_SCFP00364
CL6099Contig1P00472
CL3377Contig1P00906
CL5385Contig1P00431
LQ0AAB58YE20RM1_SCFP00387
LQ0ADA10YC03RM1_SCFP00197
LQ0AAB32YH04FM1_SCFP00315
LQ0AAB27YI17FM1_SCFP00253
CL4232Contig1P00251
CL248Contig2P01501
LQ0AAA13YA11FM1_SCFP00180
LQ0AAB9YJ16FM1_SCFP00423
LQ0AAB97YK23FM1_SCFP00027
LQ0AAB88YB03FM1_SCFP00345
LQ0AAA11YC06FM1_SCFP00189
CL1526Contig1P01685
LQ0AAB7YL22FM1_SCFP00512
CL751Contig1P01355
LQ0AAB21YE06FM1_SCFP00311
LQ0AEA5YP13RM1_SCFP00125
LQ0AAB5YC11FM1_SCFP00399
LQ0AAB17YH18FM1_SCFP00356
CL7360Contig1P00326
CL4097Contig1P00185
CL7559Contig1P00228
LQ0AAB57YD10RM1_SCFP00063
LQ0AAA1YH15FM1_SCFP00311
CL2959Contig1P00045
LQ0ACA23YP13RM1_SCFP00321
LQ0AAB14YN23FM1_SCFP00436
LQ0AAB75YH14RM1_SCFP00002
CL4564Contig1P00771
CL6696Contig1P00644
CL1529Contig1P00558
CL3069Contig1P01178
LQ0ACA20YF03RM1_SCFP00082
CL166Contig1P02218
LQ0AAB41YP22FM1_SCFP00299
LQ0AEA1YM20FM1_SCFP00067
CL4857Contig1P00371
CL3142Contig1P00474
CL6606Contig1P00473
CL872Contig1P01147
CL3221Contig1P00514
LQ0ACA21YB10RM1_SCFP00076
CL3918Contig1P00006
LQ0AAB100YJ03RM1_SCFP00195
CL469Contig1P01117
LQ0AAB17YP02FM1_SCFP00004
LQ0AAB2YJ23FM1_SCFP00056
LQ0AFA1YE01RM1_SCFP00038
LQ0AAB85YF07RM1_SCFP00034
LQ0AAA12YC03FM1_SCFP00650
CL454Contig1P00828
LQ0AAB23YJ05FM1_SCFP00079
CL5222Contig1P00949
LQ0AAB99YG02RM1_SCFP00075
CL1Contig6P01518
CL7435Contig1P00159
CL1248Contig1P00651
ESV-1-29P01208
CL230Contig1P02287
CL1203Contig1P01187
LQ0ADA17YD01RM1_SCFP00156
LQ0AAB31YC16FM1_SCFP00250
LQ0AAB36YM17FM1_SCFP00314
CL4496Contig1P00550
LQ0AAB21YJ04FM1_SCFP00220
CL1751Contig1P01567
LQ0AAB1YI19RM1_SCFP00576
CL7326Contig1P00234
LQ0ADA17YJ21RM1_SCFP00250
CL5600Contig1P00718
LQ0AAB44YH03FM1_SCFP00011
LQ0AAA13YK08FM1_SCFP00191
CL2263Contig1P00004
CL108Contig1P02955
LQ0AAB5YF05FM1_SCFP00514
ESV-1-71P00829
CL7377Contig1P00378
LQ0AAB6YO01FM1_SCFP00121
CL4881Contig1P00595
CL6056Contig1P00095
CL4484Contig1P00258
CL897Contig1P01598
LQ0AAB7YG04FM1_SCFP00509
LQ0AAB28YC02FM1_SCFP00178
CL5215Contig1P00147
CL826Contig1P01383
CL2191Contig1P00531
CL6024Contig1P00365
CL4252Contig1P00238
LQ0AAB29YC09FM1_SCFP00124
LQ0AFA5YB05RM1_SCFP00005
LQ0AEA2YL03RM1_SCFP00342
LQ0AAB98YP18RM1_SCFP00021
CL1136Contig1P01348
CL4018Contig1P00273
LQ0AFA5YL05RM1_SCFP00037
CL4814Contig1P00146
LQ0AAB1YF10RM1_SCFP00351
LQ0AAB35YG15FM1_SCFP00003
LQ0AAB5YD08FM1_SCFP00412
LQ0AAB23YA15FM1_SCFP00081
CL7119Contig1P00289
CL3802Contig1P00340
CL6664Contig1P00056
CL7613Contig1P00185
CL2214Contig1P00517
CL107Contig1P01751
CL522Contig1P01386
LQ0AAB54YO21FM1_SCFP00405
CL3942Contig1P00337
CL7388Contig1P00268
LQ0AAB12YH08FM1_SCFP00579
CL3080Contig1P00612
LQ0AAB30YN06FM1_SCFP00287
LQ0AAA12YK01FM1_SCFP00229
CL2759Contig1P00654
CL528Contig1P00989
CL363Contig1P01877
LQ0AEA1YD06FM1_SCFP00133
LQ0ADA13YH20RM1_SCFP00117
CL5526Contig1P00655
CL285Contig1P04219
LQ0AAB12YM14FM1_SCFP00256
LQ0AAB6YH13FM1_SCFP00273
LQ0AAB73YJ15FM1_SCFP00259
CL3257Contig1P00850
CL6100Contig1P00048
LQ0AAB93YA14FM1_SCFP00158
CL2133Contig1P00235
CL3944Contig1P00008
LQ0AAB66YM01RM1_SCFP00007
LQ0AAB73YF23FM1_SCFP00043
CL1126Contig1P00779
LQ0AAB75YA13FM1_SCFP00091
LQ0AAB58YG11RM1_SCFP00365
LQ0AAA15YE15FM1_SCFP00505
CL1591Contig1P00147
LQ0AAB64YM24FM1_SCFP00353
LQ0ACA15YK19RM1_SCFP00174
LQ0AAB22YH16FM1_SCFP00228
LQ0ACA25YD13RM1_SCFP00123
LQ0AAB5YO15FM1_SCFP00304
LQ0AAB47YH13FM1_SCFP00338
CL7419Contig1P00137
LQ0AFA4YG03RM1_SCFP00173
CL4146Contig1P00704
LQ0AAB1YG18RM1_SCFP00079
CL3176Contig1P00604
CL2411Contig1P00555
CL730Contig1P00818
LQ0ACA5YC10RM1_SCFP00240
CL181Contig1P02257
CL6891Contig1P00196
CL1176Contig1P00792
CL5448Contig1P00035
LQ0AAB24YC07FM1_SCFP00284
LQ0AAA2YJ11FM1_SCFP00086
LQ0AAB21YF22FM1_SCFP00434
CL1226Contig1P00267
LQ0AAA6YM02FM1_SCFP00149
LQ0ACA7YP20RM1_SCFP00324
CL2822Contig1P00245
CL1808Contig1P01144
CL5256Contig1P00485
LQ0AAB39YJ17FM1_SCFP00009
CL7745Contig1P00289
LQ0AAB48YJ16FM1_SCFP00012
LQ0AAB76YG04FM1_SCFP00140
CL4348Contig1P00528
CL7806Contig1P00397
CL4912Contig1P00657
LQ0AAB45YJ02FM1_SCFP00102
LQ0AAB48YG24FM1_SCFP00029
LQ0AFA6YF08RM1_SCFP00105
CL392Contig1P01233
LQ0AAA16YC20FM1_SCFP00365
CL4Contig1P01474
LQ0AAB37YA02FM1_SCFP00022
LQ0AAB50YA04FM1_SCFP00204
LQ0AFA1YL09RM1_SCFP00060
LQ0AAB57YF06FM1_SCFP00264
CL3388Contig1P00550
CL5593Contig1P01072
CL7560Contig1P00517
LQ0AAB22YP02FM1_SCFP00172
CL2194Contig1P00237
LQ0AAB32YN09FM1_SCFP00144
LQ0AAB96YK16RM1_SCFP00111
LQ0AAB58YN05RM1_SCFP00108
CL5423Contig1P00098
LQ0AAA14YM01FM1_SCFP00078
CL2543Contig1P00512
CL2747Contig1P00301
CL371Contig1P01352
CL4266Contig1P00474
CL4Contig3P01340
CL4581Contig1P00174
LQ0AAB59YO02FM1_SCFP00250
CL5045Contig1P00364
CL4022Contig1P00005
CL3029Contig1P01041
LQ0AAB74YK15RM1_SCFP00092
CL1103Contig1P00853
CL2372Contig1P01065
CL2890Contig1P00602
LQ0AAB69YE01RM1_SCFP00031
LQ0AAB99YM17FM1_SCFP00001
CL3953Contig1P00026
CL4344Contig1P00438
CL6098Contig1P00237
CL3489Contig1P00555
CL3864Contig1P00410
LQ0AAB26YP10FM1_SCFP00001
LQ0AAA2YB23FM1_SCFP00407
CL1951Contig1P00618
LQ0ADA12YJ07RM1_SCFP00108
LQ0AAB25YK09FM1_SCFP00559
LQ0ADA11YE06RM1_SCFP00103
LQ0AAA23YK03FM1_SCFP00343
LQ0ACA21YD07RM1_SCFP00570
CL2648Contig1P00326
CL6829Contig1P00038
CL6164Contig1P00005
LQ0AAB1YH24FM1_SCFP00512
LQ0AAB76YD16RM1_SCFP00349
LQ0AAB60YH23FM1_SCFP00339
CL4725Contig1P00073
LQ0AAB33YK16FM1_SCFP00008
CL5168Contig1P00351
LQ0AAB51YN20FM1_SCFP00500
LQ0AAB38YA08FM1_SCFP00001
LQ0AAA9YM19FM1_SCFP00244
LQ0AAB53YF21FM1_SCFP00384
CL3686Contig1P00369
CL1Contig18P00593
LQ0AAB32YG18FM1_SCFP00547
CL7083Contig1P00818
CL2859Contig1P00484
CL7516Contig1P00286
LQ0AAA9YC01FM1_SCFP00449
CL7412Contig1P00111
CL200Contig2P01882
CL4943Contig1P00298
LQ0AAB17YA14FM1_SCFP00388
CL300Contig1P01588
CL3297Contig1P00495
LQ0AAB6YA05FM1_SCFP00132
LQ0AAB79YO12FM1_SCFP00228
CL6632Contig1P00064
LQ0AAB27YO21FM1_SCFP00350
CL1774Contig1P00525
LQ0AAA3YH10FM1_SCFP00536
LQ0AAB72YN22FM1_SCFP00277
LQ0AAB93YP19FM1_SCFP00356
CL1706Contig1P01160
CL5039Contig1P00071
CL3586Contig1P00202
LQ0AAB43YL14FM1_SCFP00393
CL491Contig1P01695
LQ0ACA16YN02RM1_SCFP00179
CL1Contig51P00190
CL5558Contig1P00033
LQ0AAB57YD21FM1_SCFP00071
LQ0AAB42YD15FM1_SCFP00345
CL4526Contig1P00152
LQ0AAA10YJ13FM1_SCFP00031
LQ0AAB98YF14FM1_SCFP00016
CL3350Contig2P00150
LQ0AAB33YL09FM1_SCFP00145
CL760Contig1P00407
LQ0AAB35YH12FM1_SCFP00052
LQ0AAB26YP03FM1_SCFP00144
CL2522Contig1P01106
LQ0AAA3YO14FM1_SCFP00012
CL599Contig1P02085
LQ0AAA20YA18FM1_SCFP00455
CL3022Contig1P00058
LQ0AAB96YI11FM1_SCFP00037
CL888Contig1P02003
LQ0AAB17YO04FM1_SCFP00349
CL7216Contig1P00046
CL3195Contig1P00961
CL6152Contig1P00070
CL6382Contig1P00089
CL850Contig1P01342
CL2148Contig1P00208
CL4404Contig1P00084
LQ0AAA19YJ16FM1_SCFP00130
LQ0AAB18YK20FM1_SCFP00570
CL881Contig1P00016
LQ0AAB4YC07FM1_SCFP00131
CL7702Contig1P00273
LQ0AAB33YP13FM1_SCFP00002
CL7465Contig1P00482
CL2272Contig1P00023
LQ0AAB66YK13RM1_SCFP00157
CL153Contig1P00571
CL3618Contig1P00122
CL666Contig1P00690
LQ0AAB8YK22FM1_SCFP00465
LQ0AAB67YA13FM1_SCFP00057
CL4332Contig1P00231
LQ0AAB42YK06FM1_SCFP00290
CL5508Contig1P00169
LQ0AAB60YD01FM1_SCFP00048
CL3208Contig1P00892
CL1578Contig1P00045
LQ0AAB71YB18FM1_SCFP00100
CL5142Contig1P00194
CL3835Contig1P00134
CL4068Contig1P00013
CL4815Contig1P00672
CL1586Contig1P00369
CL3616Contig1P00385
LQ0AAB4YE03FM1_SCFP00202
LQ0AAB6YG03FM1_SCFP00051
LQ0AAA21YF20FM1_SCFP00226
CL1403Contig1P00083
LQ0AAB66YE08FM1_SCFP00113
CL7318Contig1P00469
LQ0AAB56YE16FM1_SCFP00007
LQ0AEA6YO01RM1_SCFP00116
LQ0AAB21YG21FM1_SCFP00287
CL7725Contig1P00444
LQ0AAB25YM08FM1_SCFP00415
LQ0AAB9YE12FM1_SCFP00441
CL1132Contig1P01643
CL1573Contig1P00642
LQ0AAB74YD11FM1_SCFP00286
LQ0AAA15YN22FM1_SCFP00222
CL4089Contig1P00919
CL7679Contig1P00256
LQ0ACA4YC24RM1_SCFP00001
CL2420Contig1P01552
LQ0AAB52YO02RM1_SCFP00168
CL7500Contig1P00058
LQ0AAB39YN11FM1_SCFP00442
LQ0AAB48YF19FM1_SCFP00169
CL310Contig1P00191
CL285Contig1P03870
CL1447Contig1P00976
LQ0AAB7YM06FM1_SCFP00144
LQ0AAA22YH03FM1_SCFP00479
LQ0AEA11YO07RM1_SCFP00003
LQ0AEA9YM05RM1_SCFP00332
CL3231Contig1P00299
CL2949Contig1P00272
CL1863Contig1P00502
LQ0AAB38YO10FM1_SCFP00068
CL4069Contig1P00818
LQ0AAA16YB10FM1_SCFP00075
CL6043Contig1P00232
CL3431Contig1P00780
CL5173Contig1P00492
LQ0AAB88YL12RM1_SCFP00164
LQ0AAA18YP16FM1_SCFP00052
LQ0AAB44YK24FM1_SCFP00461
LQ0AAB80YC15FM1_SCFP00106
LQ0AAB86YN03FM1_SCFP00048
CL3852Contig1P00485
LQ0AAB26YM03FM1_SCFP00127
LQ0AAA7YG01FM1_SCFP00084
CL607Contig1P01056
CL1517Contig1P00287
CL782Contig1P01460
CL940Contig1P00389
LQ0AAB48YJ19FM1_SCFP00142
LQ0AAB21YC18FM1_SCFP00143
CL1046Contig1P00985
CL2994Contig1P00363
CL2108Contig1P00920
CL2671Contig1P00576
CL3194Contig1P00044
LQ0AAB83YP06FM1_SCFP00099
LQ0AAB31YH17FM1_SCFP00110
CL7141Contig1P00253
LQ0AAB5YN11FM1_SCFP00375
CL296Contig1P01790
CL7376Contig1P00404
LQ0AAB81YH06FM1_SCFP00233
LQ0AAB37YP06FM1_SCFP00322
LQ0ADA7YH23RM1_SCFP00177
CL3968Contig1P00276
LQ0AAB82YC20FM1_SCFP00044
LQ0AAB69YM10FM1_SCFP00038
CL1535Contig1P00378
LQ0AAB61YN05FM1_SCFP00092
CL7327Contig1P00215
LQ0ACA24YA24RM1_SCFP00027
LQ0AAB53YD07FM1_SCFP00612
LQ0AAA17YI21FM1_SCFP00373
LQ0AAB99YF04FM1_SCFP00002
LQ0AAB98YG22RM1_SCFP00157
LQ0AAB96YK03FM1_SCFP00267
LQ0AAB9YG08FM1_SCFP00590
CL2159Contig1P01053
LQ0AAB66YM18FM1_SCFP00015
LQ0AAB88YH01FM1_SCFP00492
LQ0AAB75YF13RM1_SCFP00005
LQ0AAA6YN21FM1_SCFP00385
LQ0AAA2YM06FM1_SCFP00096
LQ0AAB27YO13FM1_SCFP00258
CL3080Contig1P00223
LQ0AAB22YD10FM1_SCFP00343
LQ0AAB39YE09FM1_SCFP00365
CL2312Contig1P00560
LQ0AAB83YJ10FM1_SCFP00011
LQ0AAB32YO05FM1_SCFP00449
CL488Contig1P00156
CL1757Contig1P00395
CL2905Contig1P00420
CL3878Contig1P00333
LQ0AAB9YK11FM1_SCFP00496
LQ0AAB22YM02FM1_SCFP00522
CL3624Contig1P00182
CL824Contig1P00656
LQ0AAB18YD03FM1_SCFP00005
CL11Contig2P01047
LQ0AAB47YJ24FM1_SCFP00097
CL2300Contig1P01067
LQ0AAB66YD20FM1_SCFP00018
LQ0AEA6YE11RM1_SCFP00026
CL260Contig2P00643
CL3026Contig1P00326
LQ0AAB31YC03FM1_SCFP00392
LQ0AAB49YI24FM1_SCFP00257
LQ0AAB75YA13RM1_SCFP00002
CL75Contig3P00779
LQ0AAB35YH05FM1_SCFP00474
LQ0ABA2YC09FM1_SCFP00079
LQ0AAB27YM18FM1_SCFP00012
LQ0AAB63YF05RM1_SCFP00037
CL3189Contig1P00514
LQ0AAB23YF11FM1_SCFP00673
LQ0AAB85YN21RM1_SCFP00058
CL3070Contig1P00234
LQ0AAB13YJ06FM1_SCFP00301
CL7525Contig1P00370
CL1100Contig1P00234
CL5759Contig1P00421
CL602Contig1P00746
CL5432Contig1P00205
LQ0AAB1YB21FM1_SCFP00315
CL1156Contig1P01236
CL5978Contig1P00083
LQ0AAB102YD16RM1_SCFP00067
LQ0AEA6YG23RM1_SCFP00049
LQ0AAA1YB06FM1_SCFP00193
CL6492Contig1P00954
LQ0AAB34YC20FM1_SCFP00330
CL1308Contig1P00836
LQ0AAB75YE17FM1_SCFP00405
CL5983Contig1P00430
CL2209Contig1P00191
LQ0AAB57YD21FM1_SCFP00075
LQ0AEA2YI19RM1_SCFP00376
CL7702Contig1P00213
LQ0AAB57YF17FM1_SCFP00237
CL4136Contig1P01034
ESV-1-55P00123
LQ0AAA19YK01FM1_SCFP00009
CL123Contig1P01900
CL1083Contig1P00616
LQ0AAB26YO19FM1_SCFP00383
LQ0AAB7YH16FM1_SCFP00252
CL1955Contig1P00914
CL545Contig1P01498
LQ0ADA13YH20RM1_SCFP00129
LQ0AAB42YN15FM1_SCFP00480
LQ0AAB36YP14FM1_SCFP00406
CL3429Contig1P00722
LQ0AAB64YO12FM1_SCFP00492
CL1Contig21P00795
CL4752Contig1P00075
LQ0AAB22YN16FM1_SCFP00369
LQ0AAA6YJ03FM1_SCFP00286
CL6166Contig1P00427
LQ0ACA3YP18RM1_SCFP00498
CL3567Contig1P00039
CL3349Contig1P00399
LQ0AAB85YA13RM1_SCFP00051
LQ0AAB79YK07RM1_SCFP00368
LQ0AAB91YD21FM1_SCFP00372
CL5112Contig1P00551
LQ0ACA20YF03RM1_SCFP00186
CL3989Contig1P00329
CL5923Contig1P00132
CL7753Contig1P00142
CL1644Contig1P00832
LQ0AAB43YF19FM1_SCFP00300
LQ0AAB63YN02FM1_SCFP00267
CL2028Contig1P00001
LQ0AAB46YL09FM1_SCFP00084
CL5895Contig1P00189
LQ0AAB42YB22FM1_SCFP00114
CL5991Contig1P00430
LQ0AAB57YK01RM1_SCFP00310
LQ0AAB42YC06FM1_SCFP00030
CL4734Contig1P00241
LQ0AAB25YD18FM1_SCFP00201
LQ0AAB23YD06FM1_SCFP00268
LQ0AAB27YO14FM1_SCFP00235
LQ0AAB46YE02FM1_SCFP00086
CL7349Contig1P00228
CL6764Contig1P00112
CL3635Contig1P00055
LQ0AAB9YD12FM1_SCFP00156
CL4197Contig1P00899
LQ0AAB75YK03FM1_SCFP00057
CL3924Contig1P00391
LQ0AAB36YC10FM1_SCFP00437
LQ0AAA14YK03FM1_SCFP00275
LQ0AAA10YI06FM1_SCFP00015
CL3176Contig1P00292
CL3543Contig1P00163
LQ0AAA13YK08FM1_SCFP00184
LQ0AAA6YN17FM1_SCFP00137
LQ0AAB86YE07RM1_SCFP00212
LQ0ACA9YD02RM1_SCFP00067
CL3546Contig1P00001
CL629Contig1P01223
LQ0AAB4YJ23FM1_SCFP00062
LQ0AAB41YI16FM1_SCFP00169
CL2682Contig1P00577
LQ0AAA2YF22RM1_SCFP00068
CL3043Contig1P01034
LQ0AAB35YH13FM1_SCFP00134
LQ0AAB4YM04FM1_SCFP00323
CL5806Contig1P00098
CL970Contig1P01115
CL874Contig1P01363
CL2525Contig1P00928
LQ0ADA13YL09RM1_SCFP00479
LQ0AAB75YH07FM1_SCFP00173
LQ0AAB8YF08FM1_SCFP00249
CL6367Contig1P00061
LQ0AAA17YE20FM1_SCFP00640
CL1365Contig1P00668
LQ0AAB39YE15FM1_SCFP00299
LQ0ADA14YE03RM1_SCFP00105
CL1163Contig1P00135
LQ0AEA6YJ06RM1_SCFP00063
CL7648Contig1P00016
CL1390Contig1P00856
CL624Contig1P00886
LQ0AAB72YA01FM1_SCFP00142
CL1175Contig1P01595
CL1705Contig1P01279
LQ0AAB34YH09FM1_SCFP00005
CL519Contig1P01957
LQ0AAB68YN12RM1_SCFP00297
LQ0AAB16YG07FM3_SCFP00075
CL6698Contig1P00467
CL7505Contig1P00004
LQ0AAA14YF14FM1_SCFP00194
CL5700Contig1P00244
LQ0AAB8YF08FM1_SCFP00258
CL7307Contig1P00161
CL1899Contig1P01409
CL521Contig1P00766
LQ0AAB87YE13FM1_SCFP00044
LQ0AAB80YO18FM1_SCFP00013
CL4555Contig1P00475
CL796Contig1P01043
LQ0AAB71YO14RM1_SCFP00080
CL1048Contig1P00301
CL7187Contig1P00466
LQ0AAB89YI03RM1_SCFP00261
CL3299Contig1P00262
CL4579Contig1P00689
LQ0AAB69YB07RM1_SCFP00005
CL55Contig1P01345
LQ0AAB25YF20FM1_SCFP00425
LQ0AAB95YG17RM1_SCFP00091
LQ0AAB95YG17RM1_SCFP00456
CL1850Contig1P00336
LQ0AAB21YK15FM1_SCFP00465
LQ0AAB5YN11FM1_SCFP00057
LQ0AAB38YG23FM1_SCFP00001
CL6838Contig1P00018
CL7337Contig1P00672
LQ0AAB82YI21FM1_SCFP00365
LQ0AEA1YM20FM1_SCFP00002
LQ0AAB63YJ14FM1_SCFP00251
LQ0AAB77YC05FM1_SCFP00117
LQ0AAB76YC21FM1_SCFP00042
LQ0AAB23YJ05FM1_SCFP00010
LQ0AAB27YF08FM1_SCFP00365
LQ0AEA5YP13RM1_SCFP00121
LQ0AAB46YD16FM1_SCFP00279
LQ0AAB47YC12FM1_SCFP00201
CL83Contig1P00715
CL7370Contig1P00320
LQ0AAB18YO17FM1_SCFP00486
CL2468Contig1P01035
CL230Contig1P02201
CL732Contig1P01397
LQ0AAB86YC07RM1_SCFP00135
LQ0AAB67YK14FM1_SCFP00233
LQ0AAB6YM13FM1_SCFP00550
LQ0AAA15YE15FM1_SCFP00502
LQ0AAB56YO05FM1_SCFP00025
CL2074Contig1P00001
LQ0AAB28YI02FM1_SCFP00446
CL5019Contig1P00030
CL3660Contig1P00643
CL3696Contig1P00064
LQ0AAA2YO19FM1_SCFP00166
LQ0AAA17YL20FM1_SCFP00232
LQ0AAB40YN14FM1_SCFP00288
LQ0AAB35YM01FM1_SCFP00302
CL2444Contig1P00694
LQ0AAB90YK21RM1_SCFP00210
CL3108Contig1P00184
CL4823Contig1P01171
LQ0AAB99YO02FM1_SCFP00001
CL7293Contig1P00133
LQ0AAB43YJ02FM1_SCFP00363
CL10Contig1P01503
CL427Contig1P01146
LQ0AAB73YN23FM1_SCFP00067
CL1390Contig1P01196
CL1780Contig1P01087
CL2097Contig1P00506
LQ0AAB23YH12FM1_SCFP00360
LQ0AEA1YD06FM1_SCFP00131
CL5526Contig1P00647
CL1516Contig1P00413
LQ0AAB42YN05FM1_SCFP00495
LQ0AAB56YJ14FM1_SCFP00055
CL2895Contig1P00205
LQ0AAB49YP20FM1_SCFP00468
LQ0AAB26YC15FM1_SCFP00100
LQ0AAB59YE21FM1_SCFP00201
CL5628Contig1P00224
LQ0AAB21YK22FM1_SCFP00438
CL759Contig1P01223
CL7430Contig1P00494
CL723Contig1P00216
CL7120Contig1P00166
CL4590Contig1P00509
CL6991Contig1P00133
CL5978Contig1P00207
CL1929Contig1P00258
CL6931Contig1P00610
CL6952Contig1P00649
CL1244Contig1P00609
LQ0AAB5YC15FM1_SCFP00278
CL4096Contig1P00727
LQ0AFA6YI19RM1_SCFP00172
LQ0AAB6YJ03FM1_SCFP00365
CL476Contig1P00257
LQ0AAB68YD15RM1_SCFP00364
CL2425Contig1P00794
CL4798Contig1P00483
LQ0AAB63YN21FM1_SCFP00065
CL1657Contig1P00231
LQ0AAB46YH24FM1_SCFP00082
LQ0AAB46YH24FM1_SCFP00086
LQ0AAB41YF06FM1_SCFP00437
LQ0AAB64YH07RM1_SCFP00288
CL1280Contig3P00211
LQ0AAB14YN24FM1_SCFP00365
LQ0AAB104YE19FM1_SCFP00001
CL3044Contig1P01355
CL1730Contig1P00569
CL3755Contig1P00359
CL3886Contig1P00959
CL908Contig1P00359
LQ0AAA20YH01FM1_SCFP00501
CL2660Contig1P00090
CL5080Contig1P00296
LQ0AAB3YG08FM1_SCFP00376
CL2238Contig1P01191
CL4967Contig1P00267
CL3586Contig1P01148
CL3816Contig1P00117
LQ0AAB95YF23RM1_SCFP00042
CL7242Contig1P00508
CL7242Contig1P00028
LQ0AAB80YA10FM1_SCFP00038
LQ0AAB22YC07FM1_SCFP00339
CL2544Contig2P00504
LQ0AAB1YG08FM1_SCFP00038
LQ0AAB67YE07RM1_SCFP00286
CL4334Contig1P00095
CL5870Contig1P00300
CL101Contig6P00333
CL6775Contig1P00537
CL2670Contig1P00421
LQ0AAB80YK23RM1_SCFP00161
CL4118Contig1P00426
LQ0AAB40YE11FM1_SCFP00004
LQ0AAB45YC01FM1_SCFP00129
LQ0AAA6YM02FM1_SCFP00144
LQ0AAB12YD09FM1_SCFP00527
CL1255Contig1P01312
CL2122Contig1P00938
CL2667Contig1P01194
CL57Contig1P00943
CL894Contig1P00353
LQ0AAA23YA16FM1_SCFP00464
CL4091Contig1P00312
LQ0AAB56YP10FM1_SCFP00067
LQ0AAB16YM07FM3_SCFP00369
LQ0AAB30YO13FM1_SCFP00515
CL5659Contig1P00280
CL1Contig23P00566
LQ0ACA14YG22RM1_SCFP00150
CL7194Contig1P00479
LQ0AAB58YH09RM1_SCFP00041
LQ0ACA12YE23RM1_SCFP00280
CL4106Contig1P00057
LQ0AFA7YN12RM1_SCFP00171
CL3766Contig1P00430
CL2799Contig1P00274
LQ0AAB48YK21FM1_SCFP00217
LQ0AAB29YD17FM1_SCFP00413
LQ0AAB11YI02FM1_SCFP00082
LQ0AAA9YF02FM1_SCFP00412
LQ0AAB99YB11FM1_SCFP00241
LQ0AAB9YI06FM1_SCFP00442
LQ0ACA8YG02RM1_SCFP00003
LQ0AAB38YB19FM1_SCFP00463
LQ0AAB37YJ23FM1_SCFP00509
CL1530Contig1P00019
CL3239Contig1P00149
CL7791Contig1P00229
LQ0AAB26YG22FM1_SCFP00094
CL3162Contig1P00389
LQ0AAB71YO08RM1_SCFP00040
LQ0AAB47YG22FM1_SCFP00269
CL1711Contig1P00954
LQ0AAB5YG09FM1_SCFP00092
LQ0AAB99YA12FM1_SCFP00425
CL5037Contig1P00436
CL4579Contig1P00139
CL2253Contig1P00520
LQ0ADA8YE10RM1_SCFP00042
LQ0AAB81YO13FM1_SCFP00010
CL2672Contig1P00588
CL5696Contig1P00121
LQ0AAB7YH11FM1_SCFP00031
CL5609Contig1P00402
CL1Contig5P00982
CL3665Contig1P00080
CL1953Contig1P00721
LQ0AAB33YC07FM1_SCFP00550
LQ0AAB87YO10RM1_SCFP00419
LQ0AAB47YC16FM1_SCFP00383
CL4847Contig1P00127
CL5202Contig1P00808
CL4917Contig1P00060
LQ0AAB61YB22RM1_SCFP00035
LQ0AAB102YC06RM1_SCFP00333
LQ0AAB75YA10FM1_SCFP00175
LQ0AAB47YD06FM1_SCFP00202
CL1025Contig1P01281
CL7446Contig1P00519
CL4660Contig1P00230
LQ0AAB57YL08RM1_SCFP00154
CL6870Contig1P00218
CL6253Contig1P00115
CL2047Contig1P00117
CL5916Contig1P00600
CL13Contig13P01640
LQ0AAB53YI12RM1_SCFP00030
LQ0AAB96YM22FM1_SCFP00037
LQ0AAB15YH23FM1_SCFP00277
LQ0AAB35YK16FM1_SCFP00113
LQ0ACA21YO19RM1_SCFP00228
LQ0AAB22YC12FM1_SCFP00510
CL7741Contig1P00001
CL5598Contig1P00005
LQ0AAA11YG05FM1_SCFP00330
CL198Contig1P02819
LQ0AAB23YG05FM1_SCFP00303
LQ0AAB99YM10FM1_SCFP00261
CL6507Contig1P00136
CL7004Contig1P00126
CL4660Contig1P00661
CL7379Contig1P00185
LQ0AAB46YN13FM1_SCFP00386
CL633Contig1P01225
CL7024Contig1P00309
CL4517Contig1P00709
LQ0AAB98YI17RM1_SCFP00054
CL2221Contig1P00305
LQ0AAB17YN10FM1_SCFP00436
CL6561Contig1P00662
CL3121Contig1P00501
LQ0AAB21YG21FM1_SCFP00276
LQ0AAB91YL14RM1_SCFP00257
LQ0AAB48YO02FM1_SCFP00413
LQ0AAB31YJ22FM1_SCFP00306
LQ0AAB72YP19FM1_SCFP00186
LQ0AAB14YI20FM1_SCFP00196
CL6923Contig1P00032
LQ0AAB86YC07RM1_SCFP00129
CL1102Contig1P00891
LQ0ACA2YO24RM1_SCFP00207
CL1008Contig1P00121
CL248Contig2P01834
CL1022Contig1P00334
CL5105Contig1P00052
LQ0AAB36YD19FM1_SCFP00092
CL3265Contig1P00422
CL5853Contig1P00340
LQ0ADA17YP05RM1_SCFP00070
LQ0AAB1YB10RM1_SCFP00194
CL2657Contig1P00588
CL13Contig15P00698
LQ0AAB40YA13FM1_SCFP00537
LQ0AAB26YJ19FM1_SCFP00089
CL2661Contig1P00612
CL1972Contig1P00519
CL1672Contig1P01305
LQ0AAB35YF22FM1_SCFP00060
CL270Contig1P01618
LQ0AEA4YB01RM1_SCFP00167
CL3708Contig1P00203
CL2648Contig1P00134
CL1Contig41P00048
LQ0AAA21YB07FM1_SCFP00101
CL2371Contig1P00111
CL5969Contig1P00680
CL7517Contig1P00492
CL402Contig1P01933
LQ0AAB48YM09FM1_SCFP00355
CL892Contig1P00826
CL1683Contig1P00139
CL108Contig1P02960
LQ0AAB28YG19FM1_SCFP00109
CL6324Contig1P00277
CL6619Contig1P00047
LQ0AAB43YA21FM1_SCFP00095
CL3226Contig1P00133
LQ0AAB60YD04RM1_SCFP00076
CL4285Contig1P00238
CL436Contig1P01703
CL763Contig1P01156
CL6040Contig1P00396
LQ0AAB35YC22FM1_SCFP00084
LQ0AAB24YA18FM1_SCFP00224
LQ0AAB14YF05FM1_SCFP00530
CL3489Contig1P00789
CL5728Contig1P00776
CL3408Contig1P00063
CL4707Contig1P00438
CL6992Contig1P00145
CL4240Contig1P00094
CL1362Contig1P01041
LQ0ACA14YB01RM1_SCFP00244
LQ0AAB24YA19FM1_SCFP00530
CL2873Contig1P00069
CL2143Contig1P00681
LQ0AAB36YG07FM1_SCFP00224
CL1860Contig1P01498
LQ0AAB96YO07RM1_SCFP00128
LQ0ADA14YE03RM1_SCFP00204
LQ0AAB28YE11FM1_SCFP00053
CL6157Contig1P00623
CL2804Contig1P00655
CL3568Contig1P00270
CL2465Contig1P00253
CL3083Contig1P00013
LQ0AAB48YO03FM1_SCFP00067
CL3224Contig1P00522
CL771Contig1P01085
LQ0AAB50YH05FM1_SCFP00121
CL2906Contig1P00164
CL6252Contig1P00293
LQ0AAB48YF05FM1_SCFP00116
LQ0AAB102YP21FM1_SCFP00119
LQ0AAB53YJ12FM1_SCFP00452
LQ0AAB31YK11FM1_SCFP00270
CL6621Contig1P00217
CL3847Contig1P00927
CL454Contig1P00019
LQ0ADA11YH07RM1_SCFP00537
CL6983Contig1P00468
CL951Contig1P00872
CL833Contig1P00158
CL1Contig17P01018
CL3449Contig1P00318
CL7Contig9P00484
CL2336Contig1P00681
LQ0AAB42YI16FM1_SCFP00255
CL6749Contig1P00528
LQ0AAB66YM16FM1_SCFP00037
LQ0AAB83YI15FM1_SCFP00383
CL2905Contig1P00574
CL4472Contig1P00003
CL5978Contig1P00088
CL4570Contig1P00943
CL3061Contig1P00494
LQ0AAB5YJ18FM1_SCFP00033
CL2033Contig1P01863
CL1322Contig1P01338
CL7542Contig1P00469
CL1524Contig1P01550
CL1748Contig1P00500
LQ0AAB75YC05RM1_SCFP00039
CL4316Contig1P00280
CL564Contig1P00612
LQ0AAB66YG16FM1_SCFP00148
CL6144Contig1P00135
LQ0AAB65YG13FM1_SCFP00003
CL2673Contig1P00136
LQ0ADA20YH14RM1_SCFP00343
sctg1_116-70300-70600-WP00023
LQ0AAA20YA07FM1_SCFP00358
LQ0AAB99YF22FM1_SCFP00094
CL1125Contig2P00959
CL388Contig1P00764
CL961Contig1P01008
CL3195Contig1P00720
CL290Contig1P00904
LQ0AAB92YM06FM1_SCFP00175
LQ0AAB25YH18FM1_SCFP00084
CL3764Contig1P00479
LQ0AAB38YC20FM1_SCFP00240
CL13Contig16P00383
CL4914Contig1P00561
CL1Contig12P01556
CL7083Contig1P00933
LQ0AAA2YM21FM1_SCFP00447
CL1636Contig1P00841
CL5673Contig1P00158
LQ0AAB70YH19FM1_SCFP00083
CL4704Contig1P00282
CL2205Contig1P00815
CL6344Contig1P00001
LQ0ACA23YI20RM1_SCFP00059
LQ0AAB32YA22FM1_SCFP00341
CL7604Contig1P00557
LQ0ACA16YJ12RM1_SCFP00086
LQ0AAB76YE22RM1_SCFP00153
CL1807Contig1P00989
CL3404Contig1P00533
LQ0AAB104YP12FM1_SCFP00250
LQ0AAB48YO16FM1_SCFP00382
CL332Contig1P00098
LQ0AAB56YL20RM1_SCFP00260
CL4180Contig1P00165
CL1222Contig1P00912
LQ0AAB43YL07FM1_SCFP00204
CL7695Contig1P00587
LQ0AAB48YB10FM1_SCFP00250
LQ0AAA11YL24FM1_SCFP00417
CL111Contig1P00701
CL2279Contig1P00351
CL1582Contig1P00898
LQ0AAB56YE06RM1_SCFP00301
LQ0AAB28YA23FM1_SCFP00032
LQ0AAB38YG23FM1_SCFP00130
LQ0ACA19YB02RM1_SCFP00019
CL4346Contig1P00249
LQ0AAB25YP11FM1_SCFP00442
LQ0ADA11YN10RM1_SCFP00359
CL1700Contig1P00611
LQ0AAB16YP01FM3_SCFP00455
CL1399Contig1P00048
CL4508Contig1P00056
LQ0AAB38YP11FM1_SCFP00278
CL7077Contig1P00056
CL4914Contig1P00210
CL4987Contig1P00456
CL5320Contig1P00159
CL2257Contig1P00411
CL2003Contig1P00949
CL7639Contig1P00351
CL4362Contig1P00172
LQ0AAB13YP10FM1_SCFP00278
LQ0AAB99YB07RM1_SCFP00015
CL802Contig1P01721
CL4823Contig1P00531
CL7091Contig1P00090
CL944Contig2P00263
LQ0AAB46YC22FM1_SCFP00350
LQ0AAB22YL04FM1_SCFP00196
LQ0AAB34YG10FM1_SCFP00393
LQ0AAB59YJ17FM1_SCFP00081
LQ0AAB15YG11FM1_SCFP00597
CL7171Contig1P00384
CL2603Contig1P00503
CL1685Contig1P01327
CL4025Contig1P00083
CL1500Contig1P00520
ESV-1-56P00563
LQ0AAB52YJ04RM1_SCFP00217
LQ0AAB6YK22FM1_SCFP00387
LQ0AAB69YH24RM1_SCFP00166
LQ0AAA14YK03FM1_SCFP00092
LQ0AAB68YD10RM1_SCFP00241
LQ0AAB14YK13FM1_SCFP00472
LQ0AAB84YG08FM1_SCFP00317
CL734Contig1P00225
CL3864Contig1P00912
LQ0AAA1YA10RM1_SCFP00016
LQ0AAB79YJ23FM1_SCFP00368
CL7812Contig1P00518
LQ0AAB29YG14FM1_SCFP00423
LQ0AAB35YC22FM1_SCFP00108
CL4918Contig1P00597
LQ0ACA9YD02RM1_SCFP00296
LQ0AAB100YP02FM1_SCFP00511
LQ0AEA8YL01RM1_SCFP00126
CL2832Contig1P00077
CL5755Contig1P00410
LQ0AAB98YM05FM1_SCFP00212
CL6824Contig1P00329
CL7Contig1P00034
LQ0AAB93YD13FM1_SCFP00018
CL3697Contig1P00061
LQ0AAB66YF04FM1_SCFP00010
CL2567Contig1P01089
LQ0AAB24YD19FM1_SCFP00025
CL7022Contig1P00593
CL3665Contig1P00089
CL7733Contig1P00082
CL5504Contig1P00560
CL3390Contig1P00357
CL7027Contig1P00759
CL7027Contig1P00500
LQ0AAB99YP09FM1_SCFP00163
CL6084Contig1P00186
LQ0AAA5YD05FM1_SCFP00181
CL3590Contig1P00106
CL7588Contig1P00278
CL5991Contig1P00260
CL5811Contig1P00017
LQ0ADA10YM06RM1_SCFP00083
LQ0AAB10YB24FM1_SCFP00379
CL856Contig1P01297
CL3158Contig1P00110
CL1855Contig1P01641
LQ0AAB86YA17FM1_SCFP00179
LQ0AAB39YD20FM1_SCFP00591
LQ0AAA20YN10FM1_SCFP00125
CL2958Contig1P00005
LQ0ACA3YB06RM1_SCFP00254
CL2978Contig1P00367
CL4847Contig1P00352
CL5433Contig1P00513
LQ0AAB21YB08FM1_SCFP00460
CL5899Contig1P00223
LQ0AAB7YB06FM1_SCFP00022
CL3055Contig1P00337
CL5102Contig1P00356
LQ0ACA25YG19RM1_SCFP00086
LQ0AFA4YB03RM1_SCFP00001
CL2512Contig1P00065
CL712Contig1P00161
CL5438Contig1P00429
LQ0AAB5YJ18FM1_SCFP00052
LQ0AAB75YG09FM1_SCFP00242
CL6497Contig1P00616
CL5618Contig1P00550
CL5741Contig1P00718
CL5248Contig1P00028
CL3166Contig1P00148
CL4783Contig1P00446
LQ0AAB2YK24FM1_SCFP00029
CL1Contig12P00873
CL4554Contig1P00392
LQ0AAB17YF03FM1_SCFP00592
CL936Contig1P00502
CL828Contig2P00019
CL7435Contig1P00031
CL744Contig1P01736
CL798Contig1P00829
LQ0AAB11YB06FM1_SCFP00006
CL4988Contig1P00050
LQ0AAB50YF15FM1_SCFP00053
CL3006Contig1P00519
CL2102Contig1P00170
LQ0ACA12YO22RM1_SCFP00144
CL3086Contig1P00501
LQ0AAB23YA08FM1_SCFP00386
CL3706Contig1P00260
LQ0AAB94YL03FM1_SCFP00486
LQ0AAB76YF22FM1_SCFP00470
LQ0AAB78YI15FM1_SCFP00184
CL422Contig2P01604
ESV-1-108P00621
CL575Contig2P01140
LQ0AAB48YJ16FM1_SCFP00481
LQ0ACA26YG01RM1_SCFP00008
CL283Contig1P02116
LQ0AAB40YO16FM1_SCFP00170
LQ0AAB26YA04FM1_SCFP00154
LQ0AAB43YF19FM1_SCFP00273
LQ0AAA17YE20FM1_SCFP00634
CL1Contig7P00224
LQ0AEA7YB15RM1_SCFP00164
CL2394Contig1P01518
CL1193Contig1P00078
CL3092Contig1P00047
LQ0AAB59YO02FM1_SCFP00257
LQ0AAB68YM13RM1_SCFP00004
CL1364Contig1P00978
CL7Contig12P00960
LQ0AAB71YH03RM1_SCFP00296
CL6185Contig1P00482
LQ0AEA6YC07RM1_SCFP00370
CL689Contig1P01807
CL4200Contig1P00085
CL2494Contig1P00161
CL5420Contig1P00357
LQ0AAB48YJ05FM1_SCFP00148
CL3289Contig1P00422
LQ0AEA11YD02RM1_SCFP00202
LQ0AAB16YH24FM3_SCFP00391
CL3355Contig1P00801
LQ0AAA17YE03FM1_SCFP00165
LQ0ADA22YG11RM1_SCFP00031
LQ0AAA21YP07FM1_SCFP00065
CL5696Contig1P00147
CL5Contig1P01920
CL3812Contig1P00134
LQ0AAB96YH18FM1_SCFP00264
LQ0AAB96YE22RM1_SCFP00257
LQ0AAB14YG13FM1_SCFP00497
LQ0AAA13YD12FM1_SCFP00001
CL6770Contig1P00233
CL7663Contig1P00601
CL2637Contig1P00839
CL2124Contig1P00967
LQ0AFA5YF06RM1_SCFP00027
LQ0AAB35YL18FM1_SCFP00031
LQ0AAA14YM14FM1_SCFP00477
LQ0AAB50YE04FM1_SCFP00055
CL7069Contig1P00385
LQ0AAA22YB08FM1_SCFP00631
LQ0AAB46YG01FM1_SCFP00259
CL2540Contig1P00973
LQ0AAB73YJ07RM1_SCFP00180
LQ0AAB73YJ07RM1_SCFP00183
CL3406Contig1P00968
CL5683Contig1P00286
CL6688Contig1P00354
CL7Contig1P00630
CL1710Contig1P00004
CL6513Contig1P00509
LQ0AAB96YG17RM1_SCFP00002
LQ0AAA2YG21FM1_SCFP00422
LQ0AAB30YP20FM1_SCFP00311
CL2648Contig1P00266
LQ0AAB25YC14FM1_SCFP00380
CL3716Contig1P00014
LQ0AAB88YC10RM1_SCFP00127
CL529Contig1P01157
LQ0AAB70YJ17FM1_SCFP00006
CL6883Contig1P00133
LQ0AEA3YD05RM1_SCFP00033
CL1057Contig2P00140
LQ0AAB74YN15FM1_SCFP00257
CL7711Contig1P00402
CL1351Contig1P01587
CL3922Contig1P00104
CL5420Contig1P00223
CL3326Contig1P00516
LQ0AAB40YI19FM1_SCFP00121
LQ0AAB12YK01FM1_SCFP00392
CL7221Contig1P00305
LQ0AAB98YF14FM1_SCFP00022
LQ0ACA15YA17RM1_SCFP00343
LQ0AAB59YH21RM1_SCFP00156
LQ0AAA5YJ01FM1_SCFP00058
LQ0AAB36YI07FM1_SCFP00376
LQ0AAB97YO19RM1_SCFP00190
CL323Contig1P01990
CL3646Contig1P00006
LQ0AAB12YP11FM1_SCFP00222
CL7462Contig1P00371
LQ0ADA19YI03RM1_SCFP00029
CL6301Contig1P00149
CL3917Contig1P00237
LQ0AAB7YI21FM1_SCFP00286
CL3519Contig1P00474
LQ0AAB27YP23FM1_SCFP00315
CL6993Contig1P00402
LQ0AAA17YL03FM1_SCFP00531
LQ0AAB83YE13RM1_SCFP00060
CL6516Contig1P00124
CL981Contig1P01741
CL3881Contig1P00112
CL1626Contig2P00436
CL1201Contig1P02144
LQ0AAB103YA20FM1_SCFP00384
CL6134Contig1P00236
CL3841Contig1P01118
LQ0AAB56YM09FM1_SCFP00321
CL3121Contig1P00286
CL7008Contig1P00217
CL5785Contig1P00001
CL7037Contig1P00568
LQ0AAB99YH03FM1_SCFP00373
LQ0AAB64YG01RM1_SCFP00104
LQ0AAB58YH22RM1_SCFP00287
CL2562Contig1P00028
LQ0AAB23YG02FM1_SCFP00434
CL80Contig12P00106
CL5045Contig1P00372
LQ0AAB31YN15FM1_SCFP00179
CL6392Contig1P00219
CL7337Contig1P00314
CL4965Contig1P00308
LQ0AAB45YI11FM1_SCFP00372
CL6776Contig1P00267
CL5182Contig1P00023
CL6636Contig1P00325
LQ0AFA3YI09RM1_SCFP00103
LQ0ADA4YC12RM1_SCFP00287
LQ0AAB17YH22FM1_SCFP00083
CL3159Contig1P01091
CL4007Contig1P00230
CL101Contig4P01887
LQ0AAB44YG08FM1_SCFP00177
CL3901Contig1P00309
CL5204Contig1P00396
CL2386Contig1P00299
CL2457Contig1P00795
CL6843Contig1P00355
LQ0AAB77YC18FM1_SCFP00056
CL1796Contig1P00445
CL1290Contig1P00311
CL6456Contig1P00070
LQ0AAB48YF05FM1_SCFP00118
LQ0AAB67YK14FM1_SCFP00312
LQ0AAB21YD19FM1_SCFP00610
CL1739Contig1P00077
CL6548Contig1P00321
LQ0AAB61YO24FM1_SCFP00098
CL5265Contig1P00114
CL2638Contig1P00820
LQ0AAB104YA16FM1_SCFP00044
LQ0AAB103YF03RM1_SCFP00025
LQ0AAB48YA20FM1_SCFP00071
CL135Contig2P01089
CL7259Contig1P00025
LQ0AAB12YE17FM1_SCFP00204
LQ0AAB7YA10FM1_SCFP00510
CL3802Contig1P00059
LQ0ADA12YC02RM1_SCFP00069
CL2168Contig1P01251
LQ0AAB45YJ13FM1_SCFP00045
CL5672Contig1P00341
CL782Contig1P01402
CL1Contig29P01244
CL101Contig6P00210
LQ0AAB26YC20FM1_SCFP00296
CL7721Contig1P00188
CL5819Contig1P00555
LQ0AAA7YH14FM1_SCFP00465
LQ0AAA13YC21FM1_SCFP00189
LQ0ACA24YM22RM1_SCFP00005
LQ0ADA10YB08RM1_SCFP00078
LQ0ACA12YE15RM1_SCFP00310
CL5475Contig1P00229
CL6939Contig1P00368
CL3229Contig1P00596
LQ0AAA22YG23FM1_SCFP00215
CL1302Contig1P01001
LQ0AFA6YD18RM1_SCFP00073
CL141Contig1P01717
ESV-1-29P01840
CL7057Contig1P00001
LQ0AAB38YM05FM1_SCFP00287
CL3957Contig1P00887
CL1243Contig2P00212
ESV-1-107P00098
CL29Contig3P01167
LQ0AAB65YE15FM1_SCFP00248
CL3285Contig1P00026
CL4815Contig1P00559
CL4478Contig1P00148
LQ0AAB53YM10FM1_SCFP00022
LQ0AAB40YM24FM1_SCFP00219
CL5045Contig1P00354
CL4137Contig1P00210
LQ0AAB104YL23RM1_SCFP00172
LQ0AAB60YH18FM1_SCFP00021
LQ0AAB69YD16RM1_SCFP00114
CL3231Contig1P00522
LQ0AAB41YP22FM1_SCFP00274
CL141Contig1P00734
LQ0AAB30YF06FM1_SCFP00154
CL4061Contig1P00001
LQ0AFA2YI07RM1_SCFP00236
LQ0ACA8YM14RM1_SCFP00113
CL4811Contig1P00673
CL7250Contig1P00197
LQ0AAB52YD17FM1_SCFP00410
CL6589Contig1P00030
LQ0ADA4YE05RM1_SCFP00018
LQ0AAB44YK04FM1_SCFP00288
CL5697Contig1P00020
CL4963Contig1P00359
CL2238Contig1P00365
LQ0AAA12YL16FM1_SCFP00044
CL2588Contig1P00092
CL5038Contig1P00124
LQ0AAB89YL16FM1_SCFP00441
LQ0AAB22YJ07FM1_SCFP00448
LQ0AEA9YO12RM1_SCFP00303
CL3951Contig1P00548
CL1044Contig1P01246
CL2988Contig1P00347
LQ0AAB14YL14FM1_SCFP00076
CL7112Contig1P00304
CL3960Contig1P00610
CL7419Contig1P00327
CL7691Contig1P00514
CL251Contig1P03080
LQ0AAB22YN08FM1_SCFP00227
LQ0ACA17YM13RM1_SCFP00295
LQ0AAB44YM14FM1_SCFP00286
LQ0AAB57YD17FM1_SCFP00093
CL4910Contig1P00361
CL622Contig1P01153
CL1Contig22P01893
CL3733Contig1P00029
LQ0AAB1YA06FM1_SCFP00226
LQ0AAA10YF13FM1_SCFP00025
CL5216Contig1P00548
LQ0AFA3YK08RM1_SCFP00048
LQ0AAB92YJ10FM1_SCFP00001
CL6646Contig1P00524
CL5259Contig1P00176
LQ0AAB50YP06FM1_SCFP00272
LQ0ADA20YH15RM1_SCFP00235
CL1407Contig2P01191
CL5736Contig1P00286
LQ0AFA1YE01RM1_SCFP00021
CL4395Contig1P00698
CL5706Contig1P00449
CL861Contig1P01493
LQ0AAB36YG07FM1_SCFP00317
CL107Contig4P00662
CL7554Contig1P00002
LQ0AAB104YL23RM1_SCFP00166
LQ0AAB2YN09FM1_SCFP00092
LQ0AAB10YP05FM1_SCFP00095
CL408Contig2P00851
CL2011Contig1P00766
LQ0AAB28YB22FM1_SCFP00010
CL7526Contig1P00865
LQ0AAB102YG04FM1_SCFP00162
CL4146Contig1P00017
LQ0AFA6YJ09RM1_SCFP00271
LQ0AAA13YP20FM1_SCFP00084
LQ0AAB8YE24FM1_SCFP00552
CL219Contig1P00579
CL3986Contig1P00678
LQ0AAB46YO02FM1_SCFP00329
LQ0AAB93YP19FM1_SCFP00216
LQ0AAB47YL14FM1_SCFP00260
CL6334Contig1P00078
CL2955Contig1P00458
CL6009Contig1P00819
CL1463Contig1P00138
CL7193Contig1P00785
CL7054Contig1P00559
ESV-1-75P00967
LQ0AAB8YI23FM1_SCFP00343
CL5644Contig1P00482
CL7781Contig1P00519
CL1Contig52P01614
LQ0AAB42YB18FM1_SCFP00038
CL699Contig1P01203
CL4171Contig1P00175
LQ0AFA3YN10RM1_SCFP00237
LQ0AAB38YA19FM1_SCFP00520
CL2578Contig1P00038
LQ0AAB3YB17FM1_SCFP00507
LQ0AAB30YN01FM1_SCFP00202
LQ0AAB83YJ24FM1_SCFP00084
CL3303Contig1P00291
LQ0AAB1YP22FM1_SCFP00624
CL5137Contig1P00605
LQ0AAB8YK10FM1_SCFP00389
LQ0AAB9YI17FM1_SCFP00372
CL3985Contig1P00323
CL444Contig3P00980
CL2940Contig1P00524
CL6494Contig1P00721
LQ0AAA13YE10FM1_SCFP00555
LQ0AAB88YP08FM1_SCFP00145
CL2036Contig1P01066
CL4387Contig1P00581
LQ0AFA7YP21RM1_SCFP00003
LQ0AAB40YC07FM1_SCFP00376
LQ0AAB95YN17FM1_SCFP00356
LQ0AAB66YE08FM1_SCFP00145
CL5787Contig1P00032
CL5107Contig1P00141
CL3345Contig1P00107
CL58Contig1P00855
CL1041Contig1P00409
LQ0AAB52YN09FM1_SCFP00016
CL7724Contig1P00249
CL5733Contig1P00352
CL3717Contig1P00199
CL6027Contig1P00249
LQ0ADA12YO24RM1_SCFP00058
CL470Contig1P00278
LQ0AAB104YJ24FM1_SCFP00275
ESV-1-163P00554
LQ0AAA1YG04FM1_SCFP00583
LQ0AAB41YM11FM1_SCFP00212
CL1468Contig1P00430
CL6877Contig1P00939
CL1359Contig1P00458
CL104Contig1P01642
LQ0AAB18YO04FM1_SCFP00279
ESV-1-151P01322
LQ0AAA17YL07FM1_SCFP00337
CL4391Contig1P00504
LQ0AAB30YA10FM1_SCFP00031
LQ0AAB96YM21RM1_SCFP00098
CL772Contig1P00740
LQ0AAB60YE16FM1_SCFP00464
CL4225Contig1P00483
CL765Contig1P00500
CL1847Contig1P00298
CL3025Contig1P01139
CL3383Contig1P00046
LQ0AAB80YC20FM1_SCFP00039
sctg1_116-70300-70600-WP00035
CL2227Contig1P00099
CL2834Contig1P01363
CL1488Contig1P01382
LQ0AAB30YL13FM1_SCFP00068
LQ0AAA7YA20FM1_SCFP00274
LQ0AAA16YH20FM1_SCFP00011
LQ0AAB99YL24FM1_SCFP00008
LQ0AAB26YP19FM1_SCFP00554
CL176Contig1P00540
CL1537Contig1P00905
LQ0AAB97YH23RM1_SCFP00273
LQ0ACA6YP24RM1_SCFP00001
LQ0AAB60YA22FM1_SCFP00140
LQ0AAB64YK12FM1_SCFP00320
CL310Contig1P00797
CL4179Contig1P00192
CL5734Contig1P00788
CL587Contig1P00787
CL3850Contig1P01009
CL2881Contig1P00648
LQ0ADA9YE11RM1_SCFP00001
CL6654Contig1P00623
CL7535Contig1P00001
LQ0AAB22YI12FM1_SCFP00250
LQ0AAB89YC12FM1_SCFP00309
CL7398Contig1P01039
CL2042Contig1P00770
LQ0AAB46YE09FM1_SCFP00012
LQ0AAB1YF16FM1_SCFP00317
LQ0AAB77YC05FM1_SCFP00079
LQ0AAB23YG11FM1_SCFP00484
CL4406Contig1P00284
LQ0AAB18YC04FM1_SCFP00415
CL6821Contig1P00014
CL3972Contig1P00455
CL4408Contig1P00261
LQ0AAB32YM14FM1_SCFP00449
CL1864Contig1P02184
CL4502Contig1P00608
LQ0AAB28YL15FM1_SCFP00312
LQ0AAB48YN04FM1_SCFP00244
CL2907Contig1P00586
LQ0AAB37YH17FM1_SCFP00336
CL7456Contig1P00681
LQ0AAB63YO06RM1_SCFP00241
LQ0AAB12YL10FM1_SCFP00417
CL7613Contig1P00332
LQ0AAB1YF15RM1_SCFP00244
LQ0AAB68YD10RM1_SCFP00194
CL498Contig1P00875
LQ0AAB88YA23FM1_SCFP00045
CL2632Contig1P00567
CL13Contig9P01157
LQ0AAB21YG21FM1_SCFP00281
CL7357Contig1P00655
CL6226Contig1P00505
LQ0AAB48YA05FM1_SCFP00179
CL4888Contig1P00187
CL3146Contig1P00621
CL209Contig1P00014
LQ0AAB37YF16FM1_SCFP00270
LQ0AAB12YI24FM1_SCFP00310
LQ0AAB90YK22RM1_SCFP00423
CL587Contig1P00957
LQ0AAB103YA20FM1_SCFP00380
CL2069Contig1P00088
CL3584Contig1P00470
LQ0AAB99YI05FM1_SCFP00579
CL3735Contig1P00502
CL6474Contig1P00018
LQ0AAB74YD15RM1_SCFP00018
LQ0ADA20YK16RM1_SCFP00441
LQ0AAB49YC20FM1_SCFP00031
LQ0AAA11YI11FM1_SCFP00209
LQ0AAB96YM18RM1_SCFP00106
LQ0AAB102YF09FM1_SCFP00038
LQ0AAB100YJ17RM1_SCFP00017
LQ0AAB14YM22FM1_SCFP00513
LQ0AFA3YG14RM1_SCFP00196
CL3107Contig1P00523
CL3220Contig1P01065
LQ0AEA2YC21RM1_SCFP00007
CL7734Contig1P00023
LQ0AAA10YI02FM1_SCFP00004
CL4631Contig1P00116
CL311Contig1P00361
CL1Contig13P00777
CL466Contig1P00513
LQ0AAB68YA24RM1_SCFP00404
CL1957Contig1P00062
LQ0AAB22YF23FM1_SCFP00041
LQ0AAB45YH18FM1_SCFP00440
CL147Contig1P01187
CL6005Contig1P00056
LQ0ADA14YB14RM1_SCFP00030
LQ0AAB9YI08FM1_SCFP00206
CL1454Contig1P01178
LQ0AAB72YA07FM1_SCFP00036
LQ0AAB93YP19FM1_SCFP00232
CL3032Contig1P00172
CL639Contig1P02188
CL1137Contig1P01109
CL236Contig1P01210
CL2884Contig1P00232
LQ0AAB8YN04FM1_SCFP00486
LQ0ADA22YJ24RM1_SCFP00261
CL2729Contig1P00388
CL4977Contig1P00008
CL7395Contig1P00359
LQ0ACA20YM10RM1_SCFP00007
LQ0AAB16YI01FM3_SCFP00119
LQ0AAB45YB12FM1_SCFP00439
LQ0AAB31YC03FM1_SCFP00504
CL4169Contig1P00242
CL7463Contig1P00093
LQ0AAB93YJ12FM1_SCFP00378
CL5374Contig1P00048
LQ0AAB4YE01FM1_SCFP00215
LQ0AAB33YH13FM1_SCFP00011
CL3890Contig1P00079
CL6585Contig1P00513
LQ0AAB43YL22FM1_SCFP00093
LQ0ACA23YI20RM1_SCFP00086
CL1847Contig1P00037
LQ0AAA7YI04FM1_SCFP00349
LQ0AAB23YA08FM1_SCFP00183
CL3801Contig1P00454
CL6774Contig1P00393
CL1929Contig1P01226
CL6937Contig1P00008
LQ0AAB68YG20FM1_SCFP00128
CL3736Contig1P00275
LQ0AAA8YI04FM1_SCFP00600
CL6672Contig1P00215
LQ0ADA4YH21RM1_SCFP00104
LQ0AAB61YC19RM1_SCFP00191
CL1925Contig1P00121
LQ0ACA23YN21RM1_SCFP00005
CL3669Contig1P00488
LQ0AAB22YM16FM1_SCFP00286
LQ0AAB5YA03FM1_SCFP00045
CL2382Contig1P01252
LQ0AAB38YD10FM1_SCFP00121
LQ0AAB58YN01FM1_SCFP00126
LQ0AAB25YD03FM1_SCFP00612
LQ0AAB8YL01FM1_SCFP00059
CL4513Contig1P00584
CL3946Contig1P00064
CL6806Contig1P00404
CL2676Contig1P00619
CL2600Contig1P00212
LQ0AAB48YL14FM1_SCFP00165
CL375Contig1P00085
CL7758Contig1P00566
CL654Contig1P01072
CL5781Contig1P00046
LQ0AAA22YM19FM1_SCFP00566
CL6121Contig1P00119
CL3149Contig1P01087
LQ0AAB99YG02FM1_SCFP00122
CL4870Contig1P00137
CL3572Contig1P00341
LQ0AAB47YM12FM1_SCFP00250
LQ0AAB39YC03FM1_SCFP00066
LQ0AAB5YK13FM1_SCFP00569
CL2488Contig1P00503
LQ0AAB23YM08FM1_SCFP00070
CL3976Contig1P00009
CL561Contig1P01809
CL7364Contig1P00244
CL7208Contig1P00242
LQ0AEA3YI05RM1_SCFP00364
CL6Contig1P02622
CL3138Contig1P00400
CL2814Contig1P00304
CL7674Contig1P00766
CL341Contig2P00656
LQ0AAB14YH04FM1_SCFP00582
CL4547Contig1P00068
LQ0AAB77YJ03FM1_SCFP00286
LQ0AAB74YJ23FM1_SCFP00501
LQ0AAB50YD12FM1_SCFP00393
LQ0AAA16YK19FM1_SCFP00364
LQ0AAB2YK24FM1_SCFP00018
LQ0AEA8YC10RM1_SCFP00039
LQ0AAA7YH14FM1_SCFP00495
LQ0AAB4YO15FM1_SCFP00271
CL6998Contig1P00304
CL6547Contig1P00355
LQ0ADA1YB06FM1_SCFP00280
LQ0AAB34YF13FM1_SCFP00165
CL6524Contig1P00089
LQ0AEA4YP20RM1_SCFP00038
CL6148Contig1P00126
LQ0AAB63YE10FM1_SCFP00296
LQ0AAA17YO13FM1_SCFP00597
LQ0AAB66YJ13FM1_SCFP00007
CL5628Contig1P00222
CL2221Contig1P00787
CL6385Contig1P00023
CL1Contig3P00779
CL4097Contig1P00190
LQ0AAB13YB19FM1_SCFP00152
LQ0AAB42YA06FM1_SCFP00153
CL5337Contig1P00319
LQ0AAB72YD04FM1_SCFP00001
LQ0ACA8YO05RM1_SCFP00364
CL5177Contig1P00182
CL3198Contig1P00406
LQ0AAB94YL08FM1_SCFP00257
CL1914Contig1P01291
CL1262Contig1P01141
LQ0ACA16YB17RM1_SCFP00070
LQ0ACA5YF06RM1_SCFP00146
CL5324Contig1P00339
CL2411Contig1P00450
CL1621Contig2P00790
CL5731Contig1P00176
LQ0AAB56YJ23FM1_SCFP00432
LQ0AAB49YC24FM1_SCFP00150
LQ0AAA14YO04FM1_SCFP00080
LQ0AAB104YI20FM1_SCFP00024
LQ0AAB95YC21FM1_SCFP00254
CL4897Contig1P00451
LQ0AAB27YO13FM1_SCFP00282
LQ0AAB84YK09RM1_SCFP00268
LQ0AAA18YD07FM1_SCFP00491
LQ0AAB96YN15FM1_SCFP00029
LQ0AAB27YE10FM1_SCFP00141
LQ0ADA8YE10RM1_SCFP00129
CL2610Contig1P00134
LQ0AAB44YE11FM1_SCFP00325
CL2864Contig1P00848
LQ0AEA7YJ02RM1_SCFP00064
LQ0AAB50YD20FM1_SCFP00189
CL7796Contig1P00001
LQ0AAB68YH03FM1_SCFP00059
CL6291Contig1P00197
CL2414Contig1P01504
LQ0ACA24YB20RM1_SCFP00222
LQ0AAB75YH07FM1_SCFP00240
CL2059Contig1P00790
CL6705Contig1P00028
LQ0AAB83YD18FM1_SCFP00221
CL880Contig1P00585
LQ0ADA2YM02RM1_SCFP00016
CL3865Contig1P00267
CL2754Contig1P00001
LQ0AAB33YH13FM1_SCFP00103
CL1673Contig1P00090
LQ0AAB41YI16FM1_SCFP00026
LQ0AAA16YC20FM1_SCFP00612
CL7105Contig1P00202
LQ0AAB18YF04FM1_SCFP00253
LQ0AAB65YJ18RM1_SCFP00059
LQ0AAB73YG24FM1_SCFP00517
LQ0AAB98YD19FM1_SCFP00276
CL4932Contig1P00473
LQ0AEA6YG23RM1_SCFP00101
CL5119Contig1P00004
LQ0AAB11YK11FM1_SCFP00296
LQ0AAB54YA23FM1_SCFP00378
CL5337Contig1P00267
LQ0AAB86YC07RM1_SCFP00125
CL524Contig1P01005
LQ0AAB84YG08FM1_SCFP00161
CL2870Contig1P00083
LQ0AAB69YP24RM1_SCFP00309
LQ0AAB97YP21FM1_SCFP00090
CL4120Contig1P00593
LQ0AAA21YG07FM1_SCFP00008
CL752Contig1P00610
CL3741Contig1P00632
LQ0AAB82YI14RM1_SCFP00198
LQ0AAB74YD15RM1_SCFP00039
CL4318Contig1P00742
CL4161Contig1P00033
ESV-1-98P00183
LQ0AAB31YN20FM1_SCFP00291
CL5248Contig1P00220
CL1852Contig1P00123
LQ0AAB35YC21FM1_SCFP00086
LQ0AAB11YC13FM1_SCFP00239
CL2140Contig1P00258
CL952Contig1P00473
LQ0AAB88YE24FM1_SCFP00453
CL2065Contig1P00961
CL615Contig1P00840
CL5456Contig1P00570
LQ0AAB97YI23RM1_SCFP00173
CL200Contig2P01910
CL7335Contig1P00440
CL2680Contig1P00251
LQ0AAB50YG18FM1_SCFP00374
LQ0AAB75YN05FM1_SCFP00082
ESV-1-226P00518
CL394Contig1P01380
LQ0AAB72YK10FM1_SCFP00195
LQ0AAB50YI16FM1_SCFP00149
LQ0AAB42YN05FM1_SCFP00486
LQ0AAB6YK05FM1_SCFP00106
LQ0AAB58YI09FM1_SCFP00053
CL1964Contig1P00265
CL6592Contig1P00292
LQ0AAB58YK05FM1_SCFP00008
CL2572Contig1P00105
LQ0ACA25YJ04RM1_SCFP00221
CL858Contig1P00861
CL2824Contig1P00353
CL6876Contig1P00073
CL7703Contig1P00276
LQ0AAB32YC05FM1_SCFP00358
CL389Contig1P01695
LQ0AFA6YH15RM1_SCFP00118
CL2387Contig1P00624
LQ0ACA20YF03RM1_SCFP00092
CL2663Contig1P00451
CL8Contig12P00723
LQ0ABA1YO08FM1_SCFP00092
LQ0AAB63YK24RM1_SCFP00100
CL5873Contig1P00207
CL1679Contig1P00788
CL2608Contig1P00713
CL7620Contig1P00498
LQ0ADA10YJ11RM1_SCFP00044
LQ0AAB99YG22FM1_SCFP00246
LQ0AGA1YA21RM1_SCFP00017
LQ0AAB31YM13FM1_SCFP00371
LQ0ACA8YG02RM1_SCFP00005
CL570Contig2P00393
CL1701Contig1P00241
CL3032Contig1P00190
CL4961Contig1P00400
CL611Contig1P01950
LQ0AAB64YK12FM1_SCFP00129
LQ0AAA20YA18FM1_SCFP00460
LQ0AAB103YB14FM1_SCFP00033
CL1361Contig1P00665
LQ0AAB8YC21FM1_SCFP00070
LQ0AAA2YO07FM1_SCFP00002
LQ0AAA15YB09FM1_SCFP00553
CL1876Contig1P00176
LQ0AAB80YA23FM1_SCF_LQP00179
CL6435Contig1P00049
LQ0AAB92YM04FM1_SCFP00267
CL8Contig10P00259
LQ0AAB13YA01FM1_SCFP00537
CL387Contig1P01414
CL7278Contig1P00418
CL1412Contig1P00034
LQ0AAB13YG05FM1_SCFP00203
CL6320Contig1P00123
CL808Contig1P00846
LQ0AAB14YI15FM1_SCFP00106
LQ0AAB60YL06RM1_SCFP00177
CL4704Contig1P00523
CL882Contig1P00772
CL4482Contig1P00481
CL2762Contig1P00209
CL1486Contig1P00266
LQ0ACA5YF22RM1_SCFP00008
LQ0AAB40YK13FM1_SCFP00332
CL3033Contig1P00202
LQ0AAB30YP20FM1_SCFP00343
CL4512Contig1P00019
LQ0AAB37YC07FM1_SCFP00307
LQ0AAA13YO23FM1_SCFP00048
CL2112Contig1P00129
LQ0ACA3YB06RM1_SCFP00259
CL4555Contig1P00490
LQ0ADA22YP24RM1_SCFP00233
CL5532Contig1P00653
CL4293Contig1P00345
LQ0AAB75YH02RM1_SCFP00184
CL3496Contig1P00403
LQ0AAB37YB03FM1_SCFP00026
CL1645Contig1P01005
CL6295Contig1P00345
CL2352Contig1P00632
LQ0AAB32YA15FM1_SCFP00360
CL3388Contig1P00409
LQ0AAB54YO05RM1_SCFP00191
CL5796Contig1P00639
LQ0AAB60YH23FM1_SCFP00022
CL2995Contig1P00376
LQ0AAA14YG10FM1_SCFP00100
CL5694Contig1P00218
CL694Contig1P01143
LQ0AAB32YG18FM1_SCFP00550
LQ0AAB5YF14FM1_SCFP00065
CL5806Contig1P00049
CL6322Contig1P00654
CL6576Contig1P00561
LQ0ACA26YA08RM1_SCFP00219
CL1Contig9P00995
LQ0AAB4YJ10FM1_SCFP00442
CL5463Contig1P00025
LQ0AAB98YN08FM1_SCFP00538
CL6988Contig1P00118
CL2872Contig2P00209
LQ0AAB9YI17FM1_SCFP00350
CL95Contig1P00977
CL3192Contig1P00086
LQ0AAB31YL15FM1_SCFP00231
LQ0AAB21YD15FM1_SCFP00622
CL6455Contig1P00247
CL7183Contig1P00008
LQ0AAB12YL17FM1_SCFP00213
CL6792Contig1P00071
LQ0AAA5YJ18FM1_SCFP00188
LQ0AAB80YG09RM1_SCFP00020
LQ0ACA16YK16RM1_SCFP00308
LQ0AAB52YJ04RM1_SCFP00381
CL2895Contig1P00842
LQ0AAB47YD21FM1_SCFP00005
LQ0AAB91YD06FM1_SCFP00287
CL2382Contig1P01058
CL4908Contig1P00386
CL3407Contig1P00371
CL2804Contig1P00746
CL7330Contig1P00039
CL2607Contig1P00043
LQ0AAB48YF05FM1_SCFP00241
CL3391Contig1P00355
LQ0AFA8YO11RM1_SCFP00131
LQ0AAB22YL21FM1_SCFP00159
CL1504Contig1P00178
LQ0AAB90YP06RM1_SCFP00001
LQ0AAB99YM10FM1_SCFP00116
LQ0AAB17YP02FM1_SCFP00071
CL1558Contig1P00292
LQ0AAA10YL24FM1_SCFP00092
CL6155Contig1P00206
LQ0AAB74YN15FM1_SCFP00054
LQ0AAB103YB04FM1_SCFP00273
CL2688Contig1P00242
CL517Contig1P00582
LQ0AAB26YB03FM1_SCFP00041
LQ0AAB32YI21FM1_SCFP00085
LQ0ACA22YM17RM1_SCFP00081
CL2258Contig1P00396
CL6499Contig1P00288
LQ0AAB1YF15RM1_SCFP00023
LQ0AAB93YJ12RM1_SCFP00427
CL5978Contig1P00141
CL4040Contig1P00074
CL1140Contig1P00554
LQ0AAB34YE06FM1_SCFP00213
CL154Contig2P01957
LQ0AAB61YM01FM1_SCFP00078
CL4188Contig1P00492
LQ0AAB31YF01FM1_SCFP00048
CL5623Contig1P00245
CL3726Contig1P00351
CL1637Contig1P00745
CL3070Contig1P00201
CL6283Contig1P00137
CL6516Contig1P00304
LQ0AAB49YI11FM1_SCFP00389
LQ0AAB32YG22FM1_SCFP00267
CL1107Contig1P00535
CL1268Contig1P01384
LQ0AAA12YM18FM1_SCFP00234
CL6Contig3P01445
LQ0AAB29YO13FM1_SCFP00396
LQ0AAB29YA13FM1_SCFP00072
LQ0AAB22YK22FM1_SCFP00305
CL3580Contig1P00708
CL1663Contig1P00920
CL2181Contig1P00322
LQ0AAA1YH15FM1_SCFP00561
LQ0ACA10YI21RM1_SCFP00132
CL2544Contig2P00534
CL5105Contig1P00074
CL2758Contig1P00864
LQ0AAB18YN15FM1_SCFP00339
LQ0AAB32YI17FM1_SCFP00436
LQ0AAB47YJ24FM1_SCFP00078
CL4177Contig1P00110
CL7180Contig1P00225
LQ0AAB96YJ20RM1_SCFP00100
CL6889Contig1P00120
LQ0AAB17YG03FM1_SCFP00405
LQ0AAB52YG17RM1_SCFP00248
LQ0AAB64YE03RM1_SCFP00203
LQ0AAB43YC03FM1_SCFP00483
CL4423Contig1P00197
LQ0AAB51YN16FM1_SCFP00257
LQ0AAB7YO18FM1_SCFP00417
LQ0AAB66YJ15FM1_SCFP00040
LQ0AAB99YG22FM1_SCFP00027
CL6923Contig1P00027
CL1136Contig1P01504
CL631Contig1P01311
LQ0AAB85YL09FM1_SCFP00209
LQ0AAA7YD18FM1_SCFP00554
CL2182Contig1P01406
CL2315Contig1P00583
LQ0AAB22YH17FM1_SCFP00610
CL90Contig1P00658
LQ0AAB45YO10FM1_SCFP00120
CL142Contig1P02403
LQ0ADA1YH24RM1_SCFP00234
LQ0AAB32YG15FM1_SCFP00378
CL4820Contig1P00104
LQ0AAB8YH03FM1_SCFP00328
LQ0AAA1YK22RM1_SCFP00541
LQ0AAB46YE09FM1_SCFP00039
LQ0AAB30YJ12FM1_SCFP00285
CL6734Contig1P00597
CL833Contig1P00265
CL4731Contig1P01204
LQ0AEA3YD18RM1_SCFP00016
LQ0ACA5YC10RM1_SCFP00243
CL4157Contig1P00172
LQ0AAB102YP04RM1_SCFP00236
LQ0AAB53YB22FM1_SCFP00265
LQ0AAB42YE12FM1_SCFP00297
CL992Contig1P01059
LQ0AAB23YD06FM1_SCFP00272
LQ0AAB23YG09FM1_SCFP00103
CL4503Contig1P00163
CL3883Contig1P00167
CL2563Contig1P00300
LQ0AAB103YB04FM1_SCFP00064
LQ0AAB96YJ20RM1_SCFP00105
LQ0AAB99YJ07RM1_SCFP00059
LQ0AAB61YO11RM1_SCFP00016
CL1195Contig1P00412
CL51Contig1P00108
LQ0AAB33YL15FM1_SCFP00079
LQ0AAB53YF21FM1_SCFP00051
CL1731Contig1P00602
CL7628Contig1P00255
LQ0AAB50YM19FM1_SCFP00358
CL1975Contig1P00621
CL503Contig1P01759
CL4585Contig1P00448
LQ0ACA10YP21RM1_SCFP00420
CL3197Contig1P00717
LQ0AAB48YF05FM1_SCFP00121
LQ0ACA23YB02RM1_SCFP00159
CL1264Contig1P01341
CL5469Contig1P00279
CL1809Contig1P00632
CL2002Contig1P01199
LQ0AAB27YH12FM1_SCFP00011
CL3490Contig1P00001
CL2498Contig1P00119
CL1952Contig1P00809
CL7730Contig1P00009
LQ0AAB91YC18RM1_SCFP00084
LQ0AAB78YN05FM1_SCFP00440
LQ0AAB2YN09FM1_SCFP00330
LQ0AAB9YB07FM1_SCFP00432
CL166Contig1P02033
CL28Contig2P00837
LQ0AAB49YP05FM1_SCFP00124
LQ0AAB32YB08FM1_SCFP00019
CL5851Contig1P00368
LQ0ABA1YE07FM1_SCFP00140
LQ0AAB1YO08RM1_SCFP00068
CL5778Contig1P00040
LQ0AAB82YJ16RM1_SCFP00297
LQ0AAB3YH02FM1_SCFP00001
LQ0AAB44YC10FM1_SCFP00475
LQ0AAB4YD22FM1_SCFP00126
CL6931Contig1P00554
LQ0ACA19YJ06RM1_SCFP00204
LQ0AAB24YG11FM1_SCFP00585
CL1899Contig1P00304
LQ0AAB73YD21RM1_SCFP00203
LQ0AAB18YE22FM1_SCFP00220
LQ0AAB18YE22FM1_SCFP00446
LQ0AAB54YM19RM1_SCFP00199
LQ0AAA5YP04FM1_SCFP00144
CL106Contig1P01244
LQ0AAB84YO05FM1_SCFP00453
LQ0AAB66YP11FM1_SCFP00056
LQ0AAB39YP19FM1_SCFP00399
CL79Contig3P00326
LQ0AAB34YC02FM1_SCFP00138
CL1344Contig1P00380
CL1685Contig1P00605
CL4245Contig1P00100
LQ0AAB1YH18RM1_SCFP00099
CL4854Contig1P00533
CL4296Contig1P00913
CL7699Contig1P00421
CL607Contig1P00409
CL1031Contig1P00048
CL7302Contig1P00267
LQ0AAB57YN11FM1_SCFP00326
CL4981Contig1P00448
CL6102Contig1P00497
CL5338Contig1P00415
CL4515Contig1P00642
LQ0AAA6YD14FM1_SCFP00159
CL3980Contig1P00203
CL2951Contig1P00220
LQ0AAB77YA21FM1_SCFP00171
CL2159Contig1P01405
CL5937Contig1P00086
CL1482Contig1P01069
CL5241Contig1P00355
LQ0AAB36YG02FM1_SCFP00210
CL5108Contig1P00347
LQ0AAB101YG22RM1_SCFP00001
LQ0AAB72YM02FM1_SCFP00160
CL7609Contig1P00390
CL1748Contig1P00390
CL5198Contig1P00356
CL625Contig1P00705
LQ0AAB1YE16FM1_SCFP00030
LQ0AAB97YI23RM1_SCFP00235
CL1749Contig1P00339
LQ0ACA14YD05RM1_SCFP00097
LQ0AAB18YH08FM1_SCFP00425
CL5692Contig1P00210
LQ0AAA12YK03FM1_SCFP00302
CL4717Contig1P00049
CL7018Contig1P00092
LQ0AAB25YH15FM1_SCFP00237
CL2325Contig1P00071
LQ0AEA7YG21RM1_SCFP00061
CL6519Contig1P00143
CL5800Contig1P00076
LQ0AAB61YH17FM1_SCFP00427
CL2762Contig1P00014
CL1125Contig2P00006
LQ0AAB49YK18FM1_SCFP00120
LQ0AAB15YG03FM1_SCFP00353
CL1187Contig1P00559
LQ0AAA21YL02FM1_SCFP00137
LQ0AAB9YG07FM1_SCFP00109
CL7155Contig1P00279
LQ0ACA11YI04RM1_SCFP00092
LQ0AAB67YE07RM1_SCFP00265
LQ0AAB103YM23FM1_SCFP00089
LQ0AAB45YF20FM1_SCFP00093
CL4011Contig1P00061
LQ0AAB25YI04FM1_SCFP00042
CL1203Contig1P00902
CL3432Contig1P00687
LQ0AAB93YE07RM1_SCFP00251
CL5010Contig1P00372
LQ0AAB74YM19RM1_SCFP00215
CL3875Contig1P00418
LQ0AFA6YB23RM1_SCFP00012
CL5968Contig1P00427
CL6593Contig1P00252
CL343Contig1P00989
CL1121Contig1P00425
LQ0AAB50YD08FM1_SCFP00007
CL7775Contig1P00374
CL6442Contig1P00118
ESV-1-56P00482
CL51Contig1P00487
CL1781Contig1P00816
CL6984Contig1P00291
LQ0AAB88YA23FM1_SCFP00049
LQ0AAB81YK07FM1_SCFP00055
CL2177Contig1P01006
LQ0AAB78YC03FM1_SCFP00009
CL5053Contig1P00031
CL464Contig1P00014
LQ0AAB72YP19FM1_SCFP00202
CL194Contig1P01234
CL2693Contig1P00441
CL3871Contig1P00106
CL2683Contig1P00535
LQ0AAB80YP18FM1_SCFP00049
CL879Contig1P01208
CL1843Contig1P00083
CL1177Contig1P01358
CL664Contig1P01005
CL3834Contig1P00017
LQ0AAB95YJ18FM1_SCFP00202
CL1044Contig1P00996
LQ0AAB76YB18FM1_SCFP00491
CL5574Contig1P00524
LQ0AAB91YK15FM1_SCFP00226
CL3784Contig1P00003
CL99Contig1P01165
CL988Contig1P00704
CL1Contig3P01002
CL652Contig1P00614
LQ0AAB97YD02FM1_SCFP00056
CL336Contig1P00286
CL4552Contig1P00258
CL2965Contig1P00627
LQ0AAB68YG24RM1_SCFP00405
CL895Contig1P00668
CL6619Contig1P00017
LQ0AAB26YM19FM1_SCFP00331
LQ0AAB28YL15FM1_SCFP00360
CL7470Contig1P00306
CL6324Contig1P00720
LQ0AAB104YG17FM1_SCFP00050
LQ0AAB79YO12RM1_SCFP00144
CL69Contig3P00058
LQ0AAB98YM09FM1_SCFP00340
LQ0AAB58YL14FM1_SCFP00085
LQ0AAB43YO20FM1_SCFP00131
CL421Contig1P01461
CL539Contig1P01654
CL2235Contig1P00386
CL3079Contig1P00576
CL4071Contig1P00880
LQ0AAB40YC21FM1_SCFP00521
CL3130Contig1P00052
CL107Contig9P00608
LQ0AAB82YC09RM1_SCFP00365
CL581Contig1P01181
LQ0AAB13YJ13FM1_SCFP00436
CL953Contig1P00838
CL5443Contig1P00665
CL4004Contig1P00006
CL5584Contig1P00461
LQ0AAB71YC07RM1_SCFP00051
CL377Contig1P00987
LQ0AAB24YA18FM1_SCFP00513
CL237Contig1P01933
CL4582Contig1P00112
LQ0AAB72YP21FM1_SCFP00122
LQ0AAB38YJ13FM1_SCFP00149
CL5945Contig1P00251
CL4115Contig1P00203
CL2545Contig1P01182
CL7553Contig1P00488
CL4187Contig1P00202
LQ0AAB78YE06RM1_SCFP00282
LQ0AFA3YE09RM1_SCFP00041
LQ0AAB87YL20RM1_SCFP00338
LQ0AAB46YB17FM1_SCFP00016
CL5839Contig1P00412
LQ0AAB87YJ10FM1_SCFP00081
LQ0AAB78YN19RM1_SCFP00257
LQ0AAB39YK23FM1_SCFP00463
CL373Contig2P02273
CL2518Contig1P00486
CL1441Contig1P00449
LQ0AAB98YG03FM1_SCFP00041
LQ0AAB8YH13FM1_SCFP00499
CL881Contig1P00187
LQ0AAB74YH11RM1_SCFP00247
CL3920Contig1P00408
LQ0AAB40YJ16FM1_SCFP00297
LQ0AAB83YI13RM1_SCF_LQP00220
CL4919Contig1P00224
LQ0AAB3YB17FM1_SCFP00317
CL4185Contig1P00049
CL1502Contig1P00832
LQ0AAB5YB06FM1_SCFP00109
CL4931Contig1P00704
CL1724Contig1P00037
LQ0AAB57YJ10RM1_SCFP00101
CL6235Contig1P00558
LQ0AAB45YH05FM1_SCFP00113
LQ0AAB4YK05FM1_SCFP00352
CL6792Contig1P00069
LQ0AAB99YA12FM1_SCFP00361
LQ0AAB69YO09RM1_SCFP00079
LQ0AAB58YH09RM1_SCFP00071
CL5733Contig1P00002
LQ0AAA10YK21FM1_SCFP00590
CL2358Contig1P00212
CL2639Contig1P01106
CL1349Contig1P00513
LQ0AAA13YE10FM1_SCFP00563
CL1311Contig1P00491
CL7488Contig1P00056
LQ0ACA24YG08RM1_SCFP00129
CL6956Contig1P00250
CL1303Contig1P01155
CL537Contig1P00599
LQ0AAB21YC18FM1_SCFP00514
LQ0AAB99YF18RM1_SCFP00042
LQ0AAB99YF18FM1_SCFP00001
CL1717Contig1P01227
CL2652Contig1P00796
LQ0AAB90YP06RM1_SCFP00235
LQ0AAB37YG09FM1_SCFP00169
LQ0AAB35YJ09FM1_SCFP00145
CL1423Contig1P01210
LQ0AAB88YG13FM1_SCFP00128
CL6340Contig1P00449
LQ0AAB76YC12RM1_SCFP00012
LQ0AAB57YI14RM1_SCFP00245
LQ0AAA4YD20FM1_SCFP00245
CL4489Contig1P00068
CL6544Contig1P00177
LQ0AAB22YL20FM1_SCFP00564
CL787Contig1P01527
LQ0AAB15YF16FM1_SCFP00067
CL5098Contig1P00672
CL88Contig1P03328
CL13Contig15P00637
LQ0AAB4YJ14FM1_SCFP00428
LQ0AFA3YK08RM1_SCFP00054
LQ0AAB1YO10FM1_SCFP00576
CL7327Contig1P00104
LQ0AAB78YE06RM1_SCFP00276
CL21Contig1P01452
CL7264Contig1P00129
CL5760Contig1P00144
CL848Contig1P00451
CL653Contig1P01533
LQ0AAB44YO21FM1_SCFP00102
LQ0AAB10YC20FM1_SCFP00187
CL1795Contig1P00979
CL1204Contig1P01912
CL3613Contig1P00004
CL1690Contig1P01477
CL973Contig1P00149
CL1832Contig1P00420
LQ0AAA5YD05FM1_SCFP00150
CL5447Contig1P00025
CL4449Contig1P00577
CL4577Contig1P00016
LQ0AAB1YG11RM1_SCFP00289
CL764Contig1P00340
CL5454Contig1P00051
CL3099Contig1P00231
LQ0AAB1YB21FM1_SCFP00452
LQ0AAB100YC08FM1_SCFP00038
LQ0AAB54YP05FM1_SCFP00166
CL5892Contig1P00225
LQ0AAB46YK22FM1_SCFP00023
CL6878Contig1P00001
CL2739Contig1P00166
CL2506Contig1P00348
CL2355Contig1P00782
LQ0AAB24YL13FM1_SCFP00396
LQ0AAB52YD17FM1_SCFP00487
CL3053Contig1P00562
CL1661Contig1P00665
CL7564Contig1P00473
CL5868Contig1P00302
CL7257Contig1P00235
LQ0AAB35YL10FM1_SCFP00323
LQ0AAB74YE10FM1_SCFP00052
LQ0AAA4YJ23FM1_SCFP00231
LQ0AAA1YF13RM1_SCFP00053
CL1028Contig1P01406
LQ0AAB84YJ16RM1_SCFP00488
LQ0AAB48YJ11FM1_SCFP00345
CL2619Contig1P00256
CL4784Contig1P00835
CL5211Contig1P00455
LQ0AAB64YC05FM1_SCFP00068
LQ0AAB79YI21RM1_SCFP00163
CL4125Contig1P00327
LQ0ACA25YD13RM1_SCFP00060
CL3814Contig1P00158
CL5595Contig1P00743
CL1352Contig1P00261
CL1700Contig1P00615
CL4530Contig1P00308
LQ0ACA15YL06RM1_SCFP00124
LQ0AAB36YJ20FM1_SCFP00119
CL2396Contig2P00596
CL5491Contig1P00016
CL4868Contig1P00422
LQ0AAB51YB20RM1_SCFP00254
LQ0AAB52YD12FM1_SCFP00550
CL572Contig1P01379
LQ0AAB75YH02RM1_SCFP00189
CL5842Contig1P00175
CL600Contig1P00080
LQ0AAB25YN10FM1_SCFP00117
CL3143Contig1P00805
LQ0ADA10YI21RM1_SCFP00013
CL4003Contig1P00608
CL2627Contig2P00255
LQ0ADA14YD06RM1_SCFP00031
LQ0AFA4YG03RM1_SCFP00176
CL4346Contig1P00244
LQ0ABA1YB09FM1_SCFP00018
CL5233Contig1P00408
LQ0AAB29YF22FM1_SCFP00140
LQ0ACA18YH23RM1_SCFP00317
CL6133Contig1P00321
CL3032Contig1P00137
LQ0AAB1YN14RM1_SCFP00176
CL7642Contig1P00525
CL3219Contig1P00220
sctg1_230-184000-184500-WP00223
LQ0ACA14YP12RM1_SCFP00056
LQ0ACA10YL09RM1_SCFP00196
CL7240Contig1P00417
LQ0AAB5YE11FM1_SCFP00490
CL2353Contig1P00135
LQ0AAB6YK05FM1_SCFP00570
LQ0AAA21YC03FM1_SCFP00070
LQ0AAB94YF15RM1_SCFP00320
CL1706Contig1P01099
CL7527Contig1P00271
CL5683Contig1P00861
CL6708Contig1P00550
LQ0AEA5YD16RM1_SCFP00136
CL5129Contig1P00061
LQ0AAB2YA04FM1_SCFP00589
CL4771Contig1P00577
CL4210Contig1P00277
CL4930Contig1P00017
CL7693Contig1P00139
LQ0AAB22YL02FM1_SCFP00428
LQ0AAB3YA08FM1_SCFP00207
CL2275Contig1P01135
LQ0AAB8YH03FM1_SCFP00484
CL6483Contig1P00290
LQ0AAB56YN07RM1_SCFP00082
LQ0ACA12YE23RM1_SCFP00089
CL2532Contig1P00852
LQ0AAB8YF16FM1_SCFP00481
CL3108Contig1P00810
CL6336Contig1P00161
LQ0AAB85YK13FM1_SCFP00479
CL427Contig1P00424
LQ0AAB8YG04FM1_SCFP00442
CL1056Contig1P00323
CL601Contig1P00947
LQ0AAB90YH16RM1_SCFP00083
LQ0AAB50YB18FM1_SCFP00209
LQ0AAB25YF20FM1_SCFP00612
LQ0AAA4YJ23FM1_SCFP00421
CL1843Contig1P00049
LQ0AAB33YP03FM1_SCFP00346
LQ0AAA20YA23FM1_SCFP00376
LQ0ACA9YL04RM1_SCFP00060
LQ0AAB32YD22FM1_SCFP00306
CL5827Contig1P00472
LQ0AEA9YG20RM1_SCFP00332
CL5043Contig1P00641
CL7177Contig1P00303
CL5497Contig1P00319
LQ0AAB33YH19FM1_SCFP00033
CL7517Contig1P00490
CL2597Contig1P00837
LQ0AAB45YP09FM1_SCFP00147
CL5824Contig1P00530
LQ0AAB1YL07FM1_SCFP00396
CL4942Contig1P00041
CL6367Contig1P00110
LQ0AAB50YN06FM1_SCFP00518
CL4826Contig1P00103
CL1057Contig1P00541
LQ0AAB49YK18FM1_SCFP00174
LQ0AAA16YA09FM1_SCFP00060
LQ0AAB41YO15FM1_SCFP00268
LQ0AAB24YC07FM1_SCFP00299
CL5281Contig1P00329
LQ0AEA11YE02RM1_SCFP00183
LQ0AAB103YP06FM1_SCFP00166
LQ0AAB68YM04FM1_SCFP00144
CL876Contig1P01060
CL2634Contig1P00731
LQ0ADA6YN16RM1_SCFP00147
CL7290Contig1P00376
CL362Contig1P00725
CL6263Contig1P00020
LQ0AAB52YM09RM1_SCFP00052
CL4753Contig1P00879
LQ0AFA1YJ11RM1_SCFP00405
CL6257Contig1P00108
LQ0AAB30YK11FM1_SCFP00209
CL6960Contig1P00081
LQ0AAB22YM20FM1_SCFP00143
CL4325Contig1P01167
CL3290Contig1P00236
CL3685Contig1P00385
LQ0AAB47YM08FM1_SCFP00472
CL1038Contig2P00100
CL390Contig1P01305
CL1788Contig1P00053
LQ0AAB56YN07RM1_SCFP00003
CL6552Contig1P00385
CL6484Contig1P00358
LQ0AAB36YP02FM1_SCFP00461
CL2026Contig1P01278
CL3813Contig1P00019
CL7499Contig1P00128
CL7184Contig1P00537
LQ0AAB92YF15RM1_SCFP00020
CL5526Contig1P00515
LQ0AAB1YH18RM1_SCFP00008
LQ0AAB49YB09FM1_SCFP00112
LQ0AAB2YK04FM1_SCFP00013
CL5414Contig1P00440
LQ0AAB53YN14FM1_SCFP00283
CL4241Contig1P00319
LQ0AAB40YA23FM1_SCFP00401
CL1800Contig1P00964
LQ0AAB11YK14FM1_SCFP00111
LQ0AAB4YM12FM1_SCFP00149
CL2302Contig1P00511
LQ0AAB78YK17FM1_SCFP00080
LQ0AAB17YB07FM1_SCFP00422
CL3473Contig1P00187
LQ0ACA5YP14RM1_SCFP00178
CL1658Contig1P00848
LQ0AAB38YO10FM1_SCFP00004
LQ0ADA10YM06RM1_SCFP00106
LQ0AAB22YD24FM1_SCFP00340
LQ0ACA3YP18RM1_SCFP00454
LQ0AAB2YB09FM1_SCFP00401
CL221Contig1P02058
CL7149Contig1P00047
CL1842Contig1P00938
CL182Contig3P00804
LQ0AAB5YG13FM1_SCFP00334
CL4720Contig1P00336
LQ0AAB56YF22FM1_SCFP00318
CL3204Contig1P00539
CL2585Contig1P01032
LQ0AAB5YA16FM1_SCFP00048
LQ0AAB3YF02FM1_SCFP00198
LQ0AAB70YH19FM1_SCFP00079
CL5031Contig1P00619
LQ0AAB54YK09FM1_SCFP00031
LQ0AAB67YM24RM1_SCFP00060
LQ0AAB45YP07FM1_SCFP00225
LQ0AAB70YG14RM1_SCFP00296
CL2385Contig1P00433
CL2908Contig1P01453
CL1953Contig1P00286
LQ0AAB12YM14FM1_SCFP00390
LQ0AAB34YN03FM1_SCFP00171
CL2500Contig1P00544
LQ0AAB28YG16FM1_SCFP00404
LQ0AAB29YC09FM1_SCFP00134
CL6Contig1P02479
CL3079Contig1P00823
CL4018Contig1P00603
LQ0AAB65YN23FM1_SCFP00209
LQ0AAB7YP05FM1_SCFP00561
CL527Contig1P02178
LQ0AAB28YA23FM1_SCFP00062
CL5181Contig1P00375
CL6401Contig1P00202
LQ0AAB99YL17FM1_SCFP00396
CL7577Contig1P00138
sctg1_573-14800-15300-WP00127
CL2214Contig1P01001
LQ0ACA15YL06RM1_SCFP00156
CL2152Contig1P00127
CL3290Contig1P00245
CL6313Contig1P00310
LQ0AFA4YH19RM1_SCFP00020
LQ0AAB41YI16FM1_SCFP00017
LQ0AAB34YO08FM1_SCFP00403
LQ0AAB18YA19FM1_SCFP00190
CL3457Contig1P00378
CL214Contig1P00714
CL3757Contig1P00803
CL2001Contig1P00232
LQ0AAB85YF14FM1_SCFP00017
CL928Contig1P01188
LQ0AAB69YC11RM1_SCFP00166
LQ0AAB42YH02FM1_SCFP00268
LQ0AAB22YJ14FM1_SCFP00508
CL3476Contig1P00771
LQ0AAB39YM01FM1_SCFP00284
CL7145Contig1P00675
LQ0AAB63YF07RM1_SCFP00238
ESV-1-103P00883
LQ0AAB72YD08FM1_SCFP00189
CL4225Contig1P00164
CL1187Contig1P01460
LQ0AAB8YA14FM1_SCFP00049
CL2784Contig1P00491
CL7706Contig1P00654
LQ0AAA20YA23FM1_SCFP00234
LQ0AAB84YG04FM1_SCFP00511
CL356Contig1P01200
CL75Contig3P00843
CL3983Contig1P00729
LQ0ACA22YL13RM1_SCFP00102
CL2071Contig1P00671
LQ0AAB7YI11FM1_SCFP00008
CL135Contig2P01077
LQ0AAB50YD14FM1_SCFP00118
LQ0AAB92YN13FM1_SCFP00472
CL6781Contig1P00411
CL5728Contig1P00439
CL3312Contig1P00132
CL7555Contig1P00206
LQ0AAA5YB11FM1_SCFP00248
CL7696Contig1P00449
LQ0AAB21YI01FM1_SCFP00120
CL1270Contig1P00054
LQ0AAB22YN16FM1_SCFP00230
CL5992Contig1P00581
CL3452Contig1P00253
CL4Contig4P01256
CL6421Contig1P00474
LQ0AAB22YF09FM1_SCFP00541
CL3571Contig1P00581
CL1314Contig1P00954
LQ0AAB45YO10FM1_SCFP00138
LQ0AAB67YA13FM1_SCFP00055
LQ0AAB15YA16FM1_SCFP00395
LQ0AAB76YN04FM1_SCFP00175
CL6016Contig1P00185
LQ0AFA4YD19RM1_SCFP00059
CL435Contig1P00651
LQ0AAB45YP09FM1_SCFP00489
CL6047Contig1P00997
LQ0ABA1YO08FM1_SCFP00061
LQ0AAB44YF13FM1_SCFP00028
CL7649Contig1P00496
LQ0AAB56YE23FM1_SCFP00021
CL2751Contig1P00654
CL268Contig1P01806
LQ0ADA7YF14RM1_SCFP00113
CL1869Contig1P00496
LQ0AFA3YM22RM1_SCFP00056
LQ0AAA3YD07FM1_SCFP00332
CL856Contig1P00592
CL2728Contig1P00411
CL4199Contig1P00355
LQ0ABA2YF13FM1_SCFP00046
LQ0AAB99YF20FM1_SCFP00176
CL2964Contig1P00552
LQ0ADA11YN10RM1_SCFP00299
LQ0AAB82YB07FM1_SCFP00438
CL303Contig1P01192
CL3716Contig1P00001
CL7584Contig1P00002
CL4232Contig1P00309
CL2091Contig1P00658
CL2728Contig1P00430
CL1935Contig1P00224
LQ0AAB13YM14FM1_SCFP00308
CL3252Contig1P00252
CL792Contig1P02305
CL3498Contig1P01034
CL5271Contig1P00364
CL2829Contig1P00120
CL5203Contig1P00133
LQ0AAB25YH15FM1_SCFP00001
LQ0AAB24YB22FM1_SCFP00498
LQ0AAB13YE16FM1_SCFP00424
CL1105Contig1P00614
CL7561Contig1P00131
CL1469Contig1P00176
CL7612Contig1P00303
CL3396Contig1P00789
LQ0AAB6YM13FM1_SCFP00534
LQ0AAB57YC04FM1_SCFP00069
LQ0AAB46YB11FM1_SCFP00210
LQ0AAB31YH17FM1_SCFP00098
CL7202Contig1P00347
CL6423Contig1P00358
LQ0AAB65YM12FM1_SCFP00275
CL960Contig1P01802
LQ0AAB103YI15RM1_SCFP00027
LQ0AAA23YC15FM1_SCFP00243
LQ0AAB92YM06FM1_SCFP00417
CL1195Contig1P01299
CL1792Contig1P01171
CL1745Contig1P00781
CL1061Contig1P01138
CL380Contig1P01581
LQ0AAB4YL06FM1_SCFP00149
CL1Contig39P00279
LQ0AAB69YI11FM1_SCFP00166
LQ0AAA4YN18FM1_SCFP00136
CL5413Contig1P00233
LQ0AAB74YL13RM1_SCFP00279
LQ0AAB58YE20RM1_SCFP00369
CL818Contig1P00121
LQ0AAA10YO05FM1_SCFP00182
LQ0AFA5YL05RM1_SCFP00030
LQ0AAB87YF18RM1_SCFP00212
LQ0AAB48YB22FM1_SCFP00283
LQ0AAB44YG05FM1_SCFP00128
LQ0AAB34YI14FM1_SCFP00007
CL5972Contig1P00471
CL6174Contig1P00485
LQ0AAB6YA20FM1_SCFP00001
CL1381Contig1P01225
LQ0ADA17YE03RM1_SCFP00007
CL1664Contig1P00308
LQ0AAB43YF24FM1_SCFP00104
LQ0AAB93YJ12FM1_SCFP00386
LQ0AAB22YJ03FM1_SCFP00205
CL7809Contig1P00351
LQ0AAB9YB24FM1_SCFP00362
CL2492Contig1P00305
CL5265Contig1P00501
CL4506Contig1P00302
CL1248Contig1P00886
LQ0AAB48YJ22FM1_SCFP00018
LQ0AAB93YO15RM1_SCFP00217
LQ0AAB93YP02FM1_SCFP00155
LQ0AAB98YI05RM1_SCFP00010
LQ0AAB63YH04FM1_SCFP00068
CL6584Contig1P00315
CL6541Contig1P00482
CL7329Contig1P00005
LQ0AFA2YP14RM1_SCFP00114
LQ0AAB23YB06FM1_SCFP00138
LQ0AAB98YK06RM1_SCFP00136
CL1018Contig1P01087
CL1Contig30P01058
CL3279Contig1P00716
CL7702Contig1P00073
CL5536Contig1P00001
LQ0AAB9YB24FM1_SCFP00364
CL3282Contig1P00729
CL619Contig1P00675
LQ0AAB5YH07FM1_SCFP00216
LQ0AAA7YJ24FM1_SCFP00167
CL6140Contig1P00208
LQ0AAB50YE08FM1_SCFP00304
LQ0AAA2YM22RM1_SCFP00180
LQ0ACA22YE17RM1_SCFP00046
LQ0AAB52YI13FM1_SCFP00109
LQ0AAB58YA06RM1_SCFP00084
CL2796Contig1P00635
LQ0AAB3YA02FM1_SCFP00183
LQ0AAA16YN19FM1_SCFP00532
LQ0AAB23YH04FM1_SCFP00389
CL3802Contig1P00171
LQ0AAB50YM12FM1_SCFP00143
LQ0AAB75YF24RM1_SCFP00227
CL1554Contig1P00413
CL2367Contig1P00924
CL4911Contig1P00276
LQ0ADA1YH24RM1_SCFP00202
ESV-1-138P00001
LQ0AAB36YK11FM1_SCFP00206
LQ0AAB47YK07FM1_SCFP00243
ESV-1-8P01040
ESV-1-163P00619
LQ0AAA23YA03FM1_SCFP00145
CL570Contig1P00297
CL1216Contig1P00517
CL2619Contig1P00390
CL1030Contig1P00489
LQ0AAB69YC11RM1_SCFP00159
CL5007Contig1P01097
LQ0AAB46YJ03FM1_SCFP00391
CL2057Contig1P00302
CL5624Contig1P00351
CL55Contig3P00586
LQ0AAB39YM17FM1_SCFP00282
LQ0AAB99YL24FM1_SCFP00091
CL6353Contig1P00016
LQ0AAB54YE20FM1_SCFP00382
LQ0AAB47YP19FM1_SCFP00171
LQ0AAB23YI23FM1_SCFP00536
CL5883Contig1P00085
CL3905Contig1P00647
CL7188Contig1P00314
CL1780Contig1P00526
LQ0AAB80YP18FM1_SCFP00037
LQ0AAB8YP02FM1_SCFP00525
LQ0AAB15YA21FM1_SCFP00270
LQ0AAB15YF23FM1_SCFP00578
LQ0AAB60YD20FM1_SCFP00126
LQ0AAB12YI24FM1_SCFP00276
CL4019Contig1P00308
CL5080Contig1P00149
LQ0AAA20YH01FM1_SCFP00499
LQ0AAB13YI03FM1_SCFP00537
CL5460Contig1P00269
CL1202Contig1P00476
LQ0AAB74YN16FM1_SCFP00211
LQ0AAB6YP16FM1_SCFP00485
CL1269Contig1P00304
LQ0AAB14YA11FM1_SCFP00572
CL1132Contig1P01207
CL4240Contig1P00113
LQ0AAB93YP21FM1_SCFP00466
CL5439Contig1P00022
LQ0AAA16YN11FM1_SCFP00051
CL1189Contig1P00778
CL7232Contig1P00243
LQ0ACA1YA06RM1_SCFP00014
CL257Contig1P01348
CL492Contig1P00411
CL4079Contig1P00206
LQ0AAB61YO05FM1_SCFP00202
LQ0AAB60YD01FM1_SCFP00188
CL7133Contig1P00217
LQ0AAB41YL09FM1_SCFP00085
CL1293Contig1P01524
LQ0AAB78YO13FM1_SCFP00198
CL6255Contig1P00352
CL1Contig22P01953
CL3945Contig1P00863
LQ0AAB13YA01FM1_SCFP00378
LQ0AAA13YB17FM1_SCFP00031
LQ0AAB16YG05FM3_SCFP00547
CL6363Contig1P00052
CL4229Contig1P00026
CL7764Contig1P00342
LQ0AAA2YL23FM1_SCFP00209
CL1910Contig1P00932
LQ0AAB6YK09FM1_SCFP00567
LQ0AAB102YI05FM1_SCFP00172
LQ0AAB22YE13FM1_SCFP00091
LQ0AAB24YM06FM1_SCFP00633
CL3288Contig1P00678
LQ0AAB11YF04FM1_SCFP00119
LQ0AAB52YL16FM1_SCFP00142
LQ0ACA12YK22RM1_SCFP00141
CL557Contig1P00966
CL97Contig1P01737
LQ0ACA5YN01RM1_SCFP00223
CL2805Contig1P01132
LQ0AAA10YJ13FM1_SCFP00016
CL5205Contig1P00195
LQ0AAB104YF18FM1_SCFP00042
CL7809Contig1P00213
CL3382Contig1P00104
CL275Contig1P01176
CL75Contig4P00291
LQ0AAB23YG01FM1_SCFP00021
CL316Contig2P00068
LQ0AAB84YB20RM1_SCFP00009
CL6211Contig1P00576
CL2428Contig1P00592
LQ0AAA15YD21FM1_SCFP00445
CL2339Contig1P00911
LQ0AEA5YG24RM1_SCFP00004
CL273Contig1P01113
CL1154Contig1P00508
CL1699Contig1P01655
LQ0AAB95YC04FM1_SCFP00454
CL5208Contig1P00170
CL543Contig1P00079
CL1624Contig1P00399
CL204Contig1P00479
LQ0AAB6YO17FM1_SCFP00342
CL1146Contig1P00571
LQ0AAA12YA09FM1_SCFP00355
LQ0ACA15YO11RM1_SCFP00189
LQ0AAB18YB20FM1_SCFP00335
CL388Contig1P00598
LQ0AAB96YJ20FM1_SCFP00327
LQ0AAB78YP02FM1_SCFP00260
CL2330Contig1P00290
LQ0AAB1YH17FM1_SCFP00072
LQ0AAB60YD18FM1_SCFP00432
CL5724Contig1P00627
CL658Contig1P01529
CL5554Contig1P00003
LQ0AAB26YP10FM1_SCFP00019
LQ0AAB72YG09FM1_SCFP00001
CL6263Contig1P00193
CL29Contig3P01179
CL2473Contig1P00626
LQ0AAB39YB03FM1_SCFP00505
CL3021Contig1P00252
LQ0AAB2YD08FM1_SCFP00051
CL1521Contig1P00550
LQ0AAB87YD13FM1_SCFP00135
CL7625Contig1P00371
LQ0AAA19YC12FM1_SCFP00579
LQ0AAB42YJ22FM1_SCFP00105
CL7042Contig1P00063
CL3613Contig1P00461
CL1112Contig1P00924
LQ0AAB83YJ05FM1_SCFP00540
CL1653Contig1P01300
CL6451Contig1P00562
LQ0AAB7YD16FM1_SCFP00227
CL6269Contig1P00076
LQ0AAB27YJ16FM1_SCFP00337
CL6595Contig1P00246
LQ0AAB2YH07FM1_SCFP00104
CL2738Contig1P00236
LQ0AAB86YE07RM1_SCFP00104
LQ0AAB103YM06FM1_SCFP00027
LQ0AAA1YI05RM1_SCFP00439
CL6142Contig1P00327
CL1430Contig1P00160
LQ0AAB24YA02FM1_SCFP00501
LQ0AAB98YK12FM1_SCFP00167
CL3387Contig1P00319
LQ0AAB69YB07RM1_SCFP00125
CL4300Contig1P00466
CL5245Contig1P00358
LQ0AAB80YM12FM1_SCFP00042
CL7134Contig1P00461
LQ0AAB21YC15FM1_SCFP00098
CL3168Contig1P00241
CL7551Contig1P00859
CL1564Contig1P01188
LQ0AAB58YB01RM1_SCFP00014
LQ0AAB58YH09RM1_SCFP00028
CL2290Contig1P00146
CL5644Contig1P00586
LQ0AAB18YG06FM1_SCFP00068
LQ0AEA5YG02RM1_SCFP00233
ESV-1-134P00052
LQ0AFA1YM24RM1_SCFP00124
LQ0AAB98YL04RM1_SCFP00063
LQ0AAB76YN15RM1_SCF_LQP00088
LQ0AAB38YN03FM1_SCFP00158
LQ0AAB40YJ02FM1_SCFP00097
CL459Contig1P00468
LQ0AAB53YP15FM1_SCFP00029
LQ0AFA4YG08RM1_SCFP00153
CL6657Contig1P00511
CL1849Contig1P00344
CL5748Contig1P00664
LQ0AAB41YB02FM1_SCFP00173
LQ0AAA12YB09FM1_SCFP00429
CL3665Contig1P00084
CL452Contig1P01266
LQ0AAB17YA03FM1_SCFP00176
CL2655Contig1P00288
LQ0AAB36YH10FM1_SCFP00399
CL3712Contig1P00203
CL3279Contig1P00864
LQ0AAB4YO22FM1_SCFP00050
CL6721Contig1P00575
CL730Contig1P00253
CL3456Contig1P00116
sctg1_122-362000-362400-WP00109
CL1130Contig1P00853
CL1582Contig1P00052
CL1737Contig1P00497
CL5008Contig1P00294
LQ0AAB1YD22FM1_SCFP00127
LQ0AAB102YK19FM1_SCFP00001
CL7725Contig1P00440
CL3291Contig1P00170
LQ0AAB5YO15FM1_SCFP00320
CL5621Contig1P00320
LQ0AAB58YN22FM1_SCFP00182
LQ0AAB76YD16RM1_SCFP00161
CL1190Contig1P00656
LQ0AAB38YA08FM1_SCFP00031
LQ0ACA24YB20RM1_SCFP00160
ESV-1-190P00231
LQ0AAB14YB03FM1_SCFP00166
LQ0AAB67YL05FM1_SCFP00001
CL4818Contig1P00139
CL4836Contig1P00246
LQ0ADA12YO24RM1_SCFP00143
LQ0AAA6YC13FM1_SCFP00094
LQ0AAB93YG17RM1_SCFP00473
LQ0AAB83YE21FM1_SCFP00083
CL3549Contig1P00884
CL1604Contig1P00005
LQ0AAB85YF14RM1_SCFP00205
CL6162Contig1P00571
LQ0AAB38YG21FM1_SCFP00527
LQ0AAB99YI05FM1_SCFP00568
LQ0AAB82YA07FM1_SCFP00339
CL1811Contig1P00885
LQ0AFA3YA21RM1_SCFP00221
LQ0AAB38YC20FM1_SCFP00235
CL3063Contig1P00272
CL7455Contig1P00189
CL3899Contig1P00680
CL1085Contig1P00159
CL1033Contig1P01152
LQ0AAA1YJ09RM1_SCFP00101
CL88Contig1P03334
LQ0AAB16YJ22FM3_SCFP00041
CL1878Contig1P00242
CL3459Contig1P00220
CL7473Contig1P00169
CL1863Contig1P00258
CL7011Contig1P00363
CL1689Contig1P01058
CL6348Contig1P00107
LQ0ACA10YI21RM1_SCFP00127
CL710Contig1P00800
CL1229Contig1P01408
LQ0AAB33YI24FM1_SCFP00427
LQ0AAB100YC08FM1_SCFP00030
CL3324Contig1P00103
LQ0AAB50YG17FM1_SCFP00107
LQ0AAB73YO07FM1_SCFP00211
CL5634Contig1P00198
CL2525Contig1P01226
CL6001Contig1P00761
LQ0AAA5YH10FM1_SCFP00026
CL5291Contig1P00155
LQ0AAB43YI18FM1_SCFP00001
LQ0AAB24YM02FM1_SCFP00344
CL1253Contig1P01222
CL610Contig1P01273
CL5378Contig1P00069
CL7805Contig1P00345
CL1445Contig1P00193
CL2860Contig1P00490
LQ0AEA5YO09RM1_SCFP00075
CL7793Contig1P00645
LQ0AAB47YJ09FM1_SCFP00139
CL3708Contig1P00001
LQ0AAB85YN19FM1_SCFP00320
CL3908Contig1P00470
CL480Contig1P01642
CL1381Contig1P00916
LQ0AAB72YM18FM1_SCFP00282
LQ0AAB49YH11FM1_SCFP00227
LQ0AAB39YO14FM1_SCFP00308
CL1231Contig1P00720
CL6541Contig1P00464
CL2299Contig1P00397
CL6634Contig1P00947
CL3025Contig1P00056
CL4305Contig1P00908
CL650Contig1P01099
LQ0AAB16YG21FM3_SCFP00330
CL6711Contig1P00090
CL824Contig1P00174
LQ0AAB15YP05FM1_SCFP00016
CL4038Contig1P00020
CL4258Contig1P00382
CL370Contig1P00859
CL6298Contig1P00404
LQ0AAB59YN06RM1_SCFP00045
LQ0AAB81YO13FM1_SCFP00023
LQ0AAA2YM22RM1_SCFP00053
LQ0AAB23YP22FM1_SCFP00211
LQ0AAB60YC15FM1_SCFP00065
CL7293Contig1P00363
LQ0AAB15YG03FM1_SCFP00214
LQ0AAB83YJ10FM1_SCFP00017
CL65Contig1P01930
CL4678Contig1P00119
LQ0AAB91YN07FM1_SCFP00139
CL578Contig1P01461
CL5916Contig1P00576
CL3806Contig1P00253
CL2634Contig1P00825
LQ0AEA6YF02RM1_SCFP00247
LQ0AAB24YP14FM1_SCFP00405
CL5232Contig1P00083
CL2480Contig1P00851
CL1699Contig1P00501
LQ0AAB11YK14FM1_SCFP00120
LQ0AAB43YN05FM1_SCFP00026
LQ0AAA8YN17FM1_SCFP00396
LQ0AAB23YO22FM1_SCFP00150
CL3509Contig1P01025
LQ0AAB37YA02FM1_SCFP00317
CL5224Contig1P00209
LQ0AFA4YB01RM1_SCFP00158
CL4087Contig1P00129
CL4087Contig1P00032
LQ0AAB14YP03FM1_SCFP00530
LQ0AAB56YO18RM1_SCFP00129
CL4256Contig1P00390
CL4497Contig1P00682
CL1745Contig1P00470
CL4254Contig1P00851
LQ0AAB29YN12FM1_SCFP00259
LQ0AAA1YH18FM1_SCFP00403
LQ0AAB95YK09FM1_SCFP00288
LQ0AAB82YL04FM1_SCFP00103
LQ0AAA5YK17FM1_SCFP00561
LQ0AAB26YP03FM1_SCFP00400
LQ0AAB97YH23RM1_SCFP00372
CL520Contig1P00928
CL3726Contig1P00014
CL6600Contig1P00784
LQ0AAB39YO20FM1_SCFP00380
CL876Contig1P01272
LQ0AAB21YO16FM1_SCFP00288
LQ0AAB54YO05RM1_SCFP00281
CL1246Contig1P00372
LQ0AAB26YE13FM1_SCFP00007
LQ0AAB5YC11FM1_SCFP00479
CL5893Contig1P00322
LQ0AAB60YE24FM1_SCFP00210
CL3912Contig1P00425
CL7Contig3P02274
LQ0AAB44YN01FM1_SCFP00100
CL6862Contig1P00162
LQ0ACA17YA07RM1_SCFP00420
CL7095Contig1P00727
CL4683Contig1P00490
LQ0AAB24YD14FM1_SCFP00050
LQ0AAB70YD04FM1_SCFP00109
LQ0AAB71YH07FM1_SCFP00185
CL7376Contig1P00119
CL5347Contig1P00261
CL883Contig1P00093
CL61Contig1P01189
CL6442Contig1P00002
CL4141Contig1P00864
LQ0AAB95YA04RM1_SCFP00113
LQ0AAB38YA08FM1_SCFP00034
LQ0AAB53YN16RM1_SCFP00331
CL2707Contig1P00601
CL1917Contig1P00338
CL1305Contig1P01803
LQ0AAB96YF15RM1_SCFP00042
CL6566Contig1P00496
LQ0AAB6YP12FM1_SCFP00449
CL4043Contig1P00328
CL5022Contig1P00931
CL2055Contig1P00480
CL3105Contig1P00148
LQ0AAB39YA22FM1_SCFP00575
LQ0AAB92YM09FM1_SCFP00427
CL492Contig1P01250
LQ0AAB28YB12FM1_SCFP00414
CL5189Contig1P00041
CL7750Contig1P00004
CL785Contig1P00630
CL6844Contig1P00339
LQ0AAB53YP24FM1_SCFP00117
LQ0AFA2YP14RM1_SCFP00065
CL5787Contig1P00109
CL6098Contig1P00567
LQ0ABA1YK04FM1_SCFP00015
CL1Contig42P00232
CL2840Contig1P00574
LQ0AAB26YE13FM1_SCFP00140
LQ0AAB71YJ03RM1_SCFP00098
CL1062Contig1P01264
LQ0AFA3YC22RM1_SCFP00085
LQ0AAB99YH09RM1_SCFP00239
CL6180Contig1P00016
LQ0ADA19YP06RM1_SCFP00202
CL2346Contig1P00296
LQ0AAB81YB21FM1_SCFP00069
CL851Contig1P00370
LQ0AAB12YI10FM1_SCFP00134
CL79Contig1P01434
LQ0AAA20YD23FM1_SCFP00281
CL1427Contig1P00256
LQ0AAB97YI10RM1_SCFP00054
LQ0AAB17YO04FM1_SCFP00352
CL960Contig1P01384
LQ0ADA21YD02RM1_SCFP00103
LQ0ACA25YG11RM1_SCFP00073
LQ0AAB46YL16FM1_SCFP00002
CL1284Contig1P02010
CL5901Contig1P00647
LQ0AAB32YI15FM1_SCFP00090
LQ0AAB82YH02RM1_SCFP00002
LQ0AAB27YF08FM1_SCFP00254
CL5981Contig1P00106
CL1037Contig1P00720
LQ0AAB38YD19FM1_SCFP00144
CL34Contig3P00377
LQ0AAB75YP05RM1_SCFP00055
CL3235Contig1P00721
LQ0AAB60YH21RM1_SCFP00183
CL5912Contig1P00417
LQ0AEA4YK19RM1_SCFP00130
CL5218Contig1P00194
CL3646Contig1P00084
LQ0AAB2YD08FM1_SCFP00079
LQ0ADA7YC16RM1_SCFP00089
LQ0AAB24YB10FM1_SCFP00111
LQ0AAB18YO18FM1_SCFP00032
LQ0AAB9YM04FM1_SCFP00226
LQ0AAB80YM12FM1_SCFP00200
CL4784Contig1P00259
CL116Contig1P02382
CL3652Contig1P00306
LQ0AAB78YN19RM1_SCFP00093
LQ0ACA24YL20RM1_SCFP00072
CL7210Contig1P00538
CL1280Contig1P00294
LQ0AAB56YC21RM1_SCFP00160
LQ0AAB72YA07FM1_SCFP00066
CL3711Contig1P00003
CL312Contig1P00235
LQ0AAB71YI02FM1_SCFP00088
CL1254Contig1P01596
CL6634Contig1P00771
CL6301Contig1P00052
LQ0AAB15YK10FM1_SCFP00185
CL2560Contig1P00522
CL563Contig1P01780
LQ0AAB14YL18FM1_SCFP00078
CL6488Contig1P00048
LQ0ADA4YK05RM1_SCFP00009
LQ0AAB94YA18FM1_SCFP00207
sctg1_433-19800-20200-WP00096
LQ0AAA20YO20FM1_SCFP00601
LQ0AAB97YH11RM1_SCFP00308
CL2132Contig1P00573
LQ0AAB26YN03FM1_SCFP00301
LQ0AAB85YP18FM1_SCFP00240
CL3329Contig1P00745
CL5739Contig1P00407
CL2Contig1P00094
CL2558Contig1P00746
LQ0AAB74YF13FM1_SCFP00107
CL6979Contig1P00377
LQ0AFA7YC24RM1_SCFP00105
CL1236Contig2P00496
LQ0AAB25YN10FM1_SCFP00184
LQ0AAB88YL12FM1_SCFP00041
LQ0AAB69YC11RM1_SCFP00213
CL7319Contig1P00001
LQ0AAB69YB18FM1_SCFP00119
CL5336Contig1P00497
CL3044Contig1P00919
LQ0AAB2YM15FM1_SCFP00376
CL3781Contig1P00377
CL6483Contig1P00281
LQ0AAB28YB22FM1_SCFP00432
LQ0AAB44YH03FM1_SCFP00034
LQ0AAB59YD10RM1_SCFP00097
LQ0AAB1YF04FM1_SCFP00311
LQ0AAB65YM20RM1_SCFP00491
LQ0AEA9YF17RM1_SCFP00053
LQ0AAB30YF10FM1_SCFP00389
CL880Contig2P00491
LQ0AAB37YJ22FM1_SCFP00464
LQ0AAB85YK13FM1_SCFP00286
LQ0AAB50YH21FM1_SCFP00328
LQ0AAB92YH15FM1_SCFP00227
CL7541Contig1P00461
CL4494Contig1P00309
LQ0AAB11YG02FM1_SCFP00525
LQ0AAB13YJ06FM1_SCFP00528
CL3123Contig1P00616
LQ0AFA4YB01RM1_SCFP00239
CL5546Contig1P00033
LQ0AAB56YA23FM1_SCFP00151
CL3023Contig1P01357
LQ0AAB84YB20RM1_SCFP00011
LQ0AAB83YK16FM1_SCFP00202
CL755Contig1P02208
LQ0AAB88YH07RM1_SCFP00125
LQ0AEA1YI17FM1_SCFP00059
LQ0AAB11YG08FM1_SCFP00126
CL7544Contig1P00172
CL2423Contig1P00305
CL1907Contig1P00627
LQ0AAA5YK22FM1_SCFP00001
LQ0AAB30YB08FM1_SCFP00597
LQ0AAB36YA07FM1_SCFP00034
CL2213Contig1P00007
LQ0AAB6YM13FM1_SCFP00414
CL53Contig1P01428
LQ0AAB7YD09FM1_SCFP00558
CL4108Contig1P00325
LQ0AAB66YG16FM1_SCFP00154
LQ0AAB37YK19FM1_SCFP00081
LQ0AAB17YA14FM1_SCFP00199
LQ0AAA2YG21FM1_SCFP00449
LQ0AAB67YA13FM1_SCFP00064
CL6170Contig1P00785
CL33Contig1P00620
LQ0AAB60YE12FM1_SCFP00061
LQ0AAB88YB13FM1_SCFP00007
LQ0AAA12YK24FM1_SCFP00521
CL5004Contig1P00183
LQ0AAB16YB11FM3_SCFP00164
CL1005Contig1P01348
LQ0AAB48YC04FM1_SCFP00581
CL2415Contig1P00550
LQ0AFA3YN10RM1_SCFP00212
CL3351Contig1P00389
LQ0AAA2YM06FM1_SCFP00071
LQ0AAB27YC10FM1_SCFP00490
LQ0AAB11YH05FM1_SCFP00217
CL5267Contig1P00067
LQ0AAB81YI02RM1_SCFP00316
CL4461Contig1P00449
LQ0AAB44YB09FM1_SCFP00151
LQ0ADA13YC23RM1_SCFP00142
CL3130Contig1P00393
LQ0AAA3YO19FM1_SCFP00152
LQ0AAB48YJ11FM1_SCFP00025
CL3508Contig1P00147
LQ0AAB30YM23FM1_SCFP00232
LQ0AAB103YF03RM1_SCFP00001
LQ0AAB36YK04FM1_SCFP00251
CL5587Contig1P00070
LQ0AAB47YJ20FM1_SCFP00127
LQ0AAB18YO16FM1_SCFP00216
CL5725Contig1P00516
CL3591Contig1P00654
CL1164Contig1P00343
LQ0AAB31YH01FM1_SCFP00582
LQ0AGA1YO19RM1_SCFP00001
CL4505Contig1P01025
LQ0ACA20YO23RM1_SCFP00143
CL1909Contig1P00846
CL5027Contig1P00278
LQ0AAA5YH10FM1_SCFP00480
CL2931Contig1P00073
CL6044Contig1P00269
LQ0AAB65YL12FM1_SCFP00014
CL3167Contig1P00244
LQ0AAB10YP01FM1_SCFP00225
CL494Contig1P02098
CL3002Contig1P00878
CL7343Contig1P00180
LQ0AAB61YD16RM1_SCFP00003
CL2579Contig1P00106
LQ0AAB74YN15FM1_SCFP00058
LQ0AAB13YN08FM1_SCFP00523
CL3476Contig1P00311
CL362Contig1P01417
CL7397Contig1P00081
CL7680Contig1P00259
LQ0AAB18YG23FM1_SCFP00209
CL1366Contig1P01177
LQ0ACA22YI23RM1_SCFP00070
LQ0AAB16YL20FM3_SCFP00570
CL3777Contig1P00866
LQ0ACA14YH11RM1_SCFP00006
LQ0ACA23YP13RM1_SCFP00162
CL5954Contig1P00335
CL6133Contig1P00477
LQ0ACA6YP24RM1_SCFP00023
CL1Contig24P00853
CL683Contig1P01570
CL1998Contig1P00112
LQ0AAB94YB24FM1_SCFP00211
LQ0ACA15YO11RM1_SCFP00257
LQ0ADA17YB07RM1_SCFP00002
CL5421Contig1P00183
LQ0ABA2YB19FM1_SCFP00131
CL5062Contig1P00320
CL103Contig2P02464
LQ0AAB65YF07FM1_SCFP00492
CL6731Contig1P00035
LQ0AAB25YH18FM1_SCFP00171
LQ0ACA4YG02RM1_SCFP00274
LQ0AFA2YH15RM1_SCFP00099
CL1961Contig1P00098
LQ0AAB23YG19FM1_SCFP00540
LQ0AAB35YI22FM1_SCFP00304
LQ0AAB70YP21FM1_SCFP00090
CL6750Contig1P00482
LQ0AAB65YN06RM1_SCFP00083
CL695Contig1P01117
CL4738Contig1P00417
CL4503Contig1P00113
CL301Contig1P01956
CL5231Contig1P00223
LQ0AAB12YH19FM1_SCFP00274
CL3886Contig1P00666
LQ0AAB104YM16RM1_SCFP00268
LQ0AAB44YK04FM1_SCFP00130
LQ0AAB13YM12FM1_SCFP00141
CL1150Contig1P01475
CL2211Contig1P00458
LQ0AAB52YJ12RM1_SCFP00235
CL4986Contig1P00001
CL6926Contig1P00209
LQ0AAB83YP03RM1_SCFP00400
LQ0AAB14YB01FM1_SCFP00620
CL5969Contig1P00286
LQ0AAB36YL11FM1_SCFP00249
CL5840Contig1P00031
LQ0AAB1YF11RM1_SCFP00144
CL6975Contig1P00264
CL6805Contig1P00192
CL1409Contig1P00755
CL3112Contig1P00368
LQ0AAB78YP03FM1_SCFP00600
LQ0AAB22YA17FM1_SCFP00257
CL5043Contig1P00636
CL5703Contig1P00504
CL1163Contig1P00159
CL438Contig3P00001
CL1746Contig1P01103
CL282Contig1P00629
CL5572Contig1P00269
LQ0AAB69YD13FM1_SCFP00135
LQ0AAB1YB21FM1_SCFP00396
LQ0AAB75YB01RM1_SCFP00132
LQ0AAB76YN07FM1_SCFP00001
LQ0AAB76YN15RM1_SCF_LQP00335
LQ0AAB102YA12FM1_SCFP00117
CL154Contig2P00834
CL1264Contig1P00543
CL6692Contig1P00027
LQ0AAA19YL02FM1_SCFP00183
LQ0AAB74YA23RM1_SCFP00214
CL6992Contig1P00205
CL1095Contig1P00329
CL2240Contig1P00690
LQ0AAB35YH12FM1_SCFP00058
LQ0ACA16YB17RM1_SCFP00079
CL6446Contig1P00245
LQ0ACA1YN19RM1_SCFP00005
LQ0ADA1YP05RM1_SCFP00442
LQ0AAB61YD03RM1_SCFP00105
LQ0AAA9YF05FM1_SCFP00419
CL910Contig1P01364
LQ0ACA6YC04RM1_SCFP00071
CL5697Contig1P00596
CL4530Contig1P00334
CL2132Contig1P00130
LQ0AAB44YH03FM1_SCFP00042
CL6069Contig1P00846
LQ0AAB36YG02FM1_SCFP00223
CL1Contig35P00038
LQ0ADA14YC05RM1_SCFP00198
CL1082Contig1P00280
LQ0AAB75YF13FM1_SCFP00027
CL7747Contig1P00389
CL3118Contig1P00183
LQ0AAB38YE14FM1_SCFP00355
CL7054Contig1P00564
CL3427Contig1P01011
CL4240Contig1P00103
CL3994Contig1P00309
LQ0AAB49YO22FM1_SCFP00354
LQ0AAB40YG06FM1_SCFP00060
LQ0AAB25YE24FM1_SCFP00475
LQ0AAA7YB21FM1_SCFP00172
CL5010Contig1P01024
LQ0AAB7YF20FM1_SCFP00365
CL2977Contig1P00117
CL7618Contig1P00302
LQ0ADA19YB22RM1_SCFP00116
LQ0AAB95YN03FM1_SCFP00021
LQ0ACA10YI21RM1_SCFP00120
LQ0AFA3YB17RM1_SCFP00057
LQ0AAB22YB08FM1_SCFP00253
LQ0AEA4YB01RM1_SCFP00270
CL3636Contig1P00180
LQ0AAA15YD05FM1_SCFP00550
LQ0AAB31YK20FM1_SCFP00004
LQ0AAB8YN08FM1_SCFP00583
CL7769Contig1P00283
CL2810Contig1P00181
CL438Contig1P00176
CL7077Contig1P01006
LQ0AAA23YG08FM1_SCFP00062
LQ0AAB11YH07FM1_SCFP00122
CL5316Contig1P00025
CL3509Contig1P00447
CL5085Contig1P00128
LQ0AAB84YN06FM1_SCFP00398
CL807Contig1P00900
LQ0AAA17YD08FM1_SCFP00479
LQ0ADA12YH12RM1_SCFP00101
LQ0AAB104YP22RM1_SCFP00012
LQ0AAB44YE11FM1_SCFP00381
LQ0ACA9YL04RM1_SCFP00303
CL1456Contig1P02138
LQ0AFA2YC06RM1_SCFP00183
CL6153Contig1P00300
LQ0AAB90YM14FM1_SCFP00023
CL5057Contig1P00212
CL4382Contig1P00005
CL1112Contig1P00768
CL3747Contig1P00580
CL2343Contig1P00179
LQ0AAB9YD12FM1_SCFP00522
CL1Contig43P00145
CL7631Contig1P00656
CL3282Contig1P00157
LQ0AAB39YC03FM1_SCFP00057
CL4938Contig1P00408
CL5197Contig1P00705
CL1426Contig1P00062
LQ0AAB75YC05RM1_SCFP00350
LQ0AAA4YN18FM1_SCFP00338
LQ0AAB88YJ17RM1_SCFP00107
LQ0AAB6YO01FM1_SCFP00319
CL1100Contig1P00952
CL5848Contig1P00754
CL1314Contig1P01171
LQ0AAB53YJ12FM1_SCFP00297
LQ0ACA16YB17RM1_SCFP00088
CL4926Contig1P00193
LQ0AAB39YE14FM1_SCFP00118
CL6895Contig1P00016
CL3311Contig1P00929
CL5639Contig1P00267
CL6060Contig1P00382
LQ0AAB79YG16RM1_SCFP00113
LQ0AAB45YA04FM1_SCFP00413
CL5685Contig1P00209
CL3552Contig1P00961
LQ0AAB26YI08FM1_SCFP00430
CL4289Contig1P00698
CL4267Contig1P00140
LQ0AAB22YJ20FM1_SCFP00351
CL6818Contig1P00281
LQ0AAA3YO19FM1_SCFP00568
CL543Contig1P00538
CL122Contig7P00471
LQ0ADA18YA11RM1_SCFP00079
CL7561Contig1P00082
CL1529Contig1P00479
CL982Contig1P00799
LQ0AAB99YI11RM1_SCFP00069
CL3126Contig1P00186
LQ0ADA2YP18RM1_SCFP00282
LQ0AAB4YF17FM1_SCFP00001
LQ0AAA4YL15FM1_SCFP00339
CL1321Contig1P01228
LQ0AAB34YM12FM1_SCFP00542
CL6204Contig1P00372
CL4447Contig1P00159
CL3813Contig1P00335
CL3145Contig2P00188
CL2540Contig1P00140
CL1057Contig1P00175
CL5163Contig1P00255
CL5081Contig1P00400
CL4963Contig1P00618
CL271Contig1P00973
CL895Contig1P00896
CL1199Contig1P02124
LQ0AAB90YM13FM1_SCFP00521
CL44Contig3P00092
CL346Contig1P00005
LQ0ACA17YB03RM1_SCFP00103
LQ0AAB65YG13FM1_SCFP00129
CL1191Contig1P02233
LQ0AAB103YF03RM1_SCFP00013
CL6659Contig1P00378
LQ0ACA17YN08RM1_SCFP00063
LQ0AAB86YA17FM1_SCFP00021
CL3501Contig1P00702
CL2069Contig1P00752
LQ0AAB13YL10FM1_SCFP00199
LQ0AAB48YA01FM1_SCFP00008
LQ0ACA20YJ05RM1_SCFP00056
CL7052Contig1P00550
CL4426Contig1P00366
LQ0AAB61YB22RM1_SCFP00034
LQ0AAB58YA06RM1_SCFP00201
LQ0AAA18YE13FM1_SCFP00239
LQ0AAA23YI17FM1_SCFP00422
CL222Contig1P01663
CL26Contig1P02396
LQ0AAB84YH07RM1_SCFP00030
LQ0AAA6YM05FM1_SCFP00118
LQ0AAB36YE21FM1_SCFP00030
CL3537Contig1P00230
CL5289Contig1P00009
LQ0AAB78YF09FM1_SCFP00035
LQ0AAA2YB15FM1_SCFP00001
LQ0AAB5YJ03FM1_SCFP00340
CL4731Contig1P00610
LQ0AAA2YD16FM1_SCFP00142
LQ0AAB36YL02FM1_SCFP00479
CL3943Contig1P00517
LQ0AAB65YF24RM1_SCFP00242
LQ0AAA1YI05RM1_SCFP00305
CL2204Contig1P00931
LQ0AAB31YF02FM1_SCFP00112
CL943Contig1P00901
LQ0ACA2YH04RM1_SCFP00246
CL6512Contig1P00528
LQ0AAB22YL18FM1_SCFP00005
CL5929Contig1P00257
LQ0AAB30YP06FM1_SCFP00485
CL6038Contig1P00319
CL3960Contig1P00592
LQ0AAB47YH13FM1_SCFP00328
CL3679Contig1P00448
LQ0AAB42YK15FM1_SCFP00056
ESV-1-69P00172
LQ0AAB94YN04RM1_SCFP00001
CL1990Contig1P00925
CL4847Contig1P00283
CL1907Contig1P00126
LQ0AAB75YF13FM1_SCFP00137
CL7218Contig1P00230
CL4403Contig1P00510
LQ0AAB9YE12FM1_SCFP00240
LQ0AAB75YD01FM1_SCFP00144
CL550Contig1P01267
LQ0AEA11YE02RM1_SCFP00009
CL5137Contig1P00320
LQ0AAB73YK20FM1_SCFP00192
CL7436Contig1P00206
LQ0AAB69YB18FM1_SCFP00067
LQ0ACA5YF10RM1_SCFP00040
LQ0AAB66YO04RM1_SCFP00319
CL679Contig1P01816
CL1931Contig1P00849
CL6838Contig1P00399
CL1Contig31P01226
CL3062Contig1P00142
CL556Contig1P01062
CL5199Contig1P00006
LQ0AAB6YA14FM1_SCFP00530
CL1967Contig1P00392
CL7717Contig1P00098
CL3738Contig1P00238
CL1215Contig1P00045
LQ0AAB6YP20FM1_SCFP00150
LQ0ACA5YC10RM1_SCFP00237
CL1273Contig1P00261
LQ0AAB67YK12RM1_SCFP00030
ESV-1-223P00073
LQ0AAB64YA11RM1_SCFP00219
LQ0AAB86YB07RM1_SCFP00407
CL7488Contig1P00063
CL3549Contig1P01031
LQ0AAB26YD12FM1_SCFP00364
LQ0AAB90YK01FM1_SCFP00232
LQ0AAB57YL08RM1_SCFP00170
LQ0AAB94YC19RM1_SCFP00204
CL5211Contig1P00693
CL5274Contig1P00418
CL7551Contig1P00454
LQ0AAB12YL17FM1_SCFP00440
LQ0AAB31YM19FM1_SCFP00007
LQ0AAB31YM03FM1_SCFP00169
LQ0ACA13YG17RM1_SCFP00433
CL6351Contig1P00711
CL4555Contig1P00482
LQ0AAB26YC15FM1_SCFP00028
LQ0AAB104YD04FM1_SCFP00300
LQ0AAB15YH23FM1_SCFP00064
LQ0AAB71YM02FM1_SCFP00099
CL3053Contig1P00467
LQ0AAB67YM04FM1_SCFP00123
CL7291Contig1P00012
CL7303Contig1P00358
CL6749Contig1P00404
LQ0AAB21YK11FM1_SCFP00008
CL5245Contig1P00508
CL1480Contig1P01620
CL6673Contig1P00534
LQ0AAB8YC10FM1_SCFP00630
CL530Contig1P01402
CL6455Contig1P00687
CL497Contig1P01775
CL3862Contig1P00658
LQ0AAB46YA14FM1_SCFP00071
CL7683Contig1P00001
LQ0AAB61YC19RM1_SCFP00172
CL4197Contig1P00828
CL4336Contig1P00115
CL1311Contig1P00302
LQ0AAB4YC19FM1_SCFP00120
CL5766Contig1P00614
CL4563Contig1P00052
CL163Contig1P02106
LQ0AAA2YH20FM1_SCFP00458
CL6285Contig1P00497
CL2793Contig1P00645
LQ0AAB31YA03FM1_SCFP00427
CL3672Contig1P00152
LQ0ADA8YI20RM1_SCFP00044
LQ0AAB31YL15FM1_SCFP00493
CL781Contig1P01461
LQ0AAA1YA05FM1_SCFP00619
CL4760Contig1P00442
LQ0AAB50YD08FM1_SCFP00001
CL2914Contig1P00374
LQ0AAB4YJ18FM1_SCFP00061
LQ0AAB57YA23FM1_SCFP00080
CL1555Contig1P00145
LQ0AAB9YL12FM1_SCFP00078
LQ0AAB97YG03RM1_SCFP00288
CL391Contig1P01220
LQ0AAB68YL02RM1_SCFP00281
CL2957Contig1P00202
CL4819Contig1P00294
LQ0AAB11YH06FM1_SCFP00647
LQ0AAB101YM01FM1_SCFP00191
LQ0AAB94YJ03RM1_SCFP00095
CL3680Contig1P00278
LQ0AAB64YE15FM1_SCFP00093
CL3757Contig1P00816
LQ0AAB52YL22FM1_SCFP00001
LQ0ADA21YE08RM1_SCFP00357
CL7711Contig1P00387
CL7398Contig1P00731
LQ0AAB53YP24FM1_SCFP00121
CL124Contig1P02595
CL5542Contig1P00499
CL1817Contig1P00772
LQ0AAB68YD10RM1_SCFP00217
LQ0ACA16YO18RM1_SCFP00021
LQ0AAB61YH22FM1_SCFP00068
LQ0AAB36YK01FM1_SCFP00308
CL642Contig1P01180
LQ0AAB99YC04FM1_SCFP00005
LQ0ADA3YH05RM1_SCFP00089
CL4214Contig1P00210
CL6687Contig1P00119
LQ0AAA4YD02FM1_SCFP00120
CL2389Contig1P00723
LQ0AAB81YP10FM1_SCFP00309
CL944Contig2P00408
CL4381Contig1P00603
CL6343Contig1P00358
CL6488Contig1P00163
CL7343Contig1P00116
LQ0AAB14YK07FM1_SCFP00139
LQ0AAB47YI10FM1_SCFP00345
CL2617Contig1P01102
CL5972Contig1P00192
CL116Contig1P02239
LQ0AAB67YM17FM1_SCFP00250
CL2881Contig1P00965
LQ0AAB49YC13FM1_SCFP00083
CL110Contig1P01701
LQ0AAB31YM01FM1_SCFP00404
LQ0AAB26YI02FM1_SCFP00398
LQ0AAB56YG12RM1_SCFP00001
LQ0ACA20YO23RM1_SCFP00121
LQ0AFA4YJ09RM1_SCFP00164
LQ0AAB27YB15FM1_SCFP00125
CL5077Contig1P00095
LQ0AAA4YL15FM1_SCFP00257
LQ0AFA2YF21RM1_SCFP00151
LQ0AAB28YO06FM1_SCFP00492
LQ0AAB1YN14RM1_SCFP00181
LQ0AAB35YL10FM1_SCFP00259
CL5220Contig1P00227
CL3724Contig1P00226
LQ0ACA11YE18RM1_SCFP00216
CL329Contig1P02226
LQ0AAB1YK20RM1_SCFP00205
LQ0AAB42YH22FM1_SCFP00054
LQ0AAB84YB20RM1_SCFP00013
CL7087Contig1P00228
LQ0AAB31YP10FM1_SCFP00191
LQ0AFA7YM05RM1_SCFP00035
CL1856Contig1P00600
LQ0AAA18YG05FM1_SCFP00509
CL2773Contig1P00578
CL6953Contig1P00550
CL5234Contig1P00106
CL4196Contig1P00145
LQ0AAB8YG20FM1_SCFP00098
CL5863Contig1P00355
LQ0AAB37YO04FM1_SCFP00045
CL6087Contig1P00270
CL1093Contig1P01101
LQ0AAB96YE15RM1_SCFP00002
CL3995Contig1P00241
CL2979Contig1P00005
LQ0AAB14YD22FM1_SCFP00203
LQ0AAB8YE19FM1_SCFP00436
LQ0ACA22YE17RM1_SCFP00057
CL5095Contig1P00447
CL1379Contig1P00485
CL3380Contig1P00065
CL4149Contig1P00183
LQ0AAB4YK24FM1_SCFP00146
LQ0AAB56YM24FM1_SCFP00328
LQ0AAB34YC20FM1_SCFP00317
CL1090Contig1P00959
LQ0AAB89YH17FM1_SCFP00006
CL4111Contig1P00468
LQ0AAB10YP18FM1_SCFP00054
CL6656Contig1P00957
LQ0AAB45YO08FM1_SCFP00241
CL6336Contig1P00158
CL5690Contig1P00058
LQ0AAB22YB01FM1_SCFP00003
CL278Contig1P01020
LQ0AAB25YC22FM1_SCFP00013
LQ0AAB12YB15FM1_SCFP00185
LQ0AAB17YM03FM1_SCFP00590
CL238Contig1P01138
CL4904Contig1P00808
CL6110Contig1P00473
LQ0AAB68YB03FM1_SCFP00150
LQ0AAB97YF23RM1_SCFP00260
ESV-1-97P00011
LQ0AAB45YM21FM1_SCFP00149
LQ0AAB26YH02FM1_SCFP00494
LQ0AAA7YB01FM1_SCFP00184
CL13Contig19P01462
LQ0AAB46YI09FM1_SCFP00146
LQ0AAB51YE03FM1_SCFP00522
CL6469Contig1P00273
LQ0AAB15YK01FM1_SCFP00155
LQ0AAB21YE05FM1_SCFP00180
CL80Contig1P01673
CL4335Contig1P00650
LQ0AAB23YF11FM1_SCFP00259
LQ0AAB39YM13FM1_SCFP00232
LQ0AAB71YF08RM1_SCFP00339
CL3131Contig1P00983
CL116Contig1P03096
LQ0AAB29YD17FM1_SCFP00492
CL2305Contig1P01716
LQ0AAB11YD19FM1_SCFP00450
LQ0AAB70YI04RM1_SCFP00237
CL2057Contig1P00240
LQ0ACA22YG06RM1_SCFP00326
LQ0AAB69YI04RM1_SCFP00495
LQ0AAB2YG22FM1_SCFP00008
LQ0AAB90YB21FM1_SCFP00181
CL5791Contig1P00407
LQ0AAB22YK22FM1_SCFP00587
LQ0AAB45YA08FM1_SCFP00292
LQ0AAB60YC03FM1_SCFP00272
CL2989Contig1P01218
CL7367Contig1P00344
CL2102Contig1P00427
CL1839Contig1P00687
CL3194Contig1P00224
CL2665Contig1P00499
LQ0ADA9YD10RM1_SCFP00036
sctg1_230-184000-184500-WP00218
CL4566Contig1P00417
LQ0AAB47YF19FM1_SCFP00002
CL1680Contig1P00833
LQ0AAB82YF17FM1_SCFP00267
LQ0AAB39YC02FM1_SCFP00366
LQ0AAA12YI04FM1_SCFP00292
LQ0AAB47YL08FM1_SCFP00507
CL5001Contig1P00638
LQ0AAB27YL12FM1_SCFP00384
CL6467Contig1P00466
LQ0AAB99YF20FM1_SCFP00157
CL4161Contig1P00439
CL7723Contig1P00340
LQ0AAB8YI23FM1_SCFP00335
CL6879Contig1P00083
CL5385Contig1P00328
LQ0AAB61YH06RM1_SCFP00266
LQ0AAB1YB10RM1_SCFP00189
CL1585Contig1P01429
CL1598Contig1P00110
CL3969Contig1P01142
CL5279Contig1P00273
CL2468Contig1P00078
LQ0AAB29YO22FM1_SCFP00274
LQ0AAB45YM10FM1_SCFP00251
LQ0AAB99YF18FM1_SCFP00055
CL24Contig4P00009
CL502Contig1P00623
LQ0AAB11YH09FM1_SCFP00382
LQ0AAB17YJ04FM1_SCFP00465
CL7163Contig1P00561
CL5129Contig1P00001
LQ0AAB12YD09FM1_SCFP00140
CL528Contig1P00610
CL719Contig1P01404
CL7631Contig1P00320
LQ0AAB97YD03RM1_SCFP00045
CL48Contig2P02660
CL1283Contig1P00321
LQ0AAB51YN20FM1_SCFP00496
CL7723Contig1P00244
CL7621Contig1P00565
LQ0AAB90YN18FM1_SCFP00457
CL350Contig1P03139
CL4186Contig1P00162
CL1405Contig1P01154
LQ0AAB88YI05RM1_SCFP00058
LQ0AAB30YN01FM1_SCFP00190
LQ0AAB30YB08FM1_SCFP00370
LQ0AAA5YN08FM1_SCFP00247
CL3646Contig1P00086
CL5969Contig1P00489
CL7090Contig1P00113
CL722Contig1P00569
LQ0AAA19YF11FM1_SCFP00443
LQ0AAA2YJ11FM1_SCFP00090
LQ0AAB76YA20FM1_SCFP00281
CL2107Contig1P00481
CL7381Contig1P00001
CL7661Contig1P00207
CL916Contig1P00767
CL1273Contig1P00203
LQ0AAB66YF04FM1_SCFP00003
CL6136Contig1P00266
CL5687Contig1P00047
LQ0AAB18YL04FM1_SCFP00180
LQ0AAB14YE02FM1_SCFP00351
LQ0AAB82YO10FM1_SCFP00001
CL699Contig1P00535
LQ0AAB56YC21RM1_SCFP00147
LQ0AAB63YF15FM1_SCFP00052
LQ0AAB85YP16FM1_SCFP00177
CL3466Contig1P00466
CL1176Contig1P00718
LQ0AAB23YG02FM1_SCFP00545
CL3236Contig1P00838
CL1753Contig1P00213
CL848Contig1P00440
LQ0AAB90YK01FM1_SCFP00054
LQ0AAA20YF03FM1_SCFP00571
LQ0AAB88YA03FM1_SCFP00376
CL780Contig2P00796
CL527Contig1P01467
CL5748Contig1P00228
LQ0ADA22YJ24RM1_SCFP00265
CL173Contig1P01506
LQ0AAB24YJ19FM1_SCFP00372
CL1805Contig1P00680
CL6914Contig1P00058
CL566Contig1P01270
LQ0AAB60YG13RM1_SCFP00048
CL3701Contig1P00001
CL2537Contig1P00753
LQ0AAB5YL11FM1_SCFP00202
CL5677Contig1P00016
CL5681Contig1P00692
LQ0AAB40YI08FM1_SCFP00367
CL163Contig1P01567
LQ0AAB57YA24RM1_SCFP00097
CL3915Contig1P01050
CL6751Contig1P00253
LQ0AAB74YM19RM1_SCFP00211
CL1733Contig1P00003
LQ0AAA15YM20FM1_SCFP00052
LQ0AAB82YA17FM1_SCFP00211
LQ0AAB48YJ07FM1_SCFP00322
LQ0AAB1YL02RM1_SCFP00212
LQ0AAB14YK07FM1_SCFP00057
CL3125Contig1P00818
LQ0AAB57YE05RM1_SCFP00261
CL1Contig31P00774
LQ0AAA10YK14FM1_SCFP00133
CL416Contig1P00223
LQ0AAA17YL07FM1_SCFP00183
CL4391Contig1P00345
CL2020Contig1P00339
CL2258Contig1P00898
LQ0AAB40YE23FM1_SCFP00119
CL1662Contig1P01431
CL396Contig1P01098
LQ0AAB35YO08FM1_SCFP00348
CL3442Contig1P00120
CL828Contig2P00403
CL3301Contig1P00074
CL2972Contig1P00557
LQ0AAA9YP20FM1_SCFP00261
LQ0AAB2YF11FM1_SCFP00581
CL6501Contig1P00072
LQ0AAA21YL02FM1_SCFP00154
LQ0AAB100YO15FM1_SCFP00224
LQ0AAB94YL09FM1_SCFP00172
CL907Contig1P01281
LQ0AAB24YA11FM1_SCFP00485
CL967Contig1P00793
CL1079Contig1P01722
LQ0ADA4YK05RM1_SCFP00128
CL2422Contig1P00664
CL7513Contig1P00579
LQ0AAB5YD08FM1_SCFP00067
LQ0AAB42YH07FM1_SCFP00196
CL800Contig1P01691
LQ0AAB100YG02FM1_SCFP00001
CL7675Contig1P00443
LQ0AAB97YB18FM1_SCFP00356
CL4201Contig1P00694
LQ0AAB10YB05FM1_SCFP00313
CL87Contig3P00537
CL4471Contig1P00291
LQ0AAA14YO08FM1_SCFP00135
LQ0AAB75YA05RM1_SCFP00187
LQ0AAB49YN15FM1_SCFP00297
LQ0AAB93YG17RM1_SCFP00091
CL3075Contig1P00212
CL2906Contig1P00055
LQ0AAB104YO14FM1_SCFP00210
CL3095Contig1P00666
CL1263Contig1P00977
CL6590Contig1P00352
LQ0AAB59YE22FM1_SCFP00517
LQ0AAB79YK07RM1_SCFP00143
LQ0AAB8YN04FM1_SCFP00008
LQ0AAB65YF20RM1_SCFP00119
CL4826Contig1P00120
CL5616Contig1P00426
LQ0AAB36YC05FM1_SCFP00004
CL265Contig1P00895
LQ0AAB54YN17FM1_SCFP00025
CL122Contig4P00327
CL7307Contig1P00670
LQ0AAB102YA12FM1_SCFP00046
LQ0AAB50YN02FM1_SCFP00445
LQ0AAB31YN15FM1_SCFP00463
LQ0AAB104YP22RM1_SCFP00007
CL2455Contig1P00759
CL6488Contig1P00170
CL3579Contig1P00676
LQ0AAB42YH22FM1_SCFP00243
LQ0ACA15YM14RM1_SCFP00041
CL7750Contig1P00237
CL1Contig40P00172
CL6533Contig1P00191
CL905Contig1P02025
LQ0ADA1YP05RM1_SCFP00434
LQ0AAB32YP08FM1_SCFP00149
CL4534Contig1P00380
LQ0AAB102YP15FM1_SCFP00189
CL6169Contig1P00304
CL5898Contig1P00175
LQ0AAB26YD14FM1_SCFP00116
CL577Contig1P01604
CL585Contig1P00058
CL6441Contig1P00650
LQ0AAB44YC10FM1_SCFP00470
CL7625Contig1P00378
CL6642Contig1P00326
CL3052Contig1P00489
CL6372Contig1P00014
LQ0AAB36YP03FM1_SCFP00302
LQ0AAB90YH17FM1_SCFP00127
CL6495Contig1P00156
LQ0AAB13YC12FM1_SCFP00203
LQ0AFA5YB05RM1_SCFP00095
LQ0AAB2YN14FM1_SCFP00402
CL5532Contig1P00317
LQ0AAB45YB08FM1_SCFP00242
LQ0AAB26YB06FM1_SCFP00409
CL7042Contig1P00193
CL5880Contig1P00768
LQ0AAB92YD16FM1_SCFP00500
LQ0AAB42YD18FM1_SCFP00260
CL1020Contig1P00839
LQ0AAB54YK06FM1_SCFP00018
CL5289Contig1P00134
CL4980Contig1P00322
CL2Contig2P01106
CL2443Contig1P00532
LQ0AAB23YA06FM1_SCFP00539
CL288Contig1P01618
CL6699Contig1P00203
CL4662Contig1P00545
CL392Contig1P00964
CL825Contig1P00965
CL6832Contig1P00001
CL7815Contig1P00276
LQ0AAB41YF07FM1_SCFP00397
CL1777Contig1P00001
LQ0AAB99YC04FM1_SCFP00006
LQ0AAB84YB20RM1_SCFP00017
CL1560Contig1P00279
CL1763Contig1P00373
LQ0AAB90YE04RM1_SCFP00255
CL3667Contig1P00434
CL7411Contig1P00129
LQ0AAB58YB01FM1_SCFP00024
CL3149Contig1P01081
CL66Contig1P03113
CL614Contig1P00001
CL5735Contig1P00001
LQ0AAB73YM04FM1_SCFP00071
LQ0AAB45YM21FM1_SCFP00258
LQ0AAA19YJ16FM1_SCFP00075
CL2112Contig1P00189
CL2168Contig1P00007
CL75Contig4P00972
LQ0AAB84YN18RM1_SCFP00234
CL1043Contig1P00309
CL1487Contig1P01403
CL3834Contig1P00315
LQ0AAB35YF20FM1_SCFP00124
CL1228Contig1P00791
CL1497Contig1P00630
CL3146Contig1P00839
CL7581Contig1P00249
CL2630Contig1P00323
CL131Contig1P00496
LQ0AAB35YD06FM1_SCFP00101
CL1Contig27P01114
CL464Contig1P00111
CL298Contig1P00384
CL5169Contig1P00064
CL443Contig1P01560
CL4235Contig1P00412
LQ0AAB39YM01FM1_SCFP00339
LQ0AAB22YE18FM1_SCFP00219
CL1005Contig2P00527
CL560Contig1P00895
CL6685Contig1P00399
LQ0AAA18YI06FM1_SCFP00001
LQ0AAB93YJ12FM1_SCFP00410
CL5120Contig1P00014
CL1469Contig1P00166
LQ0AAB97YO19RM1_SCFP00041
CL4237Contig1P00189
LQ0AFA3YK05RM1_SCFP00152
LQ0AAB11YD12FM1_SCFP00057
CL4437Contig1P00073
LQ0AAB14YL01FM1_SCFP00469
CL5909Contig1P00675
CL3291Contig1P00592
ESV-1-72P00659
ESV-1-161P00283
LQ0ACA13YE18RM1_SCFP00149
CL269Contig1P00834
CL5828Contig1P00537
CL837Contig1P01813
CL5202Contig1P00643
CL4603Contig1P01138
CL1Contig26P00327
CL1905Contig1P01030
LQ0ACA26YJ11RM1_SCFP00012
CL5729Contig1P00390
CL1701Contig1P00250
CL4865Contig1P00137
LQ0AAB10YO02FM1_SCFP00014
LQ0AAB56YA18RM1_SCFP00025
CL7339Contig1P00393
CL5668Contig1P00505
LQ0AAB48YL14FM1_SCFP00333
LQ0AFA2YO13RM1_SCFP00131
CL5223Contig1P00277
CL2118Contig1P00417
CL3737Contig1P00755
LQ0AFA5YC20RM1_SCFP00069
LQ0AEA7YF10RM1_SCFP00080
CL1866Contig1P01143
LQ0AEA11YF23RM1_SCFP00102
CL5821Contig1P00640
LQ0AAB67YD06RM1_SCFP00161
LQ0AAB97YN24RM1_SCFP00060
LQ0AAB68YG17RM1_SCFP00328
CL1385Contig1P00083
CL1544Contig1P00582
LQ0AAB77YP18RM1_SCFP00006
CL3810Contig1P00383
CL2690Contig1P00341
LQ0AAB13YB20FM1_SCFP00312
CL3733Contig1P00032
LQ0AFA6YP07RM1_SCFP00285
LQ0AAB34YN12FM1_SCFP00413
LQ0AAB59YH21RM1_SCFP00208
CL3275Contig1P00427
LQ0AAB36YA07FM1_SCFP00057
CL4896Contig1P00252
CL2922Contig1P00932
CL5794Contig1P00245
CL2956Contig1P00560
CL376Contig2P00009
LQ0AAA2YJ11FM1_SCFP00080
LQ0AEA8YN07RM1_SCFP00255
CL293Contig1P02463
CL3035Contig1P00097
LQ0AAA22YG23FM1_SCFP00246
CL2025Contig1P01392
LQ0AAB7YH21FM1_SCFP00254
CL3965Contig1P00144
CL5636Contig1P00284
CL1342Contig1P00855
CL7240Contig1P00318
LQ0AAB32YN09FM1_SCFP00138
LQ0AEA9YJ16RM1_SCFP00273
CL2690Contig1P00333
CL4235Contig1P00056
LQ0AAB74YN16FM1_SCFP00232
LQ0AAB46YD04FM1_SCFP00102
LQ0AAB61YH12RM1_SCFP00145
CL3205Contig1P00205
LQ0AEA8YL01RM1_SCFP00144
CL2012Contig1P00460
CL4202Contig1P00300
CL1374Contig1P00748
LQ0AAB35YI07FM1_SCFP00306
LQ0AAB104YD06RM1_SCFP00032
CL6227Contig1P00331
LQ0AAB53YD07FM1_SCFP00458
CL5002Contig1P00727
CL562Contig1P01813
CL1862Contig1P00016
LQ0AAB49YF04FM1_SCFP00157
CL7747Contig1P00172
LQ0AAB42YH02FM1_SCFP00066
LQ0AEA6YL15RM1_SCFP00552
LQ0ACA15YD19RM1_SCFP00340
CL3663Contig1P00125
LQ0AAB91YC18RM1_SCFP00092
CL2993Contig1P00545
CL1138Contig1P01454
LQ0AAB24YA18FM1_SCFP00564
LQ0AAB43YI05FM1_SCFP00061
LQ0AAB86YA09FM1_SCFP00371
CL4754Contig1P00104
CL6319Contig1P00125
CL4368Contig1P00177
LQ0AAB93YA14FM1_SCFP00030
CL6886Contig1P00182
CL3877Contig1P00525
CL3792Contig1P00136
LQ0AAA9YC01FM1_SCFP00501
LQ0AAB30YB08FM1_SCFP00025
CL4790Contig1P00728
CL1473Contig1P00330
CL1068Contig1P01164
CL3400Contig1P00824
LQ0AAB89YA19RM1_SCFP00202
CL1477Contig1P00576
LQ0AAB101YG09RM1_SCFP00104
LQ0ADA1YH24RM1_SCFP00174
LQ0AAB70YA04RM1_SCFP00219
CL4046Contig1P00524
CL3068Contig1P00297
LQ0AAA12YB03FM1_SCFP00020
CL7112Contig1P00267
CL5068Contig1P00381
LQ0ADA21YF20RM1_SCFP00006
ESV-1-169P01051
LQ0AAB45YM21FM1_SCFP00291
CL6310Contig1P00594
CL2786Contig1P00835
LQ0AAB68YD15RM1_SCFP00361
LQ0AAB25YI19FM1_SCFP00627
LQ0AAA5YA01FM1_SCFP00104
LQ0AAB96YO15FM1_SCFP00002
LQ0AAA10YP03FM1_SCFP00452
CL1Contig8P01498
LQ0AAB49YN17FM1_SCFP00334
LQ0AAB9YI08FM1_SCFP00075
CL7803Contig1P00349
LQ0AAB76YK09RM1_SCFP00015
CL4542Contig1P00022
LQ0AAB35YL03FM1_SCFP00030
CL4566Contig1P00766
CL324Contig1P01868
CL5159Contig1P00270
LQ0AAB11YM05FM1_SCFP00443
CL2290Contig1P00050
CL3152Contig1P00313
LQ0AAB76YD23FM1_SCFP00309
LQ0AAB98YG03FM1_SCFP00046
CL160Contig1P03128
CL4541Contig1P00420
CL1437Contig1P01437
LQ0ACA13YP21RM1_SCFP00125
LQ0AAB47YL19FM1_SCFP00049
LQ0AAB9YI06FM1_SCFP00218
CL1237Contig1P00071
LQ0AAB4YC23FM1_SCFP00255
LQ0AAB8YL01FM1_SCFP00001
CL966Contig1P01107
CL2081Contig1P00039
LQ0ADA4YH18RM1_SCFP00117
LQ0AAB9YP12FM1_SCFP00391
LQ0AAB2YH07FM1_SCFP00092
CL482Contig1P01308
CL7Contig15P00157
LQ0AAB66YO04RM1_SCFP00329
LQ0AAB9YM21FM1_SCFP00603
LQ0ACA16YJ12RM1_SCFP00361
CL6652Contig1P00024
LQ0AAB15YN14FM1_SCFP00144
LQ0AAB31YP15FM1_SCFP00069
CL4001Contig1P00727
LQ0AAB56YE07FM1_SCFP00093
LQ0AAB65YM20RM1_SCFP00073
LQ0AAB17YH18FM1_SCFP00280
CL7111Contig1P00432
LQ0AAB13YK22FM1_SCFP00087
LQ0ADA7YF14RM1_SCFP00005
LQ0AAB46YL09FM1_SCFP00067
LQ0ADA8YE01RM1_SCFP00101
LQ0AEA9YG21RM1_SCFP00344
CL80Contig2P00321
LQ0ACA8YI15RM1_SCFP00095
LQ0AAA13YH23FM1_SCFP00333
CL2186Contig1P01091
CL3780Contig1P00328
CL4542Contig1P00286
CL3532Contig1P00366
CL7367Contig1P00486
LQ0AAB104YB19FM1_SCFP00267
CL5998Contig1P00238
CL780Contig2P00567
CL5117Contig1P00191
CL5307Contig1P00012
LQ0AAB97YP17RM1_SCFP00044
CL7112Contig1P00249
CL6983Contig1P00365
LQ0AAB58YA20RM1_SCFP00068
CL4034Contig1P00025
LQ0AAB30YE06FM1_SCFP00345
CL5422Contig1P00833
CL5980Contig1P00186
LQ0ACA26YK12RM1_SCFP00124
CL2076Contig1P00004
LQ0AAB46YO13FM1_SCFP00431
CL5417Contig1P00016
LQ0ACA23YP13RM1_SCFP00135
LQ0ACA6YP24RM1_SCFP00029
LQ0AAB31YA12FM1_SCFP00384
LQ0AAB47YO04FM1_SCFP00195
CL6808Contig1P00409
CL3284Contig1P00588
LQ0AAB54YJ02FM1_SCFP00335
LQ0AAA2YE05FM1_SCFP00093
LQ0AAB40YA08FM1_SCFP00397
LQ0AAB75YA11FM1_SCFP00121
CL4067Contig1P00529
CL3135Contig1P00494
CL5478Contig1P00064
CL4763Contig1P00097
LQ0AAB102YK02FM1_SCFP00329
CL1636Contig1P00382
CL4471Contig1P00054
LQ0AAB46YL11FM1_SCFP00249
LQ0AAB48YO16FM1_SCFP00286
CL1616Contig1P00935
CL7465Contig1P00154
CL1187Contig1P01265
CL1Contig38P01032
LQ0AAB27YH02FM1_SCFP00323
LQ0ACA10YI17RM1_SCFP00463
LQ0AAB80YO09FM1_SCFP00466
LQ0AAB45YB08FM1_SCFP00024
CL3800Contig1P00008
LQ0AFA6YK19RM1_SCFP00308
CL4885Contig1P00048
CL254Contig1P01421
CL2440Contig1P00061
CL6Contig2P02010
LQ0AAB7YL14FM1_SCFP00229
CL5693Contig1P00035
CL4166Contig1P00272
CL1447Contig1P01092
CL3404Contig1P00030
CL709Contig1P01416
LQ0AAB25YG05FM1_SCFP00001
CL1015Contig1P01731
LQ0AAB64YO12FM1_SCFP00341
LQ0AAA5YL07FM1_SCFP00567
CL1676Contig2P00744
CL1000Contig1P02088
LQ0AAB52YA16FM1_SCFP00383
LQ0AAB56YA23FM1_SCFP00139
CL359Contig1P00468
CL3881Contig1P00118
LQ0AAB96YH02FM1_SCFP00137
LQ0AAB12YO21FM1_SCFP00125
LQ0AAB82YL04FM1_SCFP00080
CL5508Contig1P00150
CL2136Contig1P00182
LQ0ACA19YB12RM1_SCFP00001
LQ0AAB2YC21FM1_SCFP00128
CL7314Contig1P00307
CL285Contig1P04299
CL3471Contig1P00044
CL6766Contig1P00139
ESV-1-132P00513
CL1465Contig1P00671
CL7092Contig1P00049
CL1278Contig1P00387
LQ0AAB74YP14FM1_SCFP00144
CL2250Contig1P01365
LQ0AAB97YK10FM1_SCFP00089
CL1880Contig1P01376
LQ0AAB75YC11RM1_SCFP00002
LQ0AAB82YH08FM1_SCFP00084
CL1Contig43P00303
LQ0ACA12YD16RM1_SCFP00008
LQ0AAB96YN11RM1_SCFP00176
LQ0AAB11YJ20FM1_SCFP00519
LQ0AFA5YL05RM1_SCFP00044
CL1435Contig1P01122
LQ0AAB28YP08FM1_SCFP00489
CL1624Contig1P00549
LQ0AAB45YP07FM1_SCFP00422
CL1144Contig1P00308
LQ0AAB81YP03FM1_SCFP00411
CL5443Contig1P00001
CL5947Contig1P00304
CL3339Contig1P00123
CL4725Contig1P00181
LQ0AAB45YF20FM1_SCFP00432
CL6759Contig1P00083
CL1372Contig1P00052
CL7787Contig1P00041
LQ0ACA16YO17RM1_SCFP00046
LQ0AAB52YK04FM1_SCFP00235
LQ0AAB49YO19FM1_SCFP00334
CL638Contig1P01100
LQ0AAB13YE16FM1_SCFP00278
CL6894Contig1P00684
CL7724Contig1P00255
LQ0AAB82YJ07RM1_SCFP00056
LQ0AAB35YL12FM1_SCFP00566
CL6989Contig1P00044
CL7765Contig1P00165
LQ0AAB86YA17FM1_SCFP00450
LQ0AAB85YP03RM1_SCFP00242
LQ0AAB88YF21RM1_SCFP00217
LQ0ADA4YH21RM1_SCFP00110
CL5416Contig1P00114
LQ0AAB47YK07FM1_SCFP00158
LQ0AAB18YM05FM1_SCFP00125
CL2686Contig1P00020
LQ0AAA5YE16FM1_SCFP00277
LQ0AAB103YM23FM1_SCFP00038
CL4489Contig1P00149
LQ0ADA12YP06RM1_SCFP00143
LQ0AAB7YM06FM1_SCFP00140
LQ0AAB2YF08FM1_SCFP00196
LQ0AAB76YN09RM1_SCFP00154
LQ0AAA16YK19FM1_SCFP00204
LQ0AAB36YK06FM1_SCFP00388
LQ0AAB12YJ16FM1_SCFP00160
CL1082Contig1P00855
CL7564Contig1P00109
LQ0ACA12YP21RM1_SCFP00139
CL5863Contig1P00043
LQ0AAB50YL09FM1_SCFP00091
LQ0AAB50YJ20FM1_SCFP00042
LQ0AAB31YO03FM1_SCFP00029
CL1309Contig1P00432
LQ0AAB103YO20FM1_SCFP00002
CL4113Contig1P00561
LQ0AAB35YH12FM1_SCFP00046
LQ0AAB46YK04FM1_SCFP00464
LQ0AAB98YD19FM1_SCFP00188
LQ0ACA6YK24RM1_SCFP00001
LQ0ACA20YC15RM1_SCFP00194
CL6776Contig1P00250
CL1638Contig1P00353
CL5785Contig1P00436
LQ0AAB26YB03FM1_SCFP00202
CL6788Contig1P00165
LQ0ADA3YH05RM1_SCFP00119
LQ0AAB16YJ18FM3_SCFP00017
LQ0AAB6YJ03FM1_SCFP00376
CL2629Contig1P00754
CL4193Contig1P00038
CL5429Contig1P00265
LQ0AAB50YM19FM1_SCFP00365
CL3661Contig1P00062
CL4609Contig1P00359
LQ0AAA14YF14FM1_SCFP00101
LQ0AAB5YK13FM1_SCFP00580
LQ0AAB49YK18FM1_SCFP00229
LQ0AAB4YC23FM1_SCFP00035
CL1643Contig1P00585
CL6666Contig1P00404
CL2199Contig1P00064
LQ0AAB38YB19FM1_SCFP00227
LQ0AAB16YM07FM3_SCFP00153
LQ0AAB97YE17RM1_SCFP00191
LQ0AAA15YN06FM1_SCFP00097
CL7580Contig1P00086
CL4948Contig1P00296
CL3342Contig1P00178
CL2300Contig1P01097
CL1827Contig1P00002
CL6729Contig1P00190
CL2021Contig1P00254
LQ0AAB23YB14FM1_SCFP00513
LQ0AAB6YM03FM1_SCFP00001
CL4955Contig1P00189
LQ0AAA2YF22RM1_SCFP00022
LQ0AAB98YI05FM1_SCFP00219
CL5212Contig1P00439
LQ0AAB17YF19FM1_SCFP00221
LQ0AAB3YA08FM1_SCFP00204
CL6533Contig1P00339
CL7376Contig1P00106
LQ0AAB33YE21FM1_SCFP00154
LQ0AAB66YE08FM1_SCFP00162
ESV-1-61P00054
LQ0AAB22YH22FM1_SCFP00240
LQ0ACA24YG08RM1_SCFP00122
LQ0AAB94YF22RM1_SCFP00001
LQ0AAB10YI03FM1_SCFP00627
CL4263Contig1P00491
LQ0AAB35YC21FM1_SCFP00191
LQ0AAB21YF15FM1_SCFP00474
LQ0AAB37YG24FM1_SCFP00463
CL214Contig1P01362
CL1667Contig1P00973
CL486Contig2P00417
LQ0AAB95YF23RM1_SCFP00038
CL972Contig1P01369
CL3259Contig1P00408
LQ0AAB103YF03FM1_SCFP00055
CL2561Contig1P00135
CL5882Contig1P00022
CL3613Contig1P00010
LQ0AAB17YG11FM1_SCFP00498
CL464Contig2P00906
LQ0AAB90YL15RM1_SCFP00073
CL5077Contig1P00476
CL828Contig2P00406
CL7408Contig1P00005
CL2683Contig1P00377
LQ0AAA2YB23FM1_SCFP00514
LQ0AAB99YO02FM1_SCFP00073
LQ0AAB81YL15FM1_SCFP00537
LQ0AAB98YP18RM1_SCFP00045
LQ0AAB40YI07FM1_SCFP00257
CL5217Contig1P00427
CL2726Contig1P00958
CL2091Contig1P00669
CL5979Contig1P00506
CL2523Contig1P00333
LQ0ABA1YE24FM1_SCFP00301
LQ0AAB37YE05FM1_SCFP00378
CL5136Contig1P00387
CL5066Contig1P00120
CL1525Contig1P00665
CL1629Contig1P01292
CL7177Contig1P00318
CL2300Contig1P01260
CL5733Contig1P00853
CL4922Contig1P00234
LQ0AAB44YH15FM1_SCFP00306
LQ0AAB33YL15FM1_SCFP00072
CL2086Contig1P00794
LQ0AAB22YD07FM1_SCFP00559
CL607Contig1P00700
CL7578Contig1P00268
CL7107Contig1P00385
CL2538Contig1P00693
LQ0AAB96YJ20FM1_SCFP00513
LQ0AAB60YH07FM1_SCFP00217
CL6487Contig1P00018
CL1497Contig1P00828
CL7224Contig1P00248
CL631Contig1P00974
LQ0ACA4YA21RM1_SCFP00030
CL879Contig1P00053
LQ0AAB14YE09FM1_SCFP00383
CL21Contig1P01459
CL1732Contig1P01163
CL5100Contig1P00106
CL444Contig3P00565
CL444Contig1P00189
LQ0AAB101YC09FM1_SCFP00208
CL270Contig1P01569
CL6468Contig1P00224
LQ0AAA5YC22FM1_SCFP00654
LQ0AAA11YE17FM1_SCFP00001
CL711Contig1P01301
CL5126Contig1P00155
LQ0ADA21YE15RM1_SCFP00380
LQ0AAB54YF10RM1_SCFP00005
CL1243Contig2P00034
CL3038Contig1P01180
CL7208Contig1P00714
CL6668Contig1P00829
LQ0AAB60YJ02RM1_SCFP00102
LQ0AFA5YF06RM1_SCFP00030
LQ0AAA14YG16FM1_SCFP00151
CL5761Contig1P00105
CL3821Contig1P00399
LQ0ACA1YD07RM1_SCFP00175
CL6990Contig1P00894
CL4281Contig1P00899
CL4814Contig1P00152
CL302Contig1P01351
LQ0AAB101YJ19FM1_SCFP00142
LQ0AAA16YN07FM1_SCFP00486
LQ0AAB34YN16FM1_SCFP00001
CL3120Contig1P00025
LQ0AAB54YJ02FM1_SCFP00384
CL1Contig55P00369
LQ0AAB18YN14FM1_SCFP00401
CL3984Contig1P00186
LQ0AAB82YG04FM1_SCFP00082
LQ0AAB39YD20FM1_SCFP00599
CL1594Contig1P00521
LQ0AAB17YC23FM1_SCFP00052
LQ0AAB25YG03FM1_SCFP00401
LQ0AAB3YH02FM1_SCFP00391
LQ0AAA7YF04FM1_SCFP00326
CL1Contig22P01476
CL811Contig1P00731
CL13Contig20P00496
CL3013Contig1P00050
CL5528Contig1P00634
LQ0AAB54YE17FM1_SCFP00026
LQ0AAB97YM19FM1_SCFP00044
CL803Contig2P00316
CL6863Contig1P00276
CL4622Contig1P00177
LQ0AAB76YC17RM1_SCFP00076
LQ0AAB5YK13FM1_SCFP00114
CL5961Contig1P00444
LQ0AAB88YM07RM1_SCFP00006
CL7416Contig1P00027
LQ0AAA12YN24FM1_SCFP00221
CL3825Contig1P00065
CL5100Contig1P00045
CL2397Contig1P00184
CL580Contig1P01221
LQ0ACA23YE03RM1_SCFP00130
CL6802Contig1P00838
CL5111Contig1P00021
CL5107Contig1P00130
CL2844Contig1P00126
CL3290Contig1P00228
CL2495Contig1P00847
CL44Contig3P00593
CL4800Contig1P00057
LQ0AAB35YK16FM1_SCFP00402
ESV-1-133P00976
CL3516Contig1P00498
CL7473Contig1P00197
CL6687Contig1P00488
LQ0ADA4YA15RM1_SCFP00164
CL4909Contig1P00330
LQ0AAB29YH06FM1_SCFP00063
CL7516Contig1P00516
CL7232Contig1P00219
CL3702Contig1P00889
LQ0AAB97YD15RM1_SCFP00002
LQ0AAB76YI20RM1_SCFP00053
LQ0AAB6YN13FM1_SCFP00061
LQ0AAB70YG14FM1_SCFP00054
LQ0AAA1YB06FM1_SCFP00031
CL7333Contig1P00277
CL1164Contig1P00185
LQ0AAB48YO03FM1_SCFP00488
LQ0AAB52YM09RM1_SCFP00161
CL1381Contig1P01076
CL124Contig1P02117
CL1950Contig1P00814
CL5599Contig1P00625
LQ0AAB13YL23FM1_SCFP00092
LQ0AAB17YG18FM1_SCFP00030
CL1982Contig1P01524
CL13Contig19P00611
LQ0AAB22YF20FM1_SCFP00399
LQ0AAB43YB11FM1_SCFP00008
LQ0AAB38YB09FM1_SCFP00091
CL18Contig2P01905
CL2630Contig1P00863
LQ0AAB71YC07RM1_SCFP00026
LQ0AAB71YB01FM1_SCFP00232
LQ0AAB44YE03FM1_SCFP00088
CL7497Contig1P00648
CL5Contig1P01821
CL1474Contig1P00286
CL3208Contig1P00440
LQ0ADA4YE05RM1_SCFP00015
LQ0AAB79YB17FM1_SCFP00039
CL715Contig1P00679
CL1957Contig1P00914
LQ0AAB69YH24RM1_SCFP00043
LQ0AAB35YL18FM1_SCFP00224
CL5111Contig1P00266
LQ0AAB48YO16FM1_SCFP00373
CL7616Contig1P00693
LQ0AAA3YM20FM1_SCFP00341
CL7658Contig1P00125
CL2473Contig1P00396
CL6917Contig1P00442
LQ0AAB90YM13FM1_SCFP00373
CL5349Contig1P00037
CL3672Contig1P00177
sctg1_256-110400-110800-WP00289
LQ0AAB36YH14FM1_SCFP00054
LQ0AAB71YF08RM1_SCFP00302
CL4255Contig1P00492
CL819Contig1P01742
CL7324Contig1P00286
CL3945Contig1P00118
CL7368Contig1P00825
LQ0AAB82YI21FM1_SCFP00191
CL6766Contig1P00067
LQ0AAB22YH22FM1_SCFP00243
LQ0AAB9YK03FM1_SCFP00470
CL226Contig2P00427
ESV-1-28P00079
LQ0AAB29YO22FM1_SCFP00397
LQ0AAB40YP04FM1_SCFP00154
CL336Contig1P00176
CL1469Contig1P00157
CL6923Contig1P00018
LQ0AAA15YD15FM1_SCFP00620
CL4679Contig1P00118
LQ0AAB34YO17FM1_SCFP00444
LQ0ADA10YI21RM1_SCFP00102
LQ0ACA9YL04RM1_SCFP00155
CL3500Contig1P00153
LQ0AAA21YP07FM1_SCFP00051
CL1831Contig1P00656
CL7449Contig1P00453
CL4662Contig1P00465
LQ0AAB71YJ03RM1_SCFP00115
LQ0AAB95YE07RM1_SCFP00365
CL4344Contig1P00615
CL2739Contig1P00104
LQ0AAB50YK02FM1_SCFP00224
LQ0AAB3YK21FM1_SCFP00050
CL1880Contig1P01076
LQ0AAB47YC12FM1_SCFP00507
CL1231Contig1P00072
CL4408Contig1P00905
LQ0AAA5YN22FM1_SCFP00295
LQ0AAB27YK16FM1_SCFP00157
CL2492Contig1P00300
LQ0ADA19YI03RM1_SCFP00010
LQ0AAB68YC16RM1_SCFP00054
CL3302Contig1P00116
LQ0AAA10YM14FM1_SCFP00509
LQ0AEA1YH24RM1_SCFP00012
CL1596Contig1P00653
LQ0AAB50YB23FM1_SCFP00163
LQ0AAB31YK20FM1_SCFP00244
CL6394Contig1P00415
CL1308Contig1P00472
CL341Contig3P00160
LQ0AAB99YG02RM1_SCFP00077
ESV-1-47P00243
CL6272Contig1P00526
LQ0AAB79YF14FM1_SCFP00027
CL7126Contig1P00095
LQ0AAB61YH17FM1_SCFP00434
LQ0ACA14YD05RM1_SCFP00213
LQ0AAB15YN12FM1_SCFP00205
CL1723Contig1P00392
LQ0AAB56YA13FM1_SCFP00187
LQ0AAB52YG05RM1_SCFP00293
CL722Contig1P00171
CL1692Contig2P00137
CL3861Contig1P01159
LQ0AAB15YE21FM1_SCFP00413
LQ0AAB92YA07FM1_SCFP00015
LQ0AAA11YF19FM1_SCFP00461
CL3288Contig1P00666
ESV-1-51P00108
CL2928Contig1P00235
CL4336Contig1P01024
LQ0AAB17YC07FM1_SCFP00265
LQ0AAB63YK24RM1_SCFP00194
CL4424Contig1P00072
LQ0AAB102YK02FM1_SCFP00333
CL679Contig1P00728
CL2789Contig1P00046
LQ0AAB48YA20FM1_SCFP00075
LQ0AAB14YI20FM1_SCFP00482
CL6968Contig1P00499
CL4897Contig1P00844
CL4037Contig1P00914
CL5793Contig1P00005
CL4151Contig1P00413
LQ0AAB29YO15FM1_SCFP00418
LQ0AAB74YE10FM1_SCFP00125
CL2531Contig1P00222
CL3805Contig1P00030
CL3800Contig1P00208
LQ0AAB87YJ10FM1_SCFP00301
LQ0AAB2YJ16FM1_SCFP00485
CL5987Contig1P00111
CL5508Contig1P00152
LQ0AAB92YF15RM1_SCFP00031
LQ0AAB35YF01FM1_SCFP00425
LQ0AAB23YD04FM1_SCFP00005
LQ0AAB90YM02RM1_SCFP00135
CL7727Contig1P00036
CL5644Contig1P00706
LQ0AAB85YB05FM1_SCFP00013
LQ0AAB74YJ06RM1_SCFP00367
LQ0ACA8YN22RM1_SCFP00017
CL2733Contig1P00728
LQ0AEA2YA02RM1_SCFP00151
CL6841Contig1P00129
CL3286Contig1P00783
CL7Contig9P00772
CL469Contig1P01333
CL7654Contig1P00730
CL2002Contig1P00409
LQ0AAB59YP19FM1_SCFP00337
CL1445Contig1P00742
LQ0AAA8YP07FM1_SCFP00293
LQ0AAB67YI24FM1_SCFP00079
LQ0AAB23YG16FM1_SCFP00157
LQ0ACA15YJ01RM1_SCFP00047
LQ0AAB36YD19FM1_SCFP00070
CL1351Contig1P01527
CL3471Contig1P00257
LQ0AAB43YI05FM1_SCFP00065
CL1879Contig1P00898
CL7145Contig1P00178
CL1457Contig1P00641
LQ0AEA2YI19RM1_SCFP00382
CL866Contig1P00347
LQ0AAB63YO18FM1_SCFP00016
LQ0AAB6YM01FM1_SCFP00041
CL3717Contig1P00419
LQ0ACA8YG02RM1_SCFP00001
LQ0AAB32YO15FM1_SCFP00083
CL2552Contig1P00130
LQ0AAB10YF11FM1_SCFP00594
LQ0AAB21YC01FM1_SCFP00352
CL5021Contig1P00008
LQ0AAB45YO12FM1_SCFP00335
LQ0AAB37YD10FM1_SCFP00168
CL321Contig1P01570
LQ0AAB103YN13FM1_SCFP00367
CL1104Contig1P00390
CL1081Contig1P00167
LQ0AAB22YG20FM1_SCFP00274
CL3273Contig1P00479
CL4943Contig1P00302
LQ0AAA11YE23FM1_SCFP00088
CL3834Contig1P00021
CL5191Contig1P00683
CL1Contig23P00052
CL5884Contig1P00440
LQ0AAB89YF05FM1_SCFP00516
LQ0ACA19YB02RM1_SCFP00484
LQ0ACA12YL14RM1_SCFP00041
CL7671Contig1P00364
CL7119Contig1P00439
LQ0AAB47YM12FM1_SCFP00385
LQ0AAB99YJ07FM1_SCFP00434
LQ0AAB73YC19FM1_SCFP00003
LQ0ACA24YE20RM1_SCFP00064
LQ0AAB18YC04FM1_SCFP00177
CL5989Contig1P00332
LQ0AAB61YB22FM1_SCFP00343
CL4685Contig1P00784
CL161Contig1P01795
CL1163Contig1P00124
CL6843Contig1P00267
CL6133Contig1P00334
LQ0AAB40YJ22FM1_SCFP00433
CL4027Contig1P00423
LQ0AAB31YB20FM1_SCFP00514
CL4513Contig1P00204
CL3347Contig1P00373
LQ0AAB103YH05FM1_SCFP00124
CL5484Contig1P00193
CL100Contig1P00535
CL4515Contig1P00143
CL689Contig1P01528
LQ0AAB96YF22FM1_SCFP00113
CL2602Contig1P00514
CL296Contig1P01147
CL352Contig1P01508
LQ0AAB65YN19FM1_SCFP00200
CL2516Contig1P00272
CL4226Contig1P00089
LQ0AAB84YA19RM1_SCFP00015
CL1729Contig1P00131
LQ0AAB87YN08FM1_SCFP00035
CL2767Contig1P00475
CL4936Contig1P00578
CL2394Contig1P00564
LQ0AAB15YC19FM1_SCFP00433
LQ0ACA23YB02RM1_SCFP00113
LQ0AAB76YC22FM1_SCFP00424
LQ0AAB94YL08FM1_SCFP00430
LQ0AAB53YA19FM1_SCFP00008
LQ0AAB13YK18FM1_SCFP00064
LQ0AEA4YB01RM1_SCFP00158
LQ0AAB68YE08FM1_SCFP00092
LQ0AAB99YJ20FM1_SCFP00362
CL6493Contig1P00002
CL3960Contig1P00460
CL869Contig1P01113
LQ0AFA4YG03RM1_SCFP00174
CL3953Contig1P00143
LQ0ACA5YN01RM1_SCFP00203
CL983Contig1P00498
CL2614Contig1P00652
CL4258Contig1P00154
LQ0AAB97YH11RM1_SCFP00001
LQ0AAB92YN13FM1_SCFP00256
CL635Contig1P00948
CL6146Contig1P00096
LQ0AAB104YO15FM1_SCFP00496
LQ0AAB48YJ10FM1_SCFP00612
CL2954Contig1P00420
LQ0AAA16YD18FM1_SCFP00633
CL5417Contig1P00021
LQ0AAB40YP04FM1_SCFP00167
LQ0AAB84YA19RM1_SCFP00083
CL1219Contig1P01195
CL1913Contig1P01138
sctg1_126-114000-114500-WP00006
LQ0AAB86YM15RM1_SCFP00232
CL1760Contig1P00158
LQ0AAB100YF06FM1_SCFP00176
LQ0AAB100YF06FM1_SCFP00042
CL6123Contig1P00082
CL7489Contig1P00246
CL7693Contig1P00212
LQ0AAB34YE14FM1_SCFP00044
CL1213Contig1P00625
LQ0ADA22YG20RM1_SCFP00282
LQ0AAB8YN08FM1_SCFP00164
LQ0AAB41YE18FM1_SCFP00346
CL6025Contig1P00282
CL7278Contig1P00425
LQ0ADA14YJ06RM1_SCFP00060
CL6670Contig1P00307
CL6319Contig1P00110
LQ0AAB7YM22FM1_SCFP00131
CL1600Contig1P00980
CL6589Contig1P00090
LQ0AAB1YM10FM1_SCFP00032
CL5336Contig1P00170
CL4935Contig1P00362
LQ0AAB3YN02FM1_SCFP00150
CL3320Contig1P00640
CL649Contig1P00764
LQ0ADA19YI03RM1_SCFP00040
LQ0AAB58YG11RM1_SCFP00203
CL6940Contig1P00018
LQ0AAB24YI05FM1_SCFP00201
CL7021Contig1P00641
CL5538Contig1P00211
CL1198Contig1P01197
LQ0ACA2YK02RM1_SCFP00347
CL3454Contig1P00173
LQ0AAB50YG18FM1_SCFP00555
CL4566Contig1P00762
LQ0AAB35YD08FM1_SCFP00001
LQ0AAB71YI12FM1_SCFP00317
CL739Contig1P01706
CL264Contig1P00753
LQ0AAB2YI10FM1_SCFP00440
CL2011Contig1P00638
LQ0AAB32YN10FM1_SCFP00051
ESV-1-155P00927
CL6091Contig1P00344
LQ0AAB10YB05FM1_SCFP00318
LQ0ACA9YG08RM1_SCFP00016
CL7509Contig1P00490
CL60Contig1P01010
CL7070Contig1P00454
CL2980Contig1P00630
LQ0AAB52YD12FM1_SCFP00289
LQ0AAB59YK19FM1_SCFP00221
CL6473Contig1P00587
CL789Contig1P00335
CL6334Contig1P00324
LQ0AAB85YB05FM1_SCFP00001
CL3137Contig1P00225
CL4612Contig1P00158
CL5495Contig1P00756
CL7180Contig1P00648
LQ0AAB31YE14FM1_SCFP00304
CL5138Contig1P00038
LQ0AAB49YH11FM1_SCFP00009
CL515Contig1P02564
LQ0AAB7YK18FM1_SCFP00091
CL5967Contig1P00009
CL3176Contig1P00420
CL3488Contig1P00649
LQ0AAB46YG01FM1_SCFP00233
LQ0AAB58YP03RM1_SCFP00259
CL7809Contig1P00309
LQ0AAB48YA02FM1_SCFP00428
LQ0AEA7YC07RM1_SCFP00008
CL4406Contig1P00511
CL5841Contig1P00095
LQ0ACA17YC18RM1_SCFP00068
LQ0AAB61YO02FM1_SCFP00097
LQ0AAB72YC02FM1_SCFP00153
LQ0AAB98YK12FM1_SCFP00160
CL4903Contig1P01107
CL6301Contig1P00158
CL7724Contig1P00244
CL2610Contig1P00337
LQ0AAA14YN21FM1_SCFP00263
CL4943Contig1P00292
LQ0AAB29YK21FM1_SCFP00301
CL3737Contig1P00089
CL4635Contig1P00489
CL1903Contig1P00408
CL4592Contig1P00001
CL7251Contig1P00283
CL175Contig1P01306
LQ0AAB31YP10FM1_SCFP00437
LQ0ADA6YB06RM1_SCFP00224
CL4166Contig1P00796
CL4279Contig1P00916
CL15Contig3P01602
CL5169Contig1P00175
CL1917Contig1P00420
CL5651Contig1P00422
CL3334Contig1P00419
CL5292Contig1P00184
CL3916Contig1P00775
LQ0AAB46YL16FM1_SCFP00161
LQ0AAB27YM06FM1_SCFP00230
CL6478Contig1P00147
CL4441Contig1P00676
LQ0AAB81YP10FM1_SCFP00271
LQ0AAA10YI02FM1_SCFP00001
LQ0AAB3YN02FM1_SCFP00134
LQ0ACA25YD13RM1_SCFP00046
LQ0AAA5YJ18FM1_SCFP00108
CL1793Contig1P00652
CL5670Contig1P00161
CL556Contig1P01297
LQ0ACA5YN01RM1_SCFP00243
LQ0AAB61YO11RM1_SCFP00166
CL122Contig5P00377
CL2829Contig1P00453
LQ0ADA7YN01RM1_SCFP00004
CL6217Contig1P00030
CL5076Contig1P00276
CL203Contig1P03086
LQ0ADA1YM12RM1_SCFP00242
CL1189Contig1P00257
LQ0AAB75YE12FM1_SCFP00509
CL3190Contig1P00407
LQ0AAB28YC09FM1_SCFP00308
CL453Contig1P01706
CL140Contig1P00547
CL3259Contig1P00825
CL5119Contig1P00003
CL2426Contig1P00517
LQ0AAB11YM05FM1_SCFP00542
CL1627Contig1P00810
CL6572Contig1P00605
LQ0AAB43YD20FM1_SCFP00124
CL1345Contig1P00559
CL6367Contig1P00211
CL6685Contig1P00564
LQ0AAB61YH12RM1_SCFP00003
LQ0AAB24YG07FM1_SCFP00010
LQ0AAB8YL06FM1_SCFP00353
CL6450Contig1P00418
LQ0AAB80YE22RM1_SCFP00161
LQ0AAB54YK12FM1_SCFP00150
LQ0AAB34YK18FM1_SCFP00321
LQ0AAB10YG22FM1_SCFP00304
LQ0AAB68YF19FM1_SCFP00061
LQ0AAB14YL18FM1_SCFP00068
CL6102Contig1P00405
CL6996Contig1P00257
CL3834Contig1P00007
LQ0AAB26YC21FM1_SCFP00451
CL6711Contig1P00072
LQ0AAB23YH12FM1_SCFP00036
CL3897Contig1P00670
CL1Contig23P01001
CL433Contig1P02094
LQ0AAB69YE01RM1_SCFP00020
CL5042Contig1P00013
CL499Contig1P01506
CL4779Contig1P00070
LQ0AAB45YC22FM1_SCFP00061
CL4232Contig1P00496
LQ0AAB56YJ12FM1_SCFP00386
LQ0AAB29YF12FM1_SCFP00334
LQ0ABA2YC17FM1_SCFP00177
LQ0AAB11YJ03FM1_SCFP00160
CL25Contig1P01608
CL1895Contig1P00360
CL894Contig1P00433
CL7427Contig1P00132
CL1200Contig1P00797
CL3579Contig1P00618
CL4398Contig1P00050
CL3278Contig1P01142
CL947Contig1P01171
LQ0AAB9YN08FM1_SCFP00165
CL3159Contig1P00506
LQ0AAB92YN13FM1_SCFP00260
CL450Contig1P00647
LQ0AAB32YA13FM1_SCFP00264
CL4406Contig1P00501
CL6546Contig1P00295
LQ0AAB46YA16FM1_SCFP00097
CL903Contig1P01225
CL7Contig4P01753
CL2625Contig1P00001
CL1706Contig2P00122
LQ0ACA16YB20RM1_SCFP00351
LQ0AAB40YG23FM1_SCFP00520
LQ0AAB91YI21RM1_SCFP00164
LQ0AFA4YK21RM1_SCFP00236
LQ0ACA22YD17RM1_SCFP00092
CL5880Contig1P00640
CL3564Contig1P00657
LQ0AAB18YI18FM1_SCFP00309
LQ0AAB6YK21FM1_SCFP00019
LQ0AAB85YB22RM1_SCFP00415
CL381Contig1P00635
LQ0AAA10YH24FM1_SCFP00288
ESV-1-128P00513
CL4812Contig1P00910
CL1281Contig1P00386
CL6522Contig1P00357
CL2992Contig1P00259
LQ0AAB31YE11FM1_SCFP00337
LQ0AAB11YE06FM1_SCFP00647
CL1082Contig1P00995
LQ0AAB42YG12FM1_SCFP00001
CL7191Contig1P00001
LQ0AAB40YL12FM1_SCFP00149
CL4764Contig1P00272
CL2669Contig1P00966
LQ0AAB4YO15FM1_SCFP00510
CL7367Contig1P00333
CL6752Contig1P00589
CL1779Contig1P01068
LQ0AEA8YN07RM1_SCFP00424
LQ0AAB3YJ05FM1_SCFP00166
CL2501Contig1P00067
LQ0AAB65YJ18RM1_SCFP00145
CL7171Contig1P00378
CL121Contig1P00394
CL3558Contig1P01287
CL6427Contig1P00484
CL3764Contig1P00471
ESV-1-54P00072
CL3076Contig1P00089
CL1Contig42P00235
LQ0AAB1YO20FM1_SCFP00332
LQ0AAB1YF04FM1_SCFP00280
LQ0AAB45YH17FM1_SCFP00525
LQ0AAB35YJ20FM1_SCFP00365
LQ0AAB104YI20FM1_SCFP00007
CL437Contig2P01096
LQ0AAB35YJ04FM1_SCFP00371
LQ0AAB40YI08FM1_SCFP00225
LQ0AAB80YE05RM1_SCFP00183
CL5646Contig1P00020
CL53Contig1P01556
CL7797Contig1P00381
CL1010Contig1P01640
LQ0AAB69YI14FM1_SCFP00001
LQ0AAA4YF11FM1_SCFP00279
LQ0AAB7YH16FM1_SCFP00438
CL3365Contig1P01370
LQ0AAB24YM20FM1_SCFP00189
CL4738Contig1P00149
LQ0AAB86YH10FM1_SCFP00021
CL7183Contig1P00081
LQ0AAB33YC02FM1_SCFP00394
LQ0AAB54YH06FM1_SCFP00349
LQ0AAB90YL04FM1_SCFP00328
CL1271Contig1P00087
LQ0AAB21YJ13FM1_SCFP00506
CL2377Contig1P00613
CL936Contig1P00534
LQ0AAB92YL08FM1_SCFP00446
LQ0AAA18YG03FM1_SCFP00129
LQ0AEA6YC07RM1_SCFP00374
LQ0ACA4YK04RM1_SCFP00182
LQ0AAB75YA17RM1_SCFP00189
LQ0AAB87YN23RM1_SCFP00355
CL1525Contig1P01086
CL13Contig12P00112
CL760Contig1P00738
LQ0AAB31YI04FM1_SCFP00102
LQ0AAB23YG16FM1_SCFP00315
CL1149Contig1P00169
LQ0AAB98YC24FM1_SCFP00059
LQ0AAB80YC08FM1_SCFP00224
LQ0AAB102YP21FM1_SCFP00115
LQ0AAB82YF17FM1_SCFP00091
CL4880Contig1P00560
LQ0AAB76YC12RM1_SCFP00009
LQ0AAB31YI13FM1_SCFP00179
LQ0AAB71YO14RM1_SCFP00033
CL5923Contig1P00004
sctg1_573-14800-15300-WP00140
LQ0ADA21YF20RM1_SCFP00072
LQ0AAB28YI07FM1_SCFP00066
ESV-1-20P00369
CL5468Contig1P00072
CL1382Contig1P00821
CL394Contig1P01949
CL4044Contig1P00679
CL6001Contig1P00610
LQ0AAB42YJ16FM1_SCFP00348
LQ0AAB31YL05FM1_SCFP00520
CL327Contig2P01165
LQ0AAB3YK21FM1_SCFP00075
CL1904Contig1P00749
CL6679Contig1P00048
LQ0AAB71YB01RM1_SCFP00006
LQ0AAB30YI01FM1_SCFP00001
LQ0AAB14YN23FM1_SCFP00443
CL5650Contig1P00149
CL2456Contig1P00805
LQ0AAB45YA08FM1_SCFP00298
LQ0AAB44YB09FM1_SCFP00025
LQ0AAB10YM04FM1_SCFP00460
LQ0AAB30YO20FM1_SCFP00113
CL3248Contig1P01484
LQ0AAB87YJ09FM1_SCFP00485
CL7662Contig1P00488
CL2201Contig1P00388
CL5652Contig1P00193
CL7349Contig1P00523
CL2601Contig1P00835
CL7754Contig1P00437
LQ0ADA6YL14RM1_SCFP00043
CL4423Contig1P00601
CL1256Contig1P00804
LQ0AAB69YE01RM1_SCFP00011
LQ0ADA8YK10RM1_SCFP00327
CL7719Contig1P00173
LQ0AAB39YL16FM1_SCFP00451
CL332Contig1P00329
CL1038Contig2P00207
CL2233Contig1P00585
LQ0AAB92YN18FM1_SCFP00091
CL912Contig1P00747
LQ0ADA17YA17RM1_SCFP00383
LQ0AFA7YC01RM1_SCFP00021
LQ0AAB50YG09FM1_SCFP00412
LQ0AAB57YM17RM1_SCFP00044
CL248Contig1P00036
LQ0ADA4YH18RM1_SCFP00126
CL775Contig1P01286
LQ0AAB39YC13FM1_SCFP00425
LQ0AAB80YC20FM1_SCFP00037
CL1139Contig1P01606
CL5574Contig1P00376
CL6125Contig1P00562
CL1615Contig1P00988
CL182Contig4P00765
LQ0AAB71YF15FM1_SCFP00145
CL2734Contig1P00294
CL423Contig1P01362
CL3218Contig1P00039
LQ0AAB25YG05FM1_SCFP00286
CL2Contig4P00836
LQ0AAB45YH17FM1_SCFP00536
CL6487Contig1P00141
CL3461Contig1P01415
LQ0AAB70YK13FM1_SCFP00065
LQ0AAA14YP03FM1_SCFP00497
CL2730Contig1P00204
LQ0AAB24YC23FM1_SCFP00235
CL3167Contig1P00003
LQ0AAB68YC16RM1_SCFP00173
LQ0AAB103YF06FM1_SCFP00067
LQ0AAB31YM17FM1_SCFP00364
LQ0AAB48YA08FM1_SCFP00330
LQ0AAB14YH04FM1_SCFP00525
LQ0AAB10YA21FM1_SCFP00359
LQ0AAB50YK02FM1_SCFP00008
CL1609Contig1P01453
LQ0AAB16YJ11FM3_SCFP00432
LQ0AAB84YN18RM1_SCFP00014
CL3346Contig1P00212
CL4920Contig1P01103
CL6248Contig1P00405
CL582Contig1P00239
CL4Contig1P01468
LQ0AAA19YP08FM1_SCFP00058
CL935Contig1P00457
CL2402Contig1P01707
LQ0AAA20YJ19FM1_SCFP00401
CL2820Contig1P00535
CL1160Contig1P01136
LQ0AAA14YI13FM1_SCFP00599
CL4550Contig1P00020
CL4180Contig1P00426
CL256Contig1P01280
LQ0ADA8YK06RM1_SCFP00416
LQ0AAB41YN15FM1_SCFP00504
LQ0AAB59YD10RM1_SCFP00157
LQ0AAB40YF20FM1_SCFP00072
CL7114Contig1P00364
CL3821Contig1P00303
CL2304Contig1P00001
LQ0AAB57YC04FM1_SCFP00067
LQ0AAB92YG19FM1_SCFP00361
LQ0AAB26YB16FM1_SCFP00046
CL444Contig1P01118
LQ0AAB79YC12RM1_SCFP00059
CL6423Contig1P00705
CL54Contig1P00977
CL5160Contig1P00145
CL408Contig2P00708
LQ0ACA6YC04RM1_SCFP00284
LQ0AAB48YE10FM1_SCFP00087
CL3356Contig1P00079
CL1124Contig1P00013
LQ0AAB104YO15FM1_SCFP00197
CL6817Contig1P00398
LQ0AAB8YN08FM1_SCFP00474
CL1616Contig1P00704
CL7085Contig1P00516
CL4840Contig1P00650
LQ0AAB23YG19FM1_SCFP00535
LQ0AAB103YL06FM1_SCFP00291
LQ0AAB70YH19FM1_SCFP00093
CL6849Contig1P00093
CL2091Contig1P00654
CL844Contig1P00241
CL5538Contig1P00586
LQ0AAB2YG15FM1_SCFP00534
CL913Contig1P00974
LQ0AAB50YO18FM1_SCFP00075
LQ0AAB86YM03FM1_SCFP00117
CL5347Contig1P00507
CL5711Contig1P00001
CL136Contig1P02360
LQ0AAB13YG19FM1_SCFP00482
LQ0AAB75YA11FM1_SCFP00272
CL15Contig2P00135
CL5949Contig1P00559
LQ0AAA6YD22FM1_SCFP00463
LQ0AAB46YO20FM1_SCFP00165
LQ0AAB14YK13FM1_SCFP00521
LQ0AAB3YO23FM1_SCFP00028
LQ0AAB94YK18RM1_SCFP00005
LQ0AAB7YM03FM1_SCFP00266
CL5403Contig1P00276
CL507Contig1P01531
CL2286Contig1P00414
LQ0AAB38YF23FM1_SCFP00128
CL161Contig1P01512
LQ0AAB85YH12FM1_SCFP00019
CL3315Contig1P00306
LQ0AAB86YA09FM1_SCFP00004
CL5511Contig1P00017
CL4000Contig1P00557
LQ0AAA9YC17FM1_SCFP00657
LQ0AAB99YB07FM1_SCFP00030
LQ0AAB6YO01FM1_SCFP00013
LQ0AAB99YN16FM1_SCFP00006
LQ0AAB90YK01FM1_SCFP00483
LQ0AAB9YJ16FM1_SCFP00437
LQ0AAB40YI01FM1_SCFP00356
CL5095Contig1P00455
CL6468Contig1P00416
CL7243Contig1P00507
LQ0AAB10YB21FM1_SCFP00023
LQ0AAB28YL22FM1_SCFP00172
LQ0AAB40YE19FM1_SCFP00390
CL1202Contig1P00409
CL4122Contig1P00599
CL6234Contig1P00327
LQ0AGA1YL18RM1_SCFP00251
CL1720Contig1P00726
CL3204Contig1P00405
LQ0AAB91YO13RM1_SCFP00217
LQ0AAB37YJ22FM1_SCFP00137
CL1429Contig1P00165
CL7768Contig1P00024
CL3788Contig1P00924
LQ0AAB15YG15FM1_SCFP00165
CL1109Contig1P00231
LQ0AAB4YC21FM1_SCFP00481
LQ0AAB7YH22FM1_SCFP00140
LQ0AAB71YI12FM1_SCFP00273
CL7165Contig1P00049
LQ0AAB36YN05FM1_SCFP00339
CL6400Contig1P00458
CL4100Contig1P00512
CL6775Contig1P00460
CL5685Contig1P00205
LQ0ABA1YE07FM1_SCFP00163
CL1Contig52P00475
CL7656Contig1P00463
CL5315Contig1P00471
CL1587Contig1P00543
CL2377Contig1P00451
LQ0AAB43YP02FM1_SCFP00350
LQ0AAB84YJ16RM1_SCFP00143
LQ0AAB37YE02FM1_SCFP00072
CL7081Contig1P00127
CL292Contig1P01967
LQ0AAB87YN22FM1_SCFP00507
LQ0AAB46YK13FM1_SCFP00147
LQ0AAB72YA21FM1_SCFP00018
LQ0AAA11YL01FM1_SCFP00504
LQ0AAB9YN03FM1_SCFP00157
LQ0AAB92YG19FM1_SCFP00295
CL6842Contig1P00885
LQ0AAB61YH18RM1_SCFP00288
CL1275Contig1P00315
LQ0AAB58YA06RM1_SCFP00425
CL1610Contig1P00526
LQ0AAB31YP15FM1_SCFP00056
CL1182Contig1P00699
ESV-1-101P00456
LQ0AAB18YI16FM1_SCFP00498
CL2532Contig1P00751
CL8Contig14P00335
LQ0AAB29YH12FM1_SCFP00380
CL6204Contig1P00376
LQ0AAB84YN16FM1_SCFP00457
LQ0AAB34YL22FM1_SCFP00223
LQ0AAB61YA05FM1_SCFP00482
LQ0ACA25YM04RM1_SCFP00180
CL2073Contig1P00153
CL3720Contig1P00086
CL920Contig1P00573
LQ0AAA18YG03FM1_SCFP00135
LQ0AAB97YI23RM1_SCFP00227
LQ0AAA16YL02FM1_SCFP00577
LQ0AAB95YL17FM1_SCFP00431
LQ0ADA19YD18RM1_SCFP00275
CL5454Contig1P00155
LQ0AAB83YO07RM1_SCFP00082
LQ0AAA4YE01FM1_SCFP00149
CL2769Contig1P00240
LQ0AAB75YG14FM1_SCFP00100
LQ0AGA1YJ07RM1_SCFP00316
CL4576Contig1P01022
CL7664Contig1P00260
LQ0AAB57YM20RM1_SCFP00030
LQ0AAB73YC04RM1_SCFP00321
LQ0AAB43YM24FM1_SCFP00001
CL4786Contig1P00829
CL383Contig2P00103
CL7555Contig1P00255
CL284Contig1P00390
LQ0AAB39YE15FM1_SCFP00422
CL4064Contig1P00761
CL571Contig1P00769
LQ0AAB40YA13FM1_SCFP00546
LQ0AAA2YH20FM1_SCFP00145
CL5368Contig1P00576
LQ0AAB55YI16FM1_SCF_LQP00015
LQ0AAB74YM18FM1_SCFP00376
CL280Contig2P00014
CL4675Contig1P00420
LQ0AAB88YH07RM1_SCFP00143
LQ0AAB101YO21RM1_SCFP00114
CL234Contig1P02006
LQ0AAB9YM05FM1_SCFP00259
LQ0AAA23YN01FM1_SCFP00585
LQ0AAB7YM06FM1_SCFP00136
LQ0AAB3YK08FM1_SCFP00100
CL1Contig28P00055
CL3329Contig1P00224
CL1642Contig1P00101
LQ0AAB3YH02FM1_SCFP00395
CL5242Contig1P00267
LQ0AAB35YJ20FM1_SCFP00513
LQ0AAB7YH15FM1_SCFP00151
CL3444Contig1P00505
CL5740Contig1P00102
CL3656Contig1P00132
LQ0AAB17YM08FM1_SCFP00359
LQ0AAB95YM23RM1_SCFP00356
CL1312Contig1P00021
CL502Contig1P00026
CL6490Contig1P00298
CL5543Contig1P00330
LQ0AAB33YM07FM1_SCFP00195
LQ0AAB83YB03FM1_SCFP00417
LQ0AAA18YH21FM1_SCFP00533
CL545Contig1P01200
LQ0AAB11YC18FM1_SCFP00452
LQ0AFA6YH15RM1_SCFP00234
LQ0ACA8YJ10RM1_SCFP00090
CL7802Contig1P00032
CL264Contig1P00745
LQ0AAB34YC20FM1_SCFP00310
LQ0AAB75YB08RM1_SCFP00044
CL2176Contig1P01019
LQ0ACA20YJ05RM1_SCFP00033
LQ0AAB2YD17FM1_SCFP00486
LQ0ACA24YE20RM1_SCFP00061
LQ0AAB88YK18RM1_SCFP00102
CL81Contig1P01066
CL5397Contig1P00223
CL1804Contig1P00770
CL4248Contig1P00340
LQ0AAB32YL21FM1_SCFP00126
CL1968Contig1P00974
LQ0AAB70YH19RM1_SCFP00047
CL1890Contig1P00466
CL4183Contig1P00022
CL3581Contig1P00785
CL3910Contig1P00322
LQ0AAB24YF01FM1_SCFP00567
LQ0AAB42YO08FM1_SCFP00464
CL1874Contig1P00217
CL5565Contig1P00221
CL1812Contig1P01005
LQ0AAB104YL23RM1_SCFP00179
LQ0ADA3YM07RM1_SCFP00311
LQ0AAB80YG18FM1_SCFP00012
LQ0AAB42YG12FM1_SCFP00013
LQ0AAB10YP05FM1_SCFP00228
CL5460Contig1P00440
LQ0AAA14YI13FM1_SCFP00082
LQ0AAA10YI06FM1_SCFP00092
LQ0ACA20YB10RM1_SCFP00014
LQ0AAB8YL13FM1_SCFP00550
CL2655Contig1P00631
CL1422Contig1P00692
LQ0ADA4YA15RM1_SCFP00007
LQ0AAB50YE17FM1_SCFP00029
CL378Contig1P00868
LQ0AAB80YO09RM1_SCFP00004
LQ0AAB34YN16FM1_SCFP00007
CL2855Contig1P00814
LQ0AAB25YM10FM1_SCFP00496
LQ0AAB49YA21FM1_SCFP00205
LQ0AAB24YL20FM1_SCFP00108
CL6223Contig1P00403
CL4030Contig1P00296
CL3498Contig1P00166
CL685Contig1P01686
CL3524Contig1P00505
CL3475Contig1P00205
ESV-1-91P00160
LQ0AAB100YB04FM1_SCFP00325
LQ0AAB27YN05FM1_SCFP00362
CL676Contig1P01171
CL6991Contig1P00045
LQ0AAB29YP07FM1_SCFP00121
LQ0AAB26YD12FM1_SCFP00404
LQ0AAA2YB06RM1_SCFP00060
LQ0AAB102YH20FM1_SCFP00088
LQ0AAB36YB05FM1_SCFP00062
CL4179Contig1P00002
LQ0AAB33YM07FM1_SCFP00247
LQ0AAB100YJ16FM1_SCFP00185
LQ0AAB35YL03FM1_SCFP00032
LQ0AAB88YL12RM1_SCFP00310
CL4031Contig1P00747
CL1478Contig1P00782
CL2433Contig1P00648
LQ0AAB39YC02FM1_SCFP00380
CL1825Contig1P00765
CL1244Contig1P00759
CL2313Contig1P01095
CL7505Contig1P00120
CL7233Contig1P00189
CL2086Contig1P00092
CL588Contig1P01474
LQ0AAB25YJ19FM1_SCFP00001
CL7509Contig1P00238
CL1908Contig1P00952
CL3287Contig1P00679
CL6887Contig1P00051
LQ0AAB75YP06FM1_SCFP00159
CL2200Contig1P00028
CL2852Contig1P00049
LQ0AAB40YG04FM1_SCFP00240
CL4639Contig1P00454
LQ0AAB97YK14FM1_SCFP00080
LQ0AAB99YH06FM1_SCFP00019
LQ0ADA16YK05RM1_SCFP00252
CL3697Contig1P00398
CL9Contig2P00654
LQ0AAB85YG09FM1_SCFP00074
CL1Contig13P01055
LQ0AAB1YC08RM1_SCFP00070
LQ0AAB31YP15FM1_SCFP00495
CL3233Contig1P00381
LQ0AAB26YH02FM1_SCFP00055
CL3119Contig1P00251
CL3786Contig1P00791
CL6146Contig1P00373
LQ0AAB8YL06FM1_SCFP00367
CL1469Contig1P00329
CL2513Contig1P01158
LQ0AAB44YF18FM1_SCFP00063
CL1968Contig1P00379
LQ0AAA2YJ04RM1_SCFP00069
LQ0AAB76YC17FM1_SCFP00004
LQ0ADA4YN20RM1_SCFP00032
CL7Contig13P00002
CL3959Contig1P00222
LQ0AFA4YK21RM1_SCFP00019
LQ0ADA4YH18RM1_SCFP00173
CL6774Contig1P00582
CL6435Contig1P00116
LQ0AAB17YI13FM1_SCFP00152
LQ0AAB64YD19RM1_SCFP00191
CL3612Contig1P00132
CL5309Contig1P00179
ESV-1-70P00522
CL2760Contig1P00857
LQ0AAA14YP08FM1_SCFP00413
LQ0AFA8YF08RM1_SCFP00003
CL7699Contig1P00400
CL383Contig3P00356
LQ0AAB75YD23FM1_SCFP00026
LQ0AAB18YC16FM1_SCFP00064
LQ0AAB1YK16RM1_SCFP00103
CL3461Contig1P00677
LQ0AAB76YB14FM1_SCFP00399
CL6901Contig1P00642
CL2965Contig1P00703
CL5868Contig1P00172
CL2813Contig1P00007
CL4655Contig1P01088
LQ0AAB33YJ05FM1_SCFP00146
CL2000Contig1P00881
LQ0ACA5YC01RM1_SCFP00292
CL1344Contig1P00861
CL3007Contig1P00045
CL4850Contig1P00132
LQ0AAB17YH02FM1_SCFP00376
CL2758Contig1P01082
LQ0AAB48YI19FM1_SCFP00432
CL5926Contig1P00559
LQ0AAB99YI05FM1_SCFP00560
LQ0AAB9YF11FM1_SCFP00616
CL3786Contig1P00934
LQ0ACA4YB20RM1_SCFP00013
LQ0ADA4YE05RM1_SCFP00012
LQ0AAB67YA03RM1_SCFP00015
LQ0AAB31YK19FM1_SCFP00521
LQ0AFA5YL05RM1_SCFP00109
CL5745Contig1P00051
LQ0AAB82YA17RM1_SCFP00157
LQ0AAB49YK01FM1_SCFP00073
CL4911Contig1P00271
CL3114Contig1P00321
LQ0AFA3YB17RM1_SCFP00150
CL531Contig1P00929
CL179Contig1P01936
CL6847Contig1P00063
CL3564Contig1P00313
LQ0AAB48YA20FM1_SCFP00076
CL6171Contig1P00631
LQ0AFA4YD19RM1_SCFP00114
CL310Contig1P00349
CL6439Contig1P00408
CL6483Contig1P00210
CL6839Contig1P00536
LQ0AAA23YI05FM1_SCFP00232
CL767Contig1P00153
LQ0AAB37YL12FM1_SCFP00351
LQ0AAB82YC23FM1_SCFP00284
CL3816Contig1P00650
LQ0AAB23YL04FM1_SCFP00272
LQ0AAB97YK10FM1_SCFP00082
LQ0AAB13YN03FM1_SCFP00103
LQ0AAB15YA16FM1_SCFP00265
CL7539Contig1P00659
LQ0AAB31YK16FM1_SCFP00394
LQ0AAB9YB09FM1_SCFP00437
LQ0AAB43YN05FM1_SCFP00392
CL3056Contig1P00739
CL6142Contig1P00080
CL1193Contig1P00229
LQ0AAB23YA03FM1_SCFP00507
CL4323Contig1P00144
CL4987Contig1P00460
LQ0ACA18YO22RM1_SCFP00197
CL3190Contig1P00339
LQ0AAB77YG02RM1_SCFP00080
CL2659Contig1P00012
LQ0AAB65YF12FM1_SCFP00084
LQ0AGA1YF12RM1_SCFP00251
LQ0AAA18YB19FM1_SCFP00112
LQ0AAA8YF11FM1_SCFP00273
LQ0AAB92YP22RM1_SCFP00309
CL5338Contig1P00858
CL5361Contig1P00378
CL7235Contig1P00643
LQ0AAB67YC24FM1_SCFP00031
LQ0AAB14YH17FM1_SCFP00006
CL6536Contig1P00041
CL1004Contig1P01314
LQ0AAB7YA10FM1_SCFP00395
CL4355Contig1P00831
LQ0AAB8YI23FM1_SCFP00356
LQ0AAB101YC04FM1_SCFP00330
LQ0AAB50YE04FM1_SCFP00086
LQ0AAB15YH04FM1_SCFP00635
CL5310Contig1P00174
LQ0AAA20YF16FM1_SCFP00579
CL4707Contig1P00446
LQ0AEA9YF17RM1_SCFP00005
CL2919Contig1P00581
LQ0AAB21YP20FM1_SCFP00457
CL1034Contig1P00180
LQ0AAB18YG04FM1_SCFP00410
LQ0AAB102YM23FM1_SCFP00170
LQ0AAB15YP08FM1_SCFP00248
LQ0AFA6YM10RM1_SCFP00086
CL6077Contig1P00229
LQ0AAB34YG10FM1_SCFP00383
CL1405Contig1P01346
CL1Contig34P00036
LQ0AAB10YC20FM1_SCFP00315
LQ0AAB9YM02FM1_SCFP00552
LQ0AAB72YO08FM1_SCFP00315
CL5687Contig1P00070
LQ0AAB17YH06FM1_SCFP00368
LQ0AEA6YO21RM1_SCFP00042
LQ0AAB94YK12FM1_SCFP00232
LQ0AAB51YN20FM1_SCFP00504
CL3518Contig1P00166
CL2215Contig1P00793
CL2705Contig1P00441
LQ0AAB13YC08FM1_SCFP00544
CL2059Contig1P00798
CL1Contig6P01360
LQ0AAB59YB05FM1_SCFP00252
LQ0AAA22YB20FM1_SCFP00138
LQ0AAB67YP24RM1_SCFP00142
CL779Contig1P00663
LQ0AAB6YI24FM1_SCFP00274
CL49Contig1P01247
LQ0AAB63YO03FM1_SCFP00096
CL5452Contig1P00181
LQ0AAB97YL16FM1_SCFP00038
LQ0AAB70YK13FM1_SCFP00031
CL5481Contig1P00023
LQ0AAB89YE02RM1_SCFP00001
LQ0AAB80YC01FM1_SCFP00399
LQ0AAB31YG10FM1_SCFP00231
CL6268Contig1P00487
CL6974Contig1P00001
CL552Contig1P00998
LQ0AAB32YH09FM1_SCFP00032
LQ0AAB82YH08FM1_SCFP00476
LQ0ACA4YA03RM1_SCFP00097
LQ0AAB22YM20FM1_SCFP00042
CL3329Contig1P00056
LQ0AAB24YB02FM1_SCFP00038
LQ0AAB5YC11FM1_SCFP00472
LQ0ACA11YI12RM1_SCFP00336
CL5462Contig1P00016
CL699Contig1P01555
CL4919Contig1P00246
LQ0AAB100YJ17RM1_SCFP00010
CL5064Contig1P00192
CL40Contig2P03332
LQ0AAB25YI16FM1_SCFP00001
CL4Contig2P01291
CL663Contig1P00974
LQ0AAB87YE21FM1_SCFP00232
CL1660Contig1P00967
LQ0AFA6YC10RM1_SCFP00189
LQ0AAB27YH12FM1_SCFP00060
CL2874Contig1P00409
CL2983Contig1P00063
CL1456Contig1P01233
CL165Contig1P00378
CL5890Contig1P00058
CL1656Contig1P00626
CL5493Contig1P00241
LQ0AAB10YB14FM1_SCFP00012
LQ0AAB34YG13FM1_SCFP00394
LQ0AAA5YP18FM1_SCFP00225
LQ0AAB76YC12RM1_SCFP00015
CL7373Contig1P00129
CL1698Contig1P00800
CL4607Contig1P00459
CL1172Contig1P01250
CL1370Contig1P00708
LQ0AAB68YD04FM1_SCFP00153
LQ0AAB24YI10FM1_SCFP00650
CL1683Contig1P00189
LQ0AEA6YE11RM1_SCFP00001
LQ0AAB16YB11FM3_SCFP00503
LQ0AAA23YI17FM1_SCFP00116
LQ0AAB35YJ24FM1_SCFP00176
LQ0AAB21YB08FM1_SCFP00322
CL5164Contig1P00077
CL78Contig1P01575
LQ0AAB83YP07FM1_SCFP00047
CL1342Contig1P00460
LQ0AAB99YK08RM1_SCFP00130
CL3068Contig1P00444
CL1635Contig1P01268
CL6339Contig1P00115
LQ0AAB17YI24FM1_SCFP00043
CL2013Contig1P00513
LQ0AAB1YH24FM1_SCFP00603
LQ0AAA4YC22FM1_SCFP00315
LQ0AAB21YJ13FM1_SCFP00278
CL3961Contig1P00524
LQ0AAB58YH02FM1_SCFP00085
CL5910Contig1P00161
LQ0AAB21YF15FM1_SCFP00189
LQ0AAB33YN14FM1_SCFP00088
LQ0AAB104YD04FM1_SCFP00496
CL727Contig1P00489
CL570Contig1P00085
LQ0AAB74YM19RM1_SCFP00202
LQ0AAB71YH09FM1_SCFP00326
CL308Contig1P00026
CL7703Contig1P00128
LQ0AAB24YA11FM1_SCFP00224
LQ0AAB48YF08FM1_SCFP00348
LQ0AAB24YF01FM1_SCFP00495
CL650Contig1P01567
LQ0AAB50YD01FM1_SCFP00081
LQ0AAB80YC08FM1_SCFP00215
CL351Contig1P01777
LQ0AAB27YJ13FM1_SCFP00313
CL6573Contig1P00129
LQ0AAB10YC13FM1_SCFP00052
CL932Contig1P01363
CL4725Contig1P00255
LQ0AAB74YP20FM1_SCFP00217
LQ0AAB95YE15RM1_SCFP00034
LQ0AAB43YL13FM1_SCFP00133
CL6036Contig1P00240
CL493Contig1P00838
LQ0AAB11YH09FM1_SCFP00633
LQ0ACA22YP20RM1_SCFP00009
CL6408Contig1P00979
LQ0AAB1YM22FM1_SCFP00073
LQ0AAB4YH18FM1_SCFP00302
CL6793Contig1P00284
CL4181Contig1P00499
CL2484Contig1P00383
CL393Contig1P00191
CL7255Contig1P00237
CL1678Contig1P00927
CL5972Contig1P00460
CL46Contig1P01608
LQ0AAB100YC08FM1_SCFP00001
CL1866Contig1P00414
CL3774Contig1P00033
LQ0AAB24YJ19FM1_SCFP00359
LQ0AAB65YO20FM1_SCFP00029
LQ0AAB40YH16FM1_SCFP00439
CL1588Contig1P00578
LQ0AAB78YJ18RM1_SCFP00139
CL560Contig1P01760
LQ0AAB50YC17FM1_SCFP00200
LQ0AAB61YD21RM1_SCFP00221
CL2301Contig1P01130
CL7331Contig1P00307
CL5598Contig1P00493
CL122Contig2P00720
LQ0AAB65YK14FM1_SCFP00202
CL4474Contig1P00544
CL7599Contig1P00033
LQ0AAB87YJ02FM1_SCFP00565
CL7296Contig1P00169
CL3910Contig1P00358
LQ0AAB56YA23FM1_SCFP00135
LQ0AAB22YL18FM1_SCFP00405
LQ0AAB39YC13FM1_SCFP00381
CL130Contig1P00281
LQ0AAB97YE14RM1_SCFP00207
CL1064Contig1P01089
LQ0AAB6YA20FM1_SCFP00321
LQ0AAB82YI09FM1_SCFP00369
CL1918Contig1P01097
CL7152Contig1P00015
LQ0AAB7YD16FM1_SCFP00240
LQ0AAB57YD10RM1_SCFP00230
CL1143Contig1P01281
LQ0AAB14YA01FM1_SCFP00001
LQ0AAB56YL20RM1_SCFP00208
CL2282Contig1P00065
LQ0AAB67YL14RM1_SCFP00078
LQ0AAB52YJ04RM1_SCFP00239
LQ0AAB14YN12FM1_SCFP00030
CL5755Contig1P00531
LQ0AAB45YG21FM1_SCFP00487
CL1830Contig1P00785
LQ0AAB49YL18FM1_SCFP00039
CL4646Contig1P00047
CL1692Contig2P00147
CL7701Contig1P00503
CL7670Contig1P00735
CL1641Contig1P00574
CL2385Contig1P00751
CL1179Contig1P01057
LQ0AAB15YN02FM1_SCFP00014
CL1406Contig1P01401
LQ0AAB22YL20FM1_SCFP00305
LQ0AAB64YI13FM1_SCFP00165
LQ0AAB1YC15RM1_SCFP00184
LQ0AAB58YL14FM1_SCFP00224
LQ0AAB93YI23FM1_SCFP00027
LQ0AAB28YO22FM1_SCFP00403
LQ0AAB37YI01FM1_SCFP00171
LQ0ABA2YB01FM1_SCFP00161
CL215Contig1P01709
LQ0AAB46YA16FM1_SCFP00318
CL5814Contig1P00707
CL1077Contig1P00424
LQ0AAB97YD02FM1_SCFP00030
LQ0AAB11YH07FM1_SCFP00170
LQ0AAB40YO19FM1_SCFP00040
CL5224Contig1P00412
LQ0ACA26YH14RM1_SCFP00005
LQ0AAB24YP09FM1_SCFP00244
CL2959Contig1P00384
CL107Contig8P00102
LQ0AEA4YP20RM1_SCFP00017
CL5636Contig1P00314
CL7000Contig1P00140
LQ0AAB86YP16FM1_SCFP00551
LQ0AAB5YO08FM1_SCFP00348
CL4625Contig1P00079
LQ0AAB98YE24FM1_SCFP00029
LQ0AAB7YC03FM1_SCFP00597
CL1Contig53P00218
ESV-1-107P00008
LQ0AAB86YB07RM1_SCFP00074
LQ0AAB40YI08FM1_SCFP00117
LQ0AAB91YH04FM1_SCFP00042
CL1Contig36P00852
CL7081Contig1P00138
CL1709Contig1P00707
CL570Contig2P00440
LQ0AAB69YP24RM1_SCFP00435
LQ0AAB28YG08FM1_SCFP00504
CL2845Contig1P00490
LQ0AAB1YJ09RM1_SCFP00219
LQ0AAB12YD06FM1_SCFP00317
LQ0AAB44YO07FM1_SCFP00153
LQ0AAA17YJ01FM1_SCFP00228
LQ0AAB23YM07FM1_SCFP00542
CL5374Contig1P00004
CL7672Contig1P00052
LQ0AAA15YN06FM1_SCFP00110
CL3243Contig1P00058
CL3223Contig1P00933
CL353Contig1P01931
CL4350Contig1P00449
CL1772Contig1P00179
LQ0AAB18YN06FM1_SCFP00433
CL5047Contig1P00110
CL232Contig1P00876
LQ0AAB38YB09FM1_SCFP00074
LQ0AAB63YF15FM1_SCFP00159
LQ0AAB40YE11FM1_SCFP00233
CL5754Contig1P00001
CL3646Contig1P00090
LQ0AAB30YL16FM1_SCFP00001
LQ0AAB96YH18FM1_SCFP00115
CL7536Contig1P00257
CL1733Contig1P00323
CL6999Contig1P00038
LQ0AAB54YN09FM1_SCFP00191
CL1396Contig1P00862
LQ0AAB28YP11FM1_SCFP00068
CL7674Contig1P00437
CL1379Contig1P00615
LQ0AAB45YH05FM1_SCFP00496
LQ0AAB4YJ18FM1_SCFP00598
CL6136Contig1P00141
CL5142Contig1P00198
CL2063Contig1P00654
LQ0AAB28YL22FM1_SCFP00158
CL2748Contig1P00489
CL5497Contig1P00391
CL4264Contig1P00863
CL2606Contig1P00541
CL13Contig18P00199
CL5242Contig1P00230
LQ0AAB37YE17FM1_SCFP00217
LQ0AAB48YK21FM1_SCFP00383
CL2222Contig1P00008
LQ0AAB63YK10RM1_SCFP00078
CL4986Contig1P00086
LQ0AAB35YF20FM1_SCFP00284
LQ0AAB61YC02FM1_SCFP00202
LQ0AAB102YH07FM1_SCFP00074
LQ0ADA4YA15RM1_SCFP00384
LQ0AAA6YJ14FM1_SCFP00622
CL1192Contig1P00327
CL5756Contig1P00866
LQ0ADA19YD18RM1_SCFP00364
LQ0AAB60YD04RM1_SCFP00057
LQ0AAB61YD16RM1_SCFP00259
CL238Contig1P00835
LQ0AAB86YG22FM1_SCFP00417
LQ0AAB28YL18FM1_SCFP00217
LQ0AAB41YK18FM1_SCFP00360
CL7503Contig1P00080
LQ0AAB85YH12FM1_SCFP00022
LQ0AAB49YB09FM1_SCFP00131
CL7115Contig1P00375
LQ0AAB24YH24FM1_SCFP00522
CL1073Contig1P00982
CL107Contig1P02256
LQ0AAB9YD09FM1_SCFP00456
LQ0AAB40YO16FM1_SCFP00631
CL6809Contig1P00145
LQ0AAB26YM19FM1_SCFP00046
CL6892Contig1P00385
LQ0AAB25YG15FM1_SCFP00383
LQ0AAB15YN12FM1_SCFP00110
LQ0ADA18YP16RM1_SCFP00343
LQ0ACA26YP13RM1_SCFP00295
CL5249Contig1P00571
LQ0AAB68YG24RM1_SCFP00002
CL769Contig1P00192
LQ0AAA20YP17FM1_SCFP00272
LQ0AAB102YA02RM1_SCFP00033
CL7Contig14P01665
LQ0AAB22YA05FM1_SCFP00288
CL7155Contig1P00040
CL7105Contig1P00224
LQ0AAB9YJ16FM1_SCFP00187
CL2118Contig1P00136
LQ0AAB36YK04FM1_SCFP00108
CL7064Contig1P00027
LQ0AAB30YN03FM1_SCFP00020
CL7671Contig1P00042
LQ0AAB9YL12FM1_SCFP00094
LQ0AAB57YI14RM1_SCFP00246
CL5695Contig1P00104
CL6879Contig1P00016
LQ0AAB26YI08FM1_SCFP00168
CL3903Contig1P00001
LQ0AAB22YJ03FM1_SCFP00005
CL4366Contig1P00814
CL927Contig1P00588
CL4752Contig1P00019
CL7535Contig1P00043
LQ0AAB100YJ17RM1_SCFP00004
CL1255Contig1P01123
LQ0AAB47YA24FM1_SCFP00312
CL4866Contig1P00659
LQ0AAA2YJ04RM1_SCFP00050
CL1068Contig1P00621
CL7011Contig1P00246
LQ0AAB44YB09FM1_SCFP00134
CL80Contig12P00136
LQ0AAB82YA17RM1_SCFP00169
CL437Contig2P01073
CL1247Contig1P00379
LQ0ACA16YD13RM1_SCFP00078
LQ0AAB86YM04RM1_SCFP00040
LQ0AAB80YF15FM1_SCFP00034
CL4992Contig1P00582
CL5766Contig1P00006
CL2050Contig1P00319
CL3886Contig1P00380
LQ0AAA8YH01FM1_SCFP00312
LQ0AAA2YN09FM1_SCFP00001
LQ0AAB75YF13RM1_SCFP00001
CL4732Contig1P00469
ESV-1-221P00087
CL5106Contig1P00274
CL485Contig2P00313
CL857Contig1P00150
LQ0AAA2YG24RM1_SCFP00251
CL2181Contig1P00312
CL4660Contig1P00096
CL1101Contig1P00545
CL6779Contig1P00001
CL1955Contig1P00684
LQ0AAB2YL04FM1_SCFP00035
LQ0AAB2YG11FM1_SCFP00354
CL7286Contig1P00412
LQ0AAA2YE02FM1_SCFP00596
LQ0AAB4YF17FM1_SCFP00004
LQ0AAB15YJ15FM1_SCFP00138
CL2768Contig1P00091
CL6549Contig1P00684
CL792Contig1P01883
LQ0AAB34YD09FM1_SCFP00420
CL4140Contig1P00300
LQ0AAB30YF06FM1_SCFP00336
CL7680Contig1P00558
LQ0AEA2YH17RM1_SCFP00004
LQ0AAB43YB16FM1_SCFP00002
CL7610Contig1P00007
CL5033Contig1P00672
LQ0AAB40YB16FM1_SCFP00140
CL4411Contig1P00226
LQ0ADA8YM03RM1_SCFP00432
LQ0AAB4YD08FM1_SCFP00475
LQ0AAA21YI15FM1_SCFP00082
LQ0AAB15YE16FM1_SCFP00054
CL206Contig1P00224
CL5846Contig1P00117
CL1749Contig1P00403
CL5760Contig1P00002
CL749Contig1P02116
CL532Contig1P00752
LQ0AAB41YC13FM1_SCFP00434
CL3248Contig1P00335
CL3876Contig1P00096
LQ0AAB85YD18RM1_SCFP00056
LQ0AAB65YJ18RM1_SCFP00244
CL5510Contig1P00008
CL7666Contig1P00013
LQ0AAA11YG18FM1_SCFP00234
LQ0AAB40YL12FM1_SCFP00015
LQ0AAB34YC21FM1_SCFP00192
LQ0AAA10YG05FM1_SCFP00242
CL4694Contig1P00310
LQ0AAA18YG05FM1_SCFP00323
CL6671Contig1P00025
CL2892Contig1P00611
LQ0AFA2YC24RM1_SCFP00348
LQ0AAB48YH02FM1_SCFP00314
LQ0AAB87YI21FM1_SCFP00216
LQ0AAB53YA15RM1_SCFP00066
LQ0AAB46YG01FM1_SCFP00206
CL551Contig1P00760
CL6422Contig1P00240
LQ0AAB1YG07FM1_SCFP00015
CL4696Contig1P00422
LQ0ACA24YG11RM1_SCFP00090
CL7217Contig1P00078
CL3708Contig1P00374
CL3913Contig1P00519
LQ0AAB8YD17FM1_SCFP00541
CL1362Contig1P01425
LQ0AAB40YO13FM1_SCFP00001
LQ0AAB17YI24FM1_SCFP00003
CL4236Contig1P00001
LQ0AAB69YI08FM1_SCFP00085
LQ0AAB68YA24RM1_SCFP00196
LQ0AAB60YB05FM1_SCFP00343
CL7568Contig1P00731
LQ0AAB23YO12FM1_SCFP00379
CL3161Contig1P00227
CL1305Contig1P02029
CL845Contig1P00442
CL5503Contig1P00403
CL5268Contig1P00612
CL3997Contig1P00370
LQ0AEA6YE11RM1_SCFP00059
LQ0AAB50YG05FM1_SCFP00380
CL326Contig1P00425
CL2197Contig1P00003
LQ0AAB25YB21FM1_SCFP00397
LQ0ACA15YD21RM1_SCFP00197
LQ0AAB64YO10RM1_SCFP00066
LQ0ADA8YP12RM1_SCFP00002
CL6796Contig1P00145
LQ0AAB77YG01FM1_SCFP00418
LQ0AAB52YN22FM1_SCFP00570
LQ0AAB58YA10RM1_SCFP00096
CL6009Contig1P01166
CL4978Contig1P00378
CL229Contig1P01229
CL1589Contig1P01365
LQ0AAB9YK09FM1_SCFP00214
LQ0AAB18YK01FM1_SCFP00034
CL771Contig1P00233
LQ0AAA20YP01FM1_SCFP00082
LQ0AAB53YI12RM1_SCFP00022
LQ0AAB45YH18FM1_SCFP00373
LQ0AAB22YK15FM1_SCFP00051
LQ0AAB30YE11FM1_SCFP00267
CL2858Contig1P00114
CL840Contig1P00018
LQ0AAB81YH06FM1_SCFP00430
CL511Contig1P00855
CL7561Contig1P00098
LQ0AAB17YH10FM1_SCFP00104
LQ0AAB60YD08FM1_SCFP00091
LQ0AAB22YL22FM1_SCFP00126
CL2047Contig1P00779
CL80Contig4P01271
CL2432Contig1P00754
CL1595Contig1P01751
LQ0AAB77YB18FM1_SCFP00184
LQ0AAB25YP19FM1_SCFP00145
CL5806Contig1P00428
LQ0AAB48YF11FM1_SCFP00366
LQ0AAB98YH02RM1_SCFP00216
LQ0AAB5YH13FM1_SCFP00254
CL3517Contig1P00564
LQ0AAB45YC09FM1_SCFP00417
CL1683Contig1P00066
LQ0AAB34YL22FM1_SCFP00370
CL3846Contig1P00716
CL2435Contig1P00499
CL4475Contig1P01022
LQ0AEA3YH24RM1_SCFP00089
CL75Contig1P00808
CL3748Contig1P00099
LQ0AAB47YJ20FM1_SCFP00070
LQ0ABA1YE24FM1_SCFP00292
CL6243Contig1P00379
LQ0AAB93YO15RM1_SCFP00239
CL436Contig1P01451
CL7101Contig1P00324
CL4430Contig1P00045
CL2465Contig1P00935
CL1378Contig1P00083
LQ0AAB13YM12FM1_SCFP00578
CL4318Contig1P00334
LQ0AAB95YG22RM1_SCFP00077
CL5599Contig1P00702
CL2152Contig1P00490
CL269Contig2P01161
LQ0AAB17YG05FM1_SCFP00366
LQ0AAB25YA07FM1_SCFP00023
CL3961Contig1P00943
CL401Contig2P01280
LQ0AAB24YG03FM1_SCFP00488
CL3308Contig1P00274
LQ0AAB102YL07FM1_SCFP00209
LQ0AAB11YD12FM1_SCFP00067
CL550Contig1P00773
LQ0AAB7YF20FM1_SCFP00380
LQ0AAB54YI13RM1_SCFP00136
CL564Contig2P01346
CL6087Contig1P00391
LQ0AAB91YD08FM1_SCFP00124
LQ0AAB74YE10FM1_SCFP00105
LQ0AAB88YN10RM1_SCFP00042
CL3199Contig1P01130
LQ0AAB3YO01FM1_SCFP00007
CL4446Contig1P00224
CL5676Contig1P00352
CL3881Contig1P00073
CL6969Contig1P00044
CL2128Contig1P00300
LQ0AAB21YK15FM1_SCFP00390
CL5473Contig1P00105
LQ0AAB71YA06FM1_SCFP00001
LQ0AAB83YI22FM1_SCFP00349
LQ0AAB2YK04FM1_SCFP00018
CL6912Contig1P00298
CL4505Contig1P01000
ESV-1-55P00481
LQ0AAB11YJ17FM1_SCFP00163
LQ0AAB98YF14FM1_SCFP00052
LQ0ACA26YK12RM1_SCFP00001
LQ0AAB24YD05FM1_SCFP00012
LQ0AAB28YB16FM1_SCFP00024
LQ0AAA12YN16FM1_SCFP00515
CL5426Contig1P00732
CL29Contig1P00733
LQ0AAB96YK03FM1_SCFP00214
LQ0AAB29YH15FM1_SCFP00315
CL6037Contig1P00513
LQ0AAB101YH14RM1_SCFP00391
CL1839Contig1P01005
LQ0AAB87YJ02FM1_SCFP00135
LQ0AAB16YE15FM3_SCFP00165
LQ0AAB97YN16RM1_SCFP00008
LQ0AAB38YC04FM1_SCFP00021
CL865Contig2P00277
CL5138Contig1P00424
LQ0ACA4YA03RM1_SCFP00087
LQ0AAB84YN02RM1_SCFP00107
CL2414Contig1P00470
CL7018Contig1P00100
CL5837Contig1P00702
CL5077Contig1P00210
LQ0AAB25YN06FM1_SCFP00053
CL1695Contig1P00072
CL7759Contig1P00377
CL7649Contig1P00684
CL6945Contig1P00496
LQ0AAA1YH18FM1_SCFP00233
LQ0AAB81YD15RM1_SCFP00159
CL2093Contig1P00208
LQ0AAB17YH10FM1_SCFP00126
CL3704Contig1P00451
LQ0AAB22YG20FM1_SCFP00590
CL1332Contig1P00326
CL5546Contig1P00049
CL436Contig1P00909
LQ0AEA8YE12RM1_SCFP00166
CL5883Contig1P00097
LQ0AAB80YG09FM1_SCFP00232
LQ0AAB72YM18FM1_SCFP00005
CL1703Contig1P00646
CL7517Contig1P00496
LQ0AAB38YA16FM1_SCFP00423
LQ0ADA13YB03RM1_SCFP00010
CL3328Contig1P00856
LQ0AAB7YB20FM1_SCFP00190
CL5233Contig1P00427
LQ0AAB22YI04FM1_SCFP00226
LQ0AAA10YC21FM1_SCFP00495
LQ0AAB61YA06RM1_SCFP00256
LQ0ADA10YC03RM1_SCFP00067
CL603Contig1P01224
LQ0AAB98YP18RM1_SCFP00154
LQ0AAB40YJ07FM1_SCFP00444
CL3303Contig1P00096
LQ0AAB3YB12FM1_SCFP00513
CL1780Contig1P00284
CL2055Contig1P00471
CL153Contig1P00241
CL6991Contig1P00329
CL2237Contig1P00693
LQ0AAB6YA03FM1_SCFP00192
LQ0AFA1YE01RM1_SCFP00064
LQ0AAB95YN03RM1_SCFP00249
CL5836Contig1P00250
CL3432Contig1P00656
CL1919Contig1P01508
CL552Contig1P02022
LQ0AAB79YJ05FM1_SCFP00396
CL2450Contig1P01174
LQ0AAB21YO16FM1_SCFP00355
LQ0AFA5YG02RM1_SCFP00026
LQ0AAB63YN23FM1_SCFP00145
CL3240Contig1P00342
LQ0AAB18YN19FM1_SCFP00105
CL4505Contig1P00995
LQ0AAB14YF05FM1_SCFP00516
LQ0AAB36YC05FM1_SCFP00001
LQ0AAB101YG24FM1_SCFP00518
CL2538Contig1P00699
CL140Contig1P01431
LQ0AAB9YN11FM1_SCFP00011
CL1282Contig1P00509
LQ0AAB63YF05RM1_SCFP00031
CL4037Contig1P00539
LQ0AAB37YE20FM1_SCFP00300
CL1473Contig1P00542
CL1025Contig1P00974
CL3286Contig1P01022
CL7412Contig1P00155
LQ0AGA1YF12RM1_SCFP00012
LQ0AAB58YG13RM1_SCFP00001
CL1571Contig1P00400
LQ0AAB33YA01FM1_SCFP00143
LQ0AAB7YH22FM1_SCFP00109
CL960Contig1P00506
CL6539Contig1P00064
CL1428Contig1P00219
CL7595Contig1P00302
CL5708Contig1P01120
CL5056Contig1P00003
LQ0AAB24YJ04FM1_SCFP00169
ESV-1-170P00927
CL5679Contig1P00973
CL4536Contig1P00657
CL1470Contig1P00443
CL4634Contig1P00161
CL6204Contig1P00367
CL4270Contig1P00162
CL6234Contig1P00726
CL7167Contig1P00688
CL6216Contig1P00126
CL5410Contig1P00283
CL4843Contig1P00651
LQ0AAB61YA06RM1_SCFP00159
LQ0AAB23YD22FM1_SCFP00069
CL1684Contig1P01056
LQ0AAB95YF23RM1_SCFP00040
CL5922Contig1P00150
LQ0AAA11YL18FM1_SCFP00048
LQ0ADA20YH14RM1_SCFP00294
CL3739Contig1P00855
LQ0AAB79YF10FM1_SCFP00487
LQ0ADA19YD20RM1_SCFP00016
CL3010Contig1P00154
LQ0AAB35YE15FM1_SCFP00409
LQ0AAA20YN09FM1_SCFP00463
LQ0AAB9YL12FM1_SCFP00084
CL5804Contig1P00146
ESV-1-87P00856
CL1380Contig1P01667
LQ0AAB93YD20FM1_SCFP00002
LQ0AAB14YA23FM1_SCFP00505
CL3733Contig1P00153
LQ0AAB70YL09FM1_SCFP00006
CL4486Contig1P00632
CL6179Contig1P00128
ESV-1-103P01116
CL7565Contig1P00354
LQ0AAB32YA14FM1_SCFP00216
CL5801Contig1P00130
LQ0AAB12YF24FM1_SCFP00130
CL3113Contig1P00001
LQ0AAB84YE17RM1_SCFP00165
LQ0AAB54YM17FM1_SCFP00463
LQ0AAB65YO12RM1_SCFP00040
CL5369Contig1P00598
CL6995Contig1P00224
LQ0AAB2YJ16FM1_SCFP00014
CL1121Contig1P00648
CL1489Contig1P00278
LQ0AAB12YP04FM1_SCFP00336
CL5480Contig1P00861
LQ0AAB50YD14FM1_SCFP00206
LQ0AAB48YA02FM1_SCFP00453
ESV-1-132P00828
CL1265Contig1P00313
CL5739Contig1P00410
LQ0AAB52YF08RM1_SCFP00345
LQ0AAA16YL13FM1_SCFP00024
CL2263Contig1P00008
CL69Contig1P01576
LQ0AAB6YL05FM1_SCFP00279
CL3601Contig1P00022
CL6374Contig1P00005
LQ0AAB90YH18FM1_SCFP00086
CL2720Contig1P00930
CL2265Contig1P00080
CL6634Contig1P00105
LQ0AAB84YO05FM1_SCFP00428
CL6283Contig1P00282
LQ0ACA3YP18RM1_SCFP00367
CL5760Contig1P00208
LQ0AAB15YF23FM1_SCFP00369
CL5223Contig1P00121
LQ0AAB103YG09FM1_SCFP00053
CL35Contig1P02242
CL5103Contig1P00242
CL7457Contig1P00038
CL2136Contig1P00173
CL938Contig1P01739
CL1555Contig1P00794
CL7756Contig1P00058
LQ0AAA16YH20FM1_SCFP00565
CL617Contig2P01175
CL3249Contig1P00338
CL1792Contig1P00296
CL3162Contig1P00249
CL3350Contig2P00235
CL5423Contig1P00077
CL4908Contig1P00262
CL1126Contig1P00465
LQ0AAB97YC17FM1_SCFP00139
LQ0AAA5YG01FM1_SCFP00135
CL2736Contig1P00022
CL126Contig1P00679
LQ0AAB10YO02FM1_SCFP00189
LQ0AAB101YM20RM1_SCFP00084
CL3041Contig1P00354
CL3271Contig1P00963
LQ0AAB60YD08FM1_SCFP00220
LQ0AAB25YN10FM1_SCFP00279
LQ0ACA10YI02RM1_SCFP00181
CL1288Contig1P00879
CL3247Contig1P00805
LQ0AAB57YI07FM1_SCFP00295
LQ0AAB31YK20FM1_SCFP00248
CL5926Contig1P00177
CL2292Contig1P00790
CL1389Contig1P00195
LQ0AAB41YI18FM1_SCFP00061
CL7230Contig1P00185
CL7169Contig1P00296
LQ0AAB8YH13FM1_SCFP00274
CL1072Contig1P00646
CL4062Contig1P00203
CL80Contig1P01359
CL5794Contig1P00251
LQ0AAB88YK18RM1_SCFP00099
CL7037Contig1P00250
CL4271Contig1P00412
CL1353Contig1P00091
CL85Contig1P01429
CL4104Contig1P00587
CL2279Contig1P00366
CL3273Contig1P01208
CL6Contig1P01558
LQ0AAB1YC06RM1_SCFP00062
CL6155Contig1P00604
CL1911Contig1P00605
CL6103Contig1P00539
LQ0AAB27YN18FM1_SCFP00184
CL3846Contig1P00440
ESV-1-71P00009
ESV-1-132P00062
LQ0AAB26YP01FM1_SCFP00490
LQ0AAB52YD22FM1_SCFP00321
LQ0ADA18YP16RM1_SCFP00320
CL4935Contig1P00219
CL1409Contig1P01580
LQ0AAB84YE17RM1_SCFP00141
CL1482Contig1P00792
LQ0AAB1YK18FM1_SCFP00006
LQ0AAB75YA13FM1_SCFP00049
LQ0ADA10YB08RM1_SCFP00280
LQ0ADA7YC16RM1_SCFP00083
CL12Contig2P00677
CL752Contig1P00651
LQ0AAB58YD16RM1_SCFP00089
CL4051Contig1P00778
CL3247Contig1P00406
LQ0AAB70YI04RM1_SCFP00257
CL4740Contig1P00696
CL4139Contig1P00508
LQ0AAB9YD12FM1_SCFP00430
CL4575Contig1P00019
CL3895Contig1P00151
LQ0AAB11YO09FM1_SCFP00125
LQ0AAB91YB04FM1_SCFP00526
LQ0ADA14YC05RM1_SCFP00189
LQ0AAB43YF19FM1_SCFP00198
CL2951Contig1P00343
LQ0AAB61YB22RM1_SCFP00038
CL3677Contig1P00044
CL3817Contig1P00141
LQ0AAB69YI04RM1_SCFP00519
CL2045Contig1P00396
CL3111Contig1P00079
LQ0AAB72YA21FM1_SCFP00014
LQ0AAB50YA04FM1_SCFP00084
LQ0AAB5YL22FM1_SCFP00204
LQ0AAB45YL14FM1_SCFP00011
CL5379Contig1P00805
CL107Contig9P00297
CL3192Contig1P00644
CL7429Contig1P00231
CL1229Contig1P00953
CL3270Contig1P00767
LQ0AEA7YJ02RM1_SCFP00053
LQ0AAB77YO16FM1_SCFP00479
LQ0AAB82YL04FM1_SCFP00145
LQ0AEA4YH13RM1_SCFP00323
CL1967Contig1P00633
CL55Contig2P01834
CL2477Contig1P00071
LQ0AAB104YD04FM1_SCFP00442
CL2786Contig1P00851
CL1188Contig1P00999
LQ0AAB8YG20FM1_SCFP00480
LQ0AAB42YO14FM1_SCFP00168
LQ0AAB11YG02FM1_SCFP00658
LQ0AAB22YN04FM1_SCFP00085
LQ0AAB12YB04FM1_SCFP00592
CL4667Contig1P00176
CL3458Contig1P00340
CL6338Contig1P00043
CL6056Contig1P00088
LQ0AAA1YH03FM1_SCFP00035
LQ0AFA6YD18RM1_SCFP00004
CL2924Contig1P00015
CL3691Contig1P00564
CL6384Contig1P00677
LQ0AAB23YB06FM1_SCFP00053
CL3358Contig1P00349
CL1483Contig1P01116
LQ0AAB7YJ13FM1_SCFP00036
CL5264Contig1P00237
CL2250Contig1P00346
CL7529Contig1P00780
LQ0AAB7YF19FM1_SCFP00212
CL3196Contig1P00078
CL145Contig1P01606
LQ0AAB22YN16FM1_SCFP00181
LQ0AAB50YN06FM1_SCFP00262
LQ0AAB43YN20FM1_SCFP00048
LQ0AAB98YM16FM1_SCFP00292
LQ0AAB42YA09FM1_SCFP00410
CL2365Contig1P00122
LQ0AAB48YA23FM1_SCFP00116
CL6806Contig1P00415
LQ0ACA23YI24RM1_SCFP00196
LQ0AAB85YI21RM1_SCFP00209
LQ0AAB87YH23RM1_SCFP00008
CL3441Contig1P00155
LQ0AAA16YP06FM1_SCFP00095
CL6730Contig1P00198
CL291Contig2P00036
CL2647Contig1P00031
LQ0AAB18YC11FM1_SCFP00075
LQ0AAB61YG22FM1_SCFP00047
LQ0AFA3YI09RM1_SCFP00304
CL13Contig22P00481
LQ0AAB77YH12FM1_SCFP00367
CL7312Contig1P00007
CL2250Contig1P00631
LQ0AAB13YB19FM1_SCFP00246
CL1592Contig1P00727
CL3279Contig1P00511
LQ0AAB11YH19FM1_SCFP00421
LQ0AAB5YE24FM1_SCFP00319
CL3887Contig1P00781
CL4966Contig1P00685
CL1933Contig1P00707
CL649Contig1P01201
LQ0AAB89YB24RM1_SCFP00257
LQ0AAB70YK13FM1_SCFP00024
LQ0AAB71YO17FM1_SCFP00029
LQ0AAB14YK07FM1_SCFP00419
LQ0AAB26YF08FM1_SCFP00311
LQ0AAB97YK23RM1_SCFP00270
CL7094Contig1P00520
CL4079Contig1P00060
CL1903Contig1P00117
LQ0ACA5YF06RM1_SCFP00176
CL6982Contig1P00122
CL7403Contig1P00202
CL5951Contig1P00041
LQ0ACA15YO03RM1_SCFP00271
LQ0AAB6YA07FM1_SCFP00167
LQ0AAA1YK22RM1_SCFP00128
LQ0ADA10YK23RM1_SCFP00333
LQ0AAB90YI18RM1_SCFP00372
CL6780Contig1P00280
CL5944Contig1P00154
CL5436Contig1P00249
CL3849Contig1P00917
CL395Contig1P02558
CL3481Contig1P00209
CL4203Contig1P00618
LQ0AAB53YL24FM1_SCFP00396
CL7382Contig1P00390
LQ0AAB56YA13FM1_SCFP00363
LQ0AAB100YO15FM1_SCFP00115
CL2197Contig1P00840
CL1050Contig1P01166
LQ0AAA2YC12RM1_SCFP00395
LQ0AAB11YJ22FM1_SCFP00154
CL995Contig1P00389
LQ0AAB83YG21FM1_SCFP00328
CL1911Contig1P00717
LQ0AAB80YA23FM1_SCF_LQP00113
LQ0AEA6YP19RM1_SCFP00092
LQ0AAB98YD15FM1_SCFP00590
CL1059Contig1P00177
CL1338Contig1P00077
CL6587Contig1P00313
LQ0AAB39YJ17FM1_SCFP00468
LQ0ADA19YJ04RM1_SCFP00001
LQ0AAB10YE21FM1_SCFP00239
LQ0AAB4YK23FM1_SCFP00266
CL3716Contig1P00531
LQ0AAB6YJ03FM1_SCFP00370
CL1421Contig1P01808
LQ0AAB44YA13FM1_SCFP00196
LQ0AAB27YJ16FM1_SCFP00341
LQ0AAB9YO08FM1_SCFP00528
LQ0AAB24YG15FM1_SCFP00239
LQ0AAB72YD08FM1_SCFP00193
CL1742Contig1P00694
LQ0AAB71YB01RM1_SCFP00327
LQ0AAB35YJ04FM1_SCFP00381
CL2550Contig1P00007
LQ0ACA25YM04RM1_SCFP00179
LQ0AGA1YL21RM1_SCFP00193
LQ0AAB15YP20FM1_SCFP00592
CL2902Contig1P00712
LQ0AAB21YF22FM1_SCFP00119
LQ0AAB37YE03FM1_SCFP00029
CL7268Contig1P00407
CL6659Contig1P00399
CL4133Contig1P00533
CL7219Contig1P01112
CL7362Contig1P00009
CL3652Contig1P00572
CL5060Contig1P00102
LQ0AAA10YK15FM1_SCFP00090
CL4813Contig1P00635
LQ0AAB80YG09FM1_SCFP00394
LQ0AAB99YK24FM1_SCFP00167
CL800Contig1P00799
LQ0AAB12YK04FM1_SCFP00399
LQ0AAB90YM02RM1_SCFP00164
CL698Contig1P00541
CL3230Contig1P01069
CL3771Contig1P00912
LQ0ADA7YH23RM1_SCFP00216
LQ0AAB23YO11FM1_SCFP00580
CL1576Contig1P00421
CL6005Contig1P00001
CL5393Contig1P00168
CL5449Contig1P00693
LQ0AAB23YI13FM1_SCFP00022
LQ0AAB48YJ19FM1_SCFP00133
CL1556Contig1P01958
LQ0AAB5YH07FM1_SCFP00306
LQ0AAB18YG08FM1_SCFP00050
CL69Contig2P01810
LQ0AAB34YE18FM1_SCFP00422
CL631Contig1P01862
LQ0AAA7YD18FM1_SCFP00207
CL7277Contig1P00701
CL4516Contig1P00532
LQ0AAA8YJ15FM1_SCFP00308
CL1552Contig1P00309
CL2340Contig1P00332
LQ0ACA5YC01RM1_SCFP00158
LQ0AAA6YM02FM1_SCFP00133
CL7725Contig1P00473
CL1Contig34P00021
CL351Contig1P01534
LQ0AAB42YI20FM1_SCFP00297
LQ0AAB10YG10FM1_SCFP00374
CL905Contig1P01268
LQ0AAB30YL01FM1_SCFP00411
LQ0ACA4YN21RM1_SCFP00070
CL1756Contig1P00343
CL1382Contig1P00596
CL606Contig1P01166
LQ0AAB43YE20FM1_SCFP00202
CL1Contig14P00251
LQ0AAB61YO21FM1_SCFP00172
LQ0AAA17YJ01FM1_SCFP00389
CL3986Contig1P00113
CL330Contig1P02587
LQ0AAB101YM20RM1_SCFP00175
LQ0AAB34YG03FM1_SCFP00057
LQ0AAB58YH22FM1_SCFP00261
CL7764Contig1P00047
LQ0AAB37YE20FM1_SCFP00275
CL6045Contig1P00232
CL125Contig1P00718
LQ0AAB54YI13RM1_SCFP00110
CL6240Contig1P00683
CL703Contig1P01257
LQ0AAB65YG13FM1_SCFP00125
LQ0AAB41YA12FM1_SCFP00281
LQ0AAB85YP13FM1_SCFP00368
CL7674Contig1P00441
CL6482Contig1P00421
LQ0ACA22YI02RM1_SCFP00101
CL3635Contig1P00189
CL5639Contig1P00173
CL4797Contig1P00456
CL3551Contig1P00139
LQ0AAB37YF02FM1_SCFP00108
CL3683Contig1P00969
CL258Contig1P00053
CL5860Contig1P00038
LQ0AAB101YF09RM1_SCFP00045
CL4270Contig1P00213
LQ0ADA13YO19RM1_SCFP00137
LQ0AAB92YL08FM1_SCFP00475
CL3857Contig1P01010
CL7658Contig1P00132
LQ0AAB32YL21FM1_SCFP00117
LQ0ACA15YM20RM1_SCFP00232
CL5866Contig1P00915
LQ0AAB84YJ22RM1_SCFP00320
CL4027Contig1P00390
CL6769Contig1P00301
LQ0AAB64YC13FM1_SCFP00035
CL6991Contig1P00552
LQ0AAB87YD13FM1_SCFP00229
CL3086Contig1P00171
LQ0AAB80YC20FM1_SCFP00048
LQ0AAB61YH18RM1_SCFP00130
CL2626Contig1P01217
LQ0AAB7YN01FM1_SCFP00308
CL2557Contig1P00477
LQ0AAB83YF24FM1_SCFP00011
CL1897Contig1P00330
CL6382Contig1P00286
LQ0AAB13YI03FM1_SCFP00216
CL30Contig1P00001
CL6082Contig1P00287
LQ0ACA11YP19RM1_SCFP00022
CL18Contig2P02391
CL843Contig1P00102
LQ0AFA6YF08RM1_SCFP00118
ESV-1-175P00465
CL105Contig1P01567
CL3990Contig1P00766
LQ0ACA23YE14RM1_SCFP00188
LQ0AAB31YP13FM1_SCFP00064
CL7085Contig1P00629
CL5560Contig1P00040
CL1400Contig1P00813
LQ0AAB25YF20FM1_SCFP00343
LQ0AAB17YI16FM1_SCFP00202
CL7342Contig1P00076
CL2026Contig1P01170
CL4121Contig1P00092
LQ0AAB30YC21FM1_SCFP00125
LQ0AAB10YA16FM1_SCFP00051
LQ0AAB69YB18FM1_SCFP00111
CL1180Contig1P00336
CL987Contig1P00125
LQ0AAB98YK15FM1_SCFP00119
LQ0AAB32YJ22FM1_SCFP00117
CL6856Contig1P00267
LQ0ADA4YE05RM1_SCFP00020
LQ0AAB12YL17FM1_SCFP00447
CL3320Contig1P00069
LQ0AAB87YN16RM1_SCFP00112
CL5087Contig1P00318
CL2995Contig1P00154
CL7262Contig1P00271
CL5479Contig1P00064
CL2810Contig1P00228
CL3017Contig1P01378
LQ0AAB26YP10FM1_SCFP00125
CL1550Contig1P00274
CL995Contig2P00329
CL307Contig1P00270
LQ0AAB32YC17FM1_SCFP00001
CL7082Contig1P00454
LQ0AAB22YI10FM1_SCFP00565
LQ0AAB53YC23FM1_SCFP00049
CL2271Contig1P00343
LQ0AAB93YG17RM1_SCFP00303
LQ0AAB88YM07RM1_SCFP00021
CL5654Contig1P00190
LQ0AAB31YL10FM1_SCFP00013
LQ0AAB99YN16FM1_SCFP00005
CL4175Contig1P00241
LQ0AAA13YA11FM1_SCFP00247
LQ0AAB14YD22FM1_SCFP00138
LQ0ACA5YF22RM1_SCFP00106
LQ0ACA15YD19RM1_SCFP00452
CL5765Contig1P00234
LQ0AAA5YE16FM1_SCFP00406
CL6698Contig1P00631
LQ0AAB79YK15RM1_SCFP00281
LQ0AAA8YL18FM1_SCFP00191
CL303Contig1P01038
sctg1_248-190500-190900-WP00128
LQ0AAB37YL12FM1_SCFP00224
CL5718Contig1P00764
CL6284Contig1P00419
CL4326Contig1P00016
CL6529Contig1P00420
CL4550Contig1P00576
LQ0AFA8YF21RM1_SCFP00306
LQ0AAB21YF08FM1_SCFP00070
CL5522Contig1P00049
CL1223Contig1P00454
LQ0AAB47YO04FM1_SCFP00053
CL1466Contig1P00132
CL1101Contig1P00580
LQ0AAB48YH14FM1_SCFP00281
CL7716Contig1P00544
CL5432Contig1P00152
LQ0ACA10YB04RM1_SCFP00119
CL5307Contig1P00185
CL2838Contig1P00702
LQ0AAB64YF21RM1_SCFP00339
LQ0AAB103YI15RM1_SCFP00144
CL4054Contig1P00225
CL166Contig1P01803
CL2078Contig1P00682
LQ0AAA1YK22RM1_SCFP00526
CL122Contig5P00593
LQ0AAB78YC17RM1_SCFP00156
LQ0AAB82YO10FM1_SCFP00257
LQ0AAB4YC19FM1_SCFP00422
CL1674Contig1P01474
LQ0AAB37YB14FM1_SCFP00271
LQ0AAB47YO04FM1_SCFP00217
CL5373Contig1P01054
CL2775Contig1P00380
LQ0AAB103YM19FM1_SCFP00125
LQ0AFA2YF21RM1_SCFP00139
LQ0AAB4YE03FM1_SCFP00499
CL621Contig1P01563
CL5463Contig1P00054
CL3070Contig1P00799
CL4649Contig1P00491
CL2994Contig1P00717
CL1520Contig1P00041
LQ0AAB12YA03FM1_SCFP00249
LQ0AAB34YG10FM1_SCFP00388
CL2083Contig1P00575
LQ0AAB48YF08FM1_SCFP00190
CL7466Contig1P00250
CL6764Contig1P00245
CL6474Contig1P00781
LQ0AAB41YE18FM1_SCFP00329
CL1527Contig1P00101
CL6008Contig1P00229
CL3614Contig1P00027
LQ0AAB6YM01FM1_SCFP00247
CL80Contig10P00903
CL7685Contig1P00191
LQ0AAB44YF18FM1_SCFP00224
LQ0AAB36YA02FM1_SCFP00101
CL3588Contig1P00577
LQ0AAB28YM14FM1_SCFP00479
CL1825Contig1P00961
LQ0AAB8YD07FM1_SCFP00227
LQ0AAB60YD08FM1_SCFP00102
CL3739Contig1P00921
CL3988Contig1P00956
CL1876Contig1P00319
CL557Contig2P00016
CL6536Contig1P00611
CL3784Contig1P00018
LQ0AAB61YE10FM1_SCFP00367
CL3324Contig1P00111
CL3679Contig1P00577
LQ0AAA17YE03FM1_SCFP00194
CL3895Contig1P00634
CL2876Contig1P00526
LQ0AAB5YG13FM1_SCFP00454
LQ0AAB5YN22FM1_SCFP00401
LQ0AAB5YN12FM1_SCFP00532
CL2582Contig1P00160
CL4012Contig1P00445
CL5463Contig1P00048
CL7399Contig1P00552
LQ0AAB32YP12FM1_SCFP00133
LQ0AFA3YE09RM1_SCFP00029
LQ0AAB67YB03RM1_SCFP00468
LQ0AAB43YP09FM1_SCFP00154
CL789Contig1P00634
CL1494Contig1P01687
LQ0AAB102YI05FM1_SCFP00244
LQ0AAB102YK19FM1_SCFP00105
LQ0AAB92YP22FM1_SCFP00393
LQ0AAB85YD18RM1_SCFP00060
CL1Contig50P01228
CL7586Contig1P00402
CL1302Contig1P00023
CL7507Contig1P00666
CL353Contig1P01340
CL3527Contig1P00003
CL6416Contig1P00324
LQ0AFA4YH19RM1_SCFP00014
CL4554Contig1P00159
CL2915Contig1P00381
CL4196Contig1P00686
CL3001Contig1P00359
CL4142Contig1P00347
ESV-1-190P00089
CL194Contig1P00399
LQ0AAB39YM04FM1_SCFP00340
LQ0AAB102YK23FM1_SCFP00463
CL524Contig1P01287
LQ0AAA19YL02FM1_SCFP00102
LQ0AAB52YA16FM1_SCFP00536
LQ0AAA16YN10FM1_SCFP00684
CL4590Contig1P00722
CL6990Contig1P01151
CL4649Contig1P00671
LQ0AAB2YH14FM1_SCFP00534
LQ0AAB92YM09FM1_SCFP00435
LQ0AFA1YH01RM1_SCFP00020
LQ0AAB18YM10FM1_SCFP00489
LQ0ACA25YG19RM1_SCFP00084
LQ0AAB93YP02FM1_SCFP00166
CL1Contig20P01946
CL7Contig6P00962
CL2642Contig1P01384
LQ0AAB40YP21FM1_SCFP00496
CL3404Contig1P00427
LQ0AAB46YM05FM1_SCFP00074
LQ0AAB41YH04FM1_SCFP00394
CL728Contig1P00576
CL2764Contig1P00660
CL4647Contig1P00022
CL5630Contig1P00050
LQ0AAB47YD18FM1_SCFP00286
LQ0AAB2YD08FM1_SCFP00105
LQ0AAA18YL18FM1_SCFP00251
CL4Contig1P01462
LQ0AAB66YH01RM1_SCFP00277
LQ0AAB22YK07FM1_SCFP00090
LQ0AAB104YJ24RM1_SCFP00012
CL568Contig3P01123
CL6905Contig1P00157
CL3141Contig1P00480
LQ0AAB66YP24RM1_SCFP00001
CL2908Contig1P01165
CL7802Contig1P00274
CL233Contig2P00233
CL2338Contig1P00326
LQ0AAB34YC03FM1_SCFP00516
ESV-1-95P00023
LQ0AAB52YD22FM1_SCFP00576
CL3135Contig1P00501
CL5959Contig1P00750
LQ0AAB82YO10FM1_SCFP00133
CL6650Contig1P00305
CL5196Contig1P00202
LQ0ACA11YI04RM1_SCFP00225
LQ0AAB18YN11FM1_SCFP00099
CL2965Contig1P00558
LQ0AAB39YB03FM1_SCFP00425
LQ0ACA23YB02RM1_SCFP00154
CL3599Contig1P00888
LQ0ADA8YE01RM1_SCFP00001
CL3827Contig1P00189
LQ0ACA12YI24RM1_SCFP00144
CL6969Contig1P00038
LQ0AEA6YC07RM1_SCFP00368
CL5928Contig1P00335
LQ0AAB103YD20FM1_SCFP00397
LQ0AAB52YI23FM1_SCFP00561
CL7190Contig1P00297
CL4543Contig1P00470
LQ0AAB83YE17FM1_SCFP00003
CL291Contig2P00005
LQ0AEA6YB12RM1_SCFP00008
CL1421Contig1P01600
CL1679Contig1P00716
LQ0AAB40YB16FM1_SCFP00030
CL447Contig1P01624
LQ0AAB65YN16FM1_SCFP00201
CL7702Contig1P00443
CL638Contig1P01224
CL1923Contig1P01123
LQ0AAB21YK22FM1_SCFP00461
LQ0AAB21YC04FM1_SCFP00232
CL6752Contig1P00784
CL3024Contig1P00665
LQ0AAB103YB14FM1_SCFP00045
CL158Contig2P01634
LQ0AAB50YL23FM1_SCFP00212
CL3655Contig1P00105
CL5240Contig1P00246
LQ0AAB44YO10FM1_SCFP00096
LQ0AAB25YA15FM1_SCFP00346
CL5882Contig1P00013
LQ0AAB91YK15FM1_SCFP00015
CL3068Contig1P00645
LQ0ACA16YF05RM1_SCFP00017
CL1298Contig1P00208
LQ0AAB101YF09RM1_SCFP00202
LQ0AAA9YO01FM1_SCFP00209
LQ0AGA1YF20RM1_SCFP00150
CL7421Contig1P00546
LQ0ACA25YG19RM1_SCFP00088
CL5399Contig1P00383
CL523Contig1P00441
LQ0AAB13YI18FM1_SCFP00583
LQ0AAB22YM09FM1_SCFP00537
CL3264Contig1P00991
LQ0AAB92YH04FM1_SCFP00239
CL2539Contig1P00778
CL6283Contig1P00785
LQ0AAB59YP19FM1_SCFP00307
LQ0AAB6YN05FM1_SCFP00406
LQ0AAB22YF09FM1_SCFP00528
CL4127Contig1P01436
LQ0AAA1YG04RM1_SCFP00001
LQ0AAB4YF19FM1_SCFP00045
CL2070Contig1P00931
LQ0ADA19YC10RM1_SCFP00017
CL4314Contig1P00577
LQ0AAB42YD07FM1_SCFP00074
LQ0AAB66YH12FM1_SCFP00331
LQ0AAB8YI08FM1_SCFP00277
CL5573Contig1P00243
CL6057Contig1P00452
LQ0AAB31YC14FM1_SCFP00420
LQ0ACA24YE20RM1_SCFP00056
CL784Contig1P01388
LQ0AAB46YF23FM1_SCFP00112
CL1045Contig1P01106
LQ0AAB39YM04FM1_SCFP00328
LQ0AAB12YB04FM1_SCFP00099
CL1196Contig1P00080
LQ0AAA2YC12RM1_SCFP00023
CL5759Contig1P00669
LQ0AAB36YK18FM1_SCFP00233
CL3997Contig1P00651
CL100Contig1P00736
CL3288Contig1P00001
LQ0ADA8YA12RM1_SCFP00071
LQ0AAB36YN05FM1_SCFP00163
CL6826Contig1P00199
LQ0AAB47YH13FM1_SCFP00001
LQ0AAB2YI04FM1_SCFP00150
CL4565Contig1P00078
LQ0AAB29YA08FM1_SCFP00027
CL6160Contig1P00083
LQ0AAB11YF05FM1_SCFP00546
LQ0AAB65YM12FM1_SCFP00083
CL7318Contig1P00159
CL3994Contig1P00064
LQ0AAB88YJ12FM1_SCFP00506
LQ0AAB16YB16FM3_SCFP00088
CL2582Contig1P00567
CL3878Contig1P00420
LQ0AAB5YG09FM1_SCFP00255
CL4300Contig1P00014
LQ0AAB41YC09FM1_SCFP00102
LQ0ACA17YK10RM1_SCFP00165
CL1378Contig2P00140
LQ0AEA2YJ05RM1_SCFP00277
CL2236Contig1P01053
CL245Contig1P01521
LQ0AAB79YJ18RM1_SCFP00221
CL2892Contig1P00420
CL1894Contig1P00083
ESV-1-93P03049
LQ0ACA8YN22RM1_SCFP00021
LQ0ACA21YJ19RM1_SCFP00013
CL3287Contig1P00688
LQ0AAB63YB22FM1_SCFP00121
LQ0ADA12YN22RM1_SCFP00011
LQ0AFA7YA19RM1_SCFP00023
LQ0AAB99YH05FM1_SCFP00364
LQ0AAB70YN09FM1_SCFP00022
LQ0AAB9YD22FM1_SCFP00267
CL342Contig1P01603
CL3655Contig1P00328
LQ0AAB14YE07FM1_SCFP00128
CL6929Contig1P00534
LQ0AAB39YK23FM1_SCFP00123
CL1803Contig1P00602
CL6205Contig1P00641
LQ0AAB67YN14RM1_SCFP00404
ESV-1-95P00090
LQ0AAA5YE21FM1_SCFP00416
CL6628Contig1P00388
LQ0AAB39YC21FM1_SCFP00463
CL3580Contig1P00240
CL3685Contig1P00047
LQ0AAB38YB09FM1_SCFP00095
LQ0AAB79YB13FM1_SCFP00042
ESV-1-53P00267
CL122Contig8P00095
CL2425Contig1P00545
CL724Contig1P01119
LQ0AAA19YI23FM1_SCFP00030
CL4098Contig1P00128
CL4858Contig1P00539
LQ0AAB57YC04FM1_SCFP00065
LQ0AAB77YG01FM1_SCFP00166
CL1079Contig1P01383
LQ0AAA2YF10FM1_SCFP00055
CL3462Contig1P00001
CL6174Contig1P00478
LQ0AAB8YD17FM1_SCFP00066
CL1286Contig1P00073
CL3735Contig1P00293
CL3209Contig1P00243
LQ0AAB15YC16FM1_SCFP00094
LQ0ACA23YN21RM1_SCFP00500
CL575Contig2P00806
CL1541Contig1P00620
LQ0AAB22YE18FM1_SCFP00463
LQ0AAB39YJ15FM1_SCFP00366
LQ0AAB32YC20FM1_SCFP00051
CL794Contig1P00586
LQ0AAB13YK16FM1_SCFP00418
CL6767Contig1P00183
CL403Contig2P01495
LQ0AAB35YK16FM1_SCFP00479
CL5823Contig1P00665
LQ0AAB69YO06FM1_SCFP00032
ESV-1-92P00271
LQ0AAB72YA11FM1_SCFP00212
CL1848Contig1P01416
CL4335Contig1P00102
CL5823Contig1P00256
CL3456Contig1P00444
CL6793Contig1P00244
LQ0AAB24YC07FM1_SCFP00274
LQ0AAB75YE12FM1_SCFP00463
CL4660Contig1P00583
LQ0AAB45YL14FM1_SCFP00008
CL3340Contig1P00017
LQ0ACA24YI09RM1_SCFP00021
LQ0AAB67YG19FM1_SCFP00001
LQ0AAB77YF20FM1_SCFP00539
LQ0AAB9YK11FM1_SCFP00381
CL7006Contig1P00573
LQ0AAB6YJ13FM1_SCFP00011
CL3867Contig1P00601
LQ0ADA6YL14RM1_SCFP00001
LQ0AAB97YG03FM1_SCFP00035
LQ0AAB28YA15FM1_SCFP00242
CL3358Contig1P00287
LQ0AAB78YN10FM1_SCFP00078
LQ0AAB98YH02RM1_SCFP00207
CL3583Contig1P00536
LQ0AAA2YN09FM1_SCFP00121
CL2545Contig1P00974
CL1454Contig2P00001
CL3251Contig1P00491
CL5018Contig1P00324
LQ0AAA16YH10FM1_SCFP00495
LQ0AAB99YN03FM1_SCFP00240
CL3795Contig1P00791
LQ0AAB3YJ17FM1_SCFP00073
CL4239Contig1P00259
LQ0AAA9YA01FM1_SCFP00381
CL6844Contig1P00485
LQ0AAB53YP24FM1_SCFP00113
LQ0AAB32YE15FM1_SCFP00236
LQ0AAB56YA08FM1_SCFP00241
ESV-1-56P01588
LQ0AAB17YH01FM1_SCFP00001
CL6114Contig1P00463
LQ0AAB71YB19FM1_SCFP00289
CL5187Contig1P00206
LQ0AAB64YM11RM1_SCFP00068
LQ0AAB5YF05FM1_SCFP00139
CL7212Contig1P00770
LQ0AAB82YB07FM1_SCFP00198
LQ0AAB56YG11RM1_SCFP00197
LQ0AEA4YN03RM1_SCFP00031
LQ0AAB44YE06FM1_SCFP00435
CL6884Contig1P00567
CL5217Contig1P00440
CL4930Contig1P00487
CL2240Contig1P00176
LQ0AAB85YF14FM1_SCFP00022
LQ0AAB21YA09FM1_SCFP00267
CL1707Contig1P01040
CL2427Contig1P00071
LQ0AAB8YB12FM1_SCFP00318
CL5480Contig1P00635
CL1634Contig1P00326
LQ0AEA4YO10RM1_SCFP00053
LQ0AAB88YC10RM1_SCFP00119
LQ0AAB71YG06RM1_SCFP00017
LQ0AAB14YD06FM1_SCFP00088
CL6235Contig1P00475
LQ0AAB4YI16FM1_SCFP00008
CL2627Contig1P01566
CL5954Contig1P00032
LQ0AAB1YD09RM1_SCFP00107
LQ0AAA14YM01FM1_SCFP00464
CL1105Contig1P00240
LQ0AAB87YN17FM1_SCFP00177
LQ0AAB99YN07FM1_SCFP00301
CL666Contig1P00198
LQ0AAB6YM21FM1_SCFP00390
CL5424Contig1P00090
CL1512Contig1P00024
LQ0AAB13YM12FM1_SCFP00399
CL6830Contig1P00071
CL4268Contig1P00727
LQ0AAB72YM07FM1_SCFP00141
LQ0AAB30YH24FM1_SCFP00508
LQ0AAB69YH05FM1_SCFP00286
ESV-1-67P00190
LQ0AAB64YL17RM1_SCFP00381
CL1679Contig2P00468
LQ0AAA7YP23FM1_SCFP00501
LQ0AAB49YD11FM1_SCFP00061
CL1921Contig1P01025
CL3413Contig1P00985
LQ0AAB7YP05FM1_SCFP00287
CL2879Contig1P00693
LQ0AAB102YC23FM1_SCFP00199
CL911Contig1P00374
CL7372Contig1P00386
LQ0AAB103YL10FM1_SCFP00014
LQ0AAA3YO14FM1_SCFP00014
CL7150Contig1P00240
LQ0AAB45YO12FM1_SCFP00328
LQ0AAA3YB07FM1_SCFP00128
CL1637Contig1P00003
CL918Contig1P00819
CL6979Contig1P00259
LQ0AAB53YH23FM1_SCFP00318
LQ0AAB99YL17FM1_SCFP00187
LQ0AAA21YP07FM1_SCFP00300
LQ0AAA10YG03FM1_SCFP00352
LQ0AAA9YA09FM1_SCFP00292
CL87Contig1P01783
LQ0AAB23YG11FM1_SCFP00596
ESV-1-108P00518
LQ0AAB7YD16FM1_SCFP00233
CL3382Contig1P00490
LQ0AAB14YI13FM1_SCFP00365
LQ0AAB75YD23FM1_SCFP00155
CL4553Contig1P00602
CL6736Contig1P00247
CL6922Contig1P00537
LQ0AAB14YB03FM1_SCFP00163
LQ0AAB101YM20RM1_SCFP00346
LQ0AAB23YM08FM1_SCFP00081
LQ0AAA22YI05FM1_SCFP00002
CL5842Contig1P00743
LQ0AAB98YG07RM1_SCFP00014
CL646Contig1P00926
CL1504Contig1P00797
CL7446Contig1P00206
LQ0ACA13YK10RM1_SCFP00037
CL7389Contig1P00159
LQ0AEA5YO09RM1_SCFP00059
CL1759Contig1P00841
CL3512Contig1P00265
CL2340Contig1P00641
CL4669Contig1P00969
LQ0AAB97YE09RM1_SCFP00307
LQ0AAB7YP02FM1_SCFP00447
CL693Contig1P01392
CL1158Contig1P00484
LQ0AAB53YH20FM1_SCFP00260
LQ0AAB15YN06FM1_SCFP00006
CL182Contig4P00751
LQ0ACA1YI16RM1_SCFP00001
CL5981Contig1P00478
CL4526Contig1P00165
LQ0AAB11YJ17FM1_SCFP00224
CL577Contig1P01274
CL2444Contig1P00297
CL1Contig14P00776
LQ0AAB43YL13FM1_SCFP00129
LQ0AAB99YB12FM1_SCFP00004
LQ0AAB37YM15FM1_SCFP00312
CL4611Contig1P00081
LQ0AAB95YC21FM1_SCFP00214
LQ0AAB32YC16FM1_SCFP00321
LQ0AAB80YP18FM1_SCFP00033
LQ0AAB34YK18FM1_SCFP00026
LQ0AAB22YN04FM1_SCFP00363
CL918Contig1P00465
CL7525Contig1P00126
CL4733Contig1P00797
CL95Contig1P00959
CL3055Contig1P00076
CL5067Contig1P00080
CL2544Contig2P00445
LQ0AAB104YE19FM1_SCFP00005
LQ0AAB52YP02FM1_SCFP00100
CL6683Contig1P00817
CL3187Contig1P00493
CL6479Contig1P00502
LQ0ACA22YM23RM1_SCFP00105
CL774Contig1P01235
CL5744Contig1P00529
CL7548Contig1P00541
CL6445Contig1P00217
CL4831Contig1P00353
LQ0AAB90YH18RM1_SCFP00177
CL3905Contig1P00660
CL59Contig2P01744
CL6832Contig1P00570
CL5795Contig1P00243
CL1093Contig1P00289
CL12Contig2P00684
LQ0AAB83YE13RM1_SCFP00058
LQ0AAB74YL13RM1_SCFP00300
LQ0AFA3YG14RM1_SCFP00121
CL3553Contig1P00391
CL7286Contig1P00408
CL3883Contig1P00656
LQ0AAB11YK11FM1_SCFP00596
LQ0AAB24YL20FM1_SCFP00286
LQ0AAB30YN03FM1_SCFP00089
CL2634Contig1P00175
LQ0AEA5YG18RM1_SCFP00061
CL13Contig21P00797
LQ0AAB104YP19FM1_SCFP00144
LQ0AAB44YG18FM1_SCFP00498
CL5441Contig1P00530
CL4680Contig1P00036
LQ0AAB27YO07FM1_SCFP00106
LQ0ADA19YP08RM1_SCFP00008
LQ0AAB75YA05RM1_SCFP00051
LQ0AAA9YF22FM1_SCFP00048
LQ0AAB38YF14FM1_SCFP00023
LQ0AEA1YN11RM1_SCFP00049
LQ0ACA8YF04RM1_SCFP00176
CL6174Contig1P00283
LQ0AAB25YH02FM1_SCFP00405
CL5266Contig1P00120
CL5793Contig1P00364
LQ0AAB81YE15RM1_SCFP00073
CL5538Contig1P00207
CL2560Contig1P01112
LQ0AAB49YB24FM1_SCFP00124
LQ0AAB104YP22FM1_SCFP00134
CL954Contig1P01240
LQ0AAB13YH18FM1_SCFP00035
LQ0AAB5YH06FM1_SCFP00280
CL4223Contig1P00149
CL7551Contig1P00117
CL6777Contig1P00279
CL5595Contig1P00872
CL800Contig1P00669
LQ0ACA8YM14RM1_SCFP00109
CL4783Contig1P00425
LQ0ADA2YI09RM1_SCFP00004
LQ0AAB7YM22FM1_SCFP00445
CL5467Contig1P00164
ESV-1-168P00372
CL759Contig1P01099
CL5086Contig1P00390
LQ0AAB44YE06FM1_SCFP00198
LQ0AAB4YJ23FM1_SCFP00073
CL2213Contig1P00001
LQ0ADA21YC16RM1_SCFP00050
LQ0AAB14YM22FM1_SCFP00600
CL5368Contig1P00855
LQ0AAB87YJ02RM1_SCFP00014
LQ0AAB69YJ14RM1_SCFP00021
CL5742Contig1P00672
LQ0AAB41YL02FM1_SCFP00279
CL2948Contig1P00159
LQ0AAB46YC18FM1_SCFP00006
CL5030Contig1P00241
LQ0AAB5YJ05FM1_SCFP00027
CL6661Contig1P00778
CL29Contig1P00740
CL5781Contig1P00126
CL307Contig1P00349
LQ0AAB79YB16FM1_SCFP00315
LQ0AAB98YE06FM1_SCFP00033
LQ0AAB53YH20FM1_SCFP00571
CL3668Contig1P00788
LQ0ACA1YC22RM1_SCFP00198
CL6785Contig1P00428
CL560Contig1P01375
LQ0AAB1YM10FM1_SCFP00513
LQ0AAB38YL20FM1_SCFP00371
LQ0AAB23YL04FM1_SCFP00534
CL6667Contig1P00212
CL1282Contig1P00234
CL7214Contig1P00082
CL84Contig1P02001
CL5660Contig1P00752
CL2771Contig1P00580
LQ0AAB26YK01FM1_SCFP00227
LQ0AAB93YD20FM1_SCFP00095
CL5663Contig1P00077
LQ0AAB11YD12FM1_SCFP00050
CL2285Contig1P00222
LQ0AAB10YM21FM1_SCFP00048
LQ0AAB95YJ01RM1_SCFP00138
CL1573Contig1P01372
CL7749Contig1P00376
CL6978Contig1P00579
CL1117Contig1P00640
CL6311Contig1P00424
LQ0ACA17YB03RM1_SCFP00087
CL7102Contig1P00960
CL2544Contig2P00549
LQ0AAB66YJ14FM1_SCFP00026
CL1319Contig1P00075
LQ0AAB103YF03RM1_SCFP00009
CL7730Contig1P00023
CL7151Contig1P00047
LQ0AAA11YC06FM1_SCFP00079
CL3522Contig1P00566
LQ0AAB3YJ17FM1_SCFP00056
CL515Contig1P01230
CL7221Contig1P00172
CL3685Contig1P00320
LQ0AAB58YI06FM1_SCFP00393
LQ0AAB59YE21FM1_SCFP00219
LQ0AAB23YA17FM1_SCFP00001
CL2027Contig1P00200
LQ0AAB28YA17FM1_SCFP00332
LQ0AAB46YA19FM1_SCFP00118
LQ0AAB102YM23FM1_SCFP00328
CL6420Contig1P00055
CL3601Contig1P00384
LQ0AAB7YC15FM1_SCFP00104
LQ0AAB54YK12RM1_SCFP00023
LQ0AEA2YD04RM1_SCFP00001
LQ0AAB38YC12FM1_SCFP00164
LQ0AAB56YA23FM1_SCFP00205
LQ0AAB46YC14FM1_SCFP00029
LQ0AAB85YP16FM1_SCFP00019
LQ0AAB66YH12FM1_SCFP00136
LQ0ACA25YI04RM1_SCFP00279
LQ0AAB22YJ12FM1_SCFP00559
LQ0AAB72YO07RM1_SCFP00274
LQ0AAB42YP04FM1_SCFP00216
ESV-1-53P00395
LQ0AAB100YG02FM1_SCFP00050
LQ0AAB48YO04FM1_SCFP00278
LQ0AAB94YK18RM1_SCFP00243
CL7488Contig1P00059
CL1191Contig1P00947
LQ0AAB12YF10FM1_SCFP00521
LQ0AAB84YF05RM1_SCFP00040
LQ0AAB86YE07RM1_SCFP00080
CL2219Contig1P00164
LQ0AAB29YL03FM1_SCFP00166
CL4700Contig1P00517
LQ0AEA4YH03RM1_SCFP00370
CL3244Contig1P00516
CL424Contig1P00106
CL5623Contig1P00257
LQ0AAB24YN09FM1_SCFP00253
LQ0AAB36YP03FM1_SCFP00048
LQ0AAB53YD07RM1_SCFP00204
LQ0AAB18YH08FM1_SCFP00306
LQ0AFA6YJ09RM1_SCFP00163
LQ0AAB15YH21FM1_SCFP00508
CL5398Contig1P00517
LQ0AAB15YJ09FM1_SCFP00502
CL436Contig1P02065
LQ0AAB35YC13FM1_SCFP00109
LQ0AAB44YB16FM1_SCFP00159
LQ0AAB95YL23FM1_SCFP00036
LQ0AAB31YF07FM1_SCFP00393
CL6148Contig1P00186
CL6530Contig1P00050
LQ0ADA14YJ06RM1_SCFP00068
[truncated: 417,363 more chars]
