# Supplementary material for: Microarray estimation of genomic inter-strain variability in the genus Ectocarpus (Phaeophyceae)
Source: BMC Mol Biol. 2011 Jan 13;12:2. doi: 10.1186/1471-2199-12-2 (PMC3027116; doi:10.1186/1471-2199-12-2)
Supplement: Additional file 1 — List of probes with absolute log2-ratios > 0.5 and > 1 for all examined strains of E. siliculosus. [file 1471-2199-12-2-S1.ZIP › Lists_of_variable_probes/log2-ratio_less_than_0.5/strain4_variable_0.5.txt]

CL1496Contig1P00804
CL4888Contig1P00210
CL4888Contig1P00187
CL1496Contig1P01600
CL1761Contig1P00162
CL224Contig1P00645
CL227Contig1P02285
CL6517Contig1P00359
LQ0ACA24YG19RM1_SCFP00539
CL6517Contig1P00175
CL224Contig1P00585
CL6462Contig1P00228
LQ0AAB72YF01FM1_SCFP00005
CL3727Contig1P00058
LQ0AAB88YP13FM1_SCFP00395
CL5228Contig1P00113
CL188Contig1P00847
CL1116Contig1P01564
CL6462Contig1P00217
LQ0AAB92YC13FM1_SCFP00055
CL4888Contig1P00339
LQ0AAB35YO06FM1_SCFP00509
CL1761Contig1P01089
CL4888Contig1P00251
CL227Contig1P01885
LQ0AAB72YF01FM1_SCFP00009
LQ0AAB14YP16FM1_SCFP00622
LQ0AAB72YF01FM1_SCFP00002
CL3727Contig1P00236
CL224Contig1P00306
CL1496Contig1P00938
CL6517Contig1P00072
LQ0ACA24YB12RM1_SCFP00035
LQ0AAB58YL14RM1_SCFP00151
CL6517Contig1P00295
CL4878Contig1P00806
LQ0AAB58YL14RM1_SCFP00149
CL227Contig1P02069
CL7164Contig1P00009
LQ0AAB58YL14RM1_SCFP00146
LQ0AAB58YL14RM1_SCFP00153
LQ0AAB26YI24FM1_SCFP00169
CL6822Contig1P00701
CL1761Contig2P00387
CL1761Contig2P00382
LQ0AAB90YL04FM1_SCFP00393
LQ0AAB68YE11RM1_SCFP00137
CL1761Contig1P00152
LQ0AAB11YL24FM1_SCFP00006
CL4504Contig1P00323
CL3727Contig1P00270
CL188Contig2P00340
CL1116Contig1P01084
CL5228Contig1P00121
CL5228Contig1P00105
CL224Contig1P00549
LQ0AAB72YK09FM1_SCFP00451
CL1332Contig1P01257
CL188Contig2P00338
CL188Contig3P01602
LQ0AAA6YJ14FM1_SCFP00540
LQ0AAB36YG05FM1_SCFP00470
CL4777Contig1P00202
CL6826Contig1P00842
LQ0AAB71YC11RM1_SCFP00250
CL5260Contig1P00660
CL6433Contig1P00136
LQ0AAB14YJ10FM1_SCFP00417
CL6462Contig1P00211
LQ0AAB80YK03FM1_SCFP00016
CL1116Contig1P01288
LQ0AAB35YO06FM1_SCFP00256
CL1Contig33P01054
LQ0AAB6YE06FM1_SCFP00194
CL5466Contig1P00339
LQ0AAB82YC19FM1_SCFP00028
CL4504Contig1P00151
LQ0AAB68YE11RM1_SCFP00049
CL188Contig2P00358
CL4878Contig1P00680
CL2149Contig1P00003
CL188Contig4P00719
LQ0AAA12YL16FM1_SCFP00640
LQ0AAA16YP06FM1_SCFP00002
CL1Contig15P00908
CL13Contig3P01206
CL6240Contig1P00324
CL6822Contig1P00505
LQ0AAA19YJ06FM1_SCFP00018
CL5260Contig1P00535
CL462Contig1P00021
CL914Contig1P00365
LQ0AAB69YE21FM1_SCFP00003
LQ0AAB16YF24FM3_SCFP00434
CL1332Contig1P01106
CL4777Contig1P00451
CL13Contig5P01463
LQ0AAB72YK09FM1_SCFP00308
CL2664Contig1P00179
CL188Contig3P01174
LQ0AAB84YM07RM1_SCFP00265
LQ0AAB80YK03FM1_SCFP00160
LQ0AAB84YM07RM1_SCFP00258
CL76Contig1P00690
LQ0AAB22YA09FM1_SCFP00245
LQ0AAB93YL23FM1_SCFP00474
LQ0AAB6YE06FM1_SCFP00218
LQ0AAB72YF01FM1_SCFP00026
LQ0AAB82YC19FM1_SCFP00189
LQ0AAB33YE08FM1_SCFP00206
CL636Contig2P00599
CL13Contig18P00163
LQ0AAB93YL23FM1_SCFP00014
LQ0AAB36YG05FM1_SCFP00552
CL188Contig4P00724
CL76Contig1P00682
CL636Contig1P00632
CL13Contig18P00199
LQ0AAB102YM23FM1_SCFP00256
CL5260Contig1P00632
LQ0AAB94YC02FM1_SCFP00051
CL13Contig18P00472
LQ0AAB68YE11RM1_SCFP00142
LQ0ACA26YM04RM1_SCFP00039
CL6619Contig1P00190
LQ0AAB14YF23FM1_SCFP00106
CL5228Contig1P00172
CL3954Contig1P01082
LQ0AAA2YM15FM1_SCFP00364
LQ0AAB36YO07FM1_SCFP00323
LQ0AAB82YC19FM1_SCFP00122
CL334Contig1P00765
CL2149Contig1P00029
CL4043Contig1P00143
LQ0AAB42YG02FM1_SCFP00139
LQ0AAB35YO06FM1_SCFP00620
LQ0AAB16YG19FM3_SCFP00113
CL334Contig2P01536
CL2283Contig1P00528
LQ0AAB48YN07FM1_SCFP00339
CL188Contig4P00715
LQ0AAB80YK03FM1_SCFP00146
CL75Contig7P00568
CL462Contig1P00548
LQ0AAB94YB02RM1_SCFP00203
LQ0AAB36YO07FM1_SCFP00027
LQ0AAB58YI12RM1_SCFP00356
CL914Contig2P00287
LQ0AAB94YC02FM1_SCFP00040
LQ0AAB94YB02RM1_SCFP00209
LQ0AAB14YJ10FM1_SCFP00147
CL2149Contig1P00148
LQ0AAB82YC19FM1_SCFP00553
LQ0AFA5YK07RM1_SCFP00275
LQ0AAB77YB05FM1_SCFP00237
LQ0AAB36YG05FM1_SCFP00088
CL828Contig1P00571
CL6240Contig1P00683
LQ0AAB80YK03FM1_SCFP00171
CL4135Contig1P00865
CL265Contig1P01435
LQ0ADA20YI20RM1_SCFP00140
LQ0AAB33YC07FM1_SCFP00174
LQ0AAB58YI12RM1_SCFP00221
LQ0AAB70YH17RM1_SCFP00066
LQ0ACA24YB12RM1_SCFP00053
CL227Contig2P00242
CL13Contig18P00137
LQ0AAB54YJ01FM1_SCFP00299
LQ0AAB54YJ01FM1_SCFP00496
CL4600Contig1P00935
CL3954Contig1P01278
CL2758Contig1P00926
LQ0AAB103YK09FM1_SCFP00288
CL1701Contig1P00250
CL6433Contig1P00127
CL4043Contig1P00471
CL7147Contig1P00359
LQ0AAB22YA09FM1_SCFP00147
CL7682Contig1P00338
CL2301Contig1P00205
LQ0AAA2YM15RM1_SCFP00487
LQ0AAB12YK04FM1_SCFP00250
LQ0AAB5YK08FM1_SCFP00541
CL64Contig3P00036
LQ0AAB80YC18FM1_SCFP00104
LQ0AAA6YJ14FM1_SCFP00622
LQ0ACA6YE15RM1_SCFP00136
LQ0AAB6YE06FM1_SCFP00202
CL2283Contig1P00968
LQ0ACA3YO14RM1_SCFP00039
CL5241Contig1P00210
CL3978Contig1P00078
CL4043Contig1P00328
LQ0AGA1YB17RM1_SCFP00305
LQ0AAB70YH17RM1_SCFP00307
CL265Contig1P01443
CL1701Contig1P00241
LQ0AAB68YG15FM1_SCFP00080
LQ0ACA3YO14RM1_SCFP00042
CL636Contig2P01804
CL4777Contig1P00207
LQ0ACA26YM04RM1_SCFP00044
CL4970Contig1P00291
CL59Contig1P00546
LQ0AAB47YG22FM1_SCFP00149
CL4135Contig1P00856
CL914Contig2P00635
LQ0AAB93YD20FM1_SCFP00210
LQ0AAB14YO24FM1_SCFP00426
CL1Contig33P01077
LQ0AAB27YJ18FM1_SCFP00364
CL636Contig2P01133
CL2798Contig1P00681
LQ0AAB92YC13FM1_SCFP00154
CL13Contig5P01885
LQ0AAB3YJ20FM1_SCFP00243
CL6773Contig1P00543
LQ0AAB36YO07FM1_SCFP00223
CL5925Contig1P00517
LQ0AAB41YF22FM1_SCFP00367
CL6822Contig1P00050
LQ0AAB93YD20FM1_SCFP00379
LQ0AAB14YF23FM1_SCFP00570
CL4048Contig1P00166
LQ0AAB94YB02RM1_SCFP00214
LQ0AAB16YG19FM3_SCFP00082
CL4138Contig1P00258
CL5241Contig1P00283
CL7737Contig1P00011
LQ0AAB7YG14FM1_SCFP00294
LQ0AAB93YL23FM1_SCFP00177
LQ0AAB16YG19FM3_SCFP00103
CL540Contig1P00011
CL227Contig2P00050
CL3027Contig1P01205
LQ0AAA1YK11FM1_SCFP00669
LQ0AAB42YH20FM1_SCFP00482
CL1761Contig2P00329
LQ0AAB42YG02FM1_SCFP00097
LQ0ACA3YO14RM1_SCFP00043
CL1701Contig1P00303
LQ0AAB73YB09FM1_SCFP00116
LQ0AAB33YJ05FM1_SCFP00146
CL4508Contig1P00056
LQ0AAB35YO06FM1_SCFP00390
LQ0AAB90YF22FM1_SCFP00219
LQ0AAB73YB09FM1_SCFP00115
LQ0AAB104YF03RM1_SCFP00138
CL4225Contig1P00610
LQ0AAB104YL13FM1_SCFP00111
CL188Contig1P01096
CL13Contig3P01635
LQ0AAB3YG06FM1_SCFP00188
LQ0AAB54YJ01FM1_SCFP00154
CL5482Contig1P00006
CL3727Contig1P00308
LQ0AAB67YB03RM1_SCFP00457
CL6240Contig1P00475
LQ0AEA3YI18RM1_SCFP00001
CL4609Contig1P00716
CL1478Contig1P00148
CL4994Contig1P00664
LQ0ACA24YB12RM1_SCFP00017
CL3067Contig1P00542
CL462Contig4P00006
CL462Contig4P00003
LQ0AFA4YF02RM1_SCFP00299
LQ0AAB10YH03FM1_SCFP00557
LQ0AEA6YO21RM1_SCFP00091
LQ0AAB3YG06FM1_SCFP00269
LQ0AAB75YJ01FM1_SCFP00243
LQ0ACA26YM04RM1_SCFP00049
CL1897Contig1P00172
LQ0ACA25YD13RM1_SCFP00385
CL2551Contig1P01314
LQ0AAB84YM07RM1_SCFP00318
CL7527Contig1P00351
CL3978Contig1P00073
CL7147Contig1P00190
CL2961Contig1P00457
CL5161Contig1P00562
CL188Contig1P00673
CL8Contig6P02750
LQ0AAB35YP24FM1_SCFP00211
CL6891Contig1P00149
LQ0AAB70YH17RM1_SCFP00143
CL6619Contig1P00017
CL1144Contig1P00468
CL6423Contig1P00403
LQ0AAB58YI12RM1_SCFP00138
CL828Contig1P00598
CL3965Contig1P00551
LQ0AAB44YF21FM1_SCFP00001
LQ0AAB42YG02FM1_SCFP00188
CL4547Contig1P00647
CL2961Contig2P00516
LQ0AAB36YO07FM1_SCFP00125
CL75Contig7P00557
LQ0AAB93YL23FM1_SCFP00323
CL730Contig1P00046
CL5914Contig1P00667
LQ0AAB14YP16FM1_SCFP00159
CL2829Contig1P00433
CL5664Contig1P00222
CL3343Contig1P00432
LQ0AAB14YF23FM1_SCFP00274
LQ0AAB49YL10FM1_SCFP00080
CL7084Contig1P00413
LQ0AAB22YA09FM1_SCFP00228
CL1761Contig2P00266
CL188Contig3P00793
LQ0AFA8YL12RM1_SCFP00038
CL6646Contig1P00283
CL13Contig14P02394
LQ0AAB9YL16FM1_SCFP00124
CL4170Contig1P00395
CL64Contig3P00035
LQ0AAB4YI16FM1_SCFP00553
CL3067Contig1P00538
CL6973Contig1P00142
CL13Contig14P02669
LQ0AAA2YM15FM1_SCFP00258
CL462Contig4P00235
CL3978Contig1P00069
CL6803Contig1P00040
CL263Contig1P00817
LQ0AAB10YH03FM1_SCFP00339
LQ0AAA14YO08FM1_SCFP00313
LQ0AAB14YP16FM1_SCFP00427
CL6433Contig1P00213
CL6478Contig1P00306
CL1Contig53P00069
LQ0AAA6YJ14FM1_SCFP00224
LQ0ADA20YI20RM1_SCFP00020
LQ0AAB14YJ10FM1_SCFP00410
CL5958Contig1P00101
LQ0AAB101YN05FM1_SCFP00226
LQ0AAB38YK09FM1_SCFP00203
LQ0AAB58YI12RM1_SCFP00334
CL7616Contig1P00787
CL5466Contig1P00481
CL828Contig1P00586
LQ0ADA18YJ19RM1_SCFP00036
CL1Contig33P01045
CL936Contig2P00866
CL224Contig3P00470
CL2580Contig1P00384
LQ0AFA5YK07RM1_SCFP00242
CL3067Contig1P00546
LQ0AFA2YC24RM1_SCFP00029
CL5616Contig1P00111
LQ0AAB42YE14FM1_SCFP00029
CL5925Contig1P00294
CL4135Contig1P00849
CL179Contig1P01868
LQ0AAB46YM16FM1_SCFP00075
CL4600Contig1P00075
LQ0AAB103YK09FM1_SCFP00276
LQ0ADA22YI01RM1_SCFP00032
CL4043Contig1P00335
LQ0AAB21YH22FM1_SCFP00545
CL5616Contig1P00426
LQ0AAB78YM23FM1_SCFP00191
LQ0AAB3YD11FM1_SCFP00322
LQ0AAB63YK10RM1_SCFP00001
LQ0AAB72YM02FM1_SCFP00022
LQ0AEA5YJ03RM1_SCFP00200
CL13Contig22P00001
LQ0AAB73YB09FM1_SCFP00118
CL188Contig1P01502
CL6435Contig1P00129
LQ0ADA20YI20RM1_SCFP00622
CL5923Contig1P00017
CL702Contig1P01017
LQ0AAB72YK09FM1_SCFP00366
CL3343Contig1P00333
LQ0AAB92YK09FM1_SCFP00024
LQ0ACA3YO14RM1_SCFP00044
CL59Contig2P03058
LQ0AEA5YJ03RM1_SCFP00296
LQ0AFA3YA13RM1_SCFP00103
CL4484Contig1P00164
CL655Contig1P01884
LQ0AAB1YJ09FM1_SCFP00066
LQ0AAA5YF13FM1_SCFP00017
CL1Contig4P01168
LQ0AAB67YB03RM1_SCFP00447
LQ0AAB37YO15FM1_SCFP00007
LQ0AAB11YL24FM1_SCFP00500
LQ0AAB74YF05FM1_SCFP00020
LQ0AAB21YJ22FM1_SCFP00351
LQ0AAB92YC13FM1_SCFP00158
CL6897Contig1P00532
CL4504Contig1P00042
CL7379Contig1P00508
LQ0AEA6YO01RM1_SCFP00049
CL2778Contig1P00273
LQ0AFA5YK07RM1_SCFP00238
LQ0AFA5YK07RM1_SCFP00239
LQ0AAB48YN07FM1_SCFP00547
LQ0AAB14YI05FM1_SCFP00353
CL6097Contig1P00423
LQ0AAB29YN14FM1_SCFP00315
CL2283Contig1P00241
CL454Contig1P01047
LQ0AFA5YF06RM1_SCFP00003
CL4508Contig1P00423
CL2110Contig1P00818
CL4271Contig1P00611
LQ0AAB23YI13FM1_SCFP00187
LQ0AAB104YF03RM1_SCFP00194
LQ0AFA8YK20RM1_SCFP00085
LQ0AAB90YA01FM1_SCFP00140
LQ0AAA2YD18RM1_SCFP00144
LQ0AAB39YL23FM1_SCFP00490
CL4569Contig1P00263
LQ0ACA16YE16RM1_SCFP00202
CL1461Contig1P00152
LQ0AAB78YP07FM1_SCFP00279
LQ0AAB34YE24FM1_SCFP00323
LQ0AAB75YJ01FM1_SCFP00216
CL6462Contig1P00205
CL7570Contig1P00012
CL602Contig1P01153
LQ0AFA4YI24RM1_SCFP00316
CL2721Contig1P00701
LQ0AAB66YO16RM1_SCFP00004
LQ0AAB68YG15FM1_SCFP00098
LQ0ACA24YG19RM1_SCFP00176
CL309Contig1P02292
LQ0AAB28YF14FM1_SCFP00169
CL6433Contig1P00103
CL3954Contig1P00805
CL914Contig2P00354
LQ0AAB33YJ05FM1_SCFP00030
LQ0AAB5YN17FM1_SCFP00256
CL5466Contig1P00155
LQ0AAB14YO24FM1_SCFP00515
LQ0AGA1YB17RM1_SCFP00056
CL1513Contig1P01425
LQ0AAB5YL11FM1_SCFP00310
LQ0AAB77YB05FM1_SCFP00134
CL3293Contig1P00233
LQ0AAB11YK02FM1_SCFP00570
CL7737Contig1P00018
CL598Contig1P00988
LQ0AAB87YN23FM1_SCFP00303
LQ0AAB84YM07RM1_SCFP00144
CL7737Contig1P00004
LQ0AAB92YJ10FM1_SCFP00170
CL7703Contig1P00412
CL2045Contig1P00784
CL1804Contig1P01363
CL2067Contig1P00864
LQ0AAB21YG13FM1_SCFP00333
CL4429Contig1P00486
LQ0AAB38YK09FM1_SCFP00181
LQ0AAB81YH06FM1_SCFP00229
CL2301Contig1P00997
LQ0AAB10YH03FM1_SCFP00151
CL3067Contig1P00554
CL3909Contig1P00531
LQ0AAB37YO15FM1_SCFP00104
CL6102Contig1P00209
LQ0AAB78YB09FM1_SCFP00328
LQ0AAB39YL21FM1_SCFP00064
LQ0AAB33YJ05FM1_SCFP00001
LQ0AAB34YE24FM1_SCFP00321
CL702Contig1P01024
LQ0AAB37YO04FM1_SCFP00310
LQ0AAB74YD11FM1_SCFP00383
LQ0AAB1YJ09FM1_SCFP00280
CL7697Contig1P00311
LQ0AEA8YJ06RM1_SCFP00044
LQ0AAB2YL04FM1_SCFP00258
LQ0AAB65YG19RM1_SCFP00122
CL681Contig1P01568
LQ0AAB1YO20RM1_SCFP00178
LQ0AAB102YF21FM1_SCFP00252
LQ0ADA6YJ08RM1_SCFP00070
LQ0AAB12YL22FM1_SCFP00044
LQ0AAA2YD18RM1_SCFP00128
CL1Contig53P00049
CL5958Contig1P00830
LQ0AAB26YI24FM1_SCFP00302
LQ0AAB94YB02RM1_SCFP00227
CL1276Contig1P01315
LQ0AAB28YH02FM1_SCFP00451
LQ0AAA18YO09FM1_SCFP00270
CL3523Contig1P00127
LQ0AAB94YC02FM1_SCFP00155
CL4484Contig1P00359
LQ0AEA6YO21RM1_SCFP00095
CL76Contig1P00825
LQ0AAB74YF05FM1_SCFP00029
CL5333Contig1P00001
LQ0AAB27YE23FM1_SCFP00336
LQ0AAB45YG21FM1_SCFP00120
LQ0AAA1YK11FM1_SCFP00654
CL4266Contig1P00579
CL1Contig55P00472
LQ0AFA5YF06RM1_SCFP00001
LQ0AFA4YI24RM1_SCFP00028
LQ0AAB10YC08FM1_SCFP00479
LQ0AAB39YL21FM1_SCFP00360
LQ0AAB10YH03FM1_SCFP00269
LQ0AAB87YM21FM1_SCFP00078
LQ0AAB77YB05FM1_SCFP00107
LQ0AAB56YA17RM1_SCFP00008
LQ0AAB66YO16RM1_SCFP00001
LQ0AAB3YG06FM1_SCFP00001
LQ0ACA24YB12RM1_SCFP00123
LQ0AAB41YI12FM1_SCFP00267
CL1935Contig1P00417
CL1701Contig1P00129
LQ0AAB102YM23FM1_SCFP00192
LQ0AAB64YP17RM1_SCFP00078
LQ0AAB71YH15RM1_SCFP00027
LQ0AAB4YM05FM1_SCFP00523
LQ0AAB86YG22RM1_SCFP00001
CL7Contig14P01397
CL4170Contig1P00145
LQ0ACA19YH06RM1_SCFP00234
LQ0AAA22YJ20FM1_SCFP00018
ESV-1-120P00362
LQ0AAB92YJ10FM1_SCFP00145
LQ0AEA8YJ19RM1_SCFP00115
CL291Contig3P00644
LQ0AAA1YK11FM1_SCFP00155
LQ0AAB7YG14FM1_SCFP00450
CL7616Contig1P00204
LQ0AAB49YL18FM1_SCFP00189
LQ0AAB46YM16FM1_SCFP00070
CL4633Contig1P00663
LQ0ABA1YL08FM1_SCFP00002
LQ0AAB27YJ18FM1_SCFP00370
CL313Contig1P00841
LQ0AAB78YP07FM1_SCFP00358
LQ0AAB23YA15FM1_SCFP00060
CL224Contig3P00650
LQ0ACA21YB10RM1_SCFP00062
LQ0AAB73YB09FM1_SCFP00022
LQ0AAB98YD15FM1_SCFP00325
CL4762Contig1P00701
CL2002Contig1P00537
CL291Contig2P00005
LQ0AAA9YA15FM1_SCFP00307
CL326Contig1P00574
LQ0AAB86YM02FM1_SCFP00144
CL845Contig1P01478
CL6367Contig1P00089
CL1214Contig1P00129
CL2751Contig1P00162
CL1240Contig1P00087
LQ0AAA6YO24FM1_SCFP00344
LQ0AAB68YG15FM1_SCFP00074
CL2961Contig1P00300
CL985Contig1P00001
CL3633Contig1P00191
LQ0AEA8YJ06RM1_SCFP00019
CL4332Contig1P00239
LQ0AAB44YI14FM1_SCFP00113
CL2961Contig2P00229
LQ0AAB56YA17RM1_SCFP00015
CL6138Contig1P00072
CL850Contig1P01082
CL2390Contig1P00944
CL2961Contig1P00018
LQ0AAB29YN14FM1_SCFP00351
CL1341Contig1P01142
CL3252Contig1P00065
LQ0AAB1YD10RM1_SCFP00049
LQ0AAB46YF13FM1_SCFP00123
CL311Contig1P00099
CL7140Contig1P00532
LQ0AAB76YK10RM1_SCFP00001
LQ0AAB43YL14FM1_SCFP00302
CL6684Contig1P00413
CL6788Contig1P00417
CL3171Contig1P00238
CL462Contig2P00863
LQ0AAB39YL23FM1_SCFP00061
LQ0AAB5YD07FM1_SCFP00371
CL4762Contig1P00661
LQ0ADA20YH15RM1_SCFP00388
LQ0AAB39YL21FM1_SCFP00022
LQ0AAB36YL11FM1_SCFP00390
LQ0AAB94YC02FM1_SCFP00062
CL459Contig1P01284
CL5300Contig1P00099
LQ0AAB37YO15FM1_SCFP00021
LQ0AAB74YN16FM1_SCFP00390
LQ0AAB99YP22RM1_SCFP00180
CL75Contig4P00972
LQ0AAA14YA18FM1_SCFP00588
CL4072Contig1P00103
LQ0ABA1YL08FM1_SCFP00051
CL263Contig1P00813
LQ0AAB5YN17FM1_SCFP00269
CL3419Contig1P01014
LQ0AAB93YA14RM1_SCFP00053
LQ0ACA24YA24RM1_SCFP00118
CL4823Contig1P00820
LQ0ADA1YO18RM1_SCFP00140
LQ0AAB3YM10FM1_SCFP00009
LQ0AAB46YM17FM1_SCFP00189
LQ0AAB80YC18FM1_SCFP00378
LQ0AAB48YN07FM1_SCFP00175
LQ0AAB71YC11RM1_SCFP00209
CL256Contig1P02121
LQ0AAB56YP17FM1_SCFP00194
CL812Contig1P00382
LQ0AAB14YJ10FM1_SCFP00406
LQ0AAB7YH11FM1_SCFP00202
CL4762Contig1P00077
LQ0AAA4YP21FM1_SCFP00049
LQ0AAB91YD21FM1_SCFP00470
CL1685Contig2P00417
LQ0AAB41YF22FM1_SCFP00343
CL2328Contig1P00938
CL5914Contig1P00755
CL7140Contig1P00273
CL910Contig1P01900
CL4136Contig1P01133
LQ0ACA19YH06RM1_SCFP00228
LQ0AAB56YO05FM1_SCFP00158
LQ0AAB4YM02FM1_SCFP00242
LQ0AAB68YG15FM1_SCFP00005
CL6194Contig1P00182
CL1526Contig1P01467
CL7Contig7P01632
CL7637Contig1P00147
CL3Contig2P02146
CL7188Contig1P00127
CL914Contig2P00509
CL6198Contig1P00425
LQ0AAB24YI06FM1_SCFP00125
LQ0AEA8YJ19RM1_SCFP00112
LQ0AAB13YG05FM1_SCFP00083
CL1806Contig2P00157
LQ0ACA17YC13RM1_SCFP00575
LQ0AAB41YF22FM1_SCFP00355
CL4395Contig1P00879
LQ0AAB23YK23FM1_SCFP00385
CL5042Contig1P00212
CL4504Contig1P00678
LQ0AAB80YC18FM1_SCFP00296
LQ0AAB63YF07RM1_SCFP00296
LQ0AFA1YB09RM1_SCFP00207
CL5432Contig1P00074
CL6155Contig1P00312
CL3453Contig1P00550
LQ0AAB38YK09FM1_SCFP00230
LQ0AAA9YA15FM1_SCFP00300
CL4569Contig1P00542
LQ0AAB80YN05RM1_SCFP00001
CL994Contig1P00692
LQ0AAB58YL14FM1_SCFP00103
LQ0AAB90YL04FM1_SCFP00328
CL7063Contig1P00736
CL7606Contig1P00123
LQ0AEA5YJ03RM1_SCFP00232
CL227Contig1P01600
LQ0AAB86YG22RM1_SCFP00045
LQ0AAB7YM21FM1_SCFP00411
LQ0AAA12YL16FM1_SCFP00540
CL1303Contig1P00351
CL64Contig3P00033
ESV-1-15P00093
LQ0AAB61YC02FM1_SCFP00330
LQ0AAB44YF21FM1_SCFP00008
LQ0AFA4YP10RM1_SCFP00014
CL7413Contig1P00580
CL6973Contig1P00149
CL101Contig5P01747
CL540Contig1P00084
CL1581Contig1P00982
LQ0ADA22YI01RM1_SCFP00051
LQ0AEA3YI18RM1_SCFP00024
LQ0ACA5YK14RM1_SCFP00089
LQ0AAB16YG19FM3_SCFP00328
CL7737Contig1P00023
LQ0AAB41YF22FM1_SCFP00376
LQ0AAB8YC01FM1_SCFP00539
LQ0AAB49YD01FM1_SCFP00496
LQ0AAB95YF16RM1_SCFP00086
LQ0AAB44YF21FM1_SCFP00049
CL2328Contig1P00345
LQ0AAB65YN01FM1_SCFP00418
LQ0AAB46YF13FM1_SCFP00127
LQ0AAB57YB14FM1_SCFP00196
LQ0AAB42YE14FM1_SCFP00026
CL232Contig1P01256
CL7682Contig1P00309
LQ0AAB50YM19FM1_SCFP00351
CL6492Contig1P00701
CL2657Contig1P00924
LQ0AAB23YI05FM1_SCFP00350
CL227Contig2P00460
CL69Contig3P00034
CL4702Contig1P00391
LQ0AAB73YB20RM1_SCFP00120
LQ0AAB40YA08FM1_SCFP00374
CL76Contig1P00101
LQ0AAB36YH11FM1_SCFP00301
CL3633Contig1P00867
CL3343Contig1P00447
LQ0AAB33YJ05FM1_SCFP00015
CL6446Contig1P00647
LQ0ADA6YL12RM1_SCFP00029
CL195Contig2P00524
CL1370Contig1P00708
LQ0AAB78YM23FM1_SCFP00053
CL238Contig1P01372
CL13Contig3P00346
CL217Contig1P00912
LQ0AAB12YH16FM1_SCFP00428
LQ0AAB88YD21RM1_SCFP00119
LQ0AAB28YP11FM1_SCFP00437
CL6033Contig1P00927
CL2226Contig1P01351
CL7339Contig1P00060
CL5482Contig1P00028
LQ0AAB5YK08FM1_SCFP00522
CL7140Contig1P00539
LQ0AAA3YO19FM1_SCFP00174
CL1846Contig1P00886
LQ0AFA2YP14RM1_SCFP00077
LQ0AAB32YO05FM1_SCFP00528
CL6252Contig1P00500
CL3655Contig1P00080
LQ0AFA5YF06RM1_SCFP00030
LQ0AAB28YF14FM1_SCFP00191
LQ0AAB6YA07FM1_SCFP00105
CL3930Contig1P00105
LQ0AAB7YI03FM1_SCFP00602
LQ0AAB47YD21FM1_SCFP00045
CL3293Contig1P00537
CL6065Contig1P00798
CL2271Contig1P00267
CL5320Contig1P00177
CL1005Contig2P00006
CL4405Contig1P00575
LQ0AAB23YK23FM1_SCFP00369
CL4297Contig1P00666
LQ0AAB65YG19RM1_SCFP00133
CL2328Contig1P00748
CL7621Contig1P00340
LQ0AAB14YI16FM1_SCFP00341
LQ0AAB81YH06FM1_SCFP00233
LQ0AAB80YC18FM1_SCFP00361
LQ0AAB21YA02FM1_SCFP00155
LQ0AAB80YD13RM1_SCFP00001
LQ0AAB64YE15FM1_SCFP00122
CL2099Contig1P01600
LQ0AAB2YK24FM1_SCFP00172
LQ0AAB7YC24FM1_SCFP00483
CL291Contig2P00570
CL5914Contig1P00258
LQ0AAB57YC04FM1_SCFP00309
LQ0AAB3YB12FM1_SCFP00484
LQ0AAB57YC02RM1_SCFP00009
CL5925Contig1P00534
LQ0AAB86YM02FM1_SCFP00140
LQ0AAB99YH06RM1_SCFP00403
CL3446Contig1P00467
CL4093Contig1P00932
LQ0AAB46YM16FM1_SCFP00233
LQ0AAB24YI17FM1_SCFP00443
CL7666Contig1P00558
CL4844Contig1P00269
LQ0AAA1YN05RM1_SCFP00273
CL735Contig1P00689
CL242Contig1P01472
CL7560Contig1P00570
CL1230Contig1P01558
LQ0ACA13YG17RM1_SCFP00015
LQ0AAB34YG02FM1_SCFP00364
LQ0ACA11YH12RM1_SCFP00265
CL6077Contig1P00072
CL4461Contig1P00637
LQ0AAB104YG07RM1_SCFP00096
LQ0AAB21YH22FM1_SCFP00541
LQ0AAB16YE24FM3_SCFP00321
CL413Contig1P01458
CL523Contig2P00429
LQ0AAB73YI18RM1_SCFP00001
CL13Contig23P00241
LQ0AAB9YJ22FM1_SCFP00243
LQ0AAB37YH17FM1_SCFP00050
CL334Contig1P00122
LQ0AAB9YM24FM1_SCFP00317
LQ0AAB102YM23FM1_SCFP00170
CL6596Contig1P00104
LQ0AAA23YM04FM1_SCFP00135
LQ0AAB103YP06FM1_SCFP00177
LQ0ACA26YM04RM1_SCFP00053
CL2225Contig1P00854
LQ0AAB35YI06FM1_SCFP00508
CL7690Contig1P00340
CL5611Contig1P00368
LQ0AAB13YG05FM1_SCFP00203
CL1602Contig1P01292
CL227Contig2P00461
CL1846Contig1P00864
LQ0AEA7YG21RM1_SCFP00021
CL2999Contig1P00503
CL237Contig2P01618
LQ0AEA8YL01RM1_SCFP00161
CL5947Contig1P00430
LQ0AAB39YM17FM1_SCFP00200
CL5889Contig1P00634
CL6731Contig1P00437
LQ0AAB76YE22RM1_SCFP00274
CL2743Contig1P00638
CL6829Contig1P00005
CL7752Contig1P00121
CL3481Contig1P01021
LQ0AAB58YF21RM1_SCFP00345
CL1Contig46P01023
LQ0AAB88YP13FM1_SCFP00336
LQ0AAB9YL11FM1_SCFP00386
CL188Contig4P00890
CL2067Contig1P00726
CL4092Contig1P00546
CL3586Contig1P00468
LQ0AAB60YB22FM1_SCFP00202
CL4027Contig1P00328
LQ0AAB57YC02RM1_SCFP00016
LQ0AAB78YM23FM1_SCFP00371
CL4819Contig1P00543
CL1455Contig1P00150
LQ0AAB46YB17FM1_SCFP00030
LQ0AAB75YP05FM1_SCFP00232
LQ0AAB33YE08FM1_SCFP00075
CL3063Contig1P00479
LQ0AAB1YK05RM1_SCFP00236
CL2664Contig1P00017
LQ0AAB45YC22FM1_SCFP00354
LQ0AAB73YI18RM1_SCFP00192
CL4936Contig1P00420
CL2302Contig1P01416
CL5204Contig1P00302
CL5638Contig1P00200
LQ0AAB97YO12RM1_SCFP00318
CL745Contig2P01332
CL2888Contig1P00753
LQ0AAB44YE06FM1_SCFP00089
LQ0AAB48YI23FM1_SCFP00410
CL2607Contig1P00576
CL6470Contig1P00017
LQ0AAB104YG07RM1_SCFP00221
CL730Contig1P00463
CL80Contig12P00224
LQ0AAB1YO04RM1_SCFP00169
LQ0AAB5YN17FM1_SCFP00554
CL5009Contig1P00170
CL6684Contig1P00417
CL1005Contig1P00621
CL555Contig1P01990
CL224Contig2P00861
LQ0AAB49YL18FM1_SCFP00086
CL3485Contig1P00959
CL7338Contig1P00287
LQ0AAB1YK05RM1_SCFP00134
LQ0AAB18YI16FM1_SCFP00388
LQ0AAA23YM13FM1_SCFP00463
LQ0AAB94YJ03RM1_SCFP00168
CL64Contig4P00702
LQ0AAA2YJ04RM1_SCFP00190
CL3025Contig1P00644
CL4857Contig1P00300
LQ0AAB39YK03FM1_SCFP00284
CL7251Contig1P00498
LQ0AAB65YE15FM1_SCFP00162
LQ0AAB3YB17FM1_SCFP00221
LQ0AAB72YK09FM1_SCFP00358
CL4407Contig1P00378
LQ0ACA19YH06RM1_SCFP00240
LQ0AAB60YE08FM1_SCFP00275
CL2039Contig1P00661
LQ0AAB21YB12FM1_SCFP00146
LQ0AAB33YE08FM1_SCFP00339
LQ0AAB36YB24FM1_SCFP00216
CL1Contig15P01217
CL462Contig3P00699
CL3073Contig1P00162
CL7405Contig1P00106
CL5563Contig1P00033
CL1563Contig1P01346
LQ0AAB3YJ20FM1_SCFP00165
LQ0AAB72YF08FM1_SCFP00170
CL2221Contig1P00513
LQ0AAB34YC11FM1_SCFP00474
CL7454Contig1P00125
LQ0AAB37YI01FM1_SCFP00016
CL2951Contig1P00220
CL173Contig1P00975
CL2328Contig1P01129
CL3917Contig1P00007
CL6492Contig1P00778
CL1156Contig1P01357
LQ0AAB51YD17RM1_SCFP00005
CL3252Contig1P00604
LQ0AAA12YM19FM1_SCFP00068
LQ0AAB54YG17RM1_SCFP00134
CL5254Contig1P00012
CL2968Contig1P01027
LQ0AAB3YD11FM1_SCFP00278
LQ0AAB97YP17RM1_SCFP00063
CL6573Contig1P00143
CL6407Contig1P00119
LQ0AAA3YO19FM1_SCFP00164
LQ0AAB102YK08RM1_SCFP00120
CL3Contig4P00748
LQ0AAB83YA10FM1_SCFP00034
LQ0AAB35YH01FM1_SCFP00438
CL3820Contig1P00142
LQ0ADA22YI01RM1_SCFP00047
CL4407Contig1P00725
LQ0AAB39YL21FM1_SCFP00445
CL5777Contig1P00089
CL7690Contig1P00444
LQ0AAA6YJ03FM1_SCFP00290
CL7776Contig1P00469
LQ0AAA11YG05FM1_SCFP00012
CL2627Contig2P00558
LQ0AAB53YK02RM1_SCFP00170
LQ0AFA3YB13RM1_SCFP00257
LQ0AAB48YE10FM1_SCFP00397
LQ0ACA17YC18RM1_SCFP00093
CL7631Contig1P00760
CL7398Contig1P00657
CL1Contig41P00016
LQ0AGA1YB17RM1_SCFP00057
CL822Contig1P00049
CL116Contig1P02738
CL4970Contig1P00164
LQ0AAB56YA17RM1_SCFP00044
LQ0AAB45YM05FM1_SCFP00167
CL822Contig1P00111
CL2302Contig1P00060
LQ0AAB61YB08FM1_SCFP00121
LQ0AAA9YK12FM1_SCFP00435
CL2673Contig1P00001
LQ0AAB102YD16RM1_SCFP00058
CL100Contig1P00257
CL1521Contig1P01137
LQ0AAB42YN05FM1_SCFP00505
LQ0AAB63YH04RM1_SCFP00452
CL6995Contig1P00215
CL462Contig2P00011
LQ0AAB13YB22FM1_SCFP00545
CL2208Contig1P00343
LQ0AAA14YH09FM1_SCFP00229
LQ0ADA12YO24RM1_SCFP00340
CL7080Contig1P00426
CL7178Contig1P00625
CL13Contig7P00386
CL1856Contig1P00483
LQ0AAB97YO12RM1_SCFP00317
CL7566Contig1P00087
LQ0AAB41YA11FM1_SCFP00022
LQ0AAB33YC07FM1_SCFP00056
CL7054Contig1P00704
LQ0AAB10YG22FM1_SCFP00533
CL6138Contig1P00403
CL7120Contig1P00016
LQ0AAB7YH21FM1_SCFP00254
CL3027Contig1P01008
LQ0AGA1YB17RM1_SCFP00058
CL619Contig1P01072
CL5975Contig1P00149
CL6973Contig1P00153
CL7250Contig1P00399
LQ0AAB100YP02FM1_SCFP00206
LQ0AAB98YM16FM1_SCFP00149
CL280Contig2P00014
CL5386Contig1P00023
LQ0AAB53YM09RM1_SCFP00002
CL350Contig1P02826
CL3278Contig1P01285
LQ0AAB46YB17FM1_SCFP00026
LQ0AAB21YF10FM1_SCFP00495
LQ0AAB36YC10FM1_SCFP00448
CL5842Contig1P00263
LQ0AAB42YK15FM1_SCFP00024
LQ0AAB23YH18FM1_SCFP00504
CL5250Contig1P00176
CL2757Contig1P00844
LQ0AAA3YO14FM1_SCFP00012
LQ0AAB44YF19FM1_SCFP00105
LQ0ADA17YE03RM1_SCFP00411
CL6033Contig1P00661
CL6082Contig1P00102
CL1398Contig1P01526
LQ0AAB11YJ19FM1_SCFP00089
CL6102Contig1P00224
LQ0AAB68YE11RM1_SCFP00316
LQ0AAB42YE14FM1_SCFP00044
CL1949Contig1P00352
LQ0ACA23YE03RM1_SCFP00267
LQ0AAB41YA11FM1_SCFP00028
CL534Contig1P01669
CL1935Contig1P00430
CL2317Contig2P00144
LQ0AAA10YP11FM1_SCFP00580
CL2121Contig1P00822
LQ0AAB46YO17FM1_SCFP00432
LQ0AFA1YB09RM1_SCFP00164
LQ0AAB67YB03RM1_SCFP00468
LQ0AAB71YI11RM1_SCFP00264
CL5975Contig1P00276
CL2707Contig1P00678
LQ0AAB7YL22FM1_SCFP00160
CL4931Contig1P00418
LQ0AAB4YF07FM1_SCFP00338
CL5638Contig1P00209
LQ0AAB56YA17RM1_SCFP00029
CL1Contig46P01033
CL6606Contig1P00483
CL5400Contig1P00077
CL745Contig2P01341
CL5300Contig1P00089
LQ0AAB47YE17FM1_SCFP00306
CL5638Contig1P00367
CL6478Contig1P00413
CL6138Contig1P00158
CL2829Contig1P00453
LQ0AAA9YA01FM1_SCFP00407
LQ0AAB104YF03RM1_SCFP00168
LQ0AAA20YH01FM1_SCFP00021
CL7797Contig1P00129
CL6826Contig1P00467
LQ0AAB36YH11FM1_SCFP00312
LQ0AAB63YF07RM1_SCFP00285
LQ0AAB44YK15FM1_SCFP00434
CL1554Contig1P01076
LQ0ADA11YN10RM1_SCFP00239
CL1958Contig1P01170
LQ0AAB59YP16FM1_SCFP00328
LQ0AAB4YM02FM1_SCFP00225
LQ0AEA8YJ19RM1_SCFP00111
CL5970Contig1P00017
CL2798Contig1P00063
LQ0AAB60YE08FM1_SCFP00306
CL1823Contig1P00712
CL5947Contig1P00440
LQ0AAB88YD21FM1_SCFP00224
LQ0AAB26YI07FM1_SCFP00331
CL5260Contig1P00306
CL97Contig1P01625
CL504Contig1P01409
CL1011Contig1P00365
LQ0AAB35YJ15FM1_SCFP00192
LQ0ADA19YD20RM1_SCFP00003
CL75Contig2P01793
LQ0AAB49YH07FM1_SCFP00485
LQ0AFA6YD18RM1_SCFP00073
LQ0AAB47YI10FM1_SCFP00432
CL4092Contig1P00554
CL5929Contig1P00029
LQ0AAB78YA11RM1_SCFP00406
LQ0AFA5YF06RM1_SCFP00027
CL13Contig5P00603
LQ0AAB3YJ21FM1_SCFP00406
CL5792Contig1P00095
CL462Contig1P00159
LQ0AAB1YO04RM1_SCFP00023
CL7006Contig1P00247
CL6776Contig1P00108
LQ0AAB21YH22FM1_SCFP00543
LQ0AAB21YL02FM1_SCFP00228
CL3270Contig1P00743
CL6559Contig1P00001
LQ0AAB49YC20FM1_SCFP00150
LQ0AFA7YL07RM1_SCFP00001
CL4157Contig1P00410
CL2453Contig1P00338
LQ0AFA1YJ11RM1_SCFP00052
CL1113Contig1P01274
CL480Contig1P00671
CL3212Contig1P00016
CL2719Contig1P00841
LQ0AAB38YK09FM1_SCFP00251
LQ0ADA22YN06RM1_SCFP00020
LQ0AAA17YA15FM1_SCFP00300
CL3197Contig1P00807
LQ0AAB57YP11FM1_SCFP00009
CL8Contig12P00595
CL5824Contig1P00203
CL224Contig2P01844
LQ0ADA17YJ21RM1_SCFP00007
LQ0AAB25YC22FM1_SCFP00544
LQ0AAB34YF13FM1_SCFP00139
CL5784Contig1P00042
CL2401Contig1P00877
LQ0AAB3YD18FM1_SCFP00178
LQ0AFA4YF02RM1_SCFP00423
LQ0AAB63YI18FM1_SCFP00243
LQ0AAB73YJ23RM1_SCFP00148
LQ0AAA14YG17FM1_SCFP00104
CL2748Contig1P00620
CL2615Contig1P00284
CL6313Contig1P00452
LQ0AAB30YH24FM1_SCFP00405
LQ0AAB66YO16RM1_SCFP00008
CL1991Contig1P00442
LQ0AAB2YM19FM1_SCFP00566
LQ0AAB32YG01FM1_SCFP00455
CL5251Contig1P00492
CL4080Contig1P00034
LQ0AAB49YC13FM1_SCFP00311
CL279Contig1P01459
CL4983Contig1P00332
CL462Contig1P00007
CL452Contig1P01059
LQ0ACA7YN01RM1_SCFP00228
LQ0AAB73YE17FM1_SCFP00458
CL7388Contig1P00519
CL4304Contig1P00419
CL1636Contig1P00194
LQ0AAB75YJ01FM1_SCFP00146
LQ0AAB28YH02FM1_SCFP00399
LQ0AAB13YI18FM1_SCFP00302
LQ0AAA11YG05FM1_SCFP00005
CL13Contig8P00759
CL6856Contig1P00276
CL5702Contig1P00002
LQ0AAB70YC10FM1_SCFP00014
CL1214Contig1P01269
CL4142Contig1P00899
CL1553Contig1P00287
LQ0AAB42YO14FM1_SCFP00448
CL1478Contig1P00336
CL4569Contig1P00316
CL6441Contig1P00722
CL6253Contig1P00234
CL616Contig1P01183
CL5578Contig1P00051
LQ0ADA2YM24RM1_SCFP00001
LQ0AAB2YM19FM1_SCFP00263
LQ0AAB88YD21FM1_SCFP00211
CL4093Contig1P00828
CL1895Contig1P00346
CL6203Contig1P00006
CL6596Contig1P00227
CL7395Contig1P00359
CL6463Contig1P00342
CL5398Contig1P00560
CL13Contig21P00922
LQ0AAB29YP07FM1_SCFP00226
LQ0AAB4YL06FM1_SCFP00135
LQ0AAB94YL05FM1_SCFP00417
LQ0AAB45YC22FM1_SCFP00142
LQ0AAB95YK09FM1_SCFP00518
LQ0AAB7YG13FM1_SCFP00249
CL7395Contig1P00126
CL5616Contig1P00437
LQ0AAB36YG05FM1_SCFP00264
CL1781Contig1P00975
LQ0AAB35YL03FM1_SCFP00287
LQ0AAB28YH02FM1_SCFP00314
LQ0AAB95YM23FM1_SCFP00195
LQ0AAB97YI02RM1_SCFP00298
CL5583Contig1P00598
CL9Contig2P00724
CL7776Contig1P00293
CL922Contig1P01551
LQ0ADA6YL12RM1_SCFP00059
CL6984Contig1P00319
CL13Contig23P00001
LQ0ACA11YP19RM1_SCFP00281
CL1399Contig1P00203
CL55Contig1P01765
CL4540Contig1P00297
ESV-1-186P00661
CL101Contig4P01140
CL13Contig14P02426
CL3407Contig1P00014
CL217Contig1P01397
LQ0AAB12YL22FM1_SCFP00186
CL6822Contig1P00641
LQ0AAB7YL22FM1_SCFP00093
CL5187Contig1P00377
LQ0AAB57YG07RM1_SCFP00195
LQ0AAB75YA10FM1_SCFP00206
CL3192Contig1P00386
LQ0AAB10YC08FM1_SCFP00463
LQ0AAA10YD14FM1_SCFP00247
LQ0AAA2YM15RM1_SCFP00106
CL538Contig1P01825
CL3407Contig1P00610
CL5239Contig1P00347
LQ0AAB101YN05FM1_SCFP00425
LQ0ADA12YC02RM1_SCFP00069
LQ0AAB101YH23RM1_SCFP00053
CL80Contig4P00848
CL6731Contig1P00301
CL3293Contig1P00121
CL5578Contig1P00047
CL5250Contig1P00051
LQ0AAB35YE15FM1_SCFP00498
CL2798Contig1P00045
CL1478Contig1P00120
LQ0AAB49YI11FM1_SCFP00380
CL6065Contig1P00781
CL5102Contig1P00385
CL4405Contig1P00778
CL7376Contig1P00034
CL6463Contig1P00330
CL7023Contig1P00502
LQ0ACA5YK14RM1_SCFP00083
LQ0AAB78YA11RM1_SCFP00409
LQ0ACA3YB06RM1_SCFP00355
CL570Contig3P00662
LQ0AAB5YK08FM1_SCFP00177
LQ0AAB48YA08FM1_SCFP00480
LQ0AAB92YK09FM1_SCFP00011
LQ0AAB86YB16RM1_SCFP00351
CL3523Contig1P00135
LQ0AAB9YK11FM1_SCFP00156
CL4275Contig1P00103
LQ0AAB42YE14FM1_SCFP00023
LQ0AAB100YJ06FM1_SCFP00328
LQ0ACA10YP21RM1_SCFP00263
LQ0AAB88YB03FM1_SCFP00328
LQ0AAB29YO13FM1_SCFP00512
CL7Contig7P01740
LQ0AAB18YK01FM1_SCFP00242
CL4048Contig1P00162
LQ0AAB64YE15FM1_SCFP00107
CL3375Contig1P00549
CL6240Contig1P00255
LQ0AAB1YK06RM1_SCFP00009
CL2065Contig1P01139
CL1368Contig1P00225
LQ0AAB96YK03FM1_SCFP00102
CL4111Contig1P00267
LQ0ABA1YG09FM1_SCFP00124
CL5Contig1P01378
LQ0AAB21YD15FM1_SCFP00618
LQ0AAB95YF23FM1_SCFP00041
LQ0AAB10YM08FM1_SCFP00080
CL7453Contig1P00190
LQ0AAB95YO04FM1_SCFP00202
LQ0AAB26YI07FM1_SCFP00327
LQ0AAB43YO03FM1_SCFP00265
LQ0AAB45YH18FM1_SCFP00371
CL3746Contig1P01075
LQ0AAB58YN05FM1_SCFP00224
CL4464Contig1P00211
LQ0AAB77YB05FM1_SCFP00063
CL280Contig2P00125
LQ0ACA5YK14RM1_SCFP00078
CL4569Contig1P00680
LQ0AAB88YP13FM1_SCFP00210
CL7231Contig1P00209
CL1Contig45P00001
LQ0AAB77YK14RM1_SCFP00175
CL2286Contig1P00803
LQ0AAB30YO13FM1_SCFP00371
CL2390Contig1P00332
CL657Contig1P01808
CL1370Contig1P00975
LQ0AAB47YD21FM1_SCFP00014
LQ0ADA1YH01FM1_SCFP00004
LQ0AAB47YG22FM1_SCFP00224
CL6519Contig1P00010
CL2673Contig1P00788
CL796Contig1P01033
CL5555Contig1P00532
CL4111Contig1P00133
LQ0AAB81YG11RM1_SCFP00005
CL6726Contig1P00527
CL3212Contig1P00586
CL2664Contig1P00108
LQ0AAB1YK07RM1_SCFP00419
LQ0AFA3YA13RM1_SCFP00200
CL5971Contig1P00101
CL7014Contig1P00504
LQ0AAA2YM15RM1_SCFP00088
ESV-1-187P00865
CL4777Contig1P00549
CL3357Contig1P00130
LQ0AAA14YI13FM1_SCFP00144
LQ0AAB65YN01FM1_SCFP00413
CL7Contig7P01747
CL3354Contig1P00019
CL6645Contig1P00004
CL698Contig1P01444
LQ0AAB49YB04FM1_SCFP00163
CL1496Contig1P00297
CL6169Contig1P00169
CL389Contig1P01695
LQ0AAB78YP07FM1_SCFP00073
LQ0AEA8YJ19RM1_SCFP00113
CL842Contig1P01132
CL3550Contig1P00332
CL3522Contig1P01017
CL6194Contig1P00196
LQ0AAB44YO12FM1_SCFP00298
LQ0AAB64YD19RM1_SCFP00001
LQ0AAB46YG10FM1_SCFP00421
LQ0AAB6YK05FM1_SCFP00082
CL2798Contig1P00055
CL681Contig1P01003
CL4957Contig1P00110
CL6728Contig1P00571
LQ0AAB54YO21FM1_SCFP00167
CL3856Contig1P00391
LQ0AAB41YA07FM1_SCFP00467
CL2961Contig1P00100
CL188Contig3P00512
LQ0AAB65YG19RM1_SCFP00135
CL4387Contig1P00581
LQ0AAB21YA02FM1_SCFP00578
LQ0AAB15YH23FM1_SCFP00277
LQ0AAB39YA08FM1_SCFP00036
CL5660Contig1P00491
LQ0AAB30YF10FM1_SCFP00376
LQ0AAB99YH06RM1_SCFP00380
CL55Contig3P00574
LQ0AAB36YK04FM1_SCFP00251
LQ0AAB12YD16FM1_SCFP00279
LQ0AAB102YD16RM1_SCFP00024
LQ0AAB1YG08FM1_SCFP00167
LQ0AAB22YH16FM1_SCFP00346
CL7373Contig1P00001
CL6041Contig1P00057
CL1551Contig1P00695
CL1154Contig1P00879
CL4281Contig1P00422
LQ0AAA8YG10FM1_SCFP00331
CL5990Contig1P00484
LQ0AAB54YF10RM1_SCFP00122
LQ0AAA2YC12FM1_SCFP00597
CL604Contig1P01157
CL538Contig1P02149
CL4600Contig1P00103
CL7540Contig1P00177
LQ0AAB36YB24FM1_SCFP00245
LQ0AAB24YN21FM1_SCFP00104
CL7327Contig1P00060
LQ0AAB76YK10RM1_SCFP00020
CL7409Contig1P00088
CL5976Contig1P00045
LQ0AEA8YC14RM1_SCFP00139
CL9Contig2P01194
LQ0AFA4YP10RM1_SCFP00032
LQ0AAB85YF07RM1_SCFP00003
CL558Contig1P00882
LQ0AAB3YM10FM1_SCFP00076
CL1481Contig1P00231
LQ0ADA17YJ22RM1_SCFP00025
CL291Contig2P00036
LQ0AAB52YH18RM1_SCFP00001
CL5528Contig1P00634
LQ0AAA5YK22FM1_SCFP00257
LQ0AAA18YO09FM1_SCFP00004
LQ0AEA6YO21RM1_SCFP00063
CL6319Contig1P00090
LQ0AAB92YJ10FM1_SCFP00311
CL3287Contig1P00521
LQ0AAB78YP13RM1_SCFP00009
LQ0AAB32YO07FM1_SCFP00131
CL3151Contig1P00568
LQ0AAB45YA08FM1_SCFP00298
LQ0AAB47YN12FM1_SCFP00075
CL1276Contig1P01151
CL6205Contig1P00432
CL711Contig1P01652
CL2899Contig1P00713
CL6366Contig1P00124
CL3624Contig1P00329
CL5680Contig1P00191
CL1194Contig1P02067
LQ0AAB46YF13FM1_SCFP00196
LQ0AAB25YA22FM1_SCFP00536
CL542Contig1P01970
LQ0AAB94YL05FM1_SCFP00472
LQ0AAB48YM24FM1_SCFP00548
LQ0AEA8YC10RM1_SCFP00436
LQ0ADA1YC12RM1_SCFP00299
CL5764Contig1P00192
CL4844Contig1P00275
CL5892Contig1P00225
CL7755Contig1P00591
LQ0AAB78YN10RM1_SCFP00040
CL6466Contig1P00031
LQ0AAB32YC17FM1_SCFP00581
LQ0AFA4YP10RM1_SCFP00018
LQ0AAB36YH14FM1_SCFP00132
LQ0AAB7YH12FM1_SCFP00188
LQ0AAB7YJ20FM1_SCFP00029
CL863Contig1P01834
LQ0AAB5YL11FM1_SCFP00383
CL2283Contig1P01123
CL5961Contig1P00136
LQ0AAB3YI12FM1_SCFP00327
CL224Contig2P01875
LQ0AAB11YL24FM1_SCFP00681
CL1587Contig1P00439
CL1Contig4P01273
CL4334Contig1P00005
LQ0AAB80YD13RM1_SCFP00011
CL3262Contig1P00195
LQ0AAB12YF10FM1_SCFP00392
LQ0AAB102YM23FM1_SCFP00328
LQ0AAB77YK14RM1_SCFP00049
CL3169Contig1P00690
LQ0AAB91YD08FM1_SCFP00388
CL1938Contig1P00156
LQ0AAB38YA19FM1_SCFP00355
CL6300Contig1P00907
LQ0AAB17YK02FM1_SCFP00455
LQ0AAA17YA15FM1_SCFP00003
LQ0AAB57YD21FM1_SCFP00071
CL334Contig2P00697
CL5400Contig1P00339
LQ0AAB53YM09RM1_SCFP00001
LQ0AAB23YD06FM1_SCFP00037
LQ0ADA17YJ22RM1_SCFP00026
LQ0AAB57YD21FM1_SCFP00070
CL3640Contig1P00517
CL4206Contig1P00057
LQ0AAB77YO17RM1_SCFP00035
CL5785Contig1P00065
CL3041Contig1P00833
LQ0AAB14YC17FM1_SCFP00368
LQ0AAB65YD05FM1_SCFP00170
LQ0ADA11YN10RM1_SCFP00299
CL7643Contig1P00201
CL805Contig3P00951
LQ0AAB48YF13FM1_SCFP00417
CL6065Contig1P00679
CL3508Contig1P00147
LQ0AAB31YG13FM1_SCFP00071
CL6829Contig1P00021
CL3887Contig1P01013
CL153Contig3P02120
LQ0AAB4YM12FM1_SCFP00149
LQ0ADA19YB22RM1_SCFP00255
CL4810Contig1P00651
CL2016Contig1P00596
CL558Contig1P01514
LQ0AAB42YN15FM1_SCFP00019
CL5009Contig1P00039
LQ0AAB76YN04FM1_SCFP00183
LQ0AAB98YL04RM1_SCFP00258
LQ0AAB28YC15FM1_SCFP00388
CL3972Contig1P00455
LQ0AAB24YJ11FM1_SCFP00261
LQ0AFA8YL14RM1_SCFP00138
CL3446Contig1P00463
CL6726Contig1P00173
CL3580Contig1P00884
CL6419Contig1P00001
LQ0ACA26YC01RM1_SCFP00050
CL3517Contig1P00589
LQ0AAB23YI05FM1_SCFP00450
CL1834Contig1P00678
CL7250Contig1P00217
LQ0AAB88YA23RM1_SCFP00130
LQ0AAB70YC10FM1_SCFP00006
LQ0AAA11YL01FM1_SCFP00177
LQ0AAB6YE06FM1_SCFP00435
CL6652Contig1P00033
LQ0AAB63YA08FM1_SCFP00430
CL6235Contig1P00432
LQ0AAA2YM15FM1_SCFP00158
CL4649Contig1P00671
LQ0AAB23YM08FM1_SCFP00081
CL2469Contig1P00127
CL3978Contig1P00206
CL3Contig3P00718
LQ0AAA9YF22FM1_SCFP00536
LQ0AAB99YB16FM1_SCFP00268
LQ0AAB81YG21FM1_SCFP00529
ESV-1-186P01024
LQ0AAB15YN14FM1_SCFP00134
LQ0AAB50YA04FM1_SCFP00204
CL390Contig2P00447
LQ0AAB37YO04FM1_SCFP00213
LQ0AAB23YI05FM1_SCFP00128
LQ0AAB18YE22FM1_SCFP00287
LQ0AAB45YC01FM1_SCFP00163
LQ0AAB57YG07RM1_SCFP00204
CL3968Contig1P00018
CL4375Contig1P00570
CL2745Contig1P00008
CL334Contig1P00620
CL1949Contig1P00360
CL5650Contig1P00568
LQ0AAB52YL16RM1_SCFP00144
CL4847Contig1P00352
CL6186Contig1P00039
LQ0AAB99YI11RM1_SCFP00215
CL6544Contig1P00406
CL7449Contig1P00697
LQ0AAB69YK19FM1_SCFP00054
LQ0AAB23YK23FM1_SCFP00048
LQ0AAB65YN19RM1_SCFP00313
LQ0AAB10YH02FM1_SCFP00357
CL2351Contig1P00032
LQ0AAB14YI10FM1_SCFP00310
CL3798Contig1P00089
LQ0AAB34YN24FM1_SCFP00211
CL3896Contig1P00250
CL7803Contig1P00185
LQ0AAB84YO05FM1_SCFP00068
CL4916Contig1P00392
CL7680Contig1P00630
CL2632Contig1P00353
CL5300Contig1P00079
LQ0AAB53YA08FM1_SCFP00501
LQ0AAB68YA24RM1_SCFP00413
CL9Contig2P00731
LQ0AAB47YE17FM1_SCFP00298
LQ0AAB40YK19FM1_SCFP00155
LQ0AFA8YJ14RM1_SCFP00197
LQ0AAB73YE17FM1_SCFP00087
CL4554Contig1P00392
LQ0AEA8YK08RM1_SCFP00005
CL6543Contig1P00363
LQ0AAB64YP17RM1_SCFP00004
CL5472Contig1P00074
LQ0AAA4YK20FM1_SCFP00435
LQ0AAB17YN17FM1_SCFP00455
CL5813Contig1P00047
CL7Contig12P00283
CL5560Contig1P00109
CL6337Contig1P00152
LQ0AAB28YI07FM1_SCFP00066
LQ0AAB61YG17RM1_SCFP00277
CL1461Contig1P00296
LQ0AAB9YJ22FM1_SCFP00246
LQ0AAB97YN06FM1_SCFP00325
LQ0AEA8YC14RM1_SCFP00142
LQ0AAB49YB04FM1_SCFP00157
LQ0ACA16YE16RM1_SCFP00157
CL5791Contig1P00061
CL3395Contig1P00050
CL6889Contig1P00409
CL6077Contig1P00045
CL108Contig1P02960
LQ0AAA5YO22FM1_SCFP00076
CL7431Contig1P00779
CL224Contig3P00332
CL5448Contig1P00342
LQ0AAB5YN17FM1_SCFP00470
LQ0AEA7YG21RM1_SCFP00001
LQ0AAB34YE24FM1_SCFP00326
LQ0AAB32YK07FM1_SCFP00007
LQ0AAB17YD09FM1_SCFP00429
LQ0AAB63YH04RM1_SCFP00268
CL745Contig2P01336
LQ0AAB52YE17FM1_SCFP00345
CL1305Contig1P01527
ESV-1-192P02191
CL6619Contig1P00047
LQ0AAB42YC09FM1_SCFP00079
CL4741Contig1P00003
CL5250Contig1P00179
CL5616Contig1P00415
LQ0AAB23YI13FM1_SCFP00243
LQ0AFA1YJ11RM1_SCFP00048
LQ0AAB88YD21RM1_SCFP00123
CL797Contig2P00995
LQ0AAB36YM17FM1_SCFP00296
CL7409Contig1P00183
CL7697Contig1P00296
LQ0AAB44YN16FM1_SCFP00218
CL5472Contig1P00188
LQ0AAB13YB22FM1_SCFP00534
LQ0AAB30YB11FM1_SCFP00190
LQ0AAB104YI03RM1_SCFP00044
LQ0AAB16YE24FM3_SCFP00313
LQ0AAB46YG19FM1_SCFP00203
LQ0AAB78YC20RM1_SCFP00353
CL1044Contig1P00996
LQ0AAB80YP13RM1_SCFP00121
CL7320Contig1P00376
CL13Contig1P01116
LQ0AAB81YG21FM1_SCFP00520
LQ0AAB4YM02FM1_SCFP00155
CL7202Contig1P00190
CL6601Contig1P00621
LQ0AAB37YK13FM1_SCFP00080
CL7382Contig1P00043
LQ0AAA17YD02FM1_SCFP00252
CL2317Contig2P00091
CL2749Contig1P00401
CL636Contig1P00681
CL5386Contig1P00048
LQ0AFA8YP05RM1_SCFP00003
CL3167Contig1P00517
CL462Contig3P00498
CL13Contig8P00735
CL1031Contig1P00371
CL7405Contig1P00001
LQ0AAB9YI06FM1_SCFP00455
CL113Contig1P02077
CL1306Contig1P01397
LQ0ADA6YJ08RM1_SCFP00056
LQ0AAB14YM22FM1_SCFP00513
LQ0AAB17YH24FM1_SCFP00372
CL2000Contig1P00881
CL7026Contig1P01002
LQ0AAB1YO15RM1_SCFP00210
CL1523Contig1P00963
LQ0ACA21YL20RM1_SCFP00094
LQ0ADA22YP09RM1_SCFP00135
LQ0AAB15YG11FM1_SCFP00123
LQ0ACA16YE16RM1_SCFP00186
CL7540Contig1P00412
LQ0AEA6YM12RM1_SCFP00240
CL1423Contig1P01450
LQ0AAB3YE20FM1_SCFP00209
CL1359Contig1P00293
CL128Contig1P02712
CL182Contig1P00015
CL5400Contig1P00050
CL523Contig3P01357
CL2470Contig1P00874
CL4702Contig1P00447
LQ0AAB74YC11RM1_SCFP00001
CL2872Contig1P00422
LQ0ADA1YP05RM1_SCFP00325
CL3782Contig1P00738
CL2244Contig1P00733
LQ0AAB46YF13FM1_SCFP00130
CL365Contig1P00655
CL279Contig1P01444
LQ0AAB24YD19FM1_SCFP00309
CL6011Contig1P00151
LQ0AAB60YE21FM1_SCFP00416
LQ0AAB42YJ16FM1_SCFP00468
CL3030Contig1P00532
CL1Contig54P00554
LQ0AAB76YN04FM1_SCFP00202
LQ0AAB47YM24FM1_SCFP00280
CL793Contig1P01085
CL5971Contig1P00095
LQ0AAB73YE17FM1_SCFP00095
CL2108Contig1P01206
CL1621Contig2P01682
LQ0AAB95YH01RM1_SCFP00212
CL2463Contig1P00630
LQ0AAB66YP11FM1_SCFP00008
LQ0AAB61YC14RM1_SCFP00014
CL5764Contig1P00418
LQ0AFA8YK20RM1_SCFP00092
LQ0AAB11YK02FM1_SCFP00563
CL6479Contig1P00444
LQ0ADA13YC23RM1_SCFP00169
LQ0AAB49YA21FM1_SCFP00242
LQ0AAB28YC02FM1_SCFP00178
CL447Contig1P01812
CL1692Contig2P00196
CL4163Contig1P01179
LQ0AAB1YO15RM1_SCFP00326
CL2575Contig1P00911
CL87Contig3P00006
CL6041Contig1P00324
LQ0AAB23YE07FM1_SCFP00211
CL914Contig1P00042
CL3026Contig1P00048
CL3992Contig1P00011
LQ0AAB9YJ22FM1_SCFP00240
CL7333Contig1P00489
CL656Contig1P01016
CL6924Contig1P00316
LQ0ACA3YG05RM1_SCFP00029
CL416Contig2P00255
LQ0AAB54YI16RM1_SCFP00253
CL3137Contig1P00786
LQ0AAB79YB16FM1_SCFP00127
CL2047Contig1P00619
LQ0AAB57YM20RM1_SCFP00207
CL178Contig1P01310
CL4049Contig1P00989
CL4846Contig1P00202
LQ0AAB9YL11FM1_SCFP00324
LQ0AAB61YE10FM1_SCFP00382
LQ0ACA25YJ04RM1_SCFP00247
CL5738Contig1P00366
LQ0AAB5YD07FM1_SCFP00367
CL7224Contig1P00137
CL3180Contig1P00661
LQ0AFA1YL09RM1_SCFP00250
CL1122Contig1P00776
LQ0AAB50YI16FM1_SCFP00038
CL5487Contig1P00383
LQ0AAB22YE18FM1_SCFP00573
LQ0AAA11YG05FM1_SCFP00001
LQ0AAA18YO09FM1_SCFP00138
CL1969Contig1P01226
CL2165Contig1P01066
CL261Contig1P00880
LQ0AAB7YB20FM1_SCFP00602
CL5601Contig1P00318
LQ0AAB1YK18FM1_SCFP00099
CL7Contig1P00034
CL1161Contig1P01457
CL581Contig1P01181
CL3701Contig1P00456
CL4783Contig1P00548
LQ0AAB77YB18FM1_SCFP00395
LQ0AAB33YC07FM1_SCFP00209
LQ0AAB30YO15FM1_SCFP00071
CL7703Contig1P00128
LQ0AAB43YO03FM1_SCFP00131
CL3046Contig1P00392
CL4730Contig1P00103
CL5631Contig1P00950
CL6461Contig1P00384
CL6071Contig1P00409
CL5949Contig1P00087
LQ0AAB44YI14FM1_SCFP00106
CL1030Contig1P00935
CL952Contig1P00019
CL3701Contig1P00486
CL2073Contig1P00610
CL122Contig8P00028
LQ0AAA1YN05RM1_SCFP00243
CL4060Contig1P00416
LQ0AAB46YO17FM1_SCFP00283
CL7682Contig1P00203
LQ0AAB54YO05RM1_SCFP00050
CL5466Contig1P00364
CL1461Contig1P00288
LQ0AAB40YO11FM1_SCFP00327
CL5851Contig1P00099
CL6641Contig1P00118
LQ0AAB104YG07RM1_SCFP00219
CL6495Contig1P00286
CL2026Contig1P00745
LQ0AAB2YB24FM1_SCFP00044
LQ0AFA4YI24RM1_SCFP00009
LQ0AAB25YA22FM1_SCFP00552
CL3513Contig1P01445
CL472Contig1P01111
LQ0AAB86YC05FM1_SCFP00089
LQ0AAB40YA16FM1_SCFP00580
CL4630Contig1P00238
LQ0AAB11YL24FM1_SCFP00025
LQ0AAB97YO12RM1_SCFP00319
CL2765Contig1P00679
LQ0AAB27YB05FM1_SCFP00189
CL668Contig1P00942
LQ0ACA10YP21RM1_SCFP00033
LQ0AAB60YK01FM1_SCFP00080
LQ0AAB37YO15FM1_SCFP00026
LQ0AFA4YF02RM1_SCFP00096
LQ0AAB2YC06FM1_SCFP00563
LQ0AAB97YI08FM1_SCFP00131
LQ0AAB23YG13FM1_SCFP00355
CL6443Contig1P00599
LQ0AAB88YA23FM1_SCFP00038
CL6185Contig1P00617
LQ0AAB87YM21FM1_SCFP00129
LQ0AAB28YI23FM1_SCFP00409
LQ0AAB50YM19FM1_SCFP00358
LQ0AAB14YG13FM1_SCFP00383
LQ0AAB13YB22FM1_SCFP00526
LQ0AAB73YM04FM1_SCFP00083
CL1964Contig1P00193
LQ0AAB25YP11FM1_SCFP00442
LQ0AAB14YI08FM1_SCFP00110
CL3297Contig1P00495
LQ0ADA22YN18RM1_SCFP00014
LQ0AAA3YO14FM1_SCFP00007
LQ0AAB7YK18FM1_SCFP00091
CL4408Contig1P00276
CL2491Contig1P00169
LQ0AAB12YB08FM1_SCFP00037
CL1606Contig1P00198
LQ0AAB15YK17FM1_SCFP00542
LQ0AAB102YJ08FM1_SCFP00300
CL555Contig1P01816
LQ0AAB1YP03FM1_SCFP00231
CL6407Contig1P00635
LQ0AAB82YC20FM1_SCFP00221
CL5042Contig1P00302
LQ0AAB12YK04FM1_SCFP00178
CL4783Contig1P00221
LQ0AAB18YI16FM1_SCFP00365
CL1092Contig1P01341
CL7555Contig1P00140
LQ0AAB64YC05FM1_SCFP00006
CL3030Contig1P00527
LQ0AAB25YI04FM1_SCFP00170
CL7543Contig1P00840
LQ0AAA14YC15FM1_SCFP00286
CL4961Contig1P00590
LQ0AAB103YP02FM1_SCFP00133
CL4931Contig1P00600
CL4910Contig1P00354
CL2401Contig1P00744
CL2371Contig1P00111
LQ0AAB4YM02FM1_SCFP00161
CL6728Contig1P00088
CL2266Contig1P00088
CL1Contig4P01271
CL82Contig1P00814
LQ0AAB77YK14RM1_SCFP00113
LQ0AAA22YJ20FM1_SCFP00003
LQ0AFA3YK08RM1_SCFP00036
CL3867Contig1P00477
CL8Contig13P00306
LQ0AAA18YJ01FM1_SCFP00588
CL704Contig1P01262
CL5116Contig1P00419
CL6419Contig1P00092
LQ0ADA4YC12RM1_SCFP00214
CL2427Contig1P00328
LQ0ACA5YK14RM1_SCFP00086
LQ0AAB17YH02FM1_SCFP00586
CL3471Contig1P00250
CL754Contig1P01387
CL805Contig2P00360
LQ0AAB22YI07FM1_SCFP00144
LQ0AAB83YA10FM1_SCFP00026
LQ0AEA2YH17RM1_SCFP00189
ESV-1-20P00589
CL570Contig3P00564
LQ0ACA4YK04RM1_SCFP00075
LQ0AAB1YD10RM1_SCFP00044
CL2788Contig1P00446
CL7395Contig1P00254
CL5813Contig1P00114
CL3670Contig1P00173
LQ0AAB32YD22FM1_SCFP00298
CL6267Contig1P00137
LQ0ACA11YK07RM1_SCFP00048
LQ0AAB46YM17FM1_SCFP00246
CL5240Contig1P00268
LQ0ADA20YI20RM1_SCFP00245
LQ0AAB78YA11RM1_SCFP00411
LQ0AAB41YA11FM1_SCFP00257
LQ0AAB30YO15FM1_SCFP00177
LQ0AAB3YD11FM1_SCFP00222
CL1053Contig1P00163
LQ0ADA22YG11RM1_SCFP00050
LQ0AAA10YK05FM1_SCFP00220
LQ0AAB96YK03FM1_SCFP00432
CL3909Contig1P00124
CL2958Contig1P00390
CL2492Contig1P00325
LQ0AAB6YE22FM1_SCFP00439
CL6Contig1P02622
CL5218Contig1P00316
CL2092Contig1P00167
CL2549Contig1P00126
CL2238Contig1P00546
LQ0AAB94YJ03RM1_SCFP00167
LQ0AAB76YJ08FM1_SCFP00338
CL2727Contig1P00751
CL7098Contig1P00701
CL409Contig1P01327
LQ0AAB48YA20FM1_SCFP00097
LQ0AAB28YP08FM1_SCFP00307
CL4275Contig1P00107
LQ0AAB63YI18FM1_SCFP00264
CL6305Contig1P00630
CL6284Contig1P00434
CL4983Contig1P00005
CL7454Contig1P00122
CL4092Contig1P00550
CL5954Contig1P00337
LQ0AAB44YN01FM1_SCFP00246
CL2975Contig1P01356
LQ0AAB5YJ18FM1_SCFP00005
LQ0AAB38YM21FM1_SCFP00199
CL1703Contig1P01081
LQ0ACA22YO23RM1_SCFP00049
CL5004Contig1P00712
LQ0AFA8YL14RM1_SCFP00134
CL1718Contig1P00913
LQ0AFA6YJ09RM1_SCFP00343
CL236Contig1P01236
CL5103Contig1P00161
LQ0AAB87YO10FM1_SCFP00070
LQ0AAB49YF06FM1_SCFP00320
LQ0AAB7YG14FM1_SCFP00056
LQ0AAB10YO10FM1_SCFP00598
LQ0AAB96YO15FM1_SCFP00083
CL755Contig1P02340
LQ0AAA8YH10FM1_SCFP00001
LQ0AAB90YL04FM1_SCFP00355
LQ0AAB94YA13FM1_SCFP00208
LQ0ADA18YG04RM1_SCFP00026
CL101Contig4P01367
CL7014Contig1P00499
LQ0AAB73YF04RM1_SCFP00284
LQ0AAB36YB24FM1_SCFP00237
CL6973Contig1P00157
LQ0AAB57YP11FM1_SCFP00021
LQ0AAA5YF13FM1_SCFP00001
CL3847Contig1P00098
CL7617Contig1P00543
CL2638Contig1P00602
CL64Contig3P00029
LQ0AAB74YC12FM1_SCFP00353
LQ0ACA19YJ08RM1_SCFP00391
LQ0AAB34YG03FM1_SCFP00075
CL3736Contig1P00183
LQ0AAB23YF11FM1_SCFP00594
LQ0AAB57YD21FM1_SCFP00072
LQ0AAB12YJ12FM1_SCFP00212
CL3462Contig1P01059
LQ0AAB72YF08FM1_SCFP00199
CL1256Contig1P01394
CL416Contig1P01044
CL8Contig10P00259
CL3099Contig1P00231
CL3634Contig1P00305
LQ0AAB35YK15FM1_SCFP00058
LQ0AAB5YD07FM1_SCFP00376
CL6266Contig1P00476
CL3911Contig1P00340
CL1718Contig1P00923
CL87Contig2P00599
LQ0AAB42YJ22FM1_SCFP00071
LQ0AAB22YM02FM1_SCFP00522
CL2839Contig1P00448
LQ0AAB57YB14FM1_SCFP00209
CL5349Contig1P00135
LQ0AAB24YI06FM1_SCFP00047
CL7745Contig1P00276
LQ0AAB2YH04FM1_SCFP00328
CL6541Contig1P00569
LQ0AAB38YB19FM1_SCFP00335
CL1750Contig1P00544
CL201Contig2P00561
LQ0AAB71YC11RM1_SCFP00408
CL13Contig8P00747
CL4282Contig1P00345
LQ0AAB53YM09RM1_SCFP00069
LQ0AAB90YF22FM1_SCFP00407
CL6354Contig1P00742
CL608Contig1P01223
CL5961Contig1P00217
CL1008Contig1P00210
LQ0AAB27YF10FM1_SCFP00168
CL5653Contig1P00402
LQ0AAB4YJ16FM1_SCFP00583
LQ0ACA24YO03RM1_SCF_LQP00007
CL3992Contig1P00259
CL4503Contig1P00163
CL4185Contig1P00403
LQ0AAB89YH15RM1_SCFP00237
CL3145Contig1P00674
LQ0AAB83YC11FM1_SCFP00321
LQ0AAB49YF06FM1_SCFP00331
LQ0AAB14YI05FM1_SCFP00363
CL1314Contig1P00954
CL1Contig42P00017
LQ0AAB76YI24RM1_SCFP00264
CL7379Contig1P00407
CL1712Contig1P01318
LQ0AAB45YM05FM1_SCFP00460
ESV-1-35P00068
LQ0AAB45YH18FM1_SCFP00373
CL3297Contig1P00960
LQ0ADA14YI19RM1_SCFP00076
CL3343Contig1P00046
CL3992Contig1P00265
LQ0AAB43YE07FM1_SCFP00214
LQ0AAB42YN15FM1_SCFP00036
CL4752Contig1P00276
LQ0AAB96YL06FM1_SCFP00019
CL902Contig1P01110
CL3216Contig1P00053
CL633Contig1P00502
LQ0AAB98YN17RM1_SCFP00192
LQ0AAB8YG20FM1_SCFP00480
CL4857Contig1P00231
LQ0AAB34YH23FM1_SCFP00093
CL7544Contig1P00172
CL7Contig9P00772
CL934Contig1P01598
LQ0AAB61YJ08RM1_SCFP00169
CL237Contig2P01624
LQ0AAB18YI16FM1_SCFP00112
LQ0AAB39YA08FM1_SCFP00084
CL1056Contig1P00159
LQ0AAB3YJ20FM1_SCFP00090
CL3742Contig1P00046
CL5638Contig1P00204
CL6823Contig1P00509
LQ0AFA4YI24RM1_SCFP00005
CL6288Contig1P00798
CL6664Contig1P00301
CL2616Contig1P00148
CL3011Contig1P00466
CL3326Contig1P00965
CL1175Contig1P01383
LQ0AAB50YM19FM1_SCFP00343
LQ0AAA6YJ14FM1_SCFP00164
LQ0AAB84YG06RM1_SCFP00008
CL3841Contig1P00070
CL4383Contig1P00296
LQ0AAB7YI08FM1_SCFP00433
CL4105Contig1P00594
LQ0AAB47YB22FM1_SCFP00115
CL916Contig1P01143
CL5777Contig1P00092
CL3446Contig1P00459
LQ0ADA3YK24RM1_SCFP00359
CL4041Contig1P00666
CL5882Contig1P00126
LQ0AFA8YF08RM1_SCFP00435
LQ0AAB5YA03FM1_SCFP00041
LQ0AAB28YF14FM1_SCFP00180
LQ0AAB12YK10FM1_SCFP00188
LQ0AAB76YN04FM1_SCFP00179
LQ0AAB1YO19RM1_SCFP00301
CL6894Contig1P00709
CL36Contig1P00922
LQ0AAB7YG13FM1_SCFP00544
CL1724Contig1P00587
LQ0AAB69YI11FM1_SCFP00166
CL2152Contig1P00240
CL6144Contig1P00032
LQ0AAB9YL16FM1_SCFP00251
LQ0AAB75YP05FM1_SCFP00031
LQ0AAB16YF24FM3_SCFP00077
LQ0AAB45YC22FM1_SCFP00009
CL1930Contig1P00253
LQ0AAB21YF10FM1_SCFP00507
LQ0AAB81YH06FM1_SCFP00218
CL1335Contig1P01765
LQ0AAB69YI04RM1_SCFP00001
CL5222Contig1P01057
LQ0AAB72YF08FM1_SCFP00165
CL6353Contig1P00212
LQ0AAB21YD04FM1_SCFP00433
CL5113Contig1P00670
LQ0AAB70YC10FM1_SCFP00048
CL4158Contig1P00832
CL934Contig1P01162
LQ0AAB9YD12FM1_SCFP00156
CL8Contig7P01526
CL861Contig1P01048
CL4991Contig1P00705
CL6470Contig1P00001
CL182Contig1P00011
LQ0ADA8YE10RM1_SCFP00137
LQ0AAB28YC09FM1_SCFP00248
CL6584Contig1P00002
CL323Contig1P01503
CL1591Contig1P00853
CL3112Contig1P01032
CL3059Contig1P00278
LQ0AAA7YM10FM1_SCFP00023
LQ0AAB98YJ02FM1_SCFP00104
CL3893Contig1P00091
CL7515Contig1P00202
LQ0AAB74YC01FM1_SCFP00455
CL2225Contig1P00249
CL5528Contig1P00028
LQ0AAB10YL18FM1_SCFP00334
CL2988Contig1P00231
LQ0ACA16YF05RM1_SCFP00059
LQ0AAB31YC09FM1_SCFP00434
LQ0AAB9YO13FM1_SCFP00512
CL651Contig1P00668
CL1558Contig1P01308
CL13Contig7P00402
CL6803Contig1P00123
LQ0AAB34YG03FM1_SCFP00079
CL13Contig21P00797
CL2427Contig1P00440
LQ0AAB95YA04RM1_SCFP00205
CL1574Contig1P00215
CL498Contig1P01044
LQ0ACA12YI24RM1_SCFP00005
LQ0AAB10YH20FM1_SCFP00535
CL2664Contig1P00030
CL2523Contig1P00506
CL4970Contig1P00031
LQ0AAB41YA07FM1_SCFP00009
CL122Contig8P00027
LQ0AAB102YK02FM1_SCFP00072
LQ0AAA20YG15FM1_SCFP00186
LQ0AAB18YE22FM1_SCFP00566
CL7008Contig1P00209
LQ0AAB26YH02FM1_SCFP00494
LQ0AAB95YF17FM1_SCFP00043
CL4960Contig1P00232
LQ0AAB23YG13FM1_SCFP00550
LQ0AAB34YH23FM1_SCFP00242
CL226Contig1P01009
CL3105Contig1P00195
LQ0AAB1YB19RM1_SCFP00521
CL1032Contig1P00146
CL805Contig2P00502
LQ0AAB86YG22RM1_SCFP00458
LQ0AGA1YA21RM1_SCFP00012
CL2761Contig1P00144
LQ0AAB87YM05RM1_SCFP00054
CL7119Contig1P00348
CL7Contig2P01099
CL5890Contig1P00499
CL5664Contig1P00253
LQ0AAA23YM13FM1_SCFP00089
CL3063Contig1P00206
CL18Contig1P00673
CL6392Contig1P00283
LQ0AAB7YK18FM1_SCFP00138
LQ0AAB35YF22FM1_SCFP00351
LQ0AAB34YF13FM1_SCFP00156
CL3777Contig1P00971
CL5741Contig1P00718
LQ0AAB104YP12FM1_SCFP00184
LQ0AAB32YC17FM1_SCFP00276
LQ0AAB1YB19FM1_SCFP00517
LQ0AAB12YD22FM1_SCFP00283
CL4815Contig1P00326
CL2295Contig1P01292
LQ0ADA10YB08RM1_SCFP00198
LQ0AAB29YP21FM1_SCFP00260
LQ0AAB76YB14FM1_SCFP00255
CL6152Contig1P00006
CL7567Contig1P00188
LQ0AAA16YA07FM1_SCFP00029
LQ0AAB87YP19RM1_SCFP00059
LQ0AAB11YK11FM1_SCFP00445
CL3112Contig1P00615
LQ0AAB14YO24FM1_SCFP00349
LQ0AAB10YE07FM1_SCFP00407
LQ0AFA2YG20RM1_SCFP00163
LQ0AAB18YD03FM1_SCFP00221
CL1Contig15P01296
LQ0AAB75YA11FM1_SCFP00103
LQ0AAB3YN12FM1_SCFP00083
CL2476Contig1P00150
LQ0AAB66YH12RM1_SCFP00331
CL7599Contig1P00629
CL416Contig1P00278
LQ0AAB25YE24FM1_SCFP00475
LQ0AAB48YI19FM1_SCFP00496
LQ0AAB77YP18RM1_SCFP00257
CL4414Contig1P00463
CL5675Contig1P00074
LQ0AAB14YI08FM1_SCFP00557
CL3068Contig1P00002
LQ0AAB57YG07RM1_SCFP00186
LQ0AAB22YK14FM1_SCFP00487
CL7675Contig1P00191
LQ0AAB85YF22FM1_SCFP00075
CL5199Contig1P00006
LQ0AAB71YO08RM1_SCFP00068
LQ0AAB74YD11FM1_SCFP00377
LQ0AAB9YC01FM1_SCFP00141
LQ0AAB82YD04RM1_SCFP00347
LQ0AFA8YL12RM1_SCFP00082
CL4169Contig1P00507
CL6571Contig1P00708
CL1170Contig1P01284
CL3633Contig1P00113
LQ0AAB57YG06RM1_SCFP00022
LQ0AAB6YM03FM1_SCFP00301
CL7Contig9P01160
CL6556Contig1P00009
CL166Contig1P01434
CL224Contig4P00360
LQ0AAB11YH01FM1_SCFP00403
LQ0AAB77YD12RM1_SCFP00261
CL3583Contig1P00107
CL3169Contig1P00445
CL464Contig2P00906
LQ0AEA6YO01RM1_SCFP00267
LQ0AFA8YP05RM1_SCFP00042
CL1348Contig1P00863
CL3921Contig1P00724
LQ0ADA9YM22RM1_SCFP00006
LQ0AAB27YG24FM1_SCFP00264
LQ0AAB77YO17RM1_SCFP00041
LQ0AAB29YP21FM1_SCFP00274
LQ0AAB5YM20FM1_SCFP00188
LQ0AAB47YB22FM1_SCFP00119
CL7016Contig1P00388
LQ0AAB43YE07FM1_SCFP00206
CL3572Contig1P00516
LQ0AAA17YA15FM1_SCFP00288
LQ0ACA17YH01RM1_SCFP00121
CL1724Contig1P00160
LQ0ADA8YE10RM1_SCFP00129
CL540Contig2P00459
LQ0ADA11YH07RM1_SCFP00537
LQ0AAB81YB21FM1_SCFP00473
LQ0AAB2YM15FM1_SCFP00364
CL4528Contig1P00103
CL4018Contig1P00421
LQ0AAB28YF14FM1_SCFP00231
CL5365Contig1P00317
LQ0AAB99YN11FM1_SCFP00468
LQ0AAB14YA01FM1_SCFP00129
LQ0AEA2YA02RM1_SCFP00026
CL7454Contig1P00129
CL3074Contig1P00706
LQ0AAB15YD03FM1_SCFP00065
CL7554Contig1P00351
CL5086Contig1P00591
CL1313Contig1P01016
CL1Contig29P00935
CL5866Contig1P00532
LQ0AAB38YP11FM1_SCFP00254
LQ0AAB9YJ22FM1_SCFP00261
LQ0ADA18YG04RM1_SCFP00001
CL5779Contig1P00169
CL3523Contig1P00110
CL2220Contig1P00914
CL6267Contig1P00141
LQ0ADA11YK13RM1_SCFP00046
CL4582Contig1P00850
LQ0AAB35YC21FM1_SCFP00183
LQ0AAB42YJ02FM1_SCFP00216
CL1977Contig1P00143
CL5900Contig1P00296
CL7465Contig1P00558
LQ0ADA12YH12RM1_SCFP00101
LQ0AAB87YH16FM1_SCFP00195
CL69Contig2P01505
LQ0ACA4YG02RM1_SCFP00136
LQ0AAB5YJ18FM1_SCFP00001
CL5861Contig1P00458
CL5240Contig1P00285
LQ0AAB96YA19FM1_SCFP00123
LQ0AAB92YI02RM1_SCFP00141
CL6946Contig1P00364
LQ0AAA8YN17FM1_SCFP00456
CL595Contig2P00705
CL2016Contig1P00586
CL645Contig1P01346
LQ0ADA22YN18RM1_SCFP00018
CL6596Contig1P00236
LQ0AAB35YF22FM1_SCFP00357
LQ0AAB87YK06FM1_SCFP00525
LQ0AAB104YG17FM1_SCFP00036
CL928Contig1P01439
CL695Contig1P01551
CL3400Contig1P00566
LQ0AAA4YE01FM1_SCFP00182
LQ0AAB54YD17FM1_SCFP00132
LQ0AAB76YD23FM1_SCFP00350
LQ0AAB22YJ07FM1_SCFP00260
LQ0AAB101YK08FM1_SCFP00249
LQ0AAB5YK08FM1_SCFP00440
LQ0AAB3YI12FM1_SCFP00316
CL5740Contig1P00134
CL2492Contig1P00313
CL6953Contig1P00288
CL3758Contig1P00477
LQ0AAB25YK15FM1_SCFP00622
CL286Contig1P01777
CL3640Contig1P00513
LQ0AAB74YL13RM1_SCFP00279
CL2160Contig1P00583
LQ0AAB38YJ13FM1_SCFP00209
CL462Contig4P00214
CL5289Contig1P00220
CL4405Contig1P00133
CL732Contig1P01397
CL2851Contig1P00507
CL2796Contig1P00312
CL2555Contig1P00442
CL805Contig2P00489
CL1554Contig1P00038
CL1610Contig1P01099
LQ0AAA6YJ03FM1_SCFP00292
CL3702Contig1P00197
LQ0AAA1YB06FM1_SCFP00180
CL5258Contig1P00154
LQ0AAB102YB14FM1_SCFP00220
LQ0AAB14YO24FM1_SCFP00252
CL4415Contig1P00550
CL3180Contig1P00614
CL2551Contig1P00263
CL5653Contig1P00503
CL1732Contig1P00961
LQ0AAB65YG19RM1_SCFP00140
LQ0AAB102YD16RM1_SCFP00037
CL1987Contig1P00538
LQ0AAB14YJ03FM1_SCFP00603
LQ0ACA3YH15RM1_SCFP00009
LQ0AAA14YG17FM1_SCFP00339
CL3352Contig1P00671
LQ0AAB30YN01FM1_SCFP00175
LQ0AAB40YJ16FM1_SCFP00297
LQ0AAB48YM24FM1_SCFP00543
LQ0AAB22YH16FM1_SCFP00228
LQ0AAA10YP11FM1_SCFP00040
CL4252Contig1P00001
LQ0AAB27YJ18FM1_SCFP00004
LQ0AAB58YH02FM1_SCFP00085
CL29Contig4P00434
LQ0AAB42YO14FM1_SCFP00460
CL6856Contig1P00177
LQ0AAB3YF02FM1_SCFP00417
LQ0ACA3YH15RM1_SCFP00012
CL5949Contig1P00080
LQ0AAB25YJ07FM1_SCFP00533
CL1008Contig1P00224
LQ0AAB97YF13FM1_SCFP00038
CL7372Contig1P00516
CL8Contig12P00608
LQ0AAB46YD08FM1_SCFP00414
LQ0AAA5YJ18FM1_SCFP00169
LQ0AAA23YM13FM1_SCFP00071
LQ0AAB21YD15FM1_SCFP00622
CL7434Contig1P00391
CL3798Contig1P00082
CL4383Contig1P00227
CL924Contig1P00707
CL2638Contig1P00767
LQ0AAB8YN04FM1_SCFP00486
CL757Contig1P00267
LQ0AAB7YH12FM1_SCFP00183
CL6181Contig1P00286
CL5365Contig1P00249
CL6041Contig1P00297
CL1068Contig1P00879
LQ0AAB80YE12FM1_SCFP00474
LQ0AAB63YH04FM1_SCFP00068
CL5403Contig1P00276
CL6571Contig1P00705
LQ0ACA13YG17RM1_SCFP00025
CL80Contig12P00240
LQ0AAB74YB21FM1_SCFP00269
CL7555Contig1P00156
LQ0AAB30YH24FM1_SCFP00423
CL2435Contig1P00597
CL2790Contig1P00063
CL182Contig1P00026
CL1073Contig1P00819
LQ0ACA21YJ17RM1_SCFP00005
CL3346Contig1P00006
LQ0AAB16YP01FM3_SCFP00471
CL411Contig1P01901
CL5949Contig1P00925
LQ0ACA6YK24RM1_SCFP00001
LQ0AAB42YK06FM1_SCFP00293
CL591Contig1P01622
CL2604Contig1P01328
CL4400Contig1P00209
CL805Contig2P00509
LQ0AAB27YF10FM1_SCFP00149
LQ0AAB37YJ23FM1_SCFP00509
CL636Contig2P00837
CL4169Contig1P00004
CL7257Contig1P00652
LQ0AAB71YB22FM1_SCFP00046
LQ0AAB61YH06RM1_SCFP00075
LQ0AAB15YP20FM1_SCFP00551
LQ0AAB1YO20RM1_SCFP00344
CL4970Contig1P00039
CL5906Contig1P00189
CL7210Contig1P00439
CL678Contig1P00571
LQ0AAB44YI14FM1_SCFP00137
CL4344Contig1P00438
LQ0AAB26YB03FM1_SCFP00041
CL613Contig1P00816
LQ0AAB6YA14FM1_SCFP00289
CL1680Contig1P00522
LQ0AAB22YI07FM1_SCFP00139
CL4696Contig1P00445
CL4041Contig1P00588
LQ0AAB74YC11RM1_SCFP00261
LQ0AFA3YJ15RM1_SCFP00079
CL570Contig3P01019
LQ0ADA6YL12RM1_SCFP00007
CL1219Contig1P00639
CL6098Contig1P00215
LQ0AAB44YI14FM1_SCFP00096
LQ0AAA20YG09FM1_SCFP00429
LQ0AAB11YO18FM1_SCFP00413
CL3769Contig1P00633
CL3640Contig1P00184
LQ0AAB32YP12FM1_SCFP00100
CL5755Contig1P00539
CL8Contig3P00570
CL1Contig55P00060
LQ0AAB86YM15RM1_SCFP00146
CL280Contig1P00924
LQ0AAB49YI11FM1_SCFP00389
LQ0AAB1YK05RM1_SCFP00339
LQ0ACA16YJ16RM1_SCFP00072
LQ0AAB47YC12FM1_SCFP00097
CL3471Contig1P00253
CL1348Contig2P00331
LQ0AAB13YB20FM1_SCFP00312
CL7703Contig1P00593
CL1176Contig1P00718
CL460Contig1P01057
CL1579Contig1P00982
LQ0AAA4YN18FM1_SCFP00606
CL1455Contig1P00161
CL13Contig23P00520
CL1Contig7P00575
CL5092Contig1P00134
CL1677Contig1P00638
LQ0AFA8YL12RM1_SCFP00105
CL88Contig1P03340
CL5161Contig1P00653
LQ0ACA13YF15RM1_SCFP00532
CL683Contig1P01956
CL3678Contig1P00317
CL1802Contig1P00191
CL7803Contig1P00120
CL719Contig1P01757
LQ0AAB21YL07FM1_SCFP00590
LQ0AAB15YN17FM1_SCFP00271
CL3590Contig1P00127
CL1751Contig1P00188
CL6632Contig1P00471
LQ0AAA21YG02FM1_SCFP00002
LQ0AAB103YK09FM1_SCFP00124
LQ0AAB24YB02FM1_SCFP00276
LQ0AAB12YH02FM1_SCFP00058
LQ0AAA4YN23FM1_SCFP00014
LQ0AAB30YB11FM1_SCFP00010
CL1616Contig1P01383
LQ0AAB12YN05FM1_SCFP00342
LQ0AAB13YE01FM1_SCFP00590
CL6463Contig1P00298
LQ0ACA26YC01RM1_SCFP00033
LQ0AAB44YN01FM1_SCFP00254
CL7527Contig1P00174
LQ0AAA16YK23FM1_SCFP00635
LQ0AAB40YF19FM1_SCFP00370
LQ0AAB39YA22FM1_SCFP00463
LQ0AAB2YG22FM1_SCFP00008
LQ0AAB48YO04FM1_SCFP00489
CL1185Contig1P01001
LQ0AAA1YH15FM1_SCFP00585
LQ0AAB71YB19FM1_SCFP00308
CL7287Contig1P00050
CL7Contig14P01549
CL80Contig6P00018
CL4730Contig1P00100
LQ0AAB9YD22FM1_SCFP00180
CL291Contig3P00496
CL1498Contig1P01587
LQ0AAB87YK06FM1_SCFP00249
LQ0AAB25YG03FM1_SCFP00566
CL6803Contig1P00137
LQ0AAB101YF09RM1_SCFP00067
LQ0AAB4YC22FM1_SCFP00251
CL4318Contig1P00023
LQ0AAB64YP17RM1_SCFP00090
CL188Contig2P00128
LQ0AAB7YI21FM1_SCFP00007
LQ0AAB6YN13FM1_SCFP00069
LQ0AAB44YD11FM1_SCFP00182
LQ0AAB98YI01FM1_SCFP00454
CL1071Contig1P01638
CL6619Contig1P00368
CL5382Contig1P00314
LQ0ACA3YG05RM1_SCFP00031
LQ0AAB54YO05RM1_SCFP00312
CL1438Contig1P00079
LQ0AAB40YK19FM1_SCFP00503
CL5939Contig1P00056
LQ0AAB49YH07FM1_SCFP00521
LQ0AEA6YH12RM1_SCFP00229
LQ0ACA3YG05RM1_SCFP00036
LQ0AAB101YN05FM1_SCFP00410
CL1339Contig1P01025
LQ0AAA1YA08RM1_SCFP00442
CL4440Contig1P00479
LQ0AAB71YI11RM1_SCFP00271
LQ0AAA21YB07FM1_SCFP00101
LQ0AAB7YC15FM1_SCFP00084
LQ0ACA6YE15RM1_SCFP00117
CL22Contig1P01201
CL59Contig2P01744
CL4776Contig1P01039
LQ0AAA3YO14FM1_SCFP00014
LQ0AAB12YB08FM1_SCFP00233
CL1296Contig1P00338
LQ0AAB39YL23FM1_SCFP00237
CL179Contig1P01936
LQ0AAB17YH12FM1_SCFP00485
CL2828Contig1P00564
LQ0AAB6YO17FM1_SCFP00458
LQ0AAB99YH06RM1_SCFP00426
CL6285Contig1P00497
CL5413Contig1P00353
CL8Contig2P01630
CL7342Contig1P00035
CL6571Contig1P00477
LQ0AEA6YO21RM1_SCFP00042
LQ0AAB34YH09FM1_SCFP00009
LQ0AAB21YJ14FM1_SCFP00292
LQ0AAB31YE14FM1_SCFP00027
CL3990Contig1P00925
LQ0AAB50YE17FM1_SCFP00276
LQ0AAA8YG10FM1_SCFP00289
CL6905Contig1P00173
CL2470Contig1P01238
CL6632Contig1P00464
CL4300Contig1P00447
LQ0AAB33YC13FM1_SCFP00444
LQ0AFA5YO20RM1_SCFP00194
LQ0AFA1YJ11RM1_SCFP00057
CL75Contig4P01128
CL2888Contig1P00970
LQ0AAB87YH09RM1_SCFP00201
LQ0AAB81YK07FM1_SCFP00290
LQ0AAB60YL06RM1_SCFP00099
LQ0AAB12YL22FM1_SCFP00384
LQ0ADA11YK15RM1_SCFP00047
CL7411Contig1P00129
CL4429Contig1P00410
LQ0AAB66YM19RM1_SCFP00171
LQ0AAB81YG11RM1_SCFP00121
LQ0AAB54YJ01FM1_SCFP00001
LQ0AEA9YG21RM1_SCFP00355
CL390Contig2P00513
LQ0AAA11YL01FM1_SCFP00297
CL2043Contig1P01198
CL7223Contig1P00017
CL5347Contig1P00101
LQ0AAB38YM15FM1_SCFP00437
CL3972Contig1P00690
CL3387Contig1P00852
CL315Contig1P01104
LQ0AEA8YA14RM1_SCFP00228
LQ0AAB50YM19FM1_SCFP00365
LQ0AAB77YD16RM1_SCFP00177
LQ0AAB15YN14FM1_SCFP00191
LQ0AAB81YK07FM1_SCFP00302
LQ0AAB16YP15FM3_SCFP00031
LQ0AAB60YE21FM1_SCFP00409
CL1328Contig1P00687
LQ0AAB49YK13FM1_SCFP00420
CL1289Contig1P01147
CL2414Contig1P01003
LQ0ADA10YJ11RM1_SCFP00044
LQ0AAB99YF18RM1_SCFP00031
LQ0AAB22YL22FM1_SCFP00393
CL7120Contig1P00166
CL150Contig1P01290
LQ0AAB84YO05FM1_SCFP00453
LQ0AAB99YI11RM1_SCFP00008
CL3089Contig1P00863
LQ0AAB25YB14FM1_SCFP00318
LQ0AAB4YJ10FM1_SCFP00442
CL6733Contig1P00017
CL6849Contig1P00073
LQ0AAB99YG22FM1_SCFP00271
LQ0ADA11YE06RM1_SCFP00133
CL7244Contig1P00138
CL6811Contig1P00336
LQ0AAB24YO07FM1_SCFP00159
CL6481Contig1P00576
LQ0AAB43YO03FM1_SCFP00173
LQ0ACA22YO23RM1_SCFP00238
LQ0AAB22YP12FM1_SCFP00354
CL2385Contig1P00433
CL1Contig23P01406
CL3435Contig1P00462
CL367Contig1P00588
LQ0AAB6YN05FM1_SCFP00382
LQ0AAB21YA02FM1_SCFP00572
CL2439Contig1P00134
LQ0AAA11YG11FM1_SCFP00196
CL1370Contig1P00344
LQ0AAB91YG03RM1_SCFP00072
CL3857Contig1P00904
CL5864Contig1P00447
LQ0ADA19YJ04RM1_SCFP00008
CL558Contig1P00694
LQ0AAB95YM23FM1_SCFP00209
LQ0AAB12YJ12FM1_SCFP00226
CL902Contig1P01323
CL1348Contig2P00344
CL768Contig1P01166
CL4976Contig1P00914
CL2558Contig1P00746
CL4691Contig1P00130
CL4351Contig1P00529
CL2505Contig1P00561
LQ0AAB61YD03RM1_SCFP00007
LQ0AAA3YD07FM1_SCFP00537
LQ0AAB89YI02FM1_SCFP00118
LQ0AFA7YF11RM1_SCFP00001
LQ0AAB28YN12FM1_SCFP00219
CL2343Contig1P01255
LQ0AAB46YB17FM1_SCFP00039
LQ0AAB24YD19FM1_SCFP00319
CL7581Contig1P00261
CL745Contig1P00504
CL3028Contig1P00526
LQ0AAB39YA20FM1_SCFP00551
CL122Contig8P00023
CL6391Contig1P00070
CL13Contig20P01119
LQ0AAB28YO11FM1_SCFP00348
CL6876Contig1P00015
CL819Contig1P01464
LQ0ADA22YI01RM1_SCFP00055
CL5181Contig1P00210
LQ0AAB5YD07FM1_SCFP00394
CL5171Contig1P00231
LQ0AEA3YI18RM1_SCFP00048
LQ0ADA13YL09RM1_SCFP00044
LQ0AAB91YG03RM1_SCFP00083
LQ0AAB48YA08FM1_SCFP00181
CL5029Contig1P00613
CL3331Contig1P01112
LQ0AAB95YM23FM1_SCFP00202
LQ0AAB92YC10FM1_SCFP00501
LQ0AAB32YD22FM1_SCFP00302
LQ0AAB1YO20FM1_SCFP00651
LQ0AAB88YD21RM1_SCFP00127
LQ0AAB46YD08FM1_SCFP00435
LQ0AAB43YE07FM1_SCFP00210
LQ0ACA3YG05RM1_SCFP00033
LQ0AAB23YO11FM1_SCFP00077
LQ0ADA10YL12RM1_SCFP00209
CL2544Contig2P00504
LQ0AAA8YN17FM1_SCFP00454
CL5479Contig1P00080
CL1096Contig1P00013
CL1Contig5P01104
CL2351Contig1P00015
CL324Contig1P01505
CL1Contig1P01474
CL952Contig2P00499
LQ0ACA12YP21RM1_SCFP00139
CL5460Contig1P00583
CL4224Contig1P00688
CL708Contig1P01240
LQ0AAB9YN19FM1_SCFP00235
CL4599Contig1P00271
CL2676Contig1P00805
CL1621Contig2P01414
LQ0AAB100YK08FM1_SCFP00030
CL1025Contig1P01281
LQ0AAB11YF05FM1_SCFP00413
LQ0AAB52YO19FM1_SCFP00335
LQ0AAB70YP21FM1_SCFP00090
CL4530Contig1P00130
LQ0AAA14YI13FM1_SCFP00153
LQ0AAB73YB20RM1_SCFP00154
CL773Contig1P00667
CL3569Contig1P00172
LQ0AAB54YG17RM1_SCFP00125
LQ0AAB101YH23RM1_SCFP00055
CL1239Contig1P00426
CL676Contig1P01657
LQ0AAB40YO11FM1_SCFP00265
CL6592Contig1P00527
CL2203Contig1P00549
LQ0AAB46YO17FM1_SCFP00380
LQ0AAB95YN21RM1_SCFP00165
CL168Contig1P01132
LQ0AAB14YE02FM1_SCFP00381
CL1913Contig1P00970
CL2177Contig1P01006
CL5978Contig1P00083
LQ0ACA8YM14RM1_SCFP00117
LQ0AAB92YC13FM1_SCFP00042
LQ0ACA5YF24RM1_SCFP00101
CL1172Contig1P00854
CL1817Contig1P00403
LQ0ADA21YE15RM1_SCFP00001
CL1433Contig1P00700
LQ0AAB54YC19FM1_SCFP00217
CL3916Contig1P00963
CL6394Contig1P00407
CL4582Contig1P00112
LQ0AAB18YM10FM1_SCFP00264
CL349Contig1P00705
CL3678Contig1P00329
CL3493Contig1P00487
LQ0AAB54YF10RM1_SCFP00001
LQ0AAA3YF04FM1_SCFP00047
LQ0AAA1YI05RM1_SCFP00409
CL759Contig1P01010
CL2730Contig1P00674
CL7243Contig1P00323
LQ0AAB42YH20FM1_SCFP00316
LQ0AAB91YH10FM1_SCFP00051
CL3511Contig1P00378
LQ0AAB1YO04RM1_SCFP00276
CL6181Contig1P00300
LQ0AAB8YN04FM1_SCFP00218
CL5921Contig1P00202
CL559Contig1P00879
CL5267Contig1P00245
CL7220Contig1P00061
CL2286Contig1P00562
CL5845Contig1P00221
LQ0AAB35YK15FM1_SCFP00189
LQ0AGA1YF12RM1_SCFP00301
LQ0AFA8YK20RM1_SCFP00129
LQ0AAB31YM01FM1_SCFP00404
CL101Contig5P01456
CL7302Contig1P00253
CL13Contig17P00260
CL4983Contig1P00487
CL270Contig1P02076
LQ0AAB43YP12FM1_SCFP00157
LQ0AAB87YH23RM1_SCFP00129
CL6344Contig1P00224
CL1188Contig1P01115
CL4390Contig1P00197
LQ0AAB48YO04FM1_SCFP00477
CL2356Contig1P01412
LQ0AAB24YP14FM1_SCFP00333
LQ0ACA1YL07RM1_SCFP00072
LQ0AAB13YG19FM1_SCFP00250
LQ0AAB18YF13FM1_SCFP00601
LQ0AAB96YI24FM1_SCFP00014
CL1151Contig1P00043
CL1621Contig2P01013
LQ0AAB34YH15FM1_SCFP00426
CL5578Contig1P00063
CL3550Contig1P00324
CL3935Contig1P00349
LQ0AAB90YJ21RM1_SCFP00333
LQ0AAB15YP08FM1_SCFP00248
CL5292Contig1P00268
LQ0AAB96YI24FM1_SCFP00023
LQ0AAB103YB04FM1_SCFP00098
LQ0AAB103YB04FM1_SCFP00064
CL1753Contig1P00967
LQ0AAB5YE11FM1_SCFP00490
CL3987Contig1P00045
CL3430Contig1P00615
CL4408Contig1P00268
LQ0AAB48YO16FM1_SCFP00377
CL5931Contig1P00308
LQ0AAB30YK18FM1_SCFP00005
LQ0AAB7YO18FM1_SCFP00345
CL13Contig20P00891
LQ0AAB31YM15FM1_SCFP00374
CL4720Contig1P00394
LQ0ABA1YE07FM1_SCFP00068
CL7008Contig1P00213
LQ0AAB37YK13FM1_SCFP00072
LQ0AAB92YK09FM1_SCFP00003
CL3232Contig1P00159
CL5102Contig1P00402
LQ0ACA3YB06RM1_SCFP00259
CL1440Contig1P01378
LQ0AAB34YG02FM1_SCFP00135
LQ0AAB48YN05FM1_SCFP00554
CL6Contig3P01972
LQ0AAB61YM09FM1_SCFP00047
CL3769Contig1P00160
LQ0AAB36YH24FM1_SCFP00186
CL2Contig1P00094
CL2305Contig1P01088
CL3341Contig1P00570
LQ0ACA7YN01RM1_SCFP00235
LQ0ACA21YJ17RM1_SCFP00001
LQ0AAB49YK10FM1_SCFP00530
LQ0AAB13YA01FM1_SCFP00269
CL6728Contig1P00642
LQ0ACA26YC01RM1_SCFP00041
LQ0AAB17YH24FM1_SCFP00343
CL1323Contig1P00019
CL1Contig4P01276
LQ0ACA14YD05RM1_SCFP00127
LQ0AAB104YD06RM1_SCFP00387
CL7729Contig1P00170
CL7776Contig1P00570
LQ0AAB81YG11RM1_SCFP00196
LQ0AAB65YL19RM1_SCFP00065
CL6967Contig1P00014
LQ0AAA1YN05RM1_SCFP00284
LQ0AAB39YE09FM1_SCFP00353
CL3665Contig1P00084
CL107Contig4P00662
LQ0AAB63YB22FM1_SCFP00142
CL3175Contig1P00522
CL456Contig1P01019
LQ0AAB76YK10RM1_SCFP00189
CL60Contig1P01002
LQ0AAB92YK09FM1_SCFP00043
CL1107Contig1P00535
CL99Contig1P01383
CL847Contig1P01071
CL2759Contig1P00007
LQ0AAB39YA20FM1_SCFP00561
LQ0ACA10YL09RM1_SCFP00035
CL7705Contig1P00210
CL5813Contig1P00281
LQ0AAB65YE15FM1_SCFP00084
CL3099Contig1P00506
CL662Contig1P00291
CL2600Contig1P00565
LQ0AAB35YH16FM1_SCFP00294
LQ0AAB95YG17RM1_SCFP00270
CL7167Contig1P00709
CL3493Contig1P00266
CL87Contig3P00263
CL7342Contig1P00076
CL7454Contig1P00119
LQ0AAB3YH02FM1_SCFP00391
CL2748Contig1P00163
CL3033Contig1P00296
CL13Contig21P01528
CL2796Contig1P00316
LQ0AAB1YK07RM1_SCFP00427
CL1289Contig1P00701
ESV-1-15P00099
CL3388Contig1P00550
LQ0AAB24YJ11FM1_SCFP00271
LQ0ADA22YN06RM1_SCFP00028
LQ0AAB58YK05FM1_SCFP00003
CL5049Contig1P00022
LQ0ACA22YO14RM1_SCFP00072
CL878Contig1P00092
LQ0AAB25YJ07FM1_SCFP00519
LQ0AAB34YF13FM1_SCFP00160
CL3257Contig1P00958
CL3169Contig1P00204
CL7473Contig1P00186
LQ0ADA7YF20RM1_SCFP00001
CL619Contig1P00675
CL4096Contig1P00834
LQ0AAB53YM09RM1_SCFP00003
LQ0AAA4YE14FM1_SCFP00653
LQ0AAB17YK02FM1_SCFP00463
CL1040Contig1P01520
CL3408Contig1P00387
CL1Contig16P00828
CL3854Contig1P00148
CL1782Contig1P00613
LQ0AAB27YF10FM1_SCFP00158
LQ0AEA1YP01FM1_SCFP00092
CL2371Contig1P00681
LQ0AAB12YK04FM1_SCFP00587
CL2458Contig1P00907
CL4698Contig1P00805
CL5836Contig1P00232
LQ0AAB22YJ20FM1_SCFP00376
CL3804Contig1P01101
CL809Contig1P00131
CL6011Contig1P00154
CL5777Contig1P00097
CL3Contig4P00727
CL7758Contig1P00566
LQ0AAB4YC22FM1_SCFP00625
LQ0AAB97YA16RM1_SCFP00202
LQ0AAA14YH09FM1_SCFP00217
CL6876Contig1P00019
LQ0AAA2YD18RM1_SCFP00290
CL5954Contig1P00339
CL1547Contig1P00981
CL5334Contig1P00761
CL364Contig1P01399
CL1092Contig1P01393
CL1172Contig1P00320
CL2961Contig2P00012
LQ0AAB15YE15FM1_SCFP00166
LQ0AAB16YF24FM3_SCFP00064
LQ0AAB67YK04FM1_SCFP00139
CL3277Contig1P00587
LQ0AAB81YH06FM1_SCFP00430
LQ0AAB26YL08FM1_SCFP00315
LQ0AAB104YD06RM1_SCFP00254
CL5437Contig1P00190
LQ0AAB103YI15RM1_SCFP00001
LQ0AAB30YM15FM1_SCFP00149
CL4314Contig1P00520
LQ0AAB25YG03FM1_SCFP00552
CL3787Contig1P00039
LQ0AAB26YP10FM1_SCFP00001
CL1814Contig1P00635
CL1214Contig1P00454
CL13Contig5P00936
CL2160Contig1P00574
CL4033Contig1P00446
CL6499Contig1P00007
LQ0AAA22YJ20FM1_SCFP00217
CL1690Contig1P01485
CL3168Contig1P00307
LQ0ACA3YH15RM1_SCFP00017
LQ0AAB11YK02FM1_SCFP00556
LQ0AAB23YI23FM1_SCFP00536
LQ0AAB12YB08FM1_SCFP00095
CL2379Contig1P00010
LQ0AAB54YB23RM1_SCFP00135
LQ0AAB57YI07FM1_SCFP00081
LQ0AAB10YA16FM1_SCFP00167
CL1779Contig1P01068
LQ0ACA14YD05RM1_SCFP00097
LQ0AAB38YB09FM1_SCFP00095
CL45Contig1P01618
CL329Contig1P01991
LQ0AAB54YC19FM1_SCFP00224
CL5472Contig1P00432
CL404Contig1P00763
CL7581Contig1P00249
CL6260Contig1P00254
CL2498Contig1P01288
LQ0ADA11YK13RM1_SCFP00053
LQ0AAB83YA10FM1_SCFP00038
CL1214Contig1P00670
CL4086Contig1P00583
CL2371Contig1P00102
CL2382Contig1P00925
CL6181Contig1P00291
CL1623Contig1P01710
CL5057Contig1P00435
LQ0AAB40YI22FM1_SCFP00286
CL7773Contig1P00340
LQ0AAB44YO12FM1_SCFP00431
LQ0AAB54YG17RM1_SCFP00123
CL88Contig1P03334
LQ0AAB15YF16FM1_SCFP00399
CL5165Contig1P00824
CL7535Contig1P00068
LQ0AAB22YH12FM1_SCFP00316
CL1807Contig1P00994
CL224Contig2P00919
LQ0AAA5YE16FM1_SCFP00406
CL6269Contig1P00068
LQ0AAA5YG17FM1_SCFP00120
CL8Contig13P00160
LQ0AEA8YL01RM1_SCFP00152
CL1032Contig1P00150
LQ0ADA22YG20RM1_SCFP00105
LQ0AFA6YM10RM1_SCFP00367
CL960Contig1P00506
CL6698Contig1P00467
LQ0AAB21YG14FM1_SCFP00051
CL3168Contig1P00215
CL4033Contig1P00726
LQ0AAB90YF22FM1_SCFP00382
LQ0AGA1YA21RM1_SCFP00017
CL702Contig1P00800
CL7244Contig1P00050
LQ0AAB16YE24FM3_SCFP00306
LQ0AAB4YM05FM1_SCFP00336
LQ0AAB65YD05FM1_SCFP00168
LQ0AAB37YC07FM1_SCFP00127
CL1558Contig1P01078
CL7Contig1P00630
CL40Contig2P02718
LQ0AAB18YL01FM1_SCFP00335
CL75Contig5P00154
LQ0AAB7YH11FM1_SCFP00437
CL182Contig3P00945
sctg1_201-106000-106500-WP00159
LQ0AAB42YK15FM1_SCFP00096
CL1134Contig1P00090
LQ0AAB33YB14FM1_SCFP00446
LQ0AAB58YE20FM1_SCFP00047
LQ0AAB23YI05FM1_SCFP00540
LQ0AAB77YK14RM1_SCFP00095
LQ0AAB74YF05FM1_SCFP00183
LQ0AAB23YM08FM1_SCFP00070
LQ0AEA4YH13RM1_SCFP00298
LQ0ACA12YP15RM1_SCFP00001
LQ0AAB57YC02RM1_SCFP00258
CL2555Contig1P01706
LQ0AAB97YA16RM1_SCFP00216
CL5137Contig1P00410
LQ0AAB98YE24RM1_SCFP00209
LQ0AAB53YH01RM1_SCFP00326
CL7723Contig1P00363
LQ0AAB15YH04FM1_SCFP00176
CL3488Contig1P00649
CL978Contig1P01175
LQ0AAB17YK02FM1_SCFP00443
CL6658Contig1P00553
CL4895Contig1P00146
LQ0AAA10YP11FM1_SCFP00044
CL5405Contig1P00449
LQ0AAA23YA03FM1_SCFP00145
CL452Contig1P01586
LQ0AAB1YO20RM1_SCFP00111
CL1529Contig1P00558
LQ0AAB72YP21FM1_SCFP00116
CL303Contig1P01038
CL7621Contig1P00007
LQ0AAB91YD08FM1_SCFP00224
LQ0AAB87YM05RM1_SCFP00063
LQ0ADA13YC23RM1_SCFP00152
CL1957Contig1P01157
LQ0AAB81YA10FM1_SCFP00407
LQ0AEA3YD18RM1_SCFP00403
LQ0AAB78YN10RM1_SCFP00057
LQ0AAB47YB22FM1_SCFP00125
LQ0AAB15YD14FM1_SCFP00198
CL6345Contig1P00324
LQ0AAB46YD04FM1_SCFP00102
CL285Contig1P03870
LQ0ADA12YO24RM1_SCFP00232
LQ0AAB45YM05FM1_SCFP00144
LQ0AAB1YB19FM1_SCFP00573
CL4296Contig1P00169
LQ0AAB24YN21FM1_SCFP00474
LQ0AAB12YK10FM1_SCFP00048
CL1Contig33P00012
CL4836Contig1P00262
CL224Contig3P01130
LQ0AAB100YO15FM1_SCFP00431
LQ0AAB27YM18FM1_SCFP00354
CL1445Contig1P00929
LQ0AAB18YN14FM1_SCFP00534
LQ0ADA21YE08RM1_SCFP00361
CL2683Contig1P00612
CL6742Contig1P00045
LQ0AAB88YG13FM1_SCFP00425
LQ0AAB3YD11FM1_SCFP00264
CL6071Contig1P00563
ESV-1-91P00395
LQ0AAB42YM05FM1_SCFP00591
CL30Contig2P01118
CL1574Contig1P01334
CL3600Contig1P00629
LQ0AAB78YE06RM1_SCFP00282
LQ0AAB12YP04FM1_SCFP00299
CL568Contig1P00089
CL1937Contig1P01026
CL122Contig5P00354
LQ0AFA4YK21RM1_SCFP00039
CL6500Contig1P00584
CL26Contig1P01441
LQ0ADA11YK13RM1_SCFP00021
CL7290Contig1P00564
CL5593Contig1P01072
CL6054Contig1P00428
LQ0AAB80YE17FM1_SCFP00145
CL676Contig1P01526
CL4865Contig1P00453
LQ0AAB9YN19FM1_SCFP00242
LQ0AAA10YK05FM1_SCFP00198
CL5378Contig1P00069
CL2609Contig1P00173
CL3192Contig1P00381
LQ0AAB96YJ01RM1_SCFP00003
CL3027Contig1P00183
CL4753Contig1P00135
CL5010Contig1P00372
CL1125Contig1P00056
LQ0AAA19YF07FM1_SCFP00457
LQ0AAB38YB09FM1_SCFP00074
LQ0AAB80YD13RM1_SCFP00022
CL3669Contig1P00001
CL309Contig1P02097
CL5990Contig1P00206
CL1880Contig1P00190
LQ0AAB63YB22FM1_SCFP00129
LQ0AFA8YP05RM1_SCFP00159
CL1Contig15P01118
LQ0AAB41YH04FM1_SCFP00031
LQ0AAB34YJ06FM1_SCFP00376
LQ0ADA19YJ04RM1_SCFP00048
LQ0AAB75YJ01FM1_SCFP00124
ESV-1-61P00160
CL2839Contig1P00363
LQ0ADA6YL12RM1_SCFP00003
LQ0AAB5YN11FM1_SCFP00082
LQ0AAB46YL11FM1_SCFP00493
LQ0AAB11YB16FM1_SCFP00458
LQ0AAB79YC12RM1_SCFP00336
CL1323Contig1P00240
LQ0AAB48YI23FM1_SCFP00488
CL3989Contig1P00021
LQ0AAB4YB09FM1_SCFP00418
LQ0AFA3YJ15RM1_SCFP00245
CL3352Contig1P00602
LQ0AAB8YB20FM1_SCFP00227
LQ0AAB88YD21FM1_SCFP00072
LQ0AFA7YG17RM1_SCFP00217
LQ0AAB99YP22RM1_SCFP00192
LQ0AAB14YP16FM1_SCFP00001
LQ0AAB33YB18FM1_SCFP00045
LQ0AAB30YB07FM1_SCFP00390
CL4049Contig1P01053
CL6134Contig1P00397
CL2758Contig1P00864
LQ0AAB46YF01FM1_SCFP00084
CL759Contig1P01223
LQ0AAB48YN05FM1_SCFP00235
CL4666Contig1P00258
CL6Contig2P01881
LQ0AAB102YK08RM1_SCFP00095
CL88Contig1P03328
CL6442Contig1P00226
LQ0AAB7YM21FM1_SCFP00279
LQ0AAA12YM19FM1_SCFP00005
LQ0AFA4YF02RM1_SCFP00284
CL7302Contig1P00237
CL486Contig2P00417
CL3940Contig1P01074
CL2747Contig1P00954
CL3757Contig1P00883
sctg1_116-70300-70600-WP00001
LQ0AEA9YE01RM1_SCFP00190
CL824Contig1P00760
LQ0AAB52YH18RM1_SCFP00032
CL4358Contig1P00883
CL5204Contig1P00367
CL902Contig1P01511
LQ0AAB43YE02FM1_SCFP00160
CL6863Contig1P00276
CL570Contig3P01199
CL2025Contig1P00212
CL1343Contig1P01973
LQ0AAB5YG09FM1_SCFP00370
CL204Contig1P00637
LQ0AAB49YB04FM1_SCFP00372
CL18Contig1P00701
LQ0AAB104YG07RM1_SCFP00216
LQ0AAB64YF03RM1_SCFP00280
CL6353Contig1P00061
CL1774Contig1P00525
CL2743Contig1P00835
LQ0ADA8YJ11RM1_SCFP00368
LQ0ACA25YP02RM1_SCFP00007
CL6339Contig1P00390
CL4935Contig1P00528
CL6017Contig1P00202
CL3455Contig1P00136
CL7220Contig1P00078
LQ0AAA5YP04FM1_SCFP00141
LQ0AAB100YJ16FM1_SCFP00089
LQ0ADA8YK06RM1_SCFP00020
LQ0AAB86YP08RM1_SCFP00124
CL7113Contig1P00404
CL416Contig2P00199
CL8Contig11P00061
LQ0ADA9YD10RM1_SCFP00026
LQ0ADA17YL16RM1_SCFP00010
LQ0AAB61YE10FM1_SCFP00378
LQ0AAB16YF24FM3_SCFP00070
LQ0ADA6YJ08RM1_SCFP00041
LQ0AEA5YJ03RM1_SCFP00292
CL3939Contig1P00542
CL5958Contig1P00577
CL86Contig1P01619
LQ0AAB30YI01FM1_SCFP00055
LQ0AAB68YD15RM1_SCFP00361
LQ0AAA22YG23FM1_SCFP00221
LQ0AAB18YK01FM1_SCFP00050
LQ0AAB21YJ22FM1_SCFP00339
LQ0ADA16YP02RM1_SCFP00072
LQ0AAB95YF23FM1_SCFP00034
LQ0AAB40YE11FM1_SCFP00310
LQ0ACA26YP13RM1_SCFP00229
CL7130Contig1P00634
LQ0AAB72YN18FM1_SCFP00316
LQ0ACA3YB06RM1_SCFP00254
CL5833Contig1P00093
LQ0AFA3YB13RM1_SCFP00265
CL620Contig1P01722
LQ0AAB67YP24RM1_SCFP00128
ESV-1-15P00086
LQ0AAB93YG12FM1_SCFP00089
LQ0AAB65YF18FM1_SCFP00069
CL517Contig1P00582
LQ0AAB100YJ06FM1_SCFP00134
LQ0AAB26YB03FM1_SCFP00187
CL2214Contig1P00517
CL4584Contig1P00638
LQ0ADA17YJ21RM1_SCFP00001
LQ0AAB61YE17FM1_SCFP00009
CL4220Contig1P00389
CL1232Contig1P01275
LQ0AAB46YP18FM1_SCFP00019
LQ0AAB26YP10FM1_SCFP00089
LQ0AAB98YI01FM1_SCFP00442
CL6849Contig1P00070
LQ0ABA1YC13FM1_SCFP00275
LQ0AAB21YG14FM1_SCFP00065
LQ0ACA14YM12RM1_SCFP00153
LQ0AAB22YG20FM1_SCFP00435
CL3089Contig1P00767
LQ0AAB75YH02RM1_SCFP00083
CL4431Contig1P00243
CL6968Contig1P00561
CL881Contig1P00016
LQ0AAB96YI24FM1_SCFP00019
LQ0AAB26YI24FM1_SCFP00531
CL7742Contig1P00728
LQ0AAB42YK20FM1_SCFP00140
LQ0ACA10YL09RM1_SCFP00013
CL5716Contig1P00928
LQ0AAA9YK12FM1_SCFP00428
LQ0AAB39YL23FM1_SCFP00421
CL5921Contig1P00200
CL7495Contig1P00261
LQ0AAB4YO15FM1_SCFP00271
LQ0AAA14YH09FM1_SCFP00154
CL6305Contig1P00642
LQ0ADA22YP09RM1_SCFP00139
CL5071Contig1P00643
CL2633Contig1P00126
CL6288Contig1P00715
LQ0AAB79YO12FM1_SCFP00360
CL6439Contig1P00282
LQ0AAB83YC04FM1_SCFP00029
LQ0AAB91YO13RM1_SCFP00148
CL1Contig14P00369
LQ0AAB97YP17RM1_SCFP00224
LQ0AAB36YC05FM1_SCFP00008
LQ0AAB21YB12FM1_SCFP00586
CL3733Contig1P00153
LQ0AAB11YL10FM1_SCFP00494
LQ0AAB43YN05FM1_SCFP00067
CL5030Contig1P00088
CL5504Contig1P00191
CL3537Contig1P00761
CL3458Contig1P01141
CL1465Contig1P00494
LQ0AAB38YO11FM1_SCFP00239
LQ0AAB49YH11FM1_SCFP00197
LQ0AAB38YA16FM1_SCFP00042
LQ0AAA1YI05RM1_SCFP00439
CL5026Contig1P01250
CL2302Contig1P00511
LQ0AAB1YD10RM1_SCFP00041
CL6639Contig1P00138
LQ0AAB1YO02RM1_SCFP00007
CL1Contig7P00216
LQ0AAB27YK16FM1_SCFP00077
CL4218Contig1P00148
CL5631Contig1P00279
CL5687Contig1P00086
LQ0AAA8YE17FM1_SCFP00443
LQ0ACA25YP02RM1_SCFP00005
CL59Contig2P02235
LQ0AAB57YC02RM1_SCFP00090
CL3165Contig1P00457
CL1758Contig1P01090
CL2235Contig1P00062
CL4170Contig1P00540
CL3323Contig1P00349
CL5994Contig1P00042
CL6895Contig1P00251
LQ0AAB57YM17RM1_SCFP00280
CL1Contig35P00841
LQ0AAB100YJ03RM1_SCFP00239
CL905Contig1P01469
CL217Contig1P01153
LQ0AAB12YJ12FM1_SCFP00208
CL1Contig51P00196
LQ0AAB71YH03RM1_SCFP00193
CL4275Contig1P00122
CL3315Contig1P00469
LQ0AAB90YK21RM1_SCFP00202
CL4762Contig1P00267
LQ0AAB3YF02FM1_SCFP00434
CL1303Contig1P00946
LQ0AAB100YK14FM1_SCFP00063
LQ0AAB5YN12FM1_SCFP00584
CL2130Contig1P00499
CL1932Contig1P00684
LQ0AAB76YF11FM1_SCFP00087
LQ0AAB47YB22FM1_SCFP00117
LQ0AAB61YA05FM1_SCFP00157
CL1564Contig1P01712
CL6533Contig1P00419
CL3826Contig1P00628
LQ0AAA8YJ02FM1_SCFP00037
LQ0AAB104YL23RM1_SCFP00183
CL2872Contig1P00405
CL554Contig1P02336
CL64Contig1P00212
LQ0AAB88YL12RM1_SCFP00052
LQ0AAB40YI07FM1_SCFP00257
LQ0AAB53YC23FM1_SCFP00049
CL5975Contig1P00546
LQ0AAB79YO21FM1_SCFP00455
LQ0AAB68YD15RM1_SCFP00364
CL69Contig3P00073
LQ0AAB73YF04RM1_SCFP00291
LQ0AAB41YA11FM1_SCFP00048
LQ0AAB98YI05RM1_SCFP00083
CL5623Contig1P00087
LQ0ACA25YP02RM1_SCFP00010
CL3942Contig1P00250
CL1338Contig1P00085
CL6742Contig1P00056
LQ0ADA19YE16RM1_SCFP00088
CL3648Contig1P00312
LQ0AAB14YI10FM1_SCFP00317
LQ0AAB18YO04FM1_SCFP00042
LQ0AAB28YB22FM1_SCFP00010
CL7535Contig1P00135
LQ0AAB91YD08FM1_SCFP00413
LQ0AAB101YP13FM1_SCFP00336
LQ0AAB24YI01FM1_SCFP00227
LQ0AAB2YE12FM1_SCFP00373
LQ0AAB34YB08FM1_SCFP00108
CL2782Contig1P00155
CL5839Contig1P00323
CL3700Contig1P00730
LQ0AAA21YB07FM1_SCFP00201
LQ0AAB28YC09FM1_SCFP00308
LQ0AAB57YD21FM1_SCFP00075
LQ0AAB73YF23FM1_SCFP00023
LQ0AAB36YH11FM1_SCFP00188
CL4028Contig1P01062
CL1Contig31P01226
LQ0ACA23YI20RM1_SCFP00246
CL7Contig12P00672
LQ0ADA14YI19RM1_SCFP00053
CL3939Contig1P00545
CL5484Contig1P00672
CL1473Contig1P00214
LQ0AAB46YF01FM1_SCFP00203
LQ0AAB13YK16FM1_SCFP00418
CL863Contig1P01352
CL4198Contig1P00183
CL4044Contig1P00621
CL6863Contig1P00298
CL4180Contig1P00157
LQ0ADA17YE03RM1_SCFP00406
CL1638Contig1P00353
LQ0AAB18YF04FM1_SCFP00253
CL1005Contig2P00313
CL3395Contig1P00060
CL769Contig1P00765
CL711Contig1P00951
CL1752Contig1P00664
LQ0AAB21YP03FM1_SCFP00568
CL6733Contig1P00003
CL6519Contig1P00003
LQ0AAB26YJ19FM1_SCFP00105
CL7028Contig1P00729
CL3293Contig1P00313
LQ0AAA4YE14FM1_SCFP00511
LQ0AAB81YI02RM1_SCFP00011
CL7080Contig1P00432
LQ0AAB34YG02FM1_SCFP00169
CL3096Contig1P00141
LQ0AAB68YB22FM1_SCFP00140
CL2641Contig1P00682
CL2230Contig1P00430
CL2411Contig1P00825
CL13Contig14P01791
CL3893Contig1P00019
LQ0ACA3YH15RM1_SCFP00007
LQ0AAB1YO20RM1_SCFP00350
LQ0AAB30YO20FM1_SCFP00104
CL796Contig1P01043
CL6324Contig1P00095
LQ0AAB24YK03FM1_SCFP00277
LQ0AAB78YB09FM1_SCFP00222
LQ0AAB78YO22RM1_SCFP00099
CL5479Contig1P00092
LQ0AAB96YK16RM1_SCFP00020
LQ0AAB52YL16RM1_SCFP00137
LQ0AAB88YP08FM1_SCFP00344
CL4288Contig1P00704
CL5227Contig1P00707
CL1131Contig1P00852
CL7118Contig1P00556
LQ0AAB91YC03RM1_SCFP00200
CL523Contig3P01440
LQ0ACA21YB10RM1_SCFP00069
CL7Contig10P00735
CL542Contig1P01990
CL453Contig1P00845
CL55Contig1P01950
LQ0AAA14YO08FM1_SCFP00135
LQ0AAB87YO10RM1_SCFP00419
CL2132Contig1P00286
LQ0AEA8YA14RM1_SCFP00331
CL6590Contig1P00023
CL535Contig1P01432
CL4225Contig1P00483
CL2351Contig1P00023
CL5990Contig1P00551
LQ0AAB3YH02FM1_SCFP00001
CL2751Contig1P00858
CL1193Contig1P00213
CL6889Contig1P00414
LQ0AAB92YC10FM1_SCFP00494
LQ0AAB75YB14RM1_SCFP00020
CL5081Contig1P00520
LQ0AAB72YA07FM1_SCFP00032
LQ0AAB23YJ07FM1_SCFP00369
LQ0AAA1YK11FM1_SCFP00248
CL483Contig1P00866
LQ0ACA11YH12RM1_SCFP00371
CL7791Contig1P00045
CL4281Contig1P00775
LQ0AAB74YB21FM1_SCFP00277
CL4992Contig1P00513
CL3204Contig1P00744
CL5332Contig1P00735
LQ0AFA8YJ14RM1_SCFP00125
LQ0AAB61YB22RM1_SCFP00030
CL4954Contig1P00009
CL224Contig4P00045
CL11Contig2P01047
LQ0AAB57YF11FM1_SCFP00339
LQ0AAB34YH23FM1_SCFP00253
LQ0AAB25YK15FM1_SCFP00632
LQ0AAB38YM21FM1_SCFP00194
CL904Contig1P01427
LQ0AAB51YA03FM1_SCFP00021
LQ0AAB65YF24RM1_SCFP00242
CL334Contig1P00455
CL4983Contig1P00206
LQ0AAB78YN10RM1_SCFP00053
CL4185Contig1P00375
CL1366Contig1P01054
LQ0AAB104YO15FM1_SCFP00397
CL558Contig1P01832
CL7568Contig1P00002
LQ0AAB65YF18FM1_SCFP00370
CL4344Contig1P00546
CL3543Contig1P00163
CL4670Contig1P00041
LQ0AAB83YA10FM1_SCFP00042
CL3665Contig1P00080
LQ0AAB2YK24FM1_SCFP00432
CL5579Contig1P00224
CL520Contig1P00846
LQ0AAB41YH04FM1_SCFP00322
LQ0AAB23YG05FM1_SCFP00173
CL3980Contig1P00278
CL1938Contig1P00144
LQ0AAB36YB05FM1_SCFP00266
CL2761Contig1P00390
LQ0AAA20YA18FM1_SCFP00352
CL1348Contig1P00889
LQ0AAB70YE19RM1_SCFP00013
CL3729Contig1P00383
LQ0AAB56YP17FM1_SCFP00089
CL2253Contig1P00349
LQ0AAB79YG16RM1_SCFP00132
CL3354Contig1P00131
CL550Contig1P00893
CL21Contig1P01452
CL5772Contig1P00249
CL6500Contig1P00579
LQ0AAB42YG02FM1_SCFP00506
LQ0AFA3YK24RM1_SCFP00100
CL7367Contig1P00482
CL3640Contig1P00509
CL7345Contig1P00396
LQ0AAB35YD08FM1_SCFP00220
LQ0AAB74YN16FM1_SCFP00232
CL2824Contig1P00584
LQ0AAB66YO16RM1_SCFP00023
CL224Contig4P00275
CL475Contig1P01399
LQ0ADA14YD06RM1_SCFP00041
LQ0AAB77YB10RM1_SCFP00052
LQ0AAB80YE17FM1_SCFP00176
LQ0AFA7YM05RM1_SCFP00035
CL1794Contig1P00362
LQ0AAB9YN19FM1_SCFP00246
CL2473Contig1P00148
LQ0AAB72YK14RM1_SCFP00055
CL2317Contig2P00385
CL1244Contig1P00609
LQ0ACA13YE08RM1_SCFP00381
LQ0AAA21YI02FM1_SCFP00067
LQ0AAB102YD16RM1_SCFP00067
CL1005Contig1P01348
LQ0ACA14YK08RM1_SCFP00509
CL5438Contig1P00421
LQ0AAB47YD18FM1_SCFP00117
CL2856Contig1P01316
CL6364Contig1P00190
CL1551Contig1P00612
CL4729Contig1P00196
CL7761Contig1P00145
LQ0AEA1YP01FM1_SCFP00124
LQ0AAB1YL02RM1_SCFP00212
CL7390Contig1P00016
CL3427Contig1P00151
CL4926Contig1P00211
CL3033Contig1P00706
CL5492Contig1P00286
LQ0AAB35YL15FM1_SCFP00428
CL2970Contig1P00884
CL2969Contig1P00275
CL897Contig1P01750
CL7376Contig1P00106
CL280Contig1P00819
CL79Contig1P01441
LQ0AAB94YC19RM1_SCFP00108
CL2672Contig1P00434
CL1Contig17P01565
CL5739Contig1P00167
LQ0AAB61YD21RM1_SCFP00141
CL4993Contig1P00468
CL4296Contig1P00913
CL5958Contig1P00235
LQ0AAA8YE17FM1_SCFP00403
CL2843Contig1P00090
LQ0AAB35YH13FM1_SCFP00070
LQ0ADA20YK16RM1_SCFP00455
LQ0ACA16YB20RM1_SCFP00282
CL291Contig2P00394
CL2918Contig1P00636
LQ0AAB25YI04FM1_SCFP00257
CL2811Contig1P00302
CL5492Contig1P00381
CL2573Contig1P00904
CL7719Contig1P00141
CL5112Contig1P00571
CL2138Contig1P00092
LQ0AAB60YB22FM1_SCFP00114
LQ0AAB58YD16RM1_SCFP00330
CL6069Contig1P00578
LQ0ADA13YJ24RM1_SCFP00147
CL1978Contig1P00890
LQ0AAB38YF23FM1_SCFP00427
LQ0AAB74YD11FM1_SCFP00273
LQ0AAA3YF04FM1_SCFP00052
CL3489Contig1P00122
LQ0AAA16YH20FM1_SCFP00011
CL4517Contig1P00480
LQ0AAB48YN07FM1_SCFP00092
CL1Contig38P01711
LQ0AAB9YI06FM1_SCFP00442
CL462Contig2P00255
CL469Contig1P00416
LQ0ACA20YG12RM1_SCFP00061
CL367Contig1P00771
LQ0AAA15YM17FM1_SCFP00046
LQ0AAB33YP13FM1_SCFP00335
CL5696Contig1P00112
LQ0AAB95YF23RM1_SCFP00040
LQ0AAB84YM19FM1_SCFP00532
CL217Contig1P01026
LQ0AAB40YA23FM1_SCFP00232
LQ0AAB14YI10FM1_SCFP00321
LQ0ADA22YN18RM1_SCFP00016
CL770Contig1P02084
CL3764Contig1P00479
CL3665Contig1P00089
LQ0ACA19YH06RM1_SCFP00049
LQ0AAB39YA20FM1_SCFP00571
CL6898Contig1P00051
CL4431Contig1P00345
LQ0AAB47YD06FM1_SCFP00194
LQ0AAB53YK02RM1_SCFP00156
CL1750Contig1P00767
CL7759Contig1P00742
LQ0AAB84YJ22RM1_SCFP00221
CL7Contig1P00342
CL1012Contig1P00715
CL5792Contig1P00018
CL87Contig2P00675
LQ0AAB50YE04FM1_SCFP00055
CL7104Contig1P00849
LQ0AAB33YE08FM1_SCFP00001
LQ0AAB24YK03FM1_SCFP00389
CL1953Contig1P00721
CL4214Contig1P00276
LQ0AAB48YI23FM1_SCFP00111
LQ0AAB75YP05FM1_SCFP00119
LQ0AAA14YO08FM1_SCFP00428
CL226Contig1P00924
LQ0ADA21YC16RM1_SCFP00066
LQ0AFA7YL07RM1_SCFP00045
LQ0AAB9YM02FM1_SCFP00185
LQ0AFA1YH01RM1_SCFP00087
CL3004Contig1P00024
LQ0AAB23YI13FM1_SCFP00323
CL891Contig1P01283
LQ0AAB1YF19FM1_SCFP00505
CL511Contig1P00885
LQ0AAB58YK09RM1_SCFP00153
CL2388Contig1P00322
LQ0AAB34YK20FM1_SCFP00264
CL3550Contig1P00317
LQ0AAB46YD08FM1_SCFP00440
CL1Contig44P00205
LQ0AAB30YF07FM1_SCFP00410
LQ0AAB47YG19FM1_SCFP00138
LQ0AAB5YA03FM1_SCFP00045
LQ0AAB63YA22FM1_SCFP00475
CL5503Contig1P00561
CL4793Contig1P00087
CL741Contig1P00931
sctg1_256-110400-110800-WP00264
CL704Contig1P00902
LQ0AAB68YD15RM1_SCFP00062
CL6894Contig1P00684
LQ0AAA9YK12FM1_SCFP00423
CL3145Contig1P00781
LQ0AFA7YL07RM1_SCFP00009
CL1860Contig1P01098
CL5755Contig1P00531
LQ0AAB63YH04FM1_SCFP00040
CL7008Contig1P00081
CL4018Contig1P00603
LQ0AAB37YM15FM1_SCFP00312
LQ0AAB49YA21FM1_SCFP00255
CL7565Contig1P00354
LQ0AAB1YH20FM1_SCFP00165
LQ0ADA14YB14RM1_SCFP00184
LQ0AAB61YD16RM1_SCFP00032
CL5239Contig1P00401
CL5309Contig1P00121
CL13Contig2P01269
CL5125Contig1P00240
LQ0AAB74YN16FM1_SCFP00211
CL1012Contig1P00727
LQ0AAB4YN13FM1_SCFP00404
CL6688Contig1P00464
CL2968Contig1P00840
LQ0AAB10YP23FM1_SCFP00031
CL4735Contig1P01021
CL1594Contig1P00346
LQ0AAB24YG07FM1_SCFP00219
LQ0AAB38YB09FM1_SCFP00091
CL1407Contig2P01390
CL7403Contig1P00144
CL914Contig1P00222
CL122Contig3P01040
CL4423Contig1P00612
CL1618Contig1P00192
CL3303Contig1P00291
CL4850Contig1P00076
LQ0AAB54YN03FM1_SCFP00309
LQ0AAB69YO09RM1_SCFP00070
LQ0AAB80YG09RM1_SCFP00020
CL1843Contig1P00033
LQ0AAB22YI07FM1_SCFP00135
CL6446Contig1P00229
LQ0AAB33YC02FM1_SCFP00495
CL2796Contig1P00314
LQ0AAB90YK22RM1_SCFP00204
CL689Contig1P01807
CL570Contig2P00758
CL6Contig2P02010
CL1067Contig1P00749
CL5680Contig1P00794
CL1831Contig1P01436
LQ0AAB21YJ07FM1_SCFP00484
CL2641Contig1P00613
LQ0AFA6YK20RM1_SCFP00077
LQ0AAB28YO23FM1_SCFP00390
CL4146Contig1P00017
LQ0AAB1YI13RM1_SCFP00212
CL1391Contig2P00544
CL2854Contig1P00308
LQ0AAB25YH15FM1_SCFP00001
LQ0AAB73YF04RM1_SCFP00300
CL6011Contig1P00158
LQ0ADA14YI19RM1_SCFP00154
LQ0AAA4YN23FM1_SCFP00076
LQ0AAB77YI10RM1_SCFP00205
LQ0AAB46YP18FM1_SCFP00402
LQ0AAA2YM15RM1_SCFP00252
LQ0AAB81YE23RM1_SCFP00180
LQ0AAB102YJ08FM1_SCFP00321
CL1Contig45P00115
LQ0ACA17YH01RM1_SCFP00114
CL6185Contig1P00622
CL3703Contig1P00095
CL110Contig1P01854
LQ0AFA7YM05RM1_SCFP00020
CL2407Contig1P00638
LQ0AAB1YK10RM1_SCFP00182
LQ0AAB44YA11FM1_SCFP00176
LQ0AAB2YB24FM1_SCFP00605
LQ0AAB40YJ02FM1_SCFP00328
CL4056Contig1P01078
LQ0AAB32YM14FM1_SCFP00449
CL5281Contig1P00340
LQ0ACA11YK07RM1_SCFP00039
LQ0AAB9YM24FM1_SCFP00017
LQ0AAA16YA07FM1_SCFP00040
CL3939Contig1P00538
LQ0AAB99YN22FM1_SCFP00072
LQ0ACA26YC01RM1_SCFP00024
CL5976Contig1P00168
LQ0AAB58YA06RM1_SCFP00201
CL7506Contig1P00505
CL2801Contig1P00155
LQ0AAB2YN14FM1_SCFP00591
CL7202Contig1P00116
CL746Contig1P00965
LQ0AAB58YE20FM1_SCFP00038
LQ0AAA14YG17FM1_SCFP00353
CL4108Contig1P00335
CL7814Contig1P00443
CL6829Contig1P00038
CL291Contig4P00531
CL463Contig1P01248
CL1Contig3P01354
CL4139Contig1P01130
LQ0AAB60YB22FM1_SCFP00243
CL2358Contig1P00212
LQ0AAB66YE17RM1_SCFP00144
CL1868Contig1P01159
CL4467Contig1P00024
LQ0AAB52YJ12RM1_SCFP00004
LQ0AAB82YC20FM1_SCFP00052
CL2811Contig1P00465
LQ0AAB32YO07FM1_SCFP00247
LQ0AAB43YJ08FM1_SCFP00413
LQ0AAB9YM22FM1_SCFP00103
LQ0AAB30YL13FM1_SCFP00214
CL6832Contig1P00146
LQ0AAB6YN08FM1_SCFP00121
LQ0AAB89YI06FM1_SCFP00374
CL3717Contig1P00199
LQ0AAA18YG03FM1_SCFP00397
CL3935Contig1P00361
CL466Contig1P00992
LQ0AAB42YJ16FM1_SCFP00119
LQ0AAB3YE20FM1_SCFP00134
CL168Contig1P00858
CL2147Contig1P00572
CL1171Contig1P02204
CL5687Contig1P00047
CL329Contig1P01985
LQ0AAB22YJ14FM1_SCFP00605
LQ0AAB84YM19FM1_SCFP00552
CL6742Contig1P00048
LQ0AAB13YI18FM1_SCFP00583
LQ0AAB39YO02FM1_SCFP00272
CL657Contig1P01028
LQ0AAB29YC09FM1_SCFP00124
CL1131Contig1P01128
CL2069Contig1P00862
CL6382Contig1P00603
LQ0AAB22YN04FM1_SCFP00168
CL5600Contig1P00718
LQ0ACA22YO14RM1_SCFP00337
LQ0AAB96YM22FM1_SCFP00124
CL936Contig2P00774
LQ0AAB13YO11FM1_SCFP00109
LQ0AAB36YJ01FM1_SCFP00346
LQ0ADA8YA12RM1_SCFP00001
CL2577Contig1P01405
CL3091Contig1P00576
CL529Contig1P01296
CL2488Contig1P00434
LQ0AFA6YP07RM1_SCFP00285
LQ0AAB87YF18RM1_SCFP00212
LQ0AAB82YD04RM1_SCFP00339
LQ0AAB27YB17FM1_SCFP00276
LQ0AFA7YN12RM1_SCFP00024
LQ0AAB48YO16FM1_SCFP00382
LQ0AAB17YI24FM1_SCFP00043
CL709Contig1P00923
LQ0AAB82YN10FM1_SCFP00446
CL2055Contig1P00480
LQ0AAB14YI08FM1_SCFP00030
LQ0AAB90YL15RM1_SCFP00041
CL80Contig11P00013
CL6946Contig1P00357
CL5141Contig1P00778
CL565Contig1P01389
CL6672Contig1P00155
CL1404Contig1P00538
CL334Contig2P00502
LQ0AAB1YN14RM1_SCFP00372
CL5653Contig1P00972
LQ0AAB23YH12FM1_SCFP00360
LQ0AAB18YF13FM1_SCFP00124
LQ0AAB100YK14FM1_SCFP00077
CL298Contig1P00384
LQ0AAB82YL16RM1_SCFP00075
CL7202Contig1P00042
LQ0AAB4YI16FM1_SCFP00203
LQ0AAA22YI05FM1_SCFP00004
LQ0AAB1YP22FM1_SCFP00636
LQ0AAB69YK19FM1_SCFP00089
LQ0ACA21YB10RM1_SCFP00076
CL3633Contig1P00374
CL2899Contig1P00721
LQ0AAB47YM24FM1_SCFP00294
LQ0AAA12YL16FM1_SCFP00044
LQ0AAB104YM16RM1_SCFP00060
CL2316Contig1P01049
LQ0AAB3YN12FM1_SCFP00243
CL5624Contig1P00634
CL845Contig1P00881
LQ0AAB28YP08FM1_SCFP00198
CL3190Contig1P00339
CL1795Contig1P00979
CL7433Contig1P00206
CL3951Contig1P00548
CL350Contig1P02278
CL7773Contig1P00346
LQ0AAB82YI14RM1_SCFP00242
LQ0AAB65YK14FM1_SCFP00202
LQ0AAB74YC11RM1_SCFP00249
CL6896Contig1P00374
LQ0AAA11YL24FM1_SCFP00421
LQ0AAB57YF06FM1_SCFP00264
CL3435Contig1P00658
LQ0ACA23YI24RM1_SCFP00262
LQ0AAB86YN03FM1_SCFP00022
CL4156Contig1P00856
LQ0AAB21YE05FM1_SCFP00162
CL6454Contig1P00463
CL7734Contig1P00023
CL6726Contig1P00656
CL6591Contig1P00124
LQ0ADA13YL09RM1_SCFP00033
LQ0AAB10YM08FM1_SCFP00133
CL2324Contig1P01353
CL2201Contig1P00683
LQ0ADA13YJ24RM1_SCFP00159
CL6856Contig1P00485
LQ0ACA24YA24RM1_SCFP00359
LQ0AAB34YK18FM1_SCFP00321
CL7376Contig1P00119
LQ0AAA1YG04FM1_SCFP00585
CL2833Contig1P00657
CL784Contig1P00611
LQ0AAB86YH07RM1_SCFP00120
CL5598Contig1P00005
LQ0AAB40YL12FM1_SCFP00159
LQ0AAB98YN17RM1_SCFP00051
LQ0AAB5YJ18FM1_SCFP00033
LQ0AAB26YC20FM1_SCFP00202
LQ0AAB102YK08RM1_SCFP00105
LQ0AAB51YA17FM1_SCFP00388
CL6454Contig1P00244
CL8Contig5P00129
LQ0AAB16YJ01FM3_SCFP00386
CL2235Contig1P00205
CL3766Contig1P00309
CL5923Contig1P00132
LQ0AAB70YC10FM1_SCFP00001
LQ0AAA15YD10FM1_SCFP00339
CL3423Contig1P00002
LQ0AAB15YN14FM1_SCFP00144
CL4467Contig1P00352
CL1618Contig1P00189
CL4635Contig1P00648
CL2884Contig1P00232
CL6064Contig1P00018
LQ0AAB38YN03FM1_SCFP00172
CL1060Contig1P00109
CL561Contig1P01666
CL663Contig1P01114
LQ0AAB10YP05FM1_SCFP00008
CL4157Contig1P00172
CL3922Contig1P00394
CL4955Contig1P00215
CL7119Contig1P00329
LQ0AFA3YK08RM1_SCFP00032
LQ0AAB30YK18FM1_SCFP00010
CL6219Contig1P00654
LQ0AAB83YH06RM1_SCFP00001
CL3993Contig1P00173
LQ0AAB16YF01FM3_SCFP00485
CL5728Contig1P00881
LQ0AAB86YB07RM1_SCFP00424
LQ0AAB2YG22FM1_SCFP00395
CL7659Contig1P00262
CL3484Contig1P01199
LQ0AAB79YB16FM1_SCFP00324
CL7328Contig1P00225
CL4649Contig1P00756
CL44Contig3P00347
LQ0AAB77YD12RM1_SCFP00219
CL5157Contig1P00364
CL182Contig1P00007
CL760Contig1P01101
LQ0AAB82YH02RM1_SCFP00035
CL7353Contig1P00095
CL3208Contig1P00440
CL5631Contig1P00422
CL2902Contig1P00506
LQ0AAB36YG20FM1_SCFP00064
LQ0AAB8YD17FM1_SCFP00012
CL4264Contig1P00591
LQ0AAB45YA04FM1_SCFP00413
LQ0AAB14YM22FM1_SCFP00535
LQ0AAB6YD24FM1_SCFP00433
CL3387Contig1P00319
LQ0AFA5YM18RM1_SCFP00233
CL3300Contig1P00086
CL5687Contig1P00070
CL2196Contig1P00003
LQ0AAB34YD13FM1_SCFP00245
LQ0AAB68YD15RM1_SCFP00059
LQ0AFA2YC24RM1_SCFP00038
CL607Contig1P01063
LQ0AAB10YO10FM1_SCFP00259
LQ0AAB23YG16FM1_SCFP00620
CL3324Contig1P00529
CL1765Contig1P00432
LQ0AAB1YK10RM1_SCFP00346
CL842Contig1P00370
CL1515Contig1P00164
LQ0AAA3YO14FM1_SCFP00006
LQ0AAB82YJ16RM1_SCFP00210
CL5248Contig1P00028
LQ0AAB89YH15RM1_SCFP00231
LQ0AAB99YM10FM1_SCFP00097
CL801Contig1P01008
LQ0AAB40YF04FM1_SCFP00462
LQ0ACA8YG05RM1_SCFP00483
LQ0AAB42YN15FM1_SCFP00042
LQ0AAB35YJ15FM1_SCFP00458
CL6546Contig1P00115
LQ0AAB85YB05FM1_SCFP00258
CL5921Contig1P00205
LQ0AAA10YP11FM1_SCFP00048
CL7572Contig1P00463
CL8Contig14P00397
LQ0AAB3YP08FM1_SCFP00410
LQ0AAB1YO15RM1_SCFP00232
LQ0AAB71YG06RM1_SCFP00107
LQ0AAB1YJ09FM1_SCFP00170
CL5930Contig1P00763
LQ0AAB23YD06FM1_SCFP00272
LQ0AAB28YO23FM1_SCFP00384
CL1554Contig1P00608
CL781Contig1P01345
LQ0AAB58YL14FM1_SCFP00085
LQ0AAB86YD16FM1_SCFP00275
LQ0AAB75YG09FM1_SCFP00242
CL5351Contig1P00023
LQ0AAB98YD15FM1_SCFP00177
CL6552Contig1P00050
CL4786Contig1P00400
LQ0AAB48YK21FM1_SCFP00383
CL7065Contig1P00084
CL2091Contig1P00658
LQ0AAB40YE11FM1_SCFP00117
LQ0AAB90YH18RM1_SCFP00068
CL1005Contig1P00455
LQ0AAA4YK20FM1_SCFP00085
CL4054Contig1P00939
LQ0AAB63YA22FM1_SCFP00222
CL2410Contig1P00155
LQ0AAB35YH16FM1_SCFP00285
CL122Contig4P00153
CL1Contig36P01131
CL3022Contig1P00427
CL6435Contig1P00122
CL3588Contig1P00032
CL7617Contig1P00442
LQ0AAA10YF13FM1_SCFP00025
LQ0AAB48YJ05FM1_SCFP00198
LQ0AAB63YE13RM1_SCFP00257
CL4976Contig1P00902
CL1796Contig1P00951
CL2434Contig1P00665
LQ0AAB6YA01FM1_SCFP00321
LQ0AAB25YD18FM1_SCFP00360
CL6Contig3P00684
LQ0AAB95YO04FM1_SCFP00226
LQ0ACA22YI23RM1_SCFP00070
LQ0AAB23YK23FM1_SCFP00034
LQ0AAB21YL17FM1_SCFP00577
CL5438Contig1P00150
LQ0AAB53YK02RM1_SCFP00139
CL4715Contig1P00195
CL3630Contig1P01429
LQ0AAA6YJ03FM1_SCFP00286
CL3706Contig1P00339
CL6613Contig1P00618
CL2233Contig1P00825
LQ0AAB32YJ22FM1_SCFP00495
CL6420Contig1P00086
CL5986Contig1P00128
CL564Contig2P01441
CL4169Contig1P00404
LQ0AAB100YG02FM1_SCFP00001
CL6548Contig1P00486
LQ0AAB26YP01FM1_SCFP00450
LQ0AAA23YK01FM1_SCFP00483
CL1749Contig1P01013
CL1677Contig1P00839
CL5187Contig1P00346
LQ0AAB99YK08RM1_SCFP00001
LQ0AAB3YG06FM1_SCFP00455
LQ0AAB72YK10FM1_SCFP00001
CL3523Contig1P00144
LQ0AAB79YK07RM1_SCFP00262
LQ0AAB95YF17FM1_SCFP00345
CL5109Contig1P00727
CL1456Contig1P01233
CL5552Contig1P00492
LQ0AAB52YC05FM1_SCFP00283
CL4333Contig1P00689
LQ0AAB41YO15FM1_SCFP00268
LQ0AAB78YP20FM1_SCFP00259
LQ0AAB81YH20FM1_SCFP00271
CL1951Contig1P00186
CL5157Contig1P00566
LQ0AAB26YL12FM1_SCFP00023
LQ0AAB58YN05FM1_SCFP00105
LQ0ADA14YJ06RM1_SCFP00060
CL6855Contig1P00539
CL7554Contig1P00241
LQ0AAB11YH07FM1_SCFP00018
LQ0AAB33YB18FM1_SCFP00054
CL6336Contig1P00181
LQ0AAB23YG13FM1_SCFP00474
CL6364Contig1P00088
CL5978Contig1P00088
LQ0AAB44YD11FM1_SCFP00194
LQ0AAB77YO17RM1_SCFP00286
CL2740Contig1P00011
LQ0AAB69YJ14RM1_SCFP00114
CL5018Contig1P01072
CL7164Contig1P00479
CL1Contig45P00851
LQ0AAB22YP12FM1_SCFP00118
LQ0AAB101YN05FM1_SCFP00395
LQ0AAB86YH07RM1_SCFP00119
LQ0AAB3YK09FM1_SCFP00469
LQ0AAB11YK14FM1_SCFP00224
LQ0AAB76YG04FM1_SCFP00140
CL1Contig51P00174
CL3501Contig1P00378
LQ0AAB7YI21FM1_SCFP00015
LQ0AAB25YB15FM1_SCFP00078
CL2386Contig1P00612
LQ0AAB28YP20FM1_SCFP00361
LQ0AAB100YI05FM1_SCFP00002
LQ0ACA2YO20RM1_SCFP00085
LQ0AAA10YM14FM1_SCFP00131
LQ0AAB44YE11FM1_SCFP00489
LQ0AAB61YC14RM1_SCFP00325
CL1185Contig1P00735
CL7112Contig1P00327
CL4633Contig1P00417
CL1988Contig1P00391
LQ0AAB11YP13FM1_SCFP00356
LQ0AAB2YL04FM1_SCFP00154
CL1613Contig1P00269
LQ0AAB65YJ18RM1_SCFP00170
CL3189Contig1P00434
LQ0ADA10YI21RM1_SCFP00175
LQ0AEA1YH24RM1_SCFP00026
CL6267Contig1P00380
CL6500Contig1P00574
LQ0ADA19YD20RM1_SCFP00016
CL3221Contig1P00010
CL24Contig2P01117
CL1Contig44P00193
CL4730Contig1P00098
LQ0AAB44YD13FM1_SCFP00240
CL3845Contig1P00033
CL4508Contig1P00152
CL491Contig1P01787
LQ0AAB7YC24FM1_SCFP00280
CL4261Contig1P00543
CL6636Contig1P00325
LQ0AAB78YC17RM1_SCFP00101
CL1Contig29P00863
CL8Contig11P00074
CL3871Contig1P00106
LQ0AAB1YF15RM1_SCFP00023
CL3967Contig1P00041
CL7Contig2P01025
LQ0AAB37YK03FM1_SCFP00152
LQ0AAB58YH02FM1_SCFP00032
CL4474Contig1P00591
CL1217Contig1P00152
CL1Contig55P00505
CL1673Contig1P00420
LQ0AAB69YH19FM1_SCFP00058
LQ0ADA19YB22RM1_SCFP00240
LQ0AAB78YN08FM1_SCFP00410
LQ0AAB45YH18FM1_SCFP00440
CL1441Contig1P00267
CL2233Contig1P00976
LQ0AAB25YD18FM1_SCFP00526
CL3253Contig1P00157
LQ0AAA11YG05FM1_SCFP00330
CL4222Contig1P00460
LQ0AEA9YG20RM1_SCFP00320
LQ0AAB21YC18FM1_SCFP00149
CL3213Contig1P00812
LQ0ADA4YK05RM1_SCFP00045
LQ0AFA6YH15RM1_SCFP00248
CL5217Contig1P00158
CL5972Contig1P00471
CL1211Contig1P00395
LQ0AAB64YC02RM1_SCFP00019
LQ0AAB11YH01FM1_SCFP00099
LQ0AAB95YF16RM1_SCFP00369
LQ0AAB11YC13FM1_SCFP00105
CL6144Contig1P00373
LQ0AAB23YD06FM1_SCFP00268
LQ0AAB2YF15FM1_SCFP00095
CL3721Contig1P00978
CL1231Contig1P00720
LQ0AAB7YP05FM1_SCFP00482
LQ0AAB71YF15FM1_SCFP00020
LQ0AAB51YD17RM1_SCFP00001
LQ0ACA4YA21RM1_SCFP00018
CL1473Contig1P00145
LQ0AAB27YK16FM1_SCFP00389
CL1207Contig1P00596
CL7006Contig1P00167
CL3878Contig1P00004
CL1230Contig1P01449
LQ0AAB10YM08FM1_SCFP00337
CL4415Contig1P00839
LQ0AAB38YP11FM1_SCFP00301
CL2976Contig1P00366
LQ0AAB26YI24FM1_SCFP00369
CL2518Contig1P00486
LQ0ADA1YC12RM1_SCFP00243
CL7427Contig1P00485
LQ0AAB1YG14RM1_SCFP00007
CL232Contig1P01610
CL4027Contig1P00039
CL316Contig2P01006
CL3751Contig1P00458
LQ0AAB11YN07FM1_SCFP00176
CL2336Contig1P01170
CL805Contig3P00839
LQ0AAB31YJ22FM1_SCFP00479
LQ0AAB5YB06FM1_SCFP00001
CL490Contig1P01186
CL3052Contig1P00795
LQ0AAB30YP22FM1_SCFP00057
CL6631Contig1P00121
LQ0AAB9YI13FM1_SCFP00592
LQ0AAB93YJ12RM1_SCFP00427
LQ0AAB61YK24FM1_SCFP00001
CL1424Contig1P01063
LQ0AAB100YI05FM1_SCFP00051
CL4306Contig1P00677
LQ0AAB23YB21FM1_SCFP00108
CL828Contig2P00586
LQ0AAA15YE15FM1_SCFP00523
LQ0AAB99YB16FM1_SCFP00258
LQ0AAB57YF06FM1_SCFP00088
CL2534Contig1P00191
CL4756Contig1P00781
CL7280Contig1P00468
LQ0ACA12YE15RM1_SCFP00317
CL101Contig6P00333
CL3079Contig1P00469
LQ0AAA17YA15FM1_SCFP00153
CL2503Contig1P00961
CL867Contig1P00614
CL6514Contig1P00010
LQ0AAB84YK09RM1_SCFP00268
LQ0AAB5YE11FM1_SCFP00500
CL7729Contig1P00166
CL2811Contig1P00170
LQ0AAB2YF15FM1_SCFP00364
CL547Contig1P00174
CL1848Contig1P00558
CL7449Contig1P00384
CL1929Contig1P01417
CL712Contig1P00537
LQ0ADA7YF20RM1_SCFP00109
LQ0AAA10YF13FM1_SCFP00023
CL6347Contig1P00183
LQ0AAB24YF24FM1_SCFP00281
CL7321Contig1P00612
LQ0AAB31YM17FM1_SCFP00476
LQ0AAB104YL13FM1_SCFP00131
LQ0AAB74YN16FM1_SCFP00221
LQ0AAB3YJ17FM1_SCFP00073
LQ0AAB78YN08FM1_SCFP00403
CL859Contig1P01393
CL306Contig1P01737
CL1525Contig1P00478
LQ0AAB40YL12FM1_SCFP00052
CL5573Contig1P00082
CL2203Contig1P00750
CL1311Contig1P00634
CL5438Contig1P00429
CL3670Contig1P00364
LQ0AAB94YF15RM1_SCFP00320
CL108Contig1P02955
CL151Contig1P01311
CL671Contig1P01488
LQ0AAB39YF12FM1_SCFP00342
LQ0AAA5YK17FM1_SCFP00561
CL4484Contig1P00567
LQ0AEA8YE12RM1_SCFP00166
LQ0AAB95YG22RM1_SCFP00086
CL6033Contig1P00836
CL1346Contig1P01442
CL6742Contig1P00051
LQ0AAB54YJ12RM1_SCFP00224
CL5060Contig1P00086
CL2301Contig1P00445
LQ0AAB56YF06FM1_SCFP00108
CL349Contig1P01916
LQ0AAB93YO15RM1_SCFP00217
CL3802Contig1P00059
CL1314Contig1P01171
CL1274Contig1P00792
CL1261Contig1P00358
CL3169Contig1P00869
CL2142Contig1P00840
LQ0AAB88YA23FM1_SCFP00053
CL122Contig3P00841
LQ0AAB11YN13FM1_SCFP00602
LQ0AAB80YL03RM1_SCFP00467
CL3063Contig1P00100
LQ0AAB44YE11FM1_SCFP00502
LQ0ADA10YI24RM1_SCFP00022
CL5626Contig1P00562
CL7084Contig1P00318
CL178Contig1P01612
LQ0AAB60YH07FM1_SCFP00465
CL2890Contig1P00602
LQ0AAB64YG14FM1_SCFP00100
CL2969Contig1P00391
LQ0AAB95YF23RM1_SCFP00042
CL1360Contig1P00833
LQ0AAB6YA05FM1_SCFP00297
CL6724Contig1P00103
LQ0AAB101YA17FM1_SCFP00001
LQ0AAB58YF21RM1_SCFP00328
LQ0AAA16YP06FM1_SCFP00095
CL3457Contig1P00083
LQ0AAB41YJ08FM1_SCFP00307
CL910Contig1P01702
LQ0AAB8YG12FM1_SCFP00438
LQ0AAB53YK02RM1_SCFP00148
CL4698Contig1P01000
LQ0AAB4YI16FM1_SCFP00489
CL6348Contig1P00107
CL59Contig2P01896
LQ0AAB18YE01FM1_SCFP00321
LQ0AAB95YD21RM1_SCFP00010
CL153Contig3P01555
CL1289Contig1P00669
CL5491Contig1P00166
LQ0AAA11YB09FM1_SCFP00488
LQ0AAB57YM17RM1_SCFP00272
LQ0AAB1YO20FM1_SCFP00332
CL200Contig1P00130
LQ0AAB54YO21FM1_SCFP00068
CL840Contig1P01012
LQ0AAB47YM20FM1_SCFP00457
CL87Contig2P00603
CL6995Contig1P00224
LQ0AAB90YL04FM1_SCFP00141
LQ0AAA1YF14RM1_SCFP00217
LQ0AAB90YK21RM1_SCFP00210
LQ0AAB35YI12FM1_SCFP00179
CL626Contig1P01440
CL2568Contig1P00318
LQ0AAB1YK18FM1_SCFP00006
CL101Contig5P02039
LQ0ACA21YL20RM1_SCFP00237
LQ0AAA3YO19FM1_SCFP00152
LQ0ADA17YL16RM1_SCFP00005
CL107Contig1P01440
LQ0AAB67YA03RM1_SCFP00115
CL3239Contig1P00044
CL4137Contig1P00139
LQ0AAB76YE22RM1_SCFP00153
LQ0AAA11YB08FM1_SCFP00328
LQ0AAB104YL23RM1_SCFP00166
LQ0AAB96YL06FM1_SCFP00010
CL3720Contig1P01104
LQ0AAB71YH15RM1_SCFP00036
CL48Contig2P02660
CL6780Contig1P00147
LQ0ABA1YG09FM1_SCFP00100
LQ0AAB89YI03RM1_SCFP00261
CL113Contig1P01817
LQ0AAB32YK15FM1_SCFP00192
LQ0AAB21YA09FM1_SCFP00018
CL517Contig1P01437
LQ0AAB86YA09FM1_SCFP00004
CL1767Contig1P01694
CL3911Contig1P00333
LQ0AAB3YH02FM1_SCFP00395
CL4023Contig1P00807
LQ0AAB84YC24FM1_SCFP00115
CL429Contig1P00676
LQ0AAB96YK03FM1_SCFP00267
CL3550Contig1P00313
CL419Contig1P01649
LQ0AEA9YM05RM1_SCFP00332
LQ0AAB85YA21RM1_SCFP00010
CL6690Contig1P00107
CL69Contig1P01576
CL4910Contig1P00359
CL699Contig1P01555
CL6476Contig1P00577
CL1723Contig1P00392
LQ0AAB99YM17FM1_SCFP00010
LQ0AAB23YE07FM1_SCFP00087
CL3922Contig1P00308
LQ0AAB28YL10FM1_SCFP00183
CL813Contig1P00678
CL3951Contig1P00480
CL7617Contig1P00277
LQ0AAB2YD17FM1_SCFP00486
LQ0AAB23YL16FM1_SCFP00067
LQ0AAB63YO06RM1_SCFP00241
CL3232Contig1P00276
LQ0AFA5YC20RM1_SCFP00060
LQ0AAB103YB04FM1_SCFP00297
CL7452Contig1P00223
CL7207Contig1P00296
LQ0AAB3YN12FM1_SCFP00068
CL5053Contig1P00031
LQ0AAB99YJ20FM1_SCFP00371
LQ0AAA1YG04FM1_SCFP00587
CL3716Contig1P00531
LQ0AAB28YP08FM1_SCFP00489
LQ0AAB9YD12FM1_SCFP00522
CL5921Contig1P00198
LQ0AAB18YG23FM1_SCFP00218
LQ0AAB64YF03RM1_SCFP00267
CL3350Contig1P00596
LQ0AAB6YA07FM1_SCFP00163
CL5945Contig1P00222
CL291Contig1P01474
LQ0AAB2YF08FM1_SCFP00504
CL2937Contig1P00405
LQ0ADA2YM24RM1_SCFP00025
CL5179Contig1P00476
CL5274Contig1P00176
LQ0AAB98YL04RM1_SCFP00041
CL6834Contig1P00325
LQ0AAB58YB01FM1_SCFP00177
CL828Contig1P00370
LQ0AAB35YD08FM1_SCFP00622
CL904Contig1P01638
CL3568Contig1P00180
CL4641Contig1P00050
LQ0AAB5YJ03FM1_SCFP00204
LQ0AAB17YH04FM1_SCFP00238
CL3739Contig1P00855
LQ0AAB77YO16RM1_SCFP00087
CL4338Contig1P00456
CL5261Contig1P00051
LQ0AAA13YL10FM1_SCFP00404
LQ0AAB101YM20RM1_SCFP00146
LQ0AAA13YP20FM1_SCFP00244
LQ0AFA5YI14RM1_SCFP00129
LQ0AAA22YE23FM1_SCFP00498
LQ0AAB17YG05FM1_SCFP00422
LQ0AAB14YL06FM1_SCFP00488
CL6183Contig1P00466
CL13Contig3P00674
CL247Contig1P02758
LQ0AAB1YA11RM1_SCFP00036
CL5730Contig1P00516
LQ0AAB73YF23FM1_SCFP00027
LQ0AAB13YA01FM1_SCFP00537
CL2077Contig1P00523
LQ0AEA1YM20FM1_SCFP00002
CL5268Contig1P00345
LQ0AAA7YI04FM1_SCFP00335
LQ0AAB64YP17RM1_SCFP00066
CL1Contig5P01068
LQ0AAB3YH02FM1_SCFP00080
CL2532Contig1P00239
LQ0AAB14YI13FM1_SCFP00189
CL970Contig1P00042
LQ0AAA4YN23FM1_SCFP00001
LQ0ADA13YH20RM1_SCFP00117
CL3737Contig1P00089
CL7478Contig1P00612
LQ0AAB75YD01FM1_SCFP00176
LQ0AAB27YM18FM1_SCFP00172
CL4214Contig1P00300
LQ0AAA2YG24RM1_SCFP00251
LQ0ADA12YH12RM1_SCFP00092
LQ0AAB15YG11FM1_SCFP00597
CL2633Contig1P00482
CL438Contig2P01609
LQ0AAB102YJ08FM1_SCFP00292
LQ0AFA2YH15RM1_SCFP00126
CL1Contig36P00548
LQ0AAB2YK24FM1_SCFP00029
LQ0AAB42YB13FM1_SCFP00256
CL1226Contig1P00267
CL3580Contig1P00874
CL3935Contig1P00341
LQ0AAB23YG11FM1_SCFP00484
CL4220Contig1P00382
CL574Contig1P01800
LQ0ACA23YI20RM1_SCFP00240
CL5792Contig1P00189
CL6530Contig1P00380
CL3369Contig1P00345
CL236Contig1P01654
CL4741Contig1P00114
CL4396Contig1P00778
LQ0AAB64YN17FM1_SCFP00010
LQ0AAB63YF07RM1_SCFP00238
LQ0AAA10YG16FM1_SCFP00022
CL1527Contig1P01080
LQ0AAB65YD07RM1_SCFP00001
LQ0AAB97YO12RM1_SCFP00321
CL26Contig1P02072
CL7299Contig1P00603
LQ0AAB1YG08FM1_SCFP00184
CL5588Contig1P00121
CL3520Contig1P00095
LQ0ACA20YG12RM1_SCFP00053
LQ0AAB30YB12FM1_SCFP00322
LQ0AAB5YB06FM1_SCFP00325
LQ0AAB35YH16FM1_SCFP00289
CL3278Contig1P01142
CL909Contig1P00024
LQ0AAB29YD17FM1_SCFP00413
LQ0AEA9YF17RM1_SCFP00080
LQ0ACA1YN19RM1_SCFP00007
CL2091Contig1P00669
LQ0AAB86YP08RM1_SCFP00140
CL1762Contig1P00955
LQ0AAB31YJ07FM1_SCFP00308
LQ0AAB6YP20FM1_SCFP00339
CL5100Contig1P00106
CL2829Contig1P00120
CL4333Contig1P00341
CL7120Contig1P00001
CL4756Contig1P00599
LQ0AAA16YK12FM1_SCFP00608
LQ0AAB81YO13FM1_SCFP00010
LQ0AAB88YH01RM1_SCFP00171
CL1293Contig1P01202
CL2221Contig1P00099
LQ0AAA21YP07FM1_SCFP00213
LQ0ACA24YB20RM1_SCFP00176
CL933Contig1P00496
CL3608Contig1P00618
LQ0AAB4YL06FM1_SCFP00149
LQ0AAB95YI20FM1_SCFP00257
LQ0AAB21YF06FM1_SCFP00083
LQ0AAB87YH16FM1_SCFP00099
LQ0AAB30YF06FM1_SCFP00242
CL368Contig1P00522
LQ0AAB90YC20FM1_SCFP00152
CL1144Contig1P00583
CL4437Contig1P00073
CL1332Contig1P00326
CL2420Contig1P01552
LQ0AAB96YG17RM1_SCFP00403
LQ0AAB32YM07FM1_SCFP00175
LQ0AAB45YG22FM1_SCFP00049
LQ0AAB56YC21RM1_SCFP00227
CL400Contig1P01227
LQ0AAB74YB21FM1_SCFP00289
LQ0AAB48YL14FM1_SCFP00398
LQ0AAB7YD09FM1_SCFP00493
LQ0AAA13YK20FM1_SCFP00063
CL4943Contig1P00302
CL6148Contig1P00327
LQ0AAB24YA19FM1_SCFP00530
CL7637Contig1P00124
CL1846Contig1P00386
LQ0AAB25YF24FM1_SCFP00351
CL2758Contig1P01082
CL869Contig1P01113
CL3148Contig1P00510
CL2286Contig1P00241
CL6780Contig1P00154
CL547Contig1P00460
CL258Contig1P01060
CL3969Contig1P00718
LQ0AAB41YN15FM1_SCFP00516
CL3595Contig1P00242
CL239Contig1P00766
LQ0ADA9YH08RM1_SCFP00406
LQ0AAB15YH23FM1_SCFP00573
CL6984Contig1P00479
LQ0AAB90YP06RM1_SCFP00001
LQ0AAB102YP04RM1_SCFP00352
CL36Contig1P01265
CL1170Contig1P00553
LQ0AAB35YH13FM1_SCFP00372
CL280Contig2P00114
CL1035Contig1P01330
CL13Contig7P00371
LQ0AFA2YP14RM1_SCFP00007
LQ0AAA11YI11FM1_SCFP00001
CL245Contig1P00754
CL1303Contig1P00014
LQ0AAA19YJ06FM1_SCFP00323
CL5670Contig1P00180
CL2289Contig1P01005
CL2470Contig1P00569
LQ0AAB79YN05FM1_SCFP00085
CL729Contig1P01306
LQ0AAB39YD20FM1_SCFP00342
LQ0AAA23YI05FM1_SCFP00247
CL3290Contig1P00378
LQ0AAB78YN10RM1_SCFP00061
LQ0AAB96YO15FM1_SCFP00056
CL3683Contig1P00203
LQ0ADA17YJ21RM1_SCFP00014
LQ0AAB14YI13FM1_SCFP00537
CL6596Contig1P00313
LQ0AAB6YF04FM1_SCFP00496
CL263Contig1P00810
LQ0AAB39YO20FM1_SCFP00380
LQ0AAB46YM16FM1_SCFP00160
CL2267Contig2P00034
CL2611Contig1P00140
LQ0AAA6YN21FM1_SCFP00398
CL763Contig1P00637
CL154Contig2P01466
LQ0AAB5YA16FM1_SCFP00160
LQ0AAB64YM06RM1_SCFP00009
LQ0AEA8YE12RM1_SCFP00163
CL2258Contig1P00289
LQ0AAB21YP07FM1_SCFP00244
LQ0AAA13YL10FM1_SCFP00524
LQ0AAB56YP10FM1_SCFP00047
CL280Contig1P00805
CL1005Contig2P00272
LQ0AAA17YD02FM1_SCFP00329
CL2105Contig1P01377
CL2543Contig1P00177
CL6706Contig1P00665
CL5174Contig1P00407
LQ0ACA14YK08RM1_SCFP00564
CL2237Contig1P01020
CL458Contig1P00130
LQ0ADA22YP09RM1_SCFP00144
LQ0AAB17YF03FM1_SCFP00574
CL291Contig3P01045
CL4252Contig1P00306
LQ0AAA2YM15FM1_SCFP00197
CL7179Contig1P00291
CL1004Contig1P00061
LQ0AAB85YF22FM1_SCFP00080
LQ0AAB99YM10FM1_SCFP00116
LQ0AAB80YG09FM1_SCFP00406
LQ0ADA12YJ07RM1_SCFP00108
LQ0AAB33YC18FM1_SCFP00499
CL2940Contig1P00477
LQ0ACA13YO14RM1_SCFP00197
LQ0AAA17YO13FM1_SCFP00167
CL7Contig12P00960
CL666Contig1P00690
LQ0AAB41YP22FM1_SCFP00095
LQ0AAB27YP23FM1_SCFP00520
CL7787Contig1P00494
LQ0AAA8YI18FM1_SCFP00582
CL6851Contig1P00583
CL549Contig1P00095
CL462Contig2P00001
CL2130Contig1P00497
CL13Contig1P01460
LQ0AAB99YB07FM1_SCFP00030
CL6891Contig1P00213
LQ0AAB102YL07FM1_SCFP00127
CL629Contig1P01026
CL3320Contig1P00622
CL2617Contig1P01183
CL698Contig1P01785
CL6394Contig1P00415
LQ0AAB59YE22FM1_SCFP00517
CL1116Contig1P00608
LQ0AAB53YN24FM1_SCFP00578
CL6033Contig1P00125
CL2491Contig1P00179
LQ0AAB34YF13FM1_SCFP00165
CL3231Contig1P00105
CL3608Contig1P00647
LQ0AAA7YA20FM1_SCFP00274
CL2777Contig1P00289
LQ0AAB6YA07FM1_SCFP00167
LQ0AAB102YL07FM1_SCFP00016
LQ0AAB17YP19FM1_SCFP00149
CL6142Contig1P00449
CL5543Contig1P00330
LQ0AAB54YN07FM1_SCFP00005
CL1Contig30P00790
CL2668Contig1P01099
CL8Contig6P02952
CL2954Contig1P00397
LQ0AAB40YF18FM1_SCFP00021
LQ0AAA18YG05FM1_SCFP00259
CL897Contig1P01598
LQ0AAB3YI12FM1_SCFP00303
LQ0AAB38YJ21FM1_SCFP00018
CL1624Contig1P01454
CL3308Contig1P00007
CL7018Contig1P00267
LQ0AAB48YP13FM1_SCFP00288
CL3522Contig1P01078
CL4384Contig1P00442
CL4821Contig1P00088
CL2159Contig1P01196
CL2674Contig1P00647
CL6478Contig1P00147
LQ0AAB57YB14FM1_SCFP00357
LQ0AAA12YM18FM1_SCFP00234
CL4905Contig1P00528
LQ0AAB104YH17FM1_SCFP00202
LQ0AAB41YM11FM1_SCFP00212
LQ0AAB1YI19RM1_SCFP00393
LQ0ACA1YD13RM1_SCFP00405
LQ0AAA5YG04FM1_SCFP00317
CL1378Contig2P00306
CL967Contig1P00819
LQ0AAB77YC01RM1_SCFP00386
LQ0AAB91YD06FM1_SCFP00287
LQ0ACA11YE18RM1_SCFP00228
LQ0AAA5YE16FM1_SCFP00418
LQ0ADA11YK13RM1_SCFP00060
CL3580Contig1P00708
CL7645Contig1P00083
LQ0AAA20YA07FM1_SCFP00068
LQ0AAB4YK06FM1_SCFP00064
CL1000Contig1P01919
LQ0AAB38YN03FM1_SCFP00166
LQ0AEA5YK09RM1_SCFP00107
CL2415Contig1P00712
CL3181Contig1P00987
LQ0AAB48YN05FM1_SCFP00472
CL4691Contig1P00021
CL280Contig2P01017
LQ0AAA4YK20FM1_SCFP00544
LQ0AAB68YC16RM1_SCFP00062
CL1293Contig1P00906
CL6513Contig1P00517
LQ0AAB73YB20RM1_SCFP00158
CL40Contig2P03048
LQ0AAB18YE01FM1_SCFP00313
LQ0AAB78YA11RM1_SCFP00413
LQ0AAB74YO07RM1_SCFP00010
CL7285Contig1P00407
LQ0AAB68YN12RM1_SCFP00225
CL7659Contig1P00777
CL6647Contig1P00448
CL730Contig1P00818
CL7234Contig1P00499
LQ0AAB17YI21FM1_SCFP00196
LQ0AAB76YJ08FM1_SCFP00415
LQ0AAA15YC13FM1_SCFP00381
LQ0ADA12YJ07RM1_SCFP00099
LQ0AAA10YF13FM1_SCFP00021
CL1594Contig1P00339
LQ0AAB44YN16FM1_SCFP00346
CL6730Contig1P00227
CL2399Contig1P00805
LQ0AAB54YN07FM1_SCFP00002
CL875Contig1P01005
LQ0AAB77YJ22RM1_SCFP00241
LQ0AAB31YP13FM1_SCFP00272
LQ0AAB28YI23FM1_SCFP00383
CL1666Contig1P00379
LQ0AAB28YE15FM1_SCFP00423
CL895Contig1P00896
CL5940Contig1P00008
LQ0AAA19YJ06FM1_SCFP00381
LQ0AAB96YO22FM1_SCFP00514
CL2577Contig1P01566
LQ0AAB93YA14RM1_SCFP00144
CL1397Contig1P00776
LQ0AAB50YF12FM1_SCFP00077
CL107Contig8P00102
LQ0AAB104YP22RM1_SCFP00012
CL4503Contig1P00113
LQ0AFA7YC01RM1_SCFP00006
LQ0AAB36YB24FM1_SCFP00201
CL643Contig1P00796
LQ0AAB86YD16FM1_SCFP00190
LQ0AAB6YA07FM1_SCFP00172
LQ0AAB34YI21FM1_SCFP00344
LQ0ADA2YP18RM1_SCFP00292
CL6731Contig1P00749
LQ0AAB94YC15RM1_SCFP00312
LQ0AAA11YL01FM1_SCFP00268
CL6761Contig1P00328
CL13Contig19P01462
LQ0AAB1YI19RM1_SCFP00576
CL182Contig2P00648
LQ0AEA11YO05RM1_SCFP00015
LQ0AAB22YA12FM1_SCFP00036
CL5925Contig1P00361
CL5954Contig1P00032
CL2941Contig1P00126
CL6788Contig1P00165
CL947Contig1P01631
CL511Contig1P00855
LQ0AAB21YL02FM1_SCFP00138
CL5755Contig1P00535
LQ0AAB48YJ07FM1_SCFP00322
CL2811Contig1P00145
CL1112Contig1P00924
CL2620Contig1P01186
CL683Contig1P01195
LQ0AAB6YK07FM1_SCFP00061
CL3539Contig1P00532
LQ0AEA6YO01RM1_SCFP00042
CL7342Contig1P00218
CL3624Contig1P00156
LQ0ACA14YK08RM1_SCFP00181
LQ0AAB87YP19RM1_SCFP00055
CL1245Contig1P00895
CL3867Contig1P00601
CL1832Contig1P00346
LQ0AAB14YE02FM1_SCFP00399
CL3722Contig1P00895
CL2932Contig1P00222
CL237Contig1P01933
CL5251Contig1P00353
LQ0AAB74YF24FM1_SCFP00029
LQ0AAB61YD03RM1_SCFP00203
CL2725Contig1P01294
LQ0AAB88YG10FM1_SCFP00371
LQ0ADA4YK05RM1_SCFP00128
LQ0AAB32YO07FM1_SCFP00148
CL1231Contig1P00072
LQ0AAA16YK12FM1_SCFP00570
LQ0AFA6YB23RM1_SCFP00087
CL5675Contig1P00458
LQ0AAB40YK04FM1_SCFP00317
CL801Contig1P00642
LQ0ADA1YA24FM1_SCFP00479
CL5961Contig1P00444
CL7683Contig1P00001
LQ0AAB44YM10FM1_SCFP00061
CL4234Contig1P00330
CL5259Contig1P00176
CL2385Contig1P00562
CL69Contig3P00049
LQ0AAB81YA16RM1_SCFP00163
LQ0AAB15YC16FM1_SCFP00515
LQ0ACA12YE15RM1_SCFP00310
LQ0AAA3YN22FM1_SCFP00190
CL6340Contig1P00118
CL3310Contig1P00616
LQ0AEA8YJ06RM1_SCFP00004
CL6001Contig1P00881
LQ0AAB101YH23RM1_SCFP00058
CL2765Contig1P00411
CL18Contig1P00001
CL1159Contig1P01101
CL521Contig1P01436
CL3282Contig1P00157
CL1010Contig1P01331
CL1390Contig1P00856
CL678Contig1P00643
CL596Contig1P01785
LQ0AAA15YG23FM1_SCFP00328
LQ0AAB22YJ12FM1_SCFP00173
LQ0AAB61YF07FM1_SCFP00300
CL5696Contig1P00103
LQ0ACA4YL07RM1_SCFP00120
LQ0AAB10YE07FM1_SCFP00213
CL7584Contig1P00002
CL6826Contig1P00199
CL3632Contig1P00621
CL7330Contig1P00039
LQ0AAB6YD24FM1_SCFP00505
LQ0ADA9YM22RM1_SCFP00009
LQ0AAB80YC15FM1_SCFP00106
LQ0AAB7YC15FM1_SCFP00091
LQ0AAB74YC01FM1_SCFP00442
CL5274Contig1P00106
LQ0AFA6YK20RM1_SCFP00075
CL656Contig1P00849
LQ0AAB29YI07FM1_SCFP00123
CL3284Contig1P00588
LQ0ACA14YP12RM1_SCFP00056
LQ0AAB46YG01FM1_SCFP00259
LQ0AAB73YC04RM1_SCFP00394
CL13Contig1P01636
CL1782Contig1P00470
CL3308Contig1P00758
CL7581Contig1P00272
LQ0AAB12YO21FM1_SCFP00326
CL2657Contig1P00588
CL6099Contig1P00472
CL2540Contig1P00140
LQ0AEA9YJ16RM1_SCFP00390
LQ0AAB37YP06FM1_SCFP00343
LQ0AAB14YI13FM1_SCFP00365
CL77Contig3P00518
CL1159Contig1P01533
CL5801Contig1P00906
CL2752Contig1P00209
CL3501Contig1P00702
LQ0AAA13YK08FM1_SCFP00307
LQ0AAB4YI24FM1_SCFP00186
CL1551Contig1P00521
CL616Contig1P00959
LQ0ADA1YD10FM1_SCFP00108
LQ0AAB82YD04RM1_SCFP00343
LQ0AAB24YJ11FM1_SCFP00266
CL6097Contig1P00934
CL3227Contig1P00150
CL3176Contig1P00420
CL6799Contig1P00260
CL7374Contig1P00037
LQ0AAB29YP07FM1_SCFP00417
CL3389Contig1P00557
LQ0AAB21YG14FM1_SCFP00157
CL1Contig51P00190
CL7397Contig1P00237
LQ0AAB8YN24FM1_SCFP00129
LQ0AAB2YO07FM1_SCFP00402
LQ0AAB93YC15FM1_SCFP00144
LQ0AAB32YN16FM1_SCFP00447
CL3324Contig1P00046
LQ0AAB81YH20FM1_SCFP00259
LQ0AFA6YK20RM1_SCFP00073
CL6697Contig1P00513
CL3878Contig1P00443
CL2033Contig1P01863
LQ0AAB64YM06RM1_SCFP00012
CL1378Contig2P00405
LQ0AAB40YJ16FM1_SCFP00241
LQ0ACA21YJ19RM1_SCFP00001
LQ0ACA1YN19RM1_SCFP00008
CL3794Contig1P00675
CL4291Contig1P00426
CL5085Contig1P00298
LQ0AAB1YG08FM1_SCFP00038
CL1753Contig1P01088
LQ0AAB69YB07RM1_SCFP00005
CL41Contig1P02669
CL5137Contig1P00605
CL2680Contig1P00251
LQ0AAB46YD16FM1_SCFP00417
LQ0AAB61YD16RM1_SCFP00003
LQ0AAB64YE03RM1_SCFP00203
CL7801Contig1P00034
CL2661Contig1P00176
CL6836Contig1P00716
CL7515Contig1P00298
CL905Contig1P01786
CL5871Contig1P00094
LQ0AAB43YG13FM1_SCFP00371
CL7Contig9P00484
CL2978Contig1P00288
CL3Contig5P00431
LQ0AAB60YE08FM1_SCFP00290
CL2011Contig1P00766
CL7364Contig1P00473
CL5240Contig1P00005
LQ0AAB15YA21FM1_SCFP00012
LQ0AAB96YN11RM1_SCFP00144
CL4174Contig1P00623
LQ0AAB92YM04FM1_SCFP00165
LQ0AAB92YM04FM1_SCFP00168
CL7465Contig1P00482
CL2351Contig1P00055
LQ0AAB43YE02FM1_SCFP00358
CL5845Contig1P00202
LQ0AAB32YD22FM1_SCFP00306
CL1414Contig1P00823
LQ0ACA17YH01RM1_SCFP00117
CL1207Contig1P00614
LQ0AAB76YI20RM1_SCFP00053
CL2788Contig1P00550
CL891Contig1P01035
LQ0AAB36YM17FM1_SCFP00314
LQ0ACA22YO23RM1_SCFP00416
CL7326Contig1P00234
LQ0AAB32YO05FM1_SCFP00449
CL596Contig1P01716
CL6288Contig1P00496
CL3199Contig1P01688
LQ0AAB40YF19FM1_SCFP00363
LQ0ACA13YE08RM1_SCFP00092
LQ0AAB78YN08FM1_SCFP00393
LQ0AEA6YH12RM1_SCFP00037
CL51Contig1P00487
CL7399Contig1P00552
LQ0AAB3YN12FM1_SCFP00075
LQ0AAB57YF06FM1_SCFP00097
CL4910Contig1P00361
LQ0AAB8YK03FM1_SCFP00269
CL2646Contig1P01326
LQ0AFA7YC01RM1_SCFP00003
LQ0AAB87YO10RM1_SCFP00423
LQ0AAB77YP18RM1_SCFP00240
LQ0AAB35YM09FM1_SCFP00398
LQ0AAB26YB03FM1_SCFP00194
CL4820Contig1P00104
CL6055Contig1P00752
LQ0AAB69YM10FM1_SCFP00038
LQ0AAB25YG05FM1_SCFP00286
CL2491Contig1P00174
CL6829Contig1P00087
LQ0AAB82YH02RM1_SCFP00028
CL2180Contig1P01437
LQ0AAB6YN13FM1_SCFP00066
CL1909Contig1P00846
CL4860Contig1P00610
LQ0AAB3YF11FM1_SCFP00018
CL606Contig1P00053
CL882Contig1P01273
CL6243Contig1P00364
LQ0AAB78YK17FM1_SCFP00089
CL4060Contig1P00424
LQ0AAB24YK03FM1_SCFP00555
CL7708Contig1P00351
CL2297Contig1P01464
CL7232Contig1P00403
LQ0AAB46YG01FM1_SCFP00206
CL4156Contig1P00624
LQ0AAB5YO20FM1_SCFP00597
LQ0AEA8YC14RM1_SCFP00135
LQ0AAB22YA03FM1_SCFP00565
CL5365Contig1P00373
LQ0AAB91YB04FM1_SCFP00497
CL1355Contig1P01026
CL2301Contig1P01130
LQ0AAB54YG12RM1_SCFP00077
CL2850Contig1P01365
CL2488Contig1P00209
LQ0AAB83YE21FM1_SCFP00065
CL3353Contig1P01150
LQ0AAB37YE15FM1_SCFP00001
LQ0AAB54YO21FM1_SCFP00405
CL416Contig2P00206
CL349Contig1P01121
LQ0AAB81YG21FM1_SCFP00363
CL6419Contig1P00235
CL7367Contig1P00344
CL1935Contig1P00657
LQ0AAB88YA23RM1_SCFP00009
CL6789Contig1P00362
LQ0AFA2YH15RM1_SCFP00112
CL3704Contig1P00001
LQ0AAB74YH11RM1_SCFP00076
CL6606Contig1P00699
CL107Contig9P00608
LQ0AAB48YO02FM1_SCFP00308
LQ0AAA17YG17FM1_SCFP00077
CL6371Contig1P00125
CL2872Contig1P00414
CL83Contig1P00739
LQ0AAB7YG13FM1_SCFP00433
LQ0AAB14YF23FM1_SCFP00257
CL2133Contig1P00027
CL7710Contig1P00734
LQ0AAB40YL06FM1_SCFP00232
CL249Contig1P02753
CL373Contig2P02056
LQ0AAB15YA21FM1_SCFP00270
CL3998Contig1P00347
CL6467Contig1P00004
CL5853Contig1P00340
CL1030Contig1P01122
CL5112Contig1P00551
LQ0AAB38YC12FM1_SCFP00289
LQ0AAB18YO17FM1_SCFP00486
CL1301Contig1P00245
CL722Contig1P00452
CL3069Contig1P01178
LQ0AAB26YN03FM1_SCFP00301
CL5492Contig1P00180
LQ0AAB69YJ14RM1_SCFP00002
CL3916Contig1P00775
CL1167Contig1P00957
LQ0AAB81YP03FM1_SCFP00276
CL577Contig1P01524
CL5316Contig1P00025
CL3992Contig1P00253
LQ0ACA1YL07RM1_SCFP00071
CL3444Contig1P00274
LQ0AAB96YO07RM1_SCFP00081
CL2333Contig1P00654
CL3055Contig1P00330
LQ0AAB51YG07FM1_SCFP00570
LQ0AAB25YB24FM1_SCFP00012
CL3232Contig1P00288
LQ0AAB70YL02RM1_SCFP00149
CL3088Contig1P00550
LQ0ADA17YJ22RM1_SCFP00029
LQ0AAB87YH09RM1_SCFP00217
LQ0AAB15YC16FM1_SCFP00411
LQ0AAB37YA02FM1_SCFP00244
CL5696Contig1P00121
CL4212Contig1P00781
LQ0AAB94YA13FM1_SCFP00204
CL3194Contig1P00051
CL2984Contig1P00570
LQ0ACA25YI04RM1_SCFP00414
CL2319Contig1P01089
CL4069Contig1P00141
CL21Contig1P01459
LQ0AAB63YE11FM1_SCFP00165
LQ0AAB67YP24RM1_SCFP00142
CL4492Contig1P00397
CL185Contig1P00919
LQ0AAB11YH10FM1_SCFP00524
CL3033Contig1P00202
CL394Contig1P01949
LQ0AAB77YB18FM1_SCFP00086
LQ0AAB83YB04FM1_SCFP00464
CL428Contig1P00822
CL2055Contig1P00471
CL4826Contig1P00120
CL3342Contig1P00016
LQ0AEA5YG24RM1_SCFP00004
CL6506Contig1P00098
LQ0AAB21YB12FM1_SCFP00591
LQ0AAB8YB20FM1_SCFP00207
CL3837Contig1P00028
LQ0AAA20YA23FM1_SCFP00622
CL568Contig1P00103
CL6863Contig1P00143
CL1285Contig1P01579
CL2299Contig1P00397
LQ0AAB37YK13FM1_SCFP00083
CL7541Contig1P00542
LQ0AAB97YC21FM1_SCFP00173
LQ0AFA2YH15RM1_SCFP00120
LQ0AAB77YO21RM1_SCFP00084
CL2554Contig1P00020
CL4818Contig1P00139
LQ0AAB64YL21RM1_SCFP00293
CL6934Contig1P00134
LQ0AAB46YM17FM1_SCFP00550
CL8Contig12P00723
CL4477Contig1P00009
LQ0ABA1YK04FM1_SCFP00017
CL1094Contig1P00077
CL7755Contig1P00454
CL589Contig1P01861
CL5177Contig1P00027
LQ0AAA16YA07FM1_SCFP00036
LQ0ACA23YP13RM1_SCFP00321
LQ0ACA22YP20RM1_SCFP00052
LQ0ACA24YC06RM1_SCFP00069
CL4136Contig1P01034
LQ0ADA17YL16RM1_SCFP00007
CL3597Contig1P00076
LQ0AAB31YP20FM1_SCFP00048
LQ0AFA7YA19RM1_SCFP00154
LQ0AAB50YO02FM1_SCFP00123
CL3781Contig1P00377
LQ0AAB29YO15FM1_SCFP00298
CL2984Contig1P00784
LQ0AAB95YE07RM1_SCFP00370
LQ0AAB1YF11RM1_SCFP00144
CL6896Contig1P00251
LQ0AAA16YK12FM1_SCFP00110
CL1623Contig1P00828
LQ0AAB78YB09FM1_SCFP00324
LQ0AAB21YB18FM1_SCFP00412
CL4515Contig1P00642
CL1355Contig1P00593
CL7719Contig1P00158
CL2752Contig1P00217
CL3127Contig1P00084
LQ0AAB5YG13FM1_SCFP00334
CL4100Contig1P00512
LQ0AAB87YM05RM1_SCFP00072
LQ0AAB77YI10RM1_SCFP00193
CL4395Contig1P00615
LQ0AAB36YH06FM1_SCFP00129
CL6561Contig1P00662
CL5555Contig1P00210
LQ0AAB35YH01FM1_SCFP00491
CL2339Contig1P00911
CL4201Contig1P00809
LQ0AAB50YG09FM1_SCFP00230
CL5880Contig1P00042
CL551Contig1P00829
CL1793Contig1P00753
CL7690Contig1P00251
CL7042Contig1P00610
LQ0AAA2YN15FM1_SCFP00475
CL1Contig30P00925
LQ0AAB88YA23RM1_SCFP00194
LQ0AAB17YH18FM1_SCFP00356
LQ0AAB24YN21FM1_SCFP00235
LQ0AFA7YC24RM1_SCFP00371
CL4146Contig1P00093
CL247Contig1P02048
CL3434Contig1P00782
CL4231Contig1P00715
CL6287Contig1P00213
CL1Contig12P01970
CL6476Contig1P00564
CL5337Contig1P00199
CL7178Contig1P00457
CL2165Contig1P00119
CL1673Contig1P00782
CL4271Contig1P00915
CL2238Contig1P00365
CL5531Contig1P00398
CL681Contig1P01354
LQ0AAB78YN19RM1_SCFP00201
CL5365Contig1P00533
LQ0AAB75YL17RM1_SCFP00186
LQ0AAB100YP02FM1_SCFP00511
CL6560Contig1P00333
CL3471Contig1P00257
LQ0AAB16YJ24FM3_SCFP00171
CL4926Contig1P00202
LQ0AAB48YJ16FM1_SCFP00458
LQ0AAB17YA14FM1_SCFP00448
CL6056Contig1P00099
CL4054Contig1P00773
LQ0AAA20YI13FM1_SCFP00045
LQ0AFA3YJ15RM1_SCFP00258
LQ0AAB88YK18RM1_SCFP00006
LQ0AAB38YC12FM1_SCFP00265
CL2379Contig1P00001
LQ0AAB28YI07FM1_SCFP00061
LQ0AAB50YD14FM1_SCFP00183
CL4910Contig1P00363
CL4993Contig1P00540
CL6706Contig1P00574
LQ0AAB17YP19FM1_SCFP00130
LQ0AAB68YL02RM1_SCFP00305
ESV-1-119P01223
LQ0AAB28YO11FM1_SCFP00376
LQ0AAB21YP03FM1_SCFP00582
LQ0AAA22YL24FM1_SCFP00556
CL5400Contig1P00105
LQ0AAB75YK03FM1_SCFP00407
CL5833Contig1P00097
CL1632Contig1P01415
CL4701Contig1P00426
CL4735Contig1P00950
CL1038Contig1P00772
LQ0AAB35YC23FM1_SCFP00333
LQ0ADA17YB07RM1_SCFP00382
LQ0AAB104YD04FM1_SCFP00442
LQ0AFA7YM05RM1_SCFP00005
CL908Contig1P00359
CL3224Contig1P00522
CL7790Contig1P00382
CL5954Contig1P00335
CL3094Contig1P00617
LQ0AAB29YH15FM1_SCFP00572
CL941Contig1P00463
CL6711Contig1P00090
CL2673Contig1P00136
LQ0AAB84YD14RM1_SCFP00095
LQ0AAB87YH09RM1_SCFP00211
CL6098Contig1P00237
ESV-1-35P00064
CL4344Contig1P00615
LQ0AAB98YE24RM1_SCFP00067
CL5711Contig1P00009
LQ0AAB85YA21RM1_SCFP00361
LQ0AAB10YB24FM1_SCFP00055
LQ0AAB85YP16RM1_SCFP00145
CL4229Contig1P00161
LQ0AAB88YG10FM1_SCFP00373
LQ0AAB22YE16FM1_SCFP00554
LQ0ACA22YO23RM1_SCFP00261
CL6597Contig1P00009
CL75Contig5P00804
CL64Contig4P01088
LQ0ACA19YJ08RM1_SCFP00233
CL438Contig1P00176
CL90Contig1P00806
CL1183Contig1P01168
CL3624Contig1P00182
LQ0AAB56YO05FM1_SCFP00007
LQ0AAB30YO13FM1_SCFP00186
LQ0AAB21YD04FM1_SCFP00140
CL1547Contig1P00539
CL1388Contig1P01221
LQ0AAB88YA23FM1_SCFP00045
CL5978Contig1P00141
CL5681Contig1P00821
CL6097Contig1P00676
CL2959Contig1P00045
LQ0AAB22YB01FM1_SCFP00550
LQ0AAB5YL11FM1_SCFP00202
CL3059Contig1P00364
LQ0AAB38YJ21FM1_SCFP00436
LQ0AAB24YB19FM1_SCFP00366
CL7515Contig1P00467
CL6059Contig1P00276
LQ0AAA23YA03FM1_SCFP00141
CL4854Contig1P00533
LQ0ACA22YH02RM1_SCFP00055
LQ0AFA3YM22RM1_SCFP00116
CL4917Contig1P00060
LQ0AAB38YM21FM1_SCFP00203
CL5839Contig1P00511
LQ0AAB36YC05FM1_SCFP00004
LQ0ACA25YJ04RM1_SCFP00221
ESV-1-52P00148
LQ0AAB35YC21FM1_SCFP00086
LQ0AAB39YF20FM1_SCFP00044
LQ0AAB61YD21RM1_SCFP00007
LQ0AAB37YE05FM1_SCFP00324
CL1932Contig1P00671
LQ0AAB21YA14FM1_SCFP00316
CL1860Contig1P01498
LQ0AAB29YH15FM1_SCFP00558
LQ0AAB8YH13FM1_SCFP00499
LQ0AAB49YD12FM1_SCFP00497
CL2297Contig1P01677
CL2437Contig1P00934
LQ0AAB54YC19FM1_SCFP00226
CL4783Contig1P00425
LQ0AAB97YF13RM1_SCFP00085
CL3061Contig1P00872
CL3701Contig1P00450
CL2611Contig1P00010
CL214Contig1P00714
CL1243Contig1P00452
CL2197Contig1P00588
LQ0AAB6YH13FM1_SCFP00273
CL3056Contig1P00739
CL153Contig1P00577
LQ0AAA23YJ03FM1_SCFP00532
CL890Contig1P01014
CL1137Contig1P01426
CL3365Contig1P00410
LQ0AAB80YC23FM1_SCFP00052
CL1278Contig1P00387
CL2949Contig1P00511
LQ0AAB54YN03FM1_SCFP00317
LQ0AAB28YC02FM1_SCFP00099
CL5265Contig1P00114
LQ0AAB18YM16FM1_SCFP00258
CL773Contig1P00931
LQ0AAB72YN18FM1_SCFP00022
LQ0AAB54YG12RM1_SCFP00354
LQ0AAA8YJ02FM1_SCFP00043
CL7615Contig1P00019
CL5405Contig1P00476
CL6056Contig1P00095
CL3599Contig1P00111
CL5129Contig1P00001
CL3308Contig1P00274
LQ0AAB7YD09FM1_SCFP00087
CL595Contig1P00701
LQ0AAB23YG05FM1_SCFP00099
LQ0AAA21YL02FM1_SCFP00129
CL3685Contig1P00159
LQ0AAB13YC12FM1_SCFP00203
CL231Contig1P02257
CL910Contig1P00886
LQ0AAB41YO15FM1_SCFP00286
LQ0AAB33YM07FM1_SCFP00247
LQ0ADA20YA17RM1_SCFP00078
CL5693Contig1P00082
CL271Contig1P01739
CL2543Contig1P00512
LQ0AAB14YL06FM1_SCFP00119
CL4022Contig1P00759
CL6705Contig1P00023
LQ0AAB13YC08FM1_SCFP00380
CL4249Contig1P00017
CL3339Contig1P00047
CL5399Contig1P00457
CL7702Contig1P00213
CL2067Contig1P00575
LQ0AAB71YN02RM1_SCFP00102
LQ0AAB30YB12FM1_SCFP00083
LQ0AAB30YO13FM1_SCFP00031
CL7473Contig1P00176
LQ0ACA22YP16RM1_SCFP00356
CL2168Contig1P00701
LQ0AAB37YJ17FM1_SCFP00432
LQ0AFA5YB05RM1_SCFP00005
CL7177Contig1P00303
CL4657Contig1P00461
LQ0AAB1YC07RM1_SCFP00395
CL1367Contig1P00279
CL291Contig4P00284
CL1049Contig1P01202
CL5126Contig1P00093
CL7708Contig1P00329
LQ0AAB76YH13FM1_SCFP00034
LQ0AAB88YG10FM1_SCFP00362
LQ0AFA5YO20RM1_SCFP00172
LQ0AAB36YN05FM1_SCFP00421
LQ0AAB1YB19FM1_SCFP00677
LQ0AAB22YJ20FM1_SCFP00351
CL233Contig2P00451
LQ0AAB37YC10FM1_SCFP00351
CL2001Contig1P00232
LQ0AEA2YD04RM1_SCFP00001
CL3493Contig1P01032
CL5574Contig1P00288
CL182Contig3P00576
CL1039Contig1P01315
CL7255Contig1P00316
LQ0AAB80YA19FM1_SCFP00086
LQ0AAB37YI01FM1_SCFP00019
LQ0AAB57YG07RM1_SCFP00229
LQ0AAB1YH18RM1_SCFP00165
CL7492Contig1P00515
CL2422Contig1P00833
CL2010Contig1P00203
LQ0AAB49YK23FM1_SCFP00287
LQ0AAB93YE07RM1_SCFP00439
LQ0AAA6YN17FM1_SCFP00434
CL828Contig2P00406
LQ0AAB54YI16RM1_SCFP00082
CL3549Contig1P00884
CL1362Contig1P01484
sctg1_230-184000-184500-WP00221
CL1147Contig1P00174
LQ0ACA17YC13RM1_SCFP00452
LQ0AAB25YM08FM1_SCFP00035
LQ0ABA1YG09FM1_SCFP00077
CL7749Contig1P00376
CL1057Contig2P00179
LQ0AAB70YH17RM1_SCFP00039
CL7722Contig1P00509
CL2629Contig1P00460
LQ0AAA7YM07FM1_SCFP00117
CL1276Contig1P00993
LQ0AAB5YN11FM1_SCFP00057
LQ0AAB43YJ11FM1_SCFP00316
CL1687Contig1P00092
CL1368Contig1P00505
LQ0AAB40YG06FM1_SCFP00256
CL5821Contig1P00640
CL1961Contig1P01119
CL4517Contig1P00709
LQ0AAB21YP03FM1_SCFP00627
CL5424Contig1P00074
CL5554Contig1P00003
CL369Contig1P01555
LQ0AAB81YO13FM1_SCFP00023
LQ0AAB4YK23FM1_SCFP00533
CL3454Contig1P00296
LQ0AAB7YH12FM1_SCFP00080
CL6470Contig1P00034
LQ0AAB31YM17FM1_SCFP00364
LQ0ACA24YC06RM1_SCFP00082
CL713Contig1P00807
LQ0AAB12YA07FM1_SCFP00568
CL3792Contig1P00327
LQ0AAB48YC04FM1_SCFP00591
LQ0AAB91YO13RM1_SCFP00146
CL6371Contig1P00127
LQ0AAB11YO09FM1_SCFP00125
LQ0AAB6YM13FM1_SCFP00550
CL3665Contig1P00098
CL5742Contig1P00515
CL1064Contig1P01172
LQ0AAA5YP04FM1_SCFP00138
LQ0AAB39YA22FM1_SCFP00164
LQ0ACA20YJ05RM1_SCFP00033
LQ0ADA22YG11RM1_SCFP00003
LQ0AAB61YJ08RM1_SCFP00176
LQ0AAA23YA03FM1_SCFP00149
CL2171Contig1P00634
CL4540Contig1P00490
CL3030Contig1P00521
CL846Contig1P01570
LQ0AAB77YC01FM1_SCFP00384
LQ0AAB13YO09FM1_SCFP00518
CL399Contig1P00428
LQ0AAB1YG08FM1_SCFP00268
CL159Contig1P00922
CL3320Contig1P00069
CL2160Contig1P00592
LQ0AAB104YG17RM1_SCFP00312
LQ0AAB28YN20FM1_SCFP00487
CL6209Contig1P00011
CL5197Contig1P00709
LQ0ACA8YN15RM1_SCFP00034
CL6320Contig1P00228
LQ0AAB28YA23FM1_SCFP00032
CL2165Contig1P00592
CL1645Contig1P00042
LQ0ADA17YG18RM1_SCFP00129
LQ0AAB87YP19RM1_SCFP00057
CL6514Contig1P00001
LQ0ACA12YC23RM1_SCFP00111
LQ0AAB12YP21FM1_SCFP00267
CL157Contig1P01835
CL4255Contig1P00492
LQ0AAB7YI21FM1_SCFP00019
CL61Contig1P01189
LQ0AAB1YI17RM1_SCFP00539
LQ0ACA19YP10RM1_SCFP00097
CL4042Contig1P01024
CL4093Contig1P01070
LQ0ACA5YF22RM1_SCFP00008
CL53Contig1P01790
CL524Contig1P01736
CL1445Contig1P00193
CL6260Contig1P00243
CL6419Contig1P00359
LQ0ACA13YO14RM1_SCFP00122
LQ0AAB30YL13FM1_SCFP00440
LQ0AAB71YC11RM1_SCFP00192
CL345Contig1P01522
LQ0AAB34YC03FM1_SCFP00513
CL3Contig3P00916
LQ0ADA22YG20RM1_SCFP00076
LQ0AAB22YA09FM1_SCFP00414
CL6546Contig1P00234
LQ0AAA17YO13FM1_SCFP00367
CL749Contig1P02116
CL5668Contig1P00505
CL772Contig1P01250
CL983Contig1P00068
CL4563Contig1P00052
CL4250Contig1P00468
CL1125Contig1P00042
LQ0ADA1YO18RM1_SCFP00001
LQ0AAB100YJ03RM1_SCFP00195
LQ0AAB72YN18FM1_SCFP00083
LQ0AAB10YO21FM1_SCFP00147
CL5150Contig1P00003
CL1991Contig1P00818
LQ0AAB71YJ03RM1_SCFP00259
LQ0AAB38YB09FM1_SCFP00087
CL773Contig1P00988
LQ0AAB46YA06FM1_SCFP00434
LQ0AAB75YA17RM1_SCFP00174
CL5990Contig1P00358
LQ0AAB23YG16FM1_SCFP00157
LQ0AAB8YK22FM1_SCFP00465
CL6855Contig1P00332
CL5423Contig1P00083
CL7722Contig1P00271
CL365Contig1P00857
LQ0AAA20YI13FM1_SCFP00039
CL2543Contig1P00812
CL3271Contig1P01240
CL2131Contig1P00580
CL6288Contig1P00106
LQ0ADA12YC02RM1_SCFP00088
CL1402Contig1P00372
CL6301Contig1P00149
LQ0AAB72YN02FM1_SCFP00097
LQ0AAB90YK22RM1_SCFP00216
CL3395Contig1P00042
CL1606Contig1P00010
CL239Contig1P00982
CL5217Contig1P00433
CL4012Contig1P00470
CL6788Contig1P00067
CL6874Contig1P00175
CL7488Contig1P00061
LQ0AAB94YL05FM1_SCFP00449
LQ0AAB73YF02FM1_SCFP00440
LQ0AAB58YL14FM1_SCFP00224
CL2532Contig1P00852
LQ0AAB90YK21RM1_SCFP00356
CL7811Contig1P00364
CL2591Contig1P00221
CL2775Contig1P00513
LQ0AAB14YL14FM1_SCFP00076
CL5983Contig1P00361
CL3310Contig1P00624
LQ0AAB77YJ22RM1_SCFP00273
CL3388Contig1P00409
CL6516Contig1P00124
LQ0ACA8YN15RM1_SCFP00024
CL7207Contig1P00329
CL2961Contig2P00006
LQ0AAB25YB05FM1_SCFP00104
LQ0AAB67YE07RM1_SCFP00286
CL1843Contig1P00083
LQ0AFA4YJ09RM1_SCFP00164
LQ0AAB12YD22FM1_SCFP00394
LQ0AAB81YG12FM1_SCFP00286
CL2134Contig1P00114
LQ0AAB12YJ08FM1_SCFP00052
LQ0AAB65YF07FM1_SCFP00059
CL3018Contig1P00872
CL3080Contig1P00295
LQ0AAB3YF11FM1_SCFP00022
CL985Contig1P00521
LQ0AAB99YM17FM1_SCFP00005
CL4087Contig1P00032
CL3678Contig1P00105
LQ0ACA24YM06RM1_SCFP00009
LQ0AAB26YC20FM1_SCFP00037
CL1862Contig1P00016
CL6354Contig1P00485
CL4783Contig1P00446
LQ0AAB23YH04FM1_SCFP00553
CL396Contig1P01393
LQ0AAB5YO08FM1_SCFP00283
CL1391Contig2P00424
LQ0AAB37YC07FM1_SCFP00167
LQ0AAA20YN21FM1_SCFP00417
LQ0AAB80YG09RM1_SCFP00001
ESV-1-191P01025
LQ0AAB56YO05FM1_SCFP00055
CL6513Contig1P00513
LQ0AAB78YE06RM1_SCFP00276
LQ0AAB7YB20FM1_SCFP00176
LQ0AFA5YI14RM1_SCFP00154
LQ0AAB96YG17FM1_SCFP00176
LQ0AAB33YP03FM1_SCFP00346
LQ0AAB72YP21FM1_SCFP00122
CL6429Contig1P00041
CL2417Contig1P00917
LQ0AEA6YJ06RM1_SCFP00063
CL7194Contig1P00479
CL2851Contig1P00186
CL235Contig1P00731
CL4087Contig1P00129
LQ0AAB69YE01RM1_SCFP00011
LQ0AAB21YK04FM1_SCFP00074
CL6102Contig1P00497
CL3635Contig1P00055
LQ0AAB95YM23FM1_SCFP00214
LQ0AAB1YC08FM1_SCFP00595
CL5211Contig1P00571
LQ0AAB86YG15RM1_SCFP00053
CL6507Contig1P00138
CL7330Contig1P00042
CL4201Contig1P00805
CL3108Contig1P00667
LQ0AAB40YG15FM1_SCFP00239
LQ0AAB35YC13FM1_SCFP00109
CL7756Contig1P00058
CL377Contig1P00123
CL3284Contig1P00364
CL1626Contig1P00879
LQ0AAB16YM07FM3_SCFP00369
CL3455Contig1P00165
CL4231Contig1P00401
CL4508Contig1P00044
LQ0AAB45YK16FM1_SCFP00463
CL254Contig1P01421
CL5006Contig1P00532
LQ0AAB38YC04FM1_SCFP00021
LQ0AAB87YF20RM1_SCFP00440
CL686Contig1P01391
CL2367Contig1P01110
LQ0AAB25YK15FM1_SCFP00256
LQ0AAA2YH20FM1_SCFP00540
LQ0AAB54YI16RM1_SCFP00074
CL3457Contig1P00766
CL5687Contig1P00058
CL3041Contig1P00748
LQ0AAB57YJ13FM1_SCFP00021
LQ0AAB69YB07RM1_SCFP00014
LQ0AAB40YI22FM1_SCFP00278
LQ0AAB43YN05FM1_SCFP00318
CL3594Contig1P00118
LQ0AEA9YG20RM1_SCFP00326
sctg1_201-106000-106500-WP00171
CL3674Contig1P00038
LQ0AAB36YC04FM1_SCFP00268
LQ0AAB7YC15FM1_SCFP00078
LQ0AEA2YA02RM1_SCFP00151
CL3083Contig1P01095
LQ0AAB90YL12RM1_SCFP00188
CL7390Contig1P00039
LQ0AAB96YH18FM1_SCFP00193
CL6160Contig1P00083
LQ0AAB31YM15FM1_SCFP00320
CL937Contig1P00567
LQ0AAB35YC21FM1_SCFP00176
CL607Contig1P01056
CL1874Contig1P00217
LQ0AAB86YE19RM1_SCFP00002
CL1489Contig1P00278
CL1427Contig1P00256
CL4335Contig1P00449
LQ0AAA5YK22FM1_SCFP00425
CL3995Contig1P00241
LQ0AGA1YA21RM1_SCFP00020
LQ0AFA6YA20RM1_SCFP00026
CL1247Contig1P00995
LQ0AAB54YN07FM1_SCFP00001
sctg1_433-19800-20200-WP00096
LQ0AAB83YB03FM1_SCFP00423
ESV-1-192P01517
CL911Contig1P00212
LQ0AFA6YB23RM1_SCFP00146
CL967Contig1P00823
LQ0AAB21YE05FM1_SCFP00171
CL2754Contig1P00001
LQ0AAB83YB03FM1_SCFP00420
CL13Contig2P01518
CL54Contig1P00977
LQ0AAA5YP04FM1_SCFP00144
LQ0AAB40YN23FM1_SCFP00228
CL104Contig1P00780
LQ0AAB65YE04FM1_SCFP00284
LQ0AAB8YA05FM1_SCFP00075
CL462Contig3P00668
LQ0ACA11YI12RM1_SCFP00312
LQ0ADA9YM22RM1_SCFP00013
CL1077Contig1P00025
CL1711Contig1P00954
LQ0AAB68YD10RM1_SCFP00241
CL7804Contig1P00189
CL5842Contig1P00175
CL5729Contig1P00390
CL503Contig1P01759
LQ0AAB15YG15FM1_SCFP00456
CL1591Contig1P00130
LQ0AAB48YF11FM1_SCFP00373
LQ0AAB58YN22FM1_SCFP00182
CL1348Contig1P00834
CL5806Contig1P00428
CL2287Contig1P00798
LQ0AAB35YL10FM1_SCFP00029
CL5802Contig1P00265
CL3920Contig1P00615
LQ0AEA3YI05RM1_SCFP00428
CL1075Contig1P00842
CL197Contig1P01882
CL1435Contig1P01122
LQ0AAB97YK23FM1_SCFP00046
CL6304Contig1P00064
CL6550Contig1P00001
CL6449Contig1P00429
LQ0AAB1YF04FM1_SCFP00448
LQ0AAB100YK14FM1_SCFP00089
LQ0AAB4YK05FM1_SCFP00258
LQ0AAB2YG22FM1_SCFP00073
CL3086Contig1P00501
LQ0AAB15YK10FM1_SCFP00507
LQ0AAB92YA07FM1_SCFP00531
ESV-1-13P00902
LQ0AEA1YM20FM1_SCFP00003
CL3754Contig1P00844
LQ0AAB101YH10FM1_SCFP00295
LQ0AEA5YG02RM1_SCFP00317
CL2820Contig1P00535
CL5176Contig1P00763
LQ0AAB53YN24FM1_SCFP00544
CL4166Contig1P00272
LQ0AAB102YO24FM1_SCFP00133
CL4117Contig1P00080
CL5413Contig1P00233
LQ0AAB50YJ13FM1_SCFP00390
CL3781Contig1P00542
CL7794Contig1P00030
LQ0AAA23YK01FM1_SCFP00490
CL4517Contig1P00453
CL4301Contig1P00332
LQ0AAB7YA22FM1_SCFP00443
LQ0AAB47YC12FM1_SCFP00201
CL2757Contig1P00702
LQ0AAB42YA06FM1_SCFP00153
CL7675Contig1P00270
LQ0AAB100YJ09RM1_SCFP00205
CL3269Contig1P00869
CL7682Contig1P00369
CL2609Contig1P00171
CL6194Contig1P00032
CL6367Contig1P00110
CL527Contig1P01893
CL408Contig2P00587
CL1Contig28P00105
LQ0AAB36YH06FM1_SCFP00438
CL5716Contig1P00894
CL6391Contig1P00025
CL2647Contig1P00469
LQ0ABA1YG09FM1_SCFP00072
CL956Contig1P00539
CL3431Contig1P00377
CL5211Contig1P00455
CL4396Contig1P00845
CL7204Contig1P00247
LQ0ADA8YK10RM1_SCFP00581
CL7693Contig1P00139
CL6153Contig1P00589
CL120Contig1P01106
CL3192Contig1P00086
LQ0AAB61YF07FM1_SCFP00373
LQ0AAB103YP06FM1_SCFP00166
LQ0AAB101YA17FM1_SCFP00006
LQ0AAB41YD02FM1_SCFP00240
LQ0AAB57YM20RM1_SCFP00030
LQ0AAB4YO22FM1_SCFP00050
LQ0AAA15YD10FM1_SCFP00351
LQ0AEA2YK09RM1_SCFP00134
CL7Contig2P00779
LQ0AAB1YO17RM1_SCFP00140
LQ0AAB100YG02FM1_SCFP00019
LQ0AAA16YB17FM1_SCFP00066
CL532Contig1P01504
CL1935Contig1P00224
LQ0AAB12YL10FM1_SCFP00406
LQ0AAB36YC04FM1_SCFP00279
CL668Contig1P00764
LQ0AAB92YG17FM1_SCFP00552
LQ0AAB57YF11FM1_SCFP00446
CL1259Contig1P01030
LQ0AAA13YO11FM1_SCFP00001
LQ0AAB18YK01FM1_SCFP00541
CL5842Contig1P01011
LQ0AAB73YE17FM1_SCFP00080
CL568Contig1P00075
ESV-1-20P00369
CL1255Contig1P01123
LQ0AAB46YG09FM1_SCFP00252
LQ0AAB93YA14RM1_SCFP00211
LQ0AAB9YL11FM1_SCFP00312
LQ0AFA7YL07RM1_SCFP00018
CL2793Contig1P00544
CL1977Contig1P00492
LQ0AAB22YM02FM1_SCFP00598
CL3080Contig1P00612
LQ0AAA22YN15FM1_SCFP00302
CL5369Contig1P00248
LQ0AFA2YJ10RM1_SCFP00409
CL2009Contig1P00908
LQ0AAB58YK05FM1_SCFP00008
LQ0AAB41YP23FM1_SCFP00158
LQ0AAB6YK07FM1_SCFP00020
CL1600Contig1P00883
CL4407Contig1P00021
LQ0AAB68YM16RM1_SCFP00176
LQ0AAB14YK07FM1_SCFP00247
LQ0AAB1YP18RM1_SCFP00123
LQ0AAB81YB12FM1_SCFP00499
LQ0AAB49YH11FM1_SCFP00187
LQ0AAB39YM17FM1_SCFP00093
CL7133Contig1P00217
CL4835Contig1P00127
LQ0AAA19YP08FM1_SCFP00058
CL513Contig1P01837
CL2000Contig1P00012
CL5639Contig1P00199
CL1233Contig1P00677
CL4218Contig1P00100
CL5261Contig1P00063
LQ0AAA4YP21FM1_SCFP00113
CL3253Contig1P00150
CL5883Contig1P00085
CL3661Contig1P00062
CL7545Contig1P00491
CL4922Contig1P00234
LQ0AAB67YO15RM1_SCFP00013
LQ0AAB14YE02FM1_SCFP00351
LQ0AAB96YJ20RM1_SCFP00100
CL365Contig1P01625
LQ0AAA10YM14FM1_SCFP00262
CL5757Contig1P00089
CL626Contig1P00916
CL7Contig14P01665
LQ0AAB71YB01RM1_SCFP00006
CL7757Contig1P00805
LQ0AAB37YB03FM1_SCFP00019
LQ0AEA4YP20RM1_SCFP00036
LQ0AEA1YM20FM1_SCFP00001
LQ0AAB40YO11FM1_SCFP00198
LQ0ADA20YK16RM1_SCFP00441
CL387Contig1P01414
LQ0AAB42YM05FM1_SCFP00255
LQ0ACA20YO23RM1_SCFP00143
LQ0AAB73YF04RM1_SCFP00091
CL1873Contig1P00218
LQ0ADA11YH07RM1_SCFP00177
CL5851Contig1P00001
LQ0ACA14YK08RM1_SCFP00177
CL6243Contig1P00356
CL2994Contig1P01019
CL3140Contig1P00347
CL1767Contig1P01519
LQ0AAA16YC20FM1_SCFP00365
CL2016Contig1P00347
CL3334Contig1P00715
LQ0AAB87YK06RM1_SCFP00060
LQ0AAB61YA05FM1_SCFP00072
CL4190Contig1P00208
CL1595Contig1P01751
CL4631Contig1P00126
LQ0ACA22YO14RM1_SCFP00047
CL5910Contig1P00161
LQ0AAB84YM19FM1_SCFP00396
CL6967Contig1P00234
CL1530Contig1P00019
LQ0AAB50YG18FM1_SCFP00555
CL1Contig42P00044
CL5345Contig1P00610
LQ0AAB25YP05FM1_SCFP00243
CL28Contig3P02753
LQ0AAB50YO18FM1_SCFP00075
LQ0AAB57YF11FM1_SCFP00366
LQ0AAB33YB18FM1_SCFP00169
LQ0AAB46YG19FM1_SCFP00218
CL7017Contig1P00324
LQ0AAB9YM05FM1_SCFP00125
LQ0AAA13YJ16FM1_SCFP00520
CL4963Contig1P00359
LQ0AAA22YI14FM1_SCFP00556
CL4566Contig1P00762
CL5340Contig1P00576
CL523Contig1P00658
LQ0ACA14YC11RM1_SCFP00001
LQ0AAB104YI03RM1_SCFP00149
CL7661Contig1P00207
LQ0AAB67YO15RM1_SCFP00004
LQ0AAB15YL02FM1_SCFP00232
LQ0AAB15YA21FM1_SCFP00143
LQ0ACA8YF21RM1_SCFP00246
LQ0AAA10YJ13FM1_SCFP00030
LQ0AAB23YB14FM1_SCFP00433
CL4772Contig1P00734
LQ0AAB40YA11FM1_SCFP00155
CL769Contig1P00037
LQ0AAB24YA02FM1_SCFP00501
LQ0AAB93YP02FM1_SCFP00155
CL3206Contig1P01093
CL2736Contig1P00194
CL2554Contig1P00134
CL5039Contig1P00144
LQ0AAA23YA03FM1_SCFP00143
LQ0AAB37YC04FM1_SCFP00422
LQ0AFA3YN10RM1_SCFP00212
LQ0AAB18YA19FM1_SCFP00258
CL6971Contig1P00173
CL3650Contig1P00988
CL6285Contig1P00112
CL1591Contig1P00147
LQ0AAB14YN23FM1_SCFP00443
CL1376Contig1P00059
CL550Contig1P01267
LQ0AAA10YD14FM1_SCFP00494
LQ0AAB57YJ13FM1_SCFP00011
LQ0AAB95YJ18FM1_SCFP00233
CL4212Contig1P00356
CL1072Contig1P00728
LQ0AAB61YK13FM1_SCFP00129
CL760Contig1P00407
CL1007Contig1P00809
CL5583Contig1P00035
CL6047Contig1P00328
LQ0ABA2YC09FM1_SCFP00079
LQ0AAB34YO10FM1_SCFP00384
CL2513Contig1P01493
CL6984Contig1P00542
CL2476Contig1P00123
CL1088Contig1P00671
CL673Contig1P00001
CL6996Contig1P00185
CL1315Contig1P01473
CL6442Contig1P00056
CL7204Contig1P00404
LQ0AAA16YA04FM1_SCFP00385
CL1Contig19P01299
LQ0AAB84YO05FM1_SCFP00133
LQ0ADA21YF20RM1_SCFP00006
CL7154Contig1P00799
CL6423Contig1P00088
CL3397Contig1P00757
LQ0AAA2YG21FM1_SCFP00414
CL1689Contig1P00855
LQ0ACA11YH12RM1_SCFP00001
LQ0AAB56YP17FM1_SCFP00040
LQ0AAB67YE07RM1_SCFP00265
CL7067Contig1P00703
CL5292Contig1P00244
LQ0AAB11YH01FM1_SCFP00227
CL2840Contig1P00775
CL1719Contig1P00679
LQ0ACA26YK12RM1_SCFP00134
LQ0AAB101YK08FM1_SCFP00233
CL5386Contig1P00231
CL6263Contig1P00027
CL3013Contig1P00232
LQ0AAA5YG04FM1_SCFP00187
CL3900Contig1P00028
LQ0AAB15YF23FM1_SCFP00322
LQ0AAB78YE06FM1_SCFP00144
LQ0ACA23YI20RM1_SCFP00086
CL1Contig28P00067
CL6102Contig1P00405
LQ0AAB16YE08FM3_SCFP00432
CL6190Contig1P00431
LQ0AAB17YI24FM1_SCFP00060
CL2872Contig1P00201
LQ0AAB53YM11FM1_SCFP00629
CL682Contig1P00951
CL1112Contig1P00603
CL7328Contig1P00247
CL7770Contig1P00414
CL2059Contig1P00774
LQ0AAB21YI01FM1_SCFP00120
CL1847Contig1P00037
CL7012Contig1P00007
CL2879Contig1P00754
LQ0AAA8YG10FM1_SCFP00364
LQ0AAB11YH01FM1_SCFP00659
CL4086Contig1P00813
CL4287Contig1P00011
CL5683Contig1P01149
CL880Contig1P00096
CL1Contig31P00774
LQ0AAA18YG05FM1_SCFP00244
LQ0ACA18YH23RM1_SCFP00317
CL2113Contig1P00721
CL7221Contig1P00305
CL3105Contig1P00427
LQ0AAB24YI17FM1_SCFP00455
LQ0AAB66YE17RM1_SCFP00133
LQ0AAB24YL20FM1_SCFP00431
CL1020Contig1P01114
LQ0AFA3YG14RM1_SCFP00201
CL7801Contig1P00103
CL4229Contig1P00174
CL5819Contig1P00434
CL2752Contig1P00202
CL1070Contig1P01430
CL13Contig20P00496
LQ0AAB29YC09FM1_SCFP00099
LQ0AAB75YJ09FM1_SCFP00402
LQ0AAB80YA07RM1_SCFP00255
CL521Contig1P00766
LQ0AAB71YB01FM1_SCFP00214
CL2457Contig1P00131
CL241Contig1P01313
LQ0AAB49YK10FM1_SCFP00432
LQ0AFA4YB03RM1_SCFP00001
LQ0AAB1YP22FM1_SCFP00624
LQ0AAB24YI06FM1_SCFP00073
CL3616Contig1P00584
CL5991Contig1P00430
LQ0AAB99YH15FM1_SCFP00180
LQ0AAB41YF07FM1_SCFP00397
CL2932Contig1P00305
LQ0AAB33YA18FM1_SCFP00231
CL7152Contig1P00015
CL4193Contig1P00155
LQ0AAB95YD21FM1_SCFP00005
CL3326Contig1P00718
CL6573Contig1P00354
CL3670Contig1P00248
CL7540Contig1P00130
LQ0AEA9YM05RM1_SCFP00305
LQ0AAB23YM19FM1_SCFP00131
CL7413Contig1P00447
CL3826Contig1P00264
LQ0AAB36YK01FM1_SCFP00314
CL151Contig1P00908
CL1600Contig1P00987
LQ0AAB64YF21RM1_SCFP00339
CL463Contig1P00227
LQ0AAB4YO22FM1_SCFP00501
CL7021Contig1P00533
CL7084Contig1P00305
LQ0AAA10YJ13FM1_SCFP00031
CL4297Contig1P00867
LQ0AAA8YN17FM1_SCFP00439
CL2821Contig1P00475
LQ0AAB77YJ22RM1_SCFP00396
CL13Contig13P00741
CL4836Contig1P00117
CL4954Contig1P00173
LQ0AAB28YB12FM1_SCFP00439
LQ0AAB97YC21FM1_SCFP00261
LQ0AAB72YN02FM1_SCFP00088
CL3802Contig1P00171
LQ0AAA12YI04FM1_SCFP00426
CL1Contig13P00777
CL334Contig2P00532
CL2122Contig1P00938
CL4452Contig1P00626
CL5631Contig1P00632
LQ0AAB71YB18FM1_SCFP00116
CL4206Contig1P00040
LQ0ACA4YA21RM1_SCFP00020
CL5090Contig1P00423
CL4607Contig1P00459
LQ0AAB15YI21FM1_SCFP00409
LQ0AEA4YP20RM1_SCFP00038
LQ0ACA14YA06RM1_SCFP00027
LQ0AEA4YN03RM1_SCFP00048
CL7146Contig1P00592
CL596Contig1P01749
LQ0AAB78YP02FM1_SCFP00278
CL4383Contig1P00701
LQ0AAB7YH22FM1_SCFP00140
LQ0AAB40YJ02FM1_SCFP00382
LQ0AAB46YF01FM1_SCFP00217
CL889Contig1P01206
CL1520Contig1P00026
CL3231Contig1P00213
CL3283Contig1P00384
LQ0AAB104YF03RM1_SCFP00040
CL7723Contig1P00244
CL3859Contig1P01353
CL6730Contig1P00198
LQ0ADA13YC23RM1_SCFP00142
CL1738Contig1P01023
LQ0AAB36YK17FM1_SCFP00214
LQ0AAB50YI16FM1_SCFP00149
LQ0AAB10YP05FM1_SCFP00095
LQ0AAA9YF22FM1_SCFP00547
CL7077Contig1P00056
CL3843Contig1P00017
CL7750Contig1P00004
LQ0AAB99YC04FM1_SCFP00005
CL198Contig1P02687
LQ0AAA22YJ20FM1_SCFP00157
LQ0AAB28YK13FM1_SCFP00341
LQ0AAB9YD12FM1_SCFP00430
LQ0AAA10YO05FM1_SCFP00210
CL7147Contig1P00343
CL5327Contig1P00001
CL3449Contig1P00318
CL3579Contig1P00618
CL5697Contig1P00596
CL4Contig4P01016
LQ0AAB1YP03FM1_SCFP00240
CL4156Contig1P00713
CL1632Contig1P01303
CL1Contig19P01123
CL5108Contig1P00223
LQ0AAB52YG17RM1_SCFP00437
LQ0AAB61YH22FM1_SCFP00185
CL802Contig1P00950
LQ0AFA2YP14RM1_SCFP00114
LQ0AAB69YE01RM1_SCFP00008
LQ0AAB34YC03FM1_SCFP00519
CL1529Contig1P00262
LQ0ACA20YM10RM1_SCFP00007
LQ0ABA2YI11FM1_SCFP00182
LQ0AAB66YF04FM1_SCFP00003
LQ0AAB66YJ13FM1_SCFP00013
CL2437Contig1P00811
CL1146Contig1P00571
LQ0AAB73YG24FM1_SCFP00517
LQ0AAB94YB06FM1_SCFP00188
LQ0AAA6YN21FM1_SCFP00385
LQ0AAB52YO02RM1_SCFP00266
LQ0AAB42YK15FM1_SCFP00076
LQ0AAB32YN16FM1_SCFP00064
CL4826Contig1P00103
CL5174Contig1P00425
LQ0AEA6YL15RM1_SCFP00274
CL291Contig4P00067
LQ0AAB18YO17FM1_SCFP00111
LQ0AAB29YJ10FM1_SCFP00001
CL4407Contig1P00170
LQ0AAA3YF04FM1_SCFP00026
CL284Contig1P00123
LQ0AAB2YG22FM1_SCFP00517
CL540Contig1P00171
LQ0ADA3YM07RM1_SCFP00055
CL7188Contig1P00289
LQ0AAB44YM10FM1_SCFP00197
LQ0AAB2YM19FM1_SCFP00274
LQ0AAB15YK01FM1_SCFP00237
CL1779Contig1P01338
CL7069Contig1P00385
CL2260Contig1P00208
CL2130Contig1P00501
CL3816Contig1P00117
CL5281Contig1P00213
LQ0AAB81YA10FM1_SCFP00163
LQ0AAB25YD18FM1_SCFP00245
CL8Contig10P00125
CL140Contig1P01702
LQ0ACA12YD11RM1_SCFP00003
LQ0ACA21YO19RM1_SCFP00228
LQ0AAB102YO13FM1_SCFP00069
LQ0ACA25YJ04RM1_SCFP00232
LQ0AAB79YM06FM1_SCFP00074
CL2979Contig1P00021
CL693Contig1P00946
LQ0AAB71YI11RM1_SCFP00004
LQ0AAB54YF10RM1_SCFP00003
CL3914Contig1P00241
LQ0AAB34YG10FM1_SCFP00393
LQ0AAB33YM11FM1_SCFP00113
LQ0AAB46YI09FM1_SCFP00146
CL48Contig2P02082
CL1Contig41P00048
CL1101Contig1P00699
LQ0AAB86YE07RM1_SCFP00176
CL489Contig1P01701
LQ0AAA15YC13FM1_SCFP00096
CL3224Contig1P00311
CL3730Contig1P00979
LQ0AAB5YH13FM1_SCFP00468
CL90Contig1P00956
sctg1_490-58400-58800-WP00307
LQ0AAB80YM12FM1_SCFP00352
CL1960Contig1P00054
CL6333Contig1P00002
LQ0AFA6YM10RM1_SCFP00086
LQ0AAA1YG04FM1_SCFP00583
CL3683Contig1P00674
LQ0ABA1YK04FM1_SCFP00021
CL3592Contig1P00001
CL1918Contig1P01097
CL2460Contig1P01153
CL2000Contig1P00205
LQ0AAB75YA05RM1_SCFP00001
CL411Contig1P01268
LQ0AAB95YF16RM1_SCFP00361
CL275Contig1P01190
LQ0AEA6YB12RM1_SCFP00008
LQ0AAB100YC08FM1_SCFP00038
LQ0AAA8YI06FM1_SCFP00364
CL7318Contig1P00469
CL1558Contig1P00292
CL4234Contig1P00631
CL7616Contig1P00693
CL1Contig42P00232
LQ0AAB58YI24RM1_SCFP00172
LQ0AAB96YE22RM1_SCFP00238
CL4144Contig1P00231
CL7237Contig1P00612
LQ0ACA14YD05RM1_SCFP00105
LQ0AAB14YI20FM1_SCFP00482
LQ0AAB99YA12FM1_SCFP00361
CL4814Contig1P00152
LQ0AAB17YB07FM1_SCFP00413
LQ0AAB23YA08FM1_SCFP00386
LQ0AAB31YC09FM1_SCFP00445
CL4160Contig1P00197
LQ0AAB96YG17FM1_SCFP00023
LQ0AAB41YB02FM1_SCFP00283
LQ0AFA2YF21RM1_SCFP00151
CL2523Contig1P00152
CL6385Contig1P00004
LQ0ADA10YD07RM1_SCFP00588
LQ0ACA25YP02RM1_SCFP00001
CL1411Contig1P01110
CL7184Contig1P00093
CL6772Contig1P00482
ESV-1-52P00136
LQ0AAB9YB07FM1_SCFP00368
CL2123Contig1P00417
LQ0AAB86YH07RM1_SCFP00022
LQ0AAB54YK06FM1_SCFP00018
CL1232Contig1P01294
LQ0AAB77YE06FM1_SCFP00288
LQ0AAA10YL24FM1_SCFP00108
LQ0ACA23YF22RM1_SCFP00403
CL5833Contig1P00117
CL4602Contig1P00130
CL2737Contig1P00031
LQ0AAB78YK17FM1_SCFP00087
CL2299Contig1P00300
CL4180Contig1P00165
CL4218Contig1P00104
CL5672Contig1P00341
ESV-1-188P00581
LQ0AAB85YF07RM1_SCFP00190
CL599Contig1P02085
LQ0AAB54YN07FM1_SCFP00007
CL902Contig1P00643
CL664Contig1P01184
CL6285Contig1P00121
LQ0AAB23YK01FM1_SCFP00385
CL1481Contig1P00345
CL3567Contig1P00298
LQ0AAB47YE17FM1_SCFP00159
LQ0AAB31YD17FM1_SCFP00585
LQ0ADA7YF20RM1_SCFP00014
LQ0AAB46YK04FM1_SCFP00464
LQ0AAB16YM05FM3_SCFP00382
LQ0AAB31YM15FM1_SCFP00058
CL4250Contig1P00933
LQ0ACA18YH23RM1_SCFP00308
CL7511Contig1P00003
CL2147Contig1P00580
CL5801Contig1P00707
CL77Contig3P00429
CL6774Contig1P00701
CL3747Contig1P00580
CL1123Contig1P00509
CL6277Contig1P00988
CL4153Contig1P00885
LQ0AAB26YO19FM1_SCFP00242
CL7803Contig1P00349
LQ0ADA4YK05RM1_SCFP00009
LQ0AAB3YN03FM1_SCFP00379
LQ0AAB77YP18RM1_SCFP00267
CL474Contig1P00697
LQ0AAB24YG18FM1_SCFP00399
CL7721Contig1P00296
LQ0ACA9YG08RM1_SCFP00026
CL5819Contig1P00555
CL1855Contig1P01641
CL715Contig1P00455
CL18Contig1P00680
LQ0AAB49YC11FM1_SCFP00260
CL1829Contig1P00055
CL1005Contig2P00527
CL792Contig1P02557
CL5915Contig1P00920
LQ0AAB24YG07FM1_SCFP00082
CL3107Contig1P00523
CL221Contig1P02147
CL888Contig1P01759
LQ0AAB99YM10FM1_SCFP00372
CL3517Contig1P00723
LQ0AAB59YK19FM1_SCFP00221
LQ0AAB6YD23FM1_SCFP00386
LQ0AAB69YM19FM1_SCFP00048
CL4598Contig1P00013
CL2300Contig1P01067
CL615Contig1P00840
LQ0ADA22YG20RM1_SCFP00218
CL3508Contig1P00044
CL2047Contig1P00764
LQ0AAB79YK15RM1_SCFP00222
LQ0AAB38YG23FM1_SCFP00268
CL1046Contig1P00985
CL2740Contig1P00125
LQ0AAB53YD17FM1_SCFP00001
CL1855Contig1P01398
LQ0AAA1YF13RM1_SCFP00316
LQ0AAB67YO15RM1_SCFP00007
CL6252Contig1P00001
LQ0AEA4YB01RM1_SCFP00270
CL3930Contig1P00467
CL1409Contig1P01743
CL4779Contig1P00070
CL855Contig1P00365
LQ0AAB58YK05FM1_SCFP00013
CL4866Contig1P00347
CL155Contig2P00769
LQ0AAB96YI11FM1_SCFP00037
CL1013Contig1P01096
CL383Contig1P00488
LQ0ABA1YJ19FM1_SCFP00032
LQ0AAB71YG06RM1_SCFP00017
LQ0AAB9YI13FM1_SCFP00023
CL4256Contig1P00534
CL6712Contig1P00042
LQ0AAA2YO20FM1_SCFP00488
CL828Contig2P00403
CL6266Contig1P00487
CL629Contig1P01223
LQ0AAB67YE07RM1_SCFP00047
CL1395Contig1P02434
LQ0AAB65YK14FM1_SCFP00207
LQ0AAB85YP14RM1_SCFP00190
LQ0AAB23YA06FM1_SCFP00539
LQ0AAA20YP01FM1_SCFP00082
CL7241Contig1P00417
LQ0ADA4YP06RM1_SCFP00367
CL4229Contig1P00166
LQ0ACA1YD07RM1_SCFP00019
CL6493Contig1P00002
LQ0AAB23YJ16FM1_SCFP00463
LQ0AAB94YN04RM1_SCFP00001
CL4027Contig1P00423
CL3041Contig1P00542
CL6937Contig1P00010
LQ0AAB27YM18FM1_SCFP00012
LQ0AAB63YJ14FM1_SCFP00251
CL1593Contig1P00235
CL6155Contig1P00206
LQ0AAB37YP06FM1_SCFP00328
LQ0AAB48YE10FM1_SCFP00454
CL4051Contig1P00874
LQ0AAB5YN11FM1_SCFP00070
LQ0ADA10YL12RM1_SCFP00241
CL1809Contig1P00752
LQ0AAB18YF13FM1_SCFP00249
LQ0AAB7YK19FM1_SCFP00497
CL1114Contig1P01425
CL2663Contig1P00849
CL28Contig3P03406
LQ0AGA1YA21RM1_SCFP00023
LQ0AAA20YA18FM1_SCFP00457
CL739Contig1P00711
CL3415Contig1P00766
LQ0ACA24YA24RM1_SCFP00251
CL5802Contig1P00365
CL5043Contig1P00636
LQ0AAB60YJ02FM1_SCFP00072
LQ0AAB30YO15FM1_SCFP00057
CL7243Contig1P00409
CL5759Contig1P00421
CL3086Contig1P00659
CL6724Contig1P00366
LQ0AAA18YJ01FM1_SCFP00506
LQ0AAB42YO14FM1_SCFP00429
LQ0AAB22YP02FM1_SCFP00586
LQ0ADA10YL12RM1_SCFP00191
CL5106Contig1P00481
CL5109Contig1P00180
CL6174Contig1P00108
LQ0AAB42YN15FM1_SCFP00480
LQ0AAB75YF24RM1_SCFP00227
CL40Contig1P00156
CL5444Contig1P00129
CL2197Contig1P00840
LQ0AAB58YK05FM1_SCFP00024
LQ0AAB48YO04FM1_SCFP00498
CL455Contig1P02422
CL13Contig12P00107
LQ0ADA19YD18RM1_SCFP00302
CL7679Contig1P00356
CL11Contig2P01454
LQ0AAB86YD16FM1_SCFP00196
LQ0AAB10YH15FM1_SCFP00349
LQ0AAB74YD11FM1_SCFP00286
CL3943Contig1P00517
LQ0AAB85YP16RM1_SCFP00141
LQ0AAB61YG22FM1_SCFP00132
LQ0AAB79YO12FM1_SCFP00228
CL7166Contig1P00679
CL1100Contig1P00234
LQ0AAB24YC14FM1_SCFP00263
CL70Contig1P02213
LQ0AAB63YJ20RM1_SCFP00001
CL1134Contig1P00279
LQ0AAB76YH17RM1_SCFP00203
CL2954Contig1P00420
CL4282Contig1P00092
CL7790Contig1P00370
CL7184Contig1P00064
LQ0AAB97YF13FM1_SCFP00024
CL7177Contig1P00332
CL356Contig1P01475
CL3733Contig1P00036
LQ0AAB24YD07FM1_SCFP00014
LQ0AAA13YJ16FM1_SCFP00400
CL6180Contig1P00016
CL29Contig4P00947
CL1482Contig1P01568
LQ0AAB75YA10FM1_SCFP00106
CL3805Contig1P00037
CL7536Contig1P00099
CL7054Contig1P00564
CL7428Contig1P00006
LQ0AAB57YF18FM1_SCFP00055
CL4158Contig1P00448
CL4547Contig1P00068
CL5573Contig1P00243
LQ0AAB91YK04FM1_SCFP00402
LQ0AAA16YN19FM1_SCFP00546
LQ0AEA5YG18RM1_SCFP00070
LQ0AAB45YA08FM1_SCFP00292
CL2752Contig1P00205
CL1Contig54P00845
CL5153Contig1P00003
LQ0AAB72YO20RM1_SCFP00003
LQ0AAB28YB16FM1_SCFP00121
CL5883Contig1P00097
CL6041Contig1P00127
LQ0AFA6YJ09RM1_SCFP00325
LQ0AAB64YO10RM1_SCFP00089
LQ0AAA1YG04RM1_SCFP00001
CL4808Contig1P00756
CL387Contig1P01358
CL3229Contig1P00596
LQ0AAB3YP19FM1_SCFP00178
LQ0ADA7YH23RM1_SCFP00177
CL1112Contig1P00227
CL7747Contig1P00570
CL2598Contig1P00877
CL1Contig28P00080
LQ0AAB21YF22FM1_SCFP00119
LQ0AFA4YG08RM1_SCFP00170
LQ0AAB1YB19RM1_SCFP00480
CL5976Contig1P00253
CL293Contig1P02032
CL887Contig1P00875
LQ0AAA7YL01FM1_SCFP00270
CL2026Contig1P01278
LQ0AAB48YK21FM1_SCFP00055
CL1869Contig1P00496
LQ0AAB36YL02FM1_SCFP00483
CL1Contig32P00452
LQ0AAB47YK07FM1_SCFP00144
CL2168Contig1P00007
CL5111Contig1P00021
LQ0AAB8YE19FM1_SCFP00191
CL862Contig1P00742
CL6040Contig1P01047
LQ0AAB54YN03FM1_SCFP00329
CL5361Contig1P00123
CL13Contig1P01221
CL7225Contig1P00872
LQ0AAB4YE01FM1_SCFP00215
LQ0ADA12YH12RM1_SCFP00086
CL122Contig3P00071
LQ0AAB28YM14FM1_SCFP00496
CL4836Contig1P00259
LQ0AAA22YF11FM1_SCFP00409
LQ0AEA1YM20FM1_SCFP00067
LQ0AAB5YF14FM1_SCFP00037
LQ0AAB15YP05FM1_SCFP00016
CL3432Contig1P00774
CL2389Contig1P00723
CL4484Contig1P00258
LQ0AAB7YK19FM1_SCFP00492
LQ0AAA16YN11FM1_SCFP00051
CL1Contig44P00198
CL2987Contig1P01695
LQ0AAB40YE03FM1_SCFP00412
CL2527Contig1P00504
CL303Contig1P01192
CL2748Contig1P00309
LQ0ADA8YE01RM1_SCFP00101
CL6057Contig1P00502
CL2119Contig1P00934
CL5347Contig1P00261
CL1Contig11P01584
LQ0AAB86YF08FM1_SCFP00054
CL1405Contig1P01154
CL4121Contig1P00310
CL564Contig2P01449
CL3161Contig1P00227
LQ0AAB14YI10FM1_SCFP00102
CL502Contig1P00366
CL493Contig1P00656
CL6650Contig1P00298
CL2284Contig1P00953
CL3070Contig1P00234
CL7430Contig1P00309
CL2282Contig1P00243
CL517Contig1P01049
CL1581Contig1P01508
CL1476Contig1P00716
CL4818Contig1P00089
LQ0AAB87YE13FM1_SCFP00644
CL716Contig1P01217
LQ0AAB65YO20FM1_SCFP00040
CL102Contig2P01025
CL828Contig2P00019
LQ0AAB18YK01FM1_SCFP00034
CL5448Contig1P00191
CL3231Contig1P00299
LQ0AAB7YL22FM1_SCFP00174
LQ0AAB43YD03FM1_SCFP00340
CL5867Contig1P00198
LQ0AAB2YC06FM1_SCFP00537
CL2452Contig1P00665
LQ0ADA11YP09RM1_SCFP00063
LQ0AAB38YD10FM1_SCFP00121
LQ0AAA1YL18FM1_SCFP00451
CL6831Contig1P00178
LQ0AAB34YC03FM1_SCFP00516
CL13Contig2P01945
CL4250Contig1P00489
CL4374Contig1P00564
LQ0AAB28YL22FM1_SCFP00289
LQ0AAB47YE17FM1_SCFP00077
CL7373Contig1P00052
LQ0AAB11YF23FM1_SCFP00519
CL3312Contig1P00463
CL266Contig1P02019
CL6217Contig1P00176
CL5205Contig1P00195
CL4149Contig1P00669
CL7339Contig1P00393
CL4576Contig1P00260
CL182Contig2P01096
LQ0AAB60YH07FM1_SCFP00217
CL5781Contig1P00271
CL157Contig1P02162
CL7Contig9P00095
CL5181Contig1P00375
LQ0AAB89YH17FM1_SCFP00060
LQ0AAB35YK16FM1_SCFP00237
CL7008Contig1P00217
CL7811Contig1P00009
CL3953Contig1P00013
LQ0AAB7YC03FM1_SCFP00299
CL5980Contig1P00186
LQ0AAB99YF04FM1_SCFP00011
CL6646Contig1P00006
LQ0AAB36YG07FM1_SCFP00224
LQ0AAB97YE09RM1_SCFP00225
CL4631Contig1P00116
CL5800Contig1P00076
CL5764Contig1P00765
LQ0AAA7YA20FM1_SCFP00358
CL6407Contig1P00736
LQ0AAA7YP23FM1_SCFP00197
LQ0ADA14YJ06RM1_SCFP00068
CL3781Contig1P00504
CL3629Contig1P00550
LQ0AAB99YI05FM1_SCFP00579
LQ0ADA13YJ24RM1_SCFP00162
LQ0AAB23YA15FM1_SCFP00081
CL1807Contig1P00989
LQ0AAB8YK10FM1_SCFP00389
LQ0AAB54YN03RM1_SCFP00131
LQ0AAB78YE06FM1_SCFP00136
CL7142Contig1P00105
LQ0AAB64YE03RM1_SCFP00247
LQ0AAB8YE24FM1_SCFP00552
CL3678Contig1P00267
CL6803Contig1P00156
LQ0AAB53YN20RM1_SCFP00090
CL5378Contig1P00465
LQ0AAB9YC11FM1_SCFP00421
CL2136Contig1P00200
CL2Contig4P00836
LQ0AAB66YD23FM1_SCFP00230
CL562Contig1P01821
CL7328Contig1P00204
LQ0AAB17YI24FM1_SCFP00050
LQ0AAB18YA19FM1_SCFP00234
CL2663Contig1P01276
CL4831Contig1P01159
LQ0AAB82YI11RM1_SCFP00279
LQ0AAB2YK24FM1_SCFP00018
LQ0AAB66YG16FM1_SCFP00154
CL6455Contig1P00247
LQ0AAB28YB16FM1_SCFP00001
LQ0AAB73YJ07RM1_SCFP00188
CL1781Contig1P00816
LQ0AAB75YA10FM1_SCFP00084
LQ0AAB22YJ03FM1_SCFP00213
CL80Contig12P00106
CL1551Contig1P00001
CL1866Contig1P01143
LQ0AAB49YB04FM1_SCFP00037
CL69Contig2P01810
CL502Contig1P00092
CL6595Contig1P00041
CL1423Contig1P00915
CL7119Contig1P00289
CL4333Contig1P00397
CL2185Contig1P00187
LQ0AAA8YJ02FM1_SCFP00042
LQ0AAB40YE03FM1_SCFP00264
CL4409Contig1P00483
LQ0AAB32YL21FM1_SCFP00136
LQ0AAB54YF10RM1_SCFP00005
LQ0AAB34YL22FM1_SCFP00370
LQ0AFA3YI09RM1_SCFP00107
CL2397Contig1P00184
CL6487Contig1P00466
CL6609Contig1P00554
LQ0AAB1YF11RM1_SCFP00163
CL96Contig1P02715
CL4570Contig1P00943
CL1Contig17P01683
LQ0AAB99YH15FM1_SCFP00074
CL7740Contig1P00381
CL1822Contig1P00807
LQ0AAB76YI24RM1_SCFP00001
LQ0AAB74YC11RM1_SCFP00320
CL251Contig1P03405
LQ0AAB24YI05FM1_SCFP00012
CL1782Contig1P00288
CL3825Contig1P00048
CL2426Contig1P00737
CL785Contig1P00878
LQ0AAB1YI17RM1_SCFP00438
LQ0ADA13YB03RM1_SCFP00014
CL141Contig1P01717
CL4823Contig1P00531
LQ0AAB47YJ09FM1_SCFP00139
CL5764Contig1P00049
CL727Contig1P00606
LQ0AAB45YL15FM1_SCFP00440
CL4108Contig1P00325
CL2885Contig1P00232
CL4252Contig1P00418
LQ0AAB21YK22FM1_SCFP00438
CL3023Contig1P01357
LQ0ADA16YI17RM1_SCFP00055
CL1972Contig1P00688
LQ0AAB44YE11FM1_SCFP00381
CL5271Contig1P00364
CL564Contig2P01346
CL64Contig4P01935
LQ0ADA19YB22RM1_SCFP00024
LQ0AAB27YM18FM1_SCFP00332
CL7431Contig1P00903
CL2814Contig1P00022
CL7543Contig1P00623
CL5700Contig1P00257
CL1553Contig1P00221
LQ0AAB63YN21FM1_SCFP00168
CL107Contig9P00284
LQ0AAB23YA02FM1_SCFP00632
CL2683Contig1P00535
CL8Contig8P01473
LQ0AAB21YO16FM1_SCFP00051
CL2775Contig1P00091
LQ0AAA5YE16FM1_SCFP00182
CL4089Contig1P00337
CL5042Contig1P00292
LQ0AAB69YJ12FM1_SCFP00130
LQ0AAB17YH10FM1_SCFP00156
LQ0AAB87YL20RM1_SCFP00351
LQ0AFA2YO13RM1_SCFP00390
LQ0AAB34YC20FM1_SCFP00310
CL2031Contig1P00653
LQ0AAB31YL10FM1_SCFP00200
LQ0ADA10YM06RM1_SCFP00083
CL325Contig1P01203
LQ0AEA8YN07RM1_SCFP00261
LQ0AAB33YM11FM1_SCFP00258
CL122Contig5P00377
LQ0AAB15YL02FM1_SCFP00328
CL5579Contig1P00233
LQ0AAB75YG09FM1_SCFP00463
LQ0ACA20YF03RM1_SCFP00082
LQ0AAB22YP02FM1_SCFP00430
LQ0AAB47YG22FM1_SCFP00269
LQ0AAB4YK23FM1_SCFP00372
LQ0AAB76YN04FM1_SCFP00175
LQ0ACA6YG01RM1_SCFP00008
CL7733Contig1P00082
LQ0AAB5YH07FM1_SCFP00216
CL6504Contig1P00131
CL6448Contig1P01064
LQ0AAB93YH06FM1_SCFP00054
LQ0AAB57YJ13FM1_SCFP00007
LQ0AAB21YE05FM1_SCFP00180
CL3612Contig1P00058
LQ0AAB41YC13FM1_SCFP00434
LQ0AAB61YK13FM1_SCFP00130
LQ0AAB103YB04FM1_SCFP00273
CL5174Contig1P00416
CL177Contig1P01670
LQ0AAB5YO08FM1_SCFP00296
CL2748Contig1P00489
LQ0AAB18YG08FM1_SCFP00050
CL343Contig1P01015
CL767Contig1P00702
LQ0AAB81YA10FM1_SCFP00457
LQ0AAB11YK02FM1_SCFP00362
LQ0AAB99YB07RM1_SCFP00032
CL382Contig1P00052
CL6268Contig1P00398
LQ0AAB77YD16RM1_SCFP00164
CL2709Contig1P00365
LQ0ADA11YK15RM1_SCFP00160
LQ0AAB86YN03FM1_SCFP00067
CL2679Contig1P00930
CL5697Contig1P00508
LQ0ACA5YF24RM1_SCFP00115
CL831Contig1P01099
LQ0AAB68YH03FM1_SCFP00316
CL7229Contig1P00151
CL4022Contig1P00005
LQ0AEA3YD18RM1_SCFP00393
CL1808Contig1P01144
LQ0ADA13YL09RM1_SCFP00129
CL5361Contig1P00538
CL6000Contig1P00209
CL1823Contig1P01452
CL6827Contig1P00156
LQ0AAB102YB14FM1_SCFP00302
LQ0AAB43YI05FM1_SCFP00072
CL2122Contig1P00930
LQ0AAB98YK12FM1_SCFP00160
LQ0AAA2YO19FM1_SCFP00379
LQ0AAB16YF01FM3_SCFP00190
LQ0ADA13YH20RM1_SCFP00129
LQ0AAB2YK04FM1_SCFP00013
LQ0AAB42YK15FM1_SCFP00056
LQ0AAB76YK09RM1_SCFP00001
CL53Contig1P01428
CL715Contig1P00557
LQ0AAB89YE02RM1_SCFP00001
LQ0AAB50YH21FM1_SCFP00149
CL6456Contig1P00070
LQ0AAB2YH04FM1_SCFP00559
CL2298Contig1P01139
LQ0ABA1YB09FM1_SCFP00018
CL1653Contig1P00701
LQ0AAA7YD18FM1_SCFP00207
LQ0AAB85YN19FM1_SCFP00320
LQ0AAB24YP14FM1_SCFP00102
CL5068Contig1P00006
LQ0ADA4YP06RM1_SCFP00324
LQ0AAB91YJ03FM1_SCFP00189
CL4004Contig1P00006
LQ0ACA16YK16RM1_SCFP00029
LQ0AAB52YI13RM1_SCFP00055
LQ0AAB26YD14FM1_SCFP00116
LQ0AAA7YI04FM1_SCFP00339
CL4810Contig1P00267
LQ0AAB32YP08FM1_SCFP00435
CL6823Contig1P00148
LQ0AAB93YG17RM1_SCFP00091
CL5482Contig1P00259
CL2114Contig1P00357
LQ0AAB12YL10FM1_SCFP00395
LQ0AFA3YN10RM1_SCFP00237
LQ0AAB87YN23FM1_SCFP00320
CL4425Contig1P00825
LQ0ADA18YJ18RM1_SCFP00007
CL2458Contig1P01222
CL3510Contig1P00332
CL3357Contig1P00234
LQ0ADA3YH05RM1_SCFP00089
LQ0AAB75YA13FM1_SCFP00091
CL1298Contig1P01296
CL6405Contig1P00093
LQ0AAB13YG19FM1_SCFP00245
CL34Contig5P00606
CL4094Contig1P00606
LQ0AAB63YF07RM1_SCFP00274
CL5673Contig1P00158
LQ0AAB21YF22FM1_SCFP00425
LQ0AAB78YF13RM1_SCFP00001
LQ0AAB2YF11FM1_SCFP00182
LQ0AAB43YN20FM1_SCFP00048
LQ0AAB63YN23FM1_SCFP00152
LQ0AAB30YO20FM1_SCFP00132
LQ0ACA22YD17RM1_SCFP00101
LQ0AAB80YC20FM1_SCFP00037
CL3108Contig1P00184
CL7625Contig1P00371
CL7698Contig1P00069
CL7321Contig1P00508
LQ0ADA19YB08RM1_SCFP00427
CL147Contig1P01187
CL4633Contig1P00519
CL4700Contig1P00097
CL3716Contig1P00007
LQ0AAB27YD16FM1_SCFP00006
CL5107Contig1P00462
CL2738Contig1P00236
LQ0AAA2YJ04RM1_SCFP00086
CL2252Contig1P00202
CL7Contig1P00465
LQ0AFA2YI07RM1_SCFP00230
CL13Contig22P00481
CL4148Contig1P00287
LQ0AAB58YI24RM1_SCFP00174
CL3032Contig1P00172
CL1927Contig1P01192
LQ0AAA20YN09FM1_SCFP00471
LQ0AAB96YF15RM1_SCFP00319
CL4082Contig1P01124
CL1Contig14P00489
CL559Contig1P00712
LQ0ADA9YM22RM1_SCFP00017
CL4059Contig1P00958
CL3571Contig1P00581
LQ0AAA15YB06FM1_SCFP00286
CL3444Contig1P00392
CL2494Contig1P00161
CL2285Contig1P00331
LQ0AAB9YJ16FM1_SCFP00423
CL5923Contig1P00004
CL5043Contig1P00641
LQ0AAB52YD12FM1_SCFP00289
LQ0AAB41YI12FM1_SCFP00257
LQ0AAB52YO19FM1_SCFP00016
CL142Contig1P03576
CL3793Contig1P00503
LQ0AAA12YB03FM1_SCFP00042
CL1552Contig1P00568
CL3859Contig1P01340
CL4383Contig1P00465
CL6512Contig1P00528
CL1847Contig1P00298
LQ0AAA20YD24FM1_SCFP00357
CL6838Contig1P00018
CL2881Contig1P00648
LQ0ACA14YD05RM1_SCFP00213
LQ0AAB76YI24RM1_SCFP00028
LQ0AAB102YP04RM1_SCFP00236
CL502Contig1P00623
CL1538Contig1P01181
LQ0AAA18YE13FM1_SCFP00239
CL3197Contig1P00717
LQ0AAB63YK24RM1_SCFP00194
CL928Contig1P00350
LQ0AAB79YP18FM1_SCFP00011
CL5274Contig1P00149
LQ0AAB101YJ19FM1_SCFP00042
CL4108Contig1P00318
LQ0AAB85YN21RM1_SCFP00057
LQ0AAB76YA20FM1_SCFP00288
CL1453Contig1P00018
CL4416Contig1P00067
CL2822Contig1P00930
LQ0ACA19YB02RM1_SCFP00228
CL3572Contig1P00993
CL2180Contig1P01442
CL4403Contig1P00415
CL4305Contig1P00908
LQ0AAB54YM19RM1_SCFP00199
CL2486Contig1P01354
LQ0AAB2YP16FM1_SCFP00586
LQ0AAB41YJ10FM1_SCFP00273
CL4534Contig1P00380
LQ0AAB46YL11FM1_SCFP00068
LQ0AAB54YF24RM1_SCFP00053
CL5779Contig1P00350
CL2372Contig1P00013
LQ0AAB24YB22FM1_SCFP00083
CL3567Contig1P00366
LQ0AAB73YN23FM1_SCFP00501
LQ0ACA8YI15RM1_SCFP00095
CL5103Contig1P00267
CL1120Contig1P01268
CL7516Contig1P00516
LQ0AAA7YG01FM1_SCFP00152
CL213Contig1P01843
CL1114Contig1P01586
LQ0AAB48YF11FM1_SCFP00366
CL5250Contig1P00057
LQ0AAB13YF14FM1_SCFP00051
CL8Contig14P00335
CL4087Contig1P00017
CL1468Contig1P00422
CL4804Contig1P01103
CL3063Contig1P00272
CL4339Contig1P00532
CL1396Contig1P00596
CL3897Contig1P00670
CL3329Contig1P00224
CL41Contig1P02940
LQ0AAB96YO07RM1_SCFP00156
CL2437Contig1P00674
LQ0AEA2YL03RM1_SCFP00342
LQ0AAB52YH18RM1_SCFP00140
LQ0AAB40YA16FM1_SCFP00317
LQ0AAA5YK22FM1_SCFP00247
CL8Contig5P00272
LQ0AAB77YJ22RM1_SCFP00403
CL5900Contig1P00313
CL2557Contig1P00477
CL4325Contig1P01280
CL7702Contig1P00273
LQ0AAB58YP03RM1_SCFP00146
CL1446Contig1P00125
CL5010Contig1P01308
CL7231Contig1P00561
LQ0AAB22YA03FM1_SCFP00522
LQ0AAB12YC16FM1_SCFP00400
LQ0AAB67YJ10RM1_SCFP00001
CL3218Contig1P00039
CL6185Contig1P00613
LQ0AEA11YO07RM1_SCFP00091
LQ0AAB40YP04FM1_SCFP00154
LQ0AAB17YA14FM1_SCFP00388
LQ0AEA5YK09RM1_SCFP00109
LQ0AAB58YJ17RM1_SCFP00115
LQ0AAB27YH02FM1_SCFP00011
sctg1_318-107000-107400-WP00088
CL172Contig1P01965
CL2690Contig1P00402
CL53Contig1P01556
CL88Contig1P02359
CL2391Contig1P00659
LQ0AAA20YP01FM1_SCFP00080
LQ0AAB97YH11RM1_SCFP00001
LQ0AAB7YH21FM1_SCFP00413
LQ0AEA9YF17RM1_SCFP00097
LQ0AAB38YM21FM1_SCFP00186
CL2549Contig1P00146
LQ0AEA8YN08RM1_SCFP00057
LQ0AAB21YL17FM1_SCFP00496
LQ0AAB88YK18RM1_SCFP00102
CL5013Contig1P00168
CL2010Contig1P00847
LQ0AAB27YJ16FM1_SCFP00328
CL1544Contig1P00582
LQ0AAB104YL23RM1_SCFP00179
CL1814Contig1P00074
LQ0AAA23YF13FM1_SCFP00440
LQ0AAB99YM17FM1_SCFP00019
LQ0AAB3YB17FM1_SCFP00317
LQ0ACA6YP24RM1_SCFP00001
LQ0AAB84YO05FM1_SCFP00428
CL2958Contig1P00149
CL3453Contig1P00756
LQ0AAA3YO19FM1_SCFP00568
CL1Contig21P00795
CL2185Contig1P00591
LQ0AAB43YK23FM1_SCFP00192
CL4059Contig1P00803
CL1128Contig1P00834
CL2573Contig1P00673
LQ0AEA5YK09RM1_SCFP00108
LQ0AAB82YE09FM1_SCFP00311
LQ0AAB23YH12FM1_SCFP00036
LQ0ADA13YB03RM1_SCFP00037
CL7166Contig1P00611
CL538Contig1P01378
CL5227Contig1P00908
CL5447Contig1P00658
CL8Contig10P00559
CL2874Contig1P00065
LQ0AAA23YK03FM1_SCFP00401
CL3825Contig1P00052
LQ0ACA2YP13RM1_SCFP00161
LQ0AAB24YM02FM1_SCFP00344
LQ0AAB36YL23FM1_SCFP00323
CL6196Contig1P00438
CL4199Contig1P00355
LQ0AAB8YF12FM1_SCFP00222
LQ0AAB21YL02FM1_SCFP00125
LQ0AAB15YN14FM1_SCFP00517
LQ0AAB75YJ09FM1_SCFP00417
CL4946Contig1P00544
LQ0AAB60YB05FM1_SCFP00343
LQ0AAB61YG22FM1_SCFP00147
CL6683Contig1P00817
LQ0AAB50YN06FM1_SCFP00518
LQ0ACA19YJ08RM1_SCFP00116
LQ0AAB60YJ10FM1_SCFP00525
CL1740Contig1P00186
LQ0AAB34YN16FM1_SCFP00134
LQ0ADA8YM03RM1_SCFP00002
LQ0AEA6YO01RM1_SCFP00116
CL2831Contig1P00420
CL5042Contig1P00013
LQ0AAB56YK08FM1_SCFP00084
CL6821Contig1P00038
CL835Contig1P01068
CL1673Contig1P00526
CL4142Contig1P00106
LQ0AAB5YJ03FM1_SCFP00340
LQ0AAB78YK17FM1_SCFP00085
LQ0AFA5YC20RM1_SCFP00069
CL4540Contig1P00775
LQ0AAB36YC05FM1_SCFP00001
LQ0AAB90YL15RM1_SCFP00030
CL3012Contig1P00619
LQ0AAB23YL04FM1_SCFP00259
CL3807Contig1P00028
CL2937Contig1P00423
LQ0AAB43YA21FM1_SCFP00095
CL2098Contig1P00018
LQ0AAB36YL02FM1_SCFP00479
CL455Contig1P02645
CL4232Contig1P00251
CL591Contig1P01325
CL1692Contig2P00137
CL239Contig1P00744
LQ0AAB97YK23FM1_SCFP00060
CL1822Contig1P00881
CL1685Contig1P01327
LQ0AAB78YP07FM1_SCFP00161
CL5826Contig1P00582
CL3886Contig1P00380
CL5087Contig1P00127
ESV-1-29P00603
CL3876Contig1P00105
LQ0AEA8YL01RM1_SCFP00144
CL678Contig1P00423
CL1805Contig1P00061
LQ0AAB57YA24RM1_SCFP00003
CL6160Contig1P00433
LQ0ADA10YI01RM1_SCFP00267
CL2279Contig1P00366
CL118Contig1P01801
CL4482Contig1P00472
LQ0AAB68YH03FM1_SCFP00331
LQ0AAB78YO13FM1_SCFP00379
CL6536Contig1P00041
LQ0AAB29YI19FM1_SCFP00042
CL1Contig34P00006
LQ0AAB96YJ20RM1_SCFP00105
CL1328Contig1P00535
CL3423Contig1P00795
LQ0AAB14YF05FM1_SCFP00530
LQ0AAB94YA13FM1_SCFP00218
LQ0AAB24YA19FM1_SCFP00158
CL5095Contig1P00451
CL6687Contig1P00022
LQ0AAB54YB22RM1_SCFP00030
CL5851Contig1P00368
CL1636Contig1P00382
CL4735Contig1P00801
LQ0AAB18YE21FM1_SCFP00417
CL6169Contig1P00257
CL3385Contig1P00330
LQ0ACA18YO22RM1_SCFP00232
CL5129Contig1P00061
CL1731Contig1P00421
LQ0AAB5YM20FM1_SCFP00472
CL13Contig12P00109
CL210Contig1P00443
LQ0AAB46YO15FM1_SCFP00091
CL7616Contig1P00149
LQ0AAB102YI16FM1_SCFP00446
CL1161Contig1P01813
LQ0AAB50YO18FM1_SCFP00082
CL6668Contig1P00602
LQ0ADA9YH08RM1_SCFP00204
CL6850Contig1P00295
LQ0AAB90YP06RM1_SCFP00332
CL7696Contig1P00067
LQ0AAB49YC20FM1_SCFP00258
CL982Contig1P00233
LQ0AFA4YD20RM1_SCFP00121
CL4923Contig1P00150
LQ0AAB92YH04FM1_SCFP00226
CL2428Contig1P00339
CL1160Contig1P01710
CL6863Contig1P00517
LQ0AAB13YF14FM1_SCFP00032
LQ0AAB7YM21FM1_SCFP00580
CL3194Contig1P00044
CL7790Contig1P00376
LQ0AAB39YA20FM1_SCFP00012
LQ0AAB30YP20FM1_SCFP00343
LQ0AAB103YN24RM1_SCFP00178
CL460Contig1P01008
LQ0AAB63YB22FM1_SCFP00125
CL7Contig6P01217
CL1612Contig1P00347
LQ0ADA11YE06RM1_SCFP00081
LQ0AAB1YI08RM1_SCFP00098
LQ0AAB76YM11RM1_SCFP00319
LQ0AAB14YD22FM1_SCFP00347
LQ0AAB98YK15FM1_SCFP00423
CL738Contig1P01407
LQ0AAA8YJ02FM1_SCFP00040
LQ0AAA10YG03FM1_SCFP00396
LQ0AAB76YA20FM1_SCFP00281
CL1239Contig1P01175
LQ0AAB81YO13FM1_SCFP00017
CL5526Contig1P00655
LQ0AFA7YA19RM1_SCFP00189
CL505Contig1P00930
LQ0AAB104YH17FM1_SCFP00296
LQ0AAB27YJ16FM1_SCFP00334
CL442Contig1P01454
CL6227Contig1P00590
LQ0ACA25YG11RM1_SCFP00073
CL7155Contig1P00526
CL1Contig31P01141
CL7194Contig1P00066
CL7719Contig1P00173
CL8Contig11P00053
LQ0AAB17YD02FM1_SCFP00191
CL3909Contig1P00851
CL6019Contig1P00001
CL6729Contig1P00106
CL4267Contig1P00140
CL136Contig1P02522
CL2824Contig1P00353
CL3726Contig1P00014
LQ0AAA7YG01FM1_SCFP00437
CL1026Contig1P01524
CL5628Contig1P00222
LQ0AAB11YD01FM1_SCFP00079
CL3247Contig1P00406
LQ0AAB23YC05FM1_SCFP00399
CL614Contig1P00001
CL1397Contig1P00554
LQ0ACA15YO03RM1_SCFP00221
LQ0AAB60YB16FM1_SCFP00550
LQ0AAB81YG11RM1_SCFP00228
CL5652Contig1P00193
LQ0AAB70YO10RM1_SCFP00048
CL2265Contig1P00080
LQ0AAB8YN24FM1_SCFP00122
CL459Contig1P00631
LQ0ACA15YL06RM1_SCFP00164
LQ0AAB60YA22FM1_SCFP00165
CL3930Contig1P00148
CL1183Contig1P01709
LQ0AAB24YA11FM1_SCFP00288
LQ0AAB38YJ13FM1_SCFP00277
LQ0AAB47YM24FM1_SCFP00001
CL6560Contig1P00417
CL7307Contig1P00763
LQ0AGA1YC03RM1_SCFP00128
LQ0AAB97YF13FM1_SCFP00083
LQ0AFA4YJ09RM1_SCFP00171
LQ0AAB13YC08FM1_SCFP00340
CL4763Contig1P00173
CL702Contig2P00286
CL5740Contig1P00126
LQ0AAA21YD18FM1_SCFP00052
CL3512Contig1P00125
LQ0AAB67YJ11FM1_SCFP00030
LQ0AAB40YJ22FM1_SCFP00433
LQ0AAB30YO13FM1_SCFP00515
LQ0ADA8YI20RM1_SCFP00206
CL486Contig1P00521
LQ0AAB7YA10FM1_SCFP00510
LQ0AAB11YN07FM1_SCFP00543
LQ0AAB8YH01FM1_SCFP00047
CL404Contig1P01180
LQ0AAB43YD10FM1_SCFP00458
CL7065Contig1P00293
LQ0AAB24YP14FM1_SCFP00405
LQ0AAB48YL14FM1_SCFP00333
LQ0AAB1YL22FM1_SCFP00413
CL2479Contig1P00001
LQ0AAA12YI04FM1_SCFP00292
CL6235Contig1P00470
LQ0ACA15YO11RM1_SCFP00090
CL7308Contig1P00535
CL776Contig1P01465
CL3537Contig1P00230
LQ0AAB29YO15FM1_SCFP00465
CL4122Contig1P00166
CL824Contig1P00668
CL6126Contig1P00326
CL2166Contig1P00940
LQ0AAB71YJ03RM1_SCFP00115
LQ0AAB28YD18FM1_SCFP00604
CL5947Contig1P00304
LQ0AAA19YL02FM1_SCFP00102
CL149Contig1P00704
LQ0AAB86YM03FM1_SCFP00117
CL1012Contig1P00945
CL3690Contig1P00229
CL2902Contig1P00899
CL7368Contig1P00090
LQ0AAB44YH03FM1_SCFP00011
CL2896Contig1P00560
LQ0AAB30YF20FM1_SCFP00084
LQ0AAB12YP21FM1_SCFP00234
CL6269Contig1P00069
CL4725Contig1P00073
LQ0AAB35YC13FM1_SCFP00551
CL702Contig2P00302
CL6140Contig1P00208
LQ0AAB3YM10FM1_SCFP00210
LQ0AAB72YD04FM1_SCFP00001
LQ0AAB84YN02RM1_SCFP00006
LQ0AAB31YF02FM1_SCFP00297
CL1467Contig1P00940
CL5842Contig1P00743
CL6606Contig1P00473
LQ0AAB11YC13FM1_SCFP00247
LQ0AAB95YF16RM1_SCFP00358
CL2607Contig1P00812
LQ0ACA9YG08RM1_SCFP00016
CL5634Contig1P00198
LQ0AAB40YG04FM1_SCFP00385
LQ0AAB1YC08FM1_SCFP00621
CL6905Contig1P00164
LQ0AAA16YK23FM1_SCFP00258
CL6743Contig1P00473
LQ0AAB5YM08FM1_SCFP00399
CL4938Contig1P00805
CL3912Contig1P00425
LQ0AAB99YJ20FM1_SCFP00362
CL6862Contig1P00162
LQ0AAB65YF24RM1_SCFP00264
CL6659Contig1P00378
LQ0AAB84YB20RM1_SCFP00009
LQ0AAB48YJ16FM1_SCFP00481
LQ0AAB94YC19FM1_SCFP00008
LQ0AAA1YB06FM1_SCFP00022
LQ0AAB9YL05FM1_SCFP00272
CL6183Contig1P00545
CL6853Contig1P00555
LQ0AAB75YC06RM1_SCFP00001
LQ0AAB39YF03FM1_SCFP00632
CL6820Contig1P00240
LQ0AAB49YP13FM1_SCFP00139
LQ0AAA11YB09FM1_SCFP00012
CL3773Contig1P00077
LQ0ACA4YK04RM1_SCFP00001
LQ0AAB88YL12FM1_SCFP00037
LQ0AAA2YF22RM1_SCFP00113
LQ0AAB44YO21FM1_SCFP00295
CL31Contig1P03654
CL13Contig20P00090
CL1296Contig1P00063
CL4694Contig1P00069
CL4275Contig1P00099
LQ0AAB43YB11FM1_SCFP00004
CL5711Contig1P00001
CL4054Contig1P00225
CL4430Contig1P00119
CL776Contig1P01195
CL3764Contig1P00471
CL1780Contig1P00526
LQ0AAB37YB03FM1_SCFP00005
LQ0AAB57YI07FM1_SCFP00277
CL6257Contig1P00108
CL4698Contig1P00757
CL6334Contig1P00564
CL3078Contig1P00413
LQ0AAB84YN18RM1_SCFP00014
CL1002Contig1P00037
LQ0AAB93YC15FM1_SCFP00160
CL6831Contig1P00124
CL1107Contig1P00145
CL341Contig2P00656
LQ0AAB82YJ07RM1_SCFP00061
LQ0AAB73YE12FM1_SCFP00404
LQ0AAB17YC21FM1_SCFP00144
CL1719Contig1P00682
LQ0AAB26YI07FM1_SCFP00139
LQ0ACA4YG02RM1_SCFP00274
LQ0AAB99YN22FM1_SCFP00351
CL373Contig2P02273
CL5126Contig1P00139
CL5023Contig1P00296
CL2859Contig1P00484
LQ0AAB36YC18FM1_SCFP00432
LQ0AAB6YL05FM1_SCFP00034
CL676Contig1P01171
LQ0AAB71YB01RM1_SCFP00327
LQ0AAB66YF04FM1_SCFP00006
LQ0AAB34YG10FM1_SCFP00383
LQ0AAB44YA11FM1_SCFP00217
CL3536Contig1P00308
LQ0AAB63YN23FM1_SCFP00174
CL6284Contig1P00255
CL2152Contig1P00490
CL3277Contig1P00468
CL7488Contig1P00063
LQ0AFA3YK08RM1_SCFP00048
LQ0AAB42YE20FM1_SCFP00419
CL122Contig7P00471
CL4225Contig1P00164
LQ0ACA24YB20RM1_SCFP00222
CL2065Contig1P00961
LQ0AAA15YC13FM1_SCFP00497
CL2941Contig1P00159
LQ0AAB34YC20FM1_SCFP00317
CL1692Contig2P00134
CL1105Contig1P00614
LQ0AAB25YM08FM1_SCFP00232
CL3380Contig1P00065
LQ0AAB8YJ14FM1_SCFP00117
LQ0ADA20YH14RM1_SCFP00294
CL6940Contig1P00587
CL6361Contig1P00189
CL5880Contig1P00640
CL2313Contig1P01517
LQ0AAB34YN24FM1_SCFP00088
CL3786Contig1P00493
LQ0AAB35YM15FM1_SCFP00406
LQ0AAB73YE12FM1_SCFP00172
LQ0AAB79YB16FM1_SCFP00428
LQ0AAB86YM21RM1_SCFP00012
CL1967Contig1P00756
CL646Contig1P01565
LQ0AAB88YA23FM1_SCFP00049
CL5997Contig1P00141
LQ0AAB47YL05FM1_SCFP00339
LQ0AAB41YI18FM1_SCFP00044
CL3628Contig1P00323
CL3435Contig1P00154
CL2390Contig1P00670
CL129Contig1P00239
LQ0AGA1YF20RM1_SCFP00176
CL1140Contig1P00882
CL744Contig1P01736
LQ0AAB95YG17RM1_SCFP00324
CL5836Contig1P00224
CL7789Contig1P00611
CL645Contig1P01133
CL7105Contig1P00224
CL1867Contig1P00483
CL3212Contig1P00740
CL523Contig2P01179
LQ0AAB43YJ11FM1_SCFP00328
CL3434Contig1P00661
CL2122Contig1P00921
LQ0AAB17YF02FM1_SCFP00003
CL4967Contig1P00180
LQ0AAB33YL15FM1_SCFP00079
CL7037Contig1P00568
LQ0AAB36YA07FM1_SCFP00057
LQ0ADA22YG11RM1_SCFP00031
LQ0AAB67YJ11FM1_SCFP00170
CL3133Contig1P01025
LQ0AAB54YN03RM1_SCFP00138
CL3668Contig1P00001
LQ0AFA4YK21RM1_SCFP00011
CL1770Contig1P00470
CL1351Contig1P01527
CL7264Contig1P00206
LQ0AAB31YK16FM1_SCFP00407
LQ0AEA4YI16RM1_SCFP00110
LQ0ACA5YN06RM1_SCFP00467
LQ0AAB50YO02FM1_SCFP00127
CL6563Contig1P00264
CL4474Contig1P00544
LQ0AAB11YH05FM1_SCFP00217
LQ0AAB17YN10FM1_SCFP00320
CL3994Contig1P00372
LQ0AAB38YN03FM1_SCFP00162
CL1616Contig1P00704
LQ0AAB22YL19FM1_SCFP00275
CL13Contig16P00498
LQ0AAB30YB11FM1_SCFP00126
LQ0AAA20YA18FM1_SCFP00455
LQ0AAB99YG22FM1_SCFP00291
CL3204Contig1P00405
CL964Contig1P00232
CL3987Contig1P00070
LQ0ACA19YB12RM1_SCFP00161
CL7540Contig1P00058
CL2447Contig1P01246
LQ0ACA12YI24RM1_SCFP00144
LQ0ACA25YD13RM1_SCFP00123
CL4734Contig1P00654
CL6971Contig1P00191
CL1522Contig1P01291
LQ0ADA4YE05RM1_SCFP00018
LQ0ACA21YB10RM1_SCFP00040
CL1478Contig1P00782
CL7381Contig1P00001
LQ0AAB74YK03FM1_SCFP00240
CL5900Contig1P00456
CL90Contig1P01200
CL182Contig3P00675
CL6372Contig1P00014
LQ0ADA6YJ08RM1_SCFP00013
CL2854Contig1P00481
CL1969Contig1P00829
LQ0AAB72YN02FM1_SCFP00084
CL64Contig1P00234
CL7755Contig1P00667
CL5215Contig1P00147
LQ0AAB17YL24FM1_SCFP00217
LQ0AAB53YF21FM1_SCFP00480
CL2063Contig1P00654
CL387Contig1P01198
CL4702Contig1P00201
LQ0ACA21YO19RM1_SCFP00401
CL7434Contig1P00513
CL23Contig1P00959
CL1021Contig1P00554
CL540Contig2P00735
CL798Contig1P00829
CL2729Contig1P00913
CL6764Contig1P00112
CL1284Contig1P02010
CL3168Contig1P00225
LQ0AEA2YH17RM1_SCFP00337
CL3801Contig1P00079
CL7004Contig1P00075
LQ0AAB1YH24FM1_SCFP00512
CL2715Contig1P00320
CL4003Contig1P00608
LQ0AAB69YO09RM1_SCFP00079
LQ0AAB23YG19FM1_SCFP00546
LQ0ACA26YP13RM1_SCFP00210
CL3180Contig1P00819
CL1897Contig1P00468
LQ0AAB42YC04FM1_SCFP00285
CL7783Contig1P00621
CL4725Contig1P00194
CL1026Contig1P00950
CL2999Contig1P00476
LQ0AAB98YO09RM1_SCFP00136
LQ0AAB96YG17FM1_SCFP00014
CL7229Contig1P00136
LQ0AEA2YK09RM1_SCFP00104
LQ0AAB44YK04FM1_SCFP00130
CL3051Contig1P00106
LQ0AAB14YP23FM1_SCFP00518
LQ0ADA8YM03RM1_SCFP00346
CL7618Contig1P00114
LQ0AAB8YK10FM1_SCFP00401
CL2498Contig1P00119
LQ0ACA1YA01RM1_SCFP00138
LQ0AAB92YP22RM1_SCFP00062
LQ0AAB4YO15FM1_SCFP00345
CL463Contig1P00108
LQ0AAB60YH21RM1_SCFP00130
LQ0AAB35YP24FM1_SCFP00296
CL2258Contig1P00396
CL2165Contig1P00021
CL2738Contig1P00400
CL5877Contig1P00872
CL6253Contig1P00249
LQ0AAB70YO10RM1_SCFP00160
CL5929Contig1P00119
LQ0AAB68YB22FM1_SCFP00213
CL903Contig1P00788
LQ0AAB11YK11FM1_SCFP00296
CL5983Contig1P00136
CL5578Contig1P00022
CL7612Contig1P00697
CL7495Contig1P00268
LQ0AAB73YF23FM1_SCFP00431
LQ0AAB58YK09RM1_SCFP00364
LQ0AAB97YF13RM1_SCFP00095
LQ0AAB17YG11FM1_SCFP00120
CL7513Contig1P00579
LQ0AAB94YM13RM1_SCFP00112
LQ0AAB34YG10FM1_SCFP00388
LQ0AAB76YK09RM1_SCFP00116
LQ0AAB5YB06FM1_SCFP00109
CL2442Contig1P00242
CL5860Contig1P00038
sctg1_122-362000-362400-WP00109
CL7567Contig1P00517
CL7535Contig1P00043
CL3886Contig1P00666
CL1689Contig1P00059
LQ0AAA9YA15FM1_SCFP00437
LQ0AAB93YH06FM1_SCFP00387
CL3366Contig1P00086
CL3457Contig1P00378
CL5772Contig1P00216
LQ0AAB36YB18FM1_SCFP00234
LQ0AAB56YA13FM1_SCFP00355
CL609Contig2P00977
CL7427Contig1P00282
CL4885Contig1P00020
LQ0AAB12YP04FM1_SCFP00424
CL3783Contig1P00946
LQ0AAB77YF20FM1_SCFP00290
CL5930Contig1P00273
CL79Contig1P01434
LQ0AAB15YI02FM1_SCFP00382
CL973Contig1P00297
LQ0AAA17YD17FM1_SCFP00343
CL781Contig1P01461
LQ0AAB13YO09FM1_SCFP00525
CL3741Contig1P00632
LQ0AAB82YH02RM1_SCFP00021
LQ0AAB84YJ16RM1_SCFP00488
CL5869Contig1P00612
LQ0AAA21YL02FM1_SCFP00154
CL634Contig1P00001
CL2883Contig1P00190
CL3032Contig1P00137
CL438Contig1P00059
CL528Contig1P00989
LQ0ACA23YE03RM1_SCFP00306
CL1Contig7P00224
CL5498Contig1P00276
LQ0AAB14YK17FM1_SCFP00289
LQ0AEA6YJ06RM1_SCFP00006
CL4538Contig1P00632
LQ0AAB1YO15RM1_SCFP00470
CL6263Contig1P00020
CL4197Contig1P00899
CL2854Contig1P00235
LQ0AAB81YA10FM1_SCFP00479
CL4261Contig1P00681
LQ0AAB89YH15RM1_SCFP00241
CL3837Contig1P00058
LQ0AAB97YI14FM1_SCFP00078
CL6762Contig1P00451
LQ0AAB40YM05FM1_SCFP00280
LQ0AAB21YJ07FM1_SCFP00247
CL7386Contig1P00643
LQ0AAB68YE08RM1_SCFP00015
CL3172Contig1P00697
CL4549Contig1P00445
LQ0AAB94YJ03RM1_SCFP00063
LQ0AAB48YP13FM1_SCFP00320
CL1207Contig1P00362
LQ0AAB11YH06FM1_SCFP00647
CL850Contig1P00834
LQ0AEA11YC07RM1_SCFP00200
LQ0AAB70YA04RM1_SCFP00219
CL235Contig1P00595
CL6850Contig1P00381
CL3008Contig1P00972
LQ0AAB23YG01FM1_SCFP00021
CL7749Contig1P00354
LQ0AAB30YN01FM1_SCFP00190
CL5676Contig1P00352
CL6284Contig1P00419
CL1661Contig1P00665
CL6132Contig1P00502
LQ0AAB68YG17RM1_SCFP00175
CL5455Contig1P00488
CL1091Contig1P00115
CL6304Contig1P00498
CL772Contig1P00740
LQ0AAB65YL11FM1_SCFP00335
LQ0AAB50YL23FM1_SCFP00369
CL1651Contig1P01494
LQ0AAB30YL13FM1_SCFP00287
LQ0AAB11YI09FM1_SCFP00268
CL3786Contig1P00791
CL5872Contig1P00390
CL1765Contig1P00374
LQ0AAB17YJ04FM1_SCFP00452
CL6504Contig1P00459
CL805Contig3P00654
CL4965Contig1P00136
LQ0AAB7YK19FM1_SCFP00484
CL2715Contig1P00387
CL4631Contig1P00125
CL4631Contig1P00127
CL6364Contig1P00013
LQ0AAB28YA17FM1_SCFP00335
CL7372Contig1P00183
CL69Contig1P01851
LQ0ADA13YB03RM1_SCFP00012
CL5154Contig1P00298
LQ0AAB98YI04FM1_SCFP00124
CL5642Contig1P00177
CL7551Contig1P00868
CL3145Contig2P00188
CL3406Contig1P00498
LQ0AAB80YA07RM1_SCFP00018
LQ0AFA7YG17RM1_SCFP00210
LQ0AAB72YD08FM1_SCFP00189
CL1862Contig1P00611
LQ0AAB30YB07FM1_SCFP00367
LQ0AEA8YN08RM1_SCFP00076
CL6802Contig1P00709
CL6681Contig1P00679
CL900Contig1P01878
LQ0AAB93YO15RM1_SCFP00228
CL6664Contig1P00056
LQ0ABA1YE07FM1_SCFP00151
LQ0ACA9YL04RM1_SCFP00060
CL7506Contig1P00414
LQ0AAB93YP02FM1_SCFP00147
LQ0AAB98YE24RM1_SCFP00203
CL7421Contig1P00406
CL5137Contig1P00320
LQ0AAA17YE03FM1_SCFP00165
LQ0ACA10YP21RM1_SCFP00233
LQ0ACA2YO24RM1_SCFP00071
LQ0AAB87YN16RM1_SCFP00131
CL7108Contig1P00059
ESV-1-84P00131
LQ0AAB77YD12RM1_SCFP00202
CL4582Contig1P00061
CL3986Contig1P00678
CL4990Contig1P00633
CL7721Contig1P00188
LQ0AAB48YO08FM1_SCFP00532
CL149Contig1P00715
CL2840Contig1P00574
LQ0AAA11YF19FM1_SCFP00461
LQ0AAB93YG17RM1_SCFP00011
LQ0ADA16YP02RM1_SCFP00232
LQ0AAB14YG13FM1_SCFP00182
LQ0AAB50YJ13FM1_SCFP00205
LQ0AAB11YG02FM1_SCFP00514
LQ0AAB95YF23FM1_SCFP00393
LQ0AAB64YM06RM1_SCFP00016
LQ0AAB79YI21RM1_SCFP00163
CL7220Contig1P00051
LQ0AAB10YB14FM1_SCFP00299
CL3141Contig1P00882
CL2235Contig1P00386
CL5Contig1P01920
CL6815Contig1P00544
CL1Contig13P01055
CL3271Contig1P00790
CL3070Contig1P00201
CL659Contig1P00280
LQ0ACA21YD07RM1_SCFP00570
LQ0ADA21YP16RM1_SCFP00371
CL4115Contig1P00203
LQ0AAB38YP11FM1_SCFP00278
LQ0ADA9YD10RM1_SCFP00032
LQ0AAB42YI24FM1_SCFP00062
LQ0AAB50YD12FM1_SCFP00393
CL4847Contig1P00283
CL2663Contig1P01087
CL4793Contig1P00078
CL6488Contig1P00166
LQ0AAB43YE07FM1_SCFP00121
CL4916Contig1P00020
LQ0AEA2YK09RM1_SCFP00114
LQ0AAB76YC22FM1_SCFP00352
CL5170Contig1P00772
LQ0AAB67YP24RM1_SCFP00137
LQ0AAB28YM02FM1_SCFP00016
CL983Contig1P00498
LQ0ACA8YJ10RM1_SCFP00105
LQ0AAB50YP06FM1_SCFP00259
LQ0AAB56YG11RM1_SCFP00197
LQ0AAB71YC07RM1_SCFP00026
LQ0ABA1YE07FM1_SCFP00140
LQ0AAB6YA01FM1_SCFP00297
CL1527Contig1P00326
LQ0AAB10YE21FM1_SCFP00485
LQ0AAB8YH03FM1_SCFP00328
LQ0AAB10YJ16FM1_SCFP00427
LQ0AAB43YJ11FM1_SCFP00308
LQ0AAB37YC10FM1_SCFP00072
LQ0AAB99YB24FM1_SCFP00253
LQ0AAB28YL15FM1_SCFP00360
CL7230Contig1P00001
LQ0AAB54YO05RM1_SCFP00281
CL1459Contig1P00238
CL1385Contig1P00134
LQ0AAB34YB08FM1_SCFP00099
CL3913Contig1P00674
LQ0AAB69YH24RM1_SCFP00166
CL8Contig11P00057
CL4878Contig1P00085
CL324Contig1P01777
LQ0AAB45YL22FM1_SCFP00053
LQ0AAB26YP10FM1_SCFP00019
LQ0AAB95YE07RM1_SCFP00374
LQ0AAA18YL18FM1_SCFP00354
CL4171Contig1P00453
CL7293Contig1P00199
CL1Contig43P00019
LQ0AAB46YG19FM1_SCFP00232
CL1547Contig1P00707
LQ0AAB65YO20FM1_SCFP00036
CL3632Contig1P00479
CL955Contig1P01329
LQ0AAB102YH20FM1_SCFP00088
CL1811Contig1P00885
LQ0AAB102YP21FM1_SCFP00119
LQ0AAB58YA06RM1_SCFP00084
LQ0AAB32YI17FM1_SCFP00236
LQ0AAB96YG17RM1_SCFP00014
LQ0AAB74YM18FM1_SCFP00376
CL1206Contig1P01143
CL1Contig23P01001
CL2237Contig1P00693
CL4080Contig1P00543
LQ0AAA22YM19FM1_SCFP00566
CL1933Contig1P01194
CL7618Contig1P00302
CL4221Contig1P01085
CL5374Contig1P00048
LQ0AAB58YN22FM1_SCFP00181
LQ0AAB48YJ10FM1_SCFP00612
LQ0AAB22YE18FM1_SCFP00219
LQ0AAB47YJ24FM1_SCFP00001
CL4512Contig1P00110
CL4987Contig1P00456
CL3323Contig1P00020
CL7429Contig1P00048
CL1835Contig1P01529
CL2909Contig1P00490
LQ0AAB42YK17FM1_SCFP00095
CL6064Contig1P00256
LQ0AAB88YC10RM1_SCFP00136
LQ0AAB52YO19FM1_SCFP00025
CL5836Contig1P00250
CL4835Contig1P00631
CL3653Contig1P00320
LQ0AAB5YJ18FM1_SCFP00052
CL3324Contig1P00103
CL4919Contig1P00224
LQ0AAB21YK15FM1_SCFP00390
CL4145Contig1P00540
LQ0AAA23YA16FM1_SCFP00394
LQ0AAA8YO08FM1_SCFP00230
LQ0AAB37YJ17FM1_SCFP00257
CL2425Contig1P00794
LQ0AAB7YD09FM1_SCFP00558
CL1964Contig1P00265
CL3473Contig1P00663
CL2210Contig1P00684
CL4115Contig1P00189
LQ0AFA8YK20RM1_SCFP00125
LQ0AAB67YM17FM1_SCFP00250
CL234Contig1P02006
CL2560Contig1P00529
CL5781Contig1P00221
LQ0AAB38YG23FM1_SCFP00324
CL1024Contig1P01229
LQ0AAB48YJ05FM1_SCFP00148
LQ0AAB26YC20FM1_SCFP00296
LQ0ACA21YL20RM1_SCFP00125
LQ0AAA1YH22RM1_SCFP00001
LQ0ACA1YN19RM1_SCFP00005
LQ0AAB69YI11FM1_SCFP00183
CL2140Contig1P00258
LQ0AAB72YA07FM1_SCFP00036
CL2225Contig1P00397
LQ0AAB99YC04FM1_SCFP00006
LQ0AAA3YC08FM1_SCFP00048
CL1964Contig1P00350
CL1Contig18P00385
LQ0AAB69YI11FM1_SCFP00174
LQ0ADA7YF14RM1_SCFP00005
CL7207Contig1P00312
LQ0AAB88YA23RM1_SCFP00049
LQ0AAB94YL03FM1_SCFP00486
CL2397Contig1P00754
sctg1_230-184000-184500-WP00218
CL3516Contig1P00436
LQ0AAB83YB03FM1_SCFP00417
CL3317Contig1P00214
CL4901Contig1P00034
CL1850Contig1P00336
LQ0AAB43YB19FM1_SCFP00255
LQ0AAB58YA20RM1_SCFP00347
CL2950Contig1P00659
CL4920Contig1P01103
LQ0AAB36YG09FM1_SCFP00228
CL3432Contig1P00656
LQ0AAA4YE01FM1_SCFP00173
LQ0AEA4YE08RM1_SCFP00180
LQ0AAB104YG17FM1_SCFP00045
LQ0AAB39YP04FM1_SCFP00317
CL2743Contig1P00413
LQ0AAB86YC07RM1_SCFP00125
LQ0AAB31YM03FM1_SCFP00186
LQ0AFA1YL09RM1_SCFP00060
CL5497Contig1P00319
CL2168Contig1P01251
CL13Contig4P00732
LQ0AAB41YA12FM1_SCFP00068
CL1468Contig1P00430
LQ0AAB71YP09FM1_SCFP00037
CL755Contig1P02208
CL433Contig1P02528
LQ0ADA10YK23RM1_SCFP00361
CL4012Contig1P00445
LQ0AAB7YM06FM1_SCFP00136
LQ0ABA1YE24FM1_SCFP00296
LQ0AAB32YP12FM1_SCFP00133
CL2671Contig1P00576
LQ0AAB26YN03FM1_SCFP00017
CL7283Contig1P00283
CL7413Contig1P00252
LQ0AAA1YB06FM1_SCFP00031
CL361Contig1P00903
CL712Contig1P00161
LQ0AAB86YP16FM1_SCFP00551
CL4316Contig1P00280
LQ0ABA2YI11FM1_SCFP00191
CL4919Contig1P00246
LQ0AAB61YB22RM1_SCFP00034
LQ0AAB71YJ21RM1_SCFP00001
LQ0AAA13YL02FM1_SCFP00283
CL7784Contig1P00148
CL5294Contig1P00226
LQ0AAB61YN05FM1_SCFP00092
CL7184Contig1P00537
LQ0AAB1YE16RM1_SCFP00098
CL3145Contig1P00809
CL3107Contig1P00782
CL3431Contig1P00095
CL3508Contig1P00300
LQ0AAB22YJ07FM1_SCFP00448
CL1318Contig2P01198
LQ0AAB45YB12FM1_SCFP00281
LQ0ADA18YJ18RM1_SCFP00002
CL1187Contig1P00559
CL3509Contig1P01025
LQ0AAB43YB19FM1_SCFP00173
LQ0AGA1YC03RM1_SCFP00097
CL7231Contig1P00198
CL4035Contig1P00887
LQ0AAB6YJ13FM1_SCFP00011
CL4993Contig1P00009
CL5791Contig1P00287
LQ0AAA13YE10FM1_SCFP00563
CL2053Contig1P01023
LQ0AAA2YG21FM1_SCFP00449
CL5095Contig1P00455
CL751Contig1P01355
CL5279Contig1P00273
LQ0AAB103YK04RM1_SCFP00036
LQ0ACA24YG08RM1_SCFP00129
CL3487Contig1P00029
LQ0AAB34YN12FM1_SCFP00413
LQ0AAA4YD20FM1_SCFP00245
LQ0AAB80YK23RM1_SCFP00161
LQ0AAB8YF08FM1_SCFP00254
CL3291Contig1P00507
CL792Contig1P02738
CL5276Contig1P00394
CL2385Contig1P00751
CL1153Contig1P01282
CL617Contig2P01002
CL7717Contig1P00170
CL1848Contig1P00554
CL886Contig1P01724
CL2614Contig1P00764
LQ0AAB93YA06FM1_SCFP00209
CL13Contig6P00070
CL226Contig1P00471
CL7791Contig1P00229
LQ0AAB8YH01FM1_SCFP00033
LQ0AAB101YH10FM1_SCFP00287
CL2837Contig1P00833
CL6278Contig1P00833
LQ0AAB96YG17RM1_SCFP00007
LQ0ACA24YG19RM1_SCFP00292
CL3217Contig1P01138
CL7Contig15P00157
CL1525Contig1P00665
CL434Contig1P00267
CL4020Contig1P00469
CL5320Contig1P00159
sctg1_230-184000-184500-WP00223
CL5765Contig1P00234
CL4301Contig1P00652
LQ0AAB63YM02FM1_SCFP00170
LQ0ACA14YA06RM1_SCFP00021
LQ0AAB8YB20FM1_SCFP00197
CL5832Contig1P00438
LQ0AAA11YL24FM1_SCFP00417
CL1641Contig1P00574
CL5864Contig1P00102
CL3660Contig1P00643
CL1193Contig1P00078
CL4997Contig1P00850
CL6707Contig1P00558
CL1687Contig1P00083
CL280Contig1P01088
ESV-1-75P00564
LQ0AAB40YE11FM1_SCFP00233
LQ0AAB93YP21FM1_SCFP00466
LQ0AAB83YK01FM1_SCFP00409
LQ0ACA16YK16RM1_SCFP00239
LQ0AAB25YA07FM1_SCFP00049
CL2614Contig1P00652
LQ0AAB103YF03RM1_SCFP00001
LQ0AAB22YO18FM1_SCFP00001
LQ0AAA6YD22FM1_SCFP00226
LQ0AAB102YA02RM1_SCFP00209
CL5525Contig1P00280
LQ0AAB46YA14FM1_SCFP00270
CL851Contig1P00472
CL3358Contig1P00349
LQ0ACA22YP20RM1_SCFP00041
LQ0AAB43YI21FM1_SCFP00001
LQ0AAB6YA01FM1_SCFP00413
CL2812Contig1P00589
CL1613Contig1P00238
LQ0AAB43YI05FM1_SCFP00065
CL6234Contig1P00490
LQ0AFA3YH01RM1_SCFP00297
CL7345Contig1P00046
LQ0AAB63YN23FM1_SCFP00145
LQ0AAB75YK03FM1_SCFP00048
LQ0AAB7YH11FM1_SCFP00301
CL1378Contig2P00082
LQ0AAB52YL16FM1_SCFP00142
CL6062Contig1P00077
CL1641Contig1P00546
CL1544Contig1P01645
CL6448Contig1P00429
LQ0AAB57YF18FM1_SCFP00130
CL1860Contig1P01019
LQ0AAB3YA02FM1_SCFP00175
LQ0AAA14YM14FM1_SCFP00477
LQ0AAB58YD08RM1_SCFP00415
CL2895Contig1P01112
LQ0AAA12YK24FM1_SCFP00521
CL4210Contig1P00667
LQ0ACA25YJ14RM1_SCFP00311
CL6054Contig1P00120
LQ0AAB6YK21FM1_SCFP00554
sctg1_116-70300-70600-WP00023
CL6474Contig1P00018
LQ0AAB86YD16FM1_SCFP00302
CL3126Contig1P00186
LQ0AAB100YJ17RM1_SCFP00004
CL6849Contig1P00321
LQ0AAB18YI18FM1_SCFP00029
LQ0AAB60YL06RM1_SCFP00001
CL7111Contig1P00432
LQ0AAB7YA10FM1_SCFP00150
CL803Contig1P01205
CL410Contig1P00666
CL3897Contig1P00890
LQ0AAB60YH21RM1_SCFP00196
CL3079Contig1P00823
LQ0AAB44YF21FM1_SCFP00204
CL4380Contig1P00047
LQ0AAB97YJ07RM1_SCFP00064
LQ0AAB36YC04FM1_SCFP00208
LQ0AAB86YM15RM1_SCFP00124
LQ0AAB22YP12FM1_SCFP00488
LQ0AAB28YI02FM1_SCFP00128
LQ0AAB64YJ24FM1_SCFP00044
LQ0AAB44YD11FM1_SCFP00394
LQ0ACA20YC15RM1_SCFP00106
LQ0ACA2YK02RM1_SCFP00347
LQ0AAB28YI07FM1_SCFP00057
CL4468Contig1P00623
CL843Contig1P00102
CL3098Contig1P00170
LQ0AAB87YK06RM1_SCFP00052
CL2885Contig1P00001
LQ0AAB70YI12FM1_SCFP00021
LQ0AEA8YN08RM1_SCFP00035
LQ0AAB37YE05FM1_SCFP00389
LQ0AAB1YO02RM1_SCFP00001
CL7424Contig1P00296
CL2578Contig1P00834
CL122Contig5P00593
LQ0AAB82YI21FM1_SCFP00295
CL2088Contig1P00808
LQ0AAB3YF11FM1_SCFP00007
LQ0AAB71YB01RM1_SCFP00335
LQ0AAA18YP16FM1_SCFP00052
CL7664Contig1P00487
LQ0AAB61YE09FM1_SCFP00097
LQ0AAB18YC04FM1_SCFP00415
LQ0AAA23YA16FM1_SCFP00464
CL4323Contig1P00001
CL5336Contig1P00424
LQ0AAB31YE14FM1_SCFP00195
CL6842Contig1P00885
LQ0AFA2YC24RM1_SCFP00107
CL6940Contig1P00018
CL32Contig1P02619
CL3080Contig1P00496
LQ0AAB53YH09RM1_SCFP00189
CL2638Contig1P01059
CL485Contig1P00188
LQ0AAB95YN03FM1_SCFP00021
LQ0AAB69YB07RM1_SCFP00019
CL501Contig1P02194
CL2670Contig1P00421
CL1849Contig1P00233
LQ0ACA8YN15RM1_SCFP00152
CL3582Contig1P00068
LQ0AAB58YD16RM1_SCFP00221
LQ0AAB39YO14FM1_SCFP00460
CL3299Contig1P00103
LQ0AAB46YN23FM1_SCFP00369
CL7542Contig1P00023
CL287Contig1P02139
LQ0AAA14YM10FM1_SCFP00207
CL5248Contig1P00138
LQ0AAB103YE01FM1_SCFP00001
LQ0AAB76YD16RM1_SCFP00161
CL1876Contig1P00176
LQ0AAB14YE24FM1_SCFP00124
LQ0AAB46YF01FM1_SCFP00306
LQ0AAB26YB06FM1_SCFP00438
CL5677Contig1P00097
LQ0AAB74YA24RM1_SCFP00250
LQ0AAB35YE05FM1_SCFP00044
CL2417Contig1P00615
CL2188Contig1P00710
CL6937Contig1P00011
LQ0AAB40YP04FM1_SCFP00167
CL617Contig2P01207
CL5742Contig1P00672
LQ0AAB86YC07RM1_SCFP00135
CL4030Contig1P00300
LQ0AAB25YC14FM1_SCFP00380
CL295Contig1P00401
CL5599Contig1P00091
CL7388Contig1P00268
LQ0ACA20YJ05RM1_SCFP00037
CL7588Contig1P00108
CL3496Contig1P00115
CL2280Contig1P00556
LQ0AAB83YB03FM1_SCFP00414
LQ0AAA17YG18FM1_SCFP00209
LQ0AAB77YE06FM1_SCFP00410
LQ0AAA2YD18RM1_SCFP00305
LQ0AAB9YC01FM1_SCFP00545
LQ0ADA1YH24RM1_SCFP00234
LQ0AAA22YP10FM1_SCFP00497
LQ0AAB48YN04FM1_SCFP00244
LQ0AAA1YA08RM1_SCFP00122
LQ0AAB94YB06FM1_SCFP00178
LQ0ACA26YP13RM1_SCFP00441
CL3476Contig1P00107
CL1396Contig1P00862
LQ0AAB97YN24RM1_SCFP00136
LQ0AAB103YF03RM1_SCFP00009
CL6224Contig1P00439
CL4717Contig1P00532
CL80Contig2P00313
LQ0AAB17YG11FM1_SCFP00506
CL1690Contig1P01477
LQ0ABA1YE24FM1_SCFP00292
CL286Contig1P01647
LQ0AAB98YM05FM1_SCFP00065
CL4388Contig1P00051
LQ0AAB30YF20FM1_SCFP00462
LQ0AAB39YO10FM1_SCFP00505
CL729Contig1P01071
LQ0AAB103YF03FM1_SCFP00051
CL4458Contig1P00001
CL7335Contig1P00440
LQ0AAB14YD22FM1_SCFP00203
LQ0AAB12YJ08FM1_SCFP00444
CL5625Contig1P00786
CL6082Contig1P00287
CL3368Contig1P00577
CL3717Contig1P00419
LQ0AAB74YK15RM1_SCFP00082
CL5085Contig1P00026
CL103Contig2P02464
LQ0AAB87YH09RM1_SCFP00214
CL627Contig1P00129
LQ0AAB103YO20FM1_SCFP00002
LQ0AAB30YB08FM1_SCFP00370
CL784Contig1P01388
CL969Contig1P01462
CL2382Contig1P01252
LQ0AAB81YH20FM1_SCFP00078
LQ0AAB77YP18RM1_SCFP00006
CL5623Contig1P00257
LQ0AAA11YE23FM1_SCFP00269
LQ0AAB98YE24FM1_SCFP00029
LQ0AAB17YJ04FM1_SCFP00465
LQ0AFA5YI14RM1_SCFP00134
LQ0ADA19YD18RM1_SCFP00364
CL87Contig2P00611
LQ0AAB78YC03FM1_SCFP00012
CL1508Contig1P00663
CL4460Contig1P00875
CL3829Contig1P00944
CL1559Contig1P00054
CL1953Contig1P00016
CL2454Contig1P00591
LQ0AFA2YP14RM1_SCFP00065
CL2730Contig1P00511
LQ0AAB5YO08FM1_SCFP00320
CL7253Contig1P00257
CL1993Contig1P00816
LQ0AAB75YP05RM1_SCFP00055
CL5224Contig1P00572
CL7647Contig1P00619
CL61Contig1P01269
LQ0AAB12YH08FM1_SCFP00160
CL6988Contig1P00118
CL99Contig1P01165
CL6377Contig1P00499
LQ0AAB67YI24FM1_SCFP00079
CL4502Contig1P00608
LQ0AAB100YJ09RM1_SCFP00364
CL7564Contig1P00109
LQ0AAB63YN21FM1_SCFP00078
CL6749Contig1P00404
CL3839Contig1P00052
LQ0AAA4YN23FM1_SCFP00064
CL5132Contig1P00006
LQ0AAB4YJ14FM1_SCFP00537
LQ0AAB33YI24FM1_SCFP00001
CL5997Contig1P00120
LQ0AAB100YK14FM1_SCFP00083
CL7756Contig1P00130
CL5685Contig1P00209
CL4203Contig1P00394
CL3758Contig1P00319
CL6883Contig1P00133
LQ0AAA21YF20FM1_SCFP00532
CL5839Contig1P00412
CL1561Contig1P01046
CL7253Contig1P00001
CL4023Contig1P00225
LQ0ADA8YP12RM1_SCFP00002
CL7478Contig1P00066
CL5533Contig1P00662
CL3537Contig1P00115
CL6922Contig1P00628
CL198Contig1P02670
CL7781Contig1P00666
LQ0AAB37YL10FM1_SCFP00165
LQ0AAB14YJ03FM1_SCFP00177
CL5462Contig1P00961
LQ0AAB95YA04RM1_SCFP00122
LQ0AAA17YO12FM1_SCFP00331
CL5703Contig1P00433
CL4503Contig1P00125
CL1313Contig1P00687
CL80Contig2P00086
CL4653Contig1P00764
CL3140Contig1P00862
LQ0AAB97YN24RM1_SCFP00154
LQ0AAB98YN10RM1_SCFP00255
CL5375Contig1P00099
LQ0AAB48YG24FM1_SCFP00005
LQ0AAB13YG19FM1_SCFP00309
CL3098Contig1P00686
LQ0AAB84YN02RM1_SCFP00005
LQ0AAB98YK12FM1_SCFP00167
CL3886Contig1P00959
LQ0AAB102YL07FM1_SCFP00200
CL6991Contig1P00329
CL7490Contig1P00133
LQ0AAB88YI07RM1_SCFP00379
CL6052Contig1P00179
CL1Contig1P01492
LQ0AAB21YJ11FM1_SCFP00560
CL3032Contig1P00190
CL2728Contig1P00458
CL6284Contig1P00405
LQ0AAA3YH10FM1_SCFP00520
LQ0AAB42YK06FM1_SCFP00290
LQ0AAB10YG10FM1_SCFP00058
CL5237Contig1P00660
LQ0AAB94YM13RM1_SCFP00123
CL7142Contig1P00325
CL13Contig6P00306
LQ0AAB102YB02FM1_SCFP00506
CL1582Contig1P00898
LQ0AAB31YJ22FM1_SCFP00038
LQ0AAB65YF07FM1_SCFP00376
CL2804Contig1P00746
LQ0AFA8YP11RM1_SCFP00026
CL3920Contig1P00085
LQ0AAA12YB09FM1_SCFP00429
LQ0AAB40YM05FM1_SCFP00012
LQ0ADA20YA17RM1_SCFP00013
LQ0AAB61YO11RM1_SCFP00016
CL6984Contig1P00291
CL3568Contig1P00270
CL5957Contig1P00744
CL3Contig3P01138
CL107Contig7P00287
LQ0AAB57YF18FM1_SCFP00045
CL3195Contig1P00961
LQ0ADA18YG06RM1_SCFP00102
CL363Contig1P01877
CL616Contig1P00966
CL3893Contig1P00012
LQ0AAB43YD20FM1_SCFP00124
CL6589Contig1P00030
LQ0AAB6YJ03FM1_SCFP00365
CL4142Contig1P00347
CL8Contig3P00146
LQ0AAB27YP23FM1_SCFP00525
CL5969Contig1P00680
CL6656Contig1P00051
ESV-1-52P00140
LQ0AAB52YN22FM1_SCFP00593
CL6153Contig1P00523
CL129Contig1P00036
CL7344Contig1P00081
CL3453Contig1P00236
CL1369Contig1P00391
LQ0AAB44YH03FM1_SCFP00026
LQ0AAB28YA23FM1_SCFP00089
CL486Contig2P00427
LQ0AAB41YE18FM1_SCFP00089
CL4702Contig1P00058
CL1692Contig2P00147
CL5793Contig1P00092
LQ0AEA2YN21RM1_SCFP00030
CL5871Contig1P00144
LQ0AAB86YM03FM1_SCFP00129
LQ0AAA20YN09FM1_SCFP00463
LQ0AAB15YD03FM1_SCFP00197
CL804Contig1P01312
CL2124Contig1P00967
LQ0AAB13YF14FM1_SCFP00001
LQ0AAB67YL14RM1_SCFP00249
LQ0ACA13YG17RM1_SCFP00089
CL13Contig11P00498
LQ0AAB68YB22FM1_SCFP00212
CL75Contig3P00965
LQ0AAB97YP17RM1_SCFP00044
LQ0AAB82YI14RM1_SCFP00081
CL3133Contig1P01032
LQ0AAB41YD01FM1_SCFP00215
CL2000Contig1P00576
CL4590Contig1P00823
LQ0AAB41YJ08FM1_SCFP00287
LQ0AAB64YA11RM1_SCFP00219
CL5426Contig1P01144
CL2042Contig1P00770
CL7721Contig1P00509
CL5600Contig1P00026
CL282Contig1P00884
CL3733Contig1P00032
ESV-1-8P01040
CL3081Contig1P00637
CL6203Contig1P00098
LQ0AAB35YK15FM1_SCFP00171
CL7354Contig1P00346
LQ0ACA1YA01RM1_SCFP00185
CL2392Contig1P00399
CL3551Contig1P00799
CL3105Contig1P00873
CL3521Contig1P00926
LQ0AAB30YB11FM1_SCFP00001
CL540Contig1P00259
CL4313Contig1P00830
LQ0AAB31YH17FM1_SCFP00282
CL7265Contig1P00002
CL251Contig1P03080
LQ0AAB31YC04FM1_SCFP00070
LQ0AAB44YK24FM1_SCFP00072
CL6253Contig1P00223
CL1998Contig1P00112
LQ0AEA4YO10RM1_SCFP00053
LQ0ACA8YN15RM1_SCFP00160
LQ0ADA1YM12RM1_SCFP00242
LQ0AAA14YO04FM1_SCFP00080
LQ0ADA21YE08RM1_SCFP00357
LQ0AAB83YP06FM1_SCFP00099
LQ0AAB87YK09FM1_SCFP00011
LQ0AAB52YJ04RM1_SCFP00381
LQ0AAB22YA12FM1_SCFP00423
CL7664Contig1P00260
CL2319Contig1P01422
CL1843Contig1P00049
LQ0AAB86YC07RM1_SCFP00122
LQ0AAB53YH19FM1_SCFP00472
LQ0AAB13YF14FM1_SCFP00006
LQ0ADA10YL12RM1_SCFP00137
CL3330Contig1P00168
CL4882Contig1P00614
CL180Contig1P01344
CL5369Contig1P00598
CL578Contig1P00909
CL6324Contig1P00277
CL2881Contig1P00877
CL1501Contig1P02015
CL7553Contig1P00488
CL1206Contig1P01555
LQ0AAB77YB18RM1_SCFP00250
LQ0AAB34YH09FM1_SCFP00005
CL3708Contig1P00374
LQ0AAB68YL02RM1_SCFP00281
CL2426Contig1P00517
CL2703Contig1P00423
LQ0ACA14YF06RM1_SCFP00414
CL6454Contig1P00124
LQ0AAB43YB14FM1_SCFP00079
LQ0AFA8YP11RM1_SCFP00169
LQ0AAB6YP06FM1_SCFP00185
CL2480Contig1P00673
CL3288Contig1P00001
CL7285Contig1P00532
LQ0AAB49YB09FM1_SCFP00121
LQ0AAA17YE03FM1_SCFP00194
LQ0AAB91YI21RM1_SCFP00175
LQ0AAB98YL04RM1_SCFP00029
LQ0AAB78YF13RM1_SCFP00007
LQ0AAB60YJ02FM1_SCFP00049
LQ0ACA3YB06RM1_SCFP00017
LQ0AAB30YF10FM1_SCFP00295
CL1172Contig1P00766
CL5431Contig1P00002
LQ0AAB22YK22FM1_SCFP00305
CL75Contig3P00843
CL3143Contig1P00368
LQ0AAB74YM18FM1_SCFP00058
CL4513Contig1P00140
LQ0AAB95YH01RM1_SCFP00048
CL5302Contig1P00387
CL6607Contig1P00571
LQ0AAB39YE09FM1_SCFP00365
CL7794Contig1P00299
CL4738Contig1P00689
LQ0AAB69YM10FM1_SCFP00016
CL1369Contig1P00622
CL321Contig1P02936
LQ0AAB82YJ16RM1_SCFP00297
CL6705Contig1P00028
LQ0AAB32YN16FM1_SCFP00206
CL5871Contig1P00114
LQ0AAB6YO01FM1_SCFP00319
CL1849Contig1P00591
CL2114Contig1P00446
LQ0ACA20YF03RM1_SCFP00088
CL7290Contig1P00376
LQ0ADA1YO18RM1_SCFP00296
LQ0AAB68YC16RM1_SCFP00054
CL7358Contig1P00134
LQ0AAB76YC22FM1_SCFP00424
LQ0AAB5YB15FM1_SCFP00360
CL324Contig1P01332
LQ0AAB21YF22FM1_SCFP00434
LQ0AAB28YB22FM1_SCFP00432
CL5095Contig1P00447
LQ0AAA14YK03FM1_SCFP00035
LQ0AAB86YB07RM1_SCFP00282
CL3189Contig1P00514
LQ0AAB76YC17FM1_SCFP00182
CL6711Contig1P00072
CL4753Contig1P00879
LQ0AAB65YL12FM1_SCFP00014
CL3512Contig1P00117
CL2057Contig1P00240
CL116Contig1P02382
LQ0AAB1YI19RM1_SCFP00184
CL1Contig44P00217
LQ0AAB53YC23FM1_SCFP00084
CL1287Contig1P01336
CL1258Contig1P01827
CL8Contig8P00847
CL3399Contig1P01238
LQ0AAB79YI21RM1_SCFP00151
CL6133Contig1P00477
LQ0AAA10YG03FM1_SCFP00352
CL2630Contig1P00487
LQ0AAA17YL20FM1_SCFP00238
LQ0AEA2YB18RM1_SCFP00343
LQ0AAB99YB07RM1_SCFP00023
CL1899Contig1P01409
LQ0AAB95YC16RM1_SCFP00150
CL1465Contig1P00671
CL60Contig1P01010
CL4690Contig1P00082
LQ0AAB44YO12FM1_SCFP00235
LQ0AAB69YM19FM1_SCFP00112
CL4579Contig1P00689
LQ0AAB53YH19FM1_SCFP00444
CL2669Contig1P00966
CL3295Contig1P00855
LQ0AAB40YA08FM1_SCFP00397
LQ0ADA4YE05RM1_SCFP00015
CL2659Contig1P00012
CL1223Contig1P00454
CL7114Contig1P00364
LQ0AAB73YF07RM1_SCFP00001
CL1072Contig1P00022
CL511Contig1P00512
CL3406Contig1P00006
CL5174Contig1P00420
LQ0AAB36YF17FM1_SCFP00199
LQ0AAB24YI01FM1_SCFP00388
LQ0AAB65YL19RM1_SCFP00007
LQ0AAB3YF02FM1_SCFP00013
LQ0AAB32YH19FM1_SCFP00033
CL2698Contig1P00613
CL2130Contig1P00494
CL4581Contig1P00174
LQ0AAA10YK14FM1_SCFP00133
CL78Contig1P02317
LQ0AAB8YN08FM1_SCFP00474
LQ0AAB99YN22FM1_SCFP00282
CL5117Contig1P00191
LQ0AAB90YH14FM1_SCFP00449
CL910Contig1P01364
LQ0AAB72YP19FM1_SCFP00186
LQ0AAB102YO24FM1_SCFP00072
CL5735Contig1P00001
CL4129Contig1P00711
LQ0ADA2YP18RM1_SCFP00282
LQ0AAB77YO21RM1_SCFP00312
CL995Contig2P00329
LQ0AAB18YC04FM1_SCFP00177
LQ0AAB6YH13FM1_SCFP00298
CL699Contig1P01203
ESV-1-226P00642
LQ0AAB52YG05RM1_SCFP00365
CL2149Contig1P00055
LQ0AAB97YP21FM1_SCFP00090
LQ0ACA15YL06RM1_SCFP00124
CL101Contig2P00763
LQ0ADA13YB03RM1_SCFP00010
LQ0AAB51YA17FM1_SCFP00377
CL3660Contig1P00439
CL95Contig1P00720
LQ0AAB93YJ12FM1_SCFP00097
LQ0AAB81YG21FM1_SCFP00507
CL5289Contig1P00009
CL6435Contig1P00116
CL2965Contig1P00627
LQ0ADA9YH08RM1_SCFP00039
LQ0AAB66YF04FM1_SCFP00010
LQ0AAB90YC20FM1_SCFP00020
LQ0AAB93YO15RM1_SCFP00221
LQ0AAB5YM20FM1_SCFP00314
LQ0AAB23YG11FM1_SCFP00574
LQ0AAB78YB09FM1_SCFP00128
LQ0AFA2YJ10RM1_SCFP00396
CL954Contig1P00007
CL1339Contig1P01736
LQ0AAB2YN09FM1_SCFP00150
LQ0AAA23YE04FM1_SCFP00144
LQ0AAB69YI04RM1_SCFP00495
CL523Contig1P00441
LQ0AAB37YF02FM1_SCFP00108
LQ0AAB65YF12FM1_SCFP00040
CL4690Contig1P00089
CL24Contig3P00206
LQ0AAB12YL10FM1_SCFP00417
LQ0AAB12YO19FM1_SCFP00047
LQ0AAB102YA12FM1_SCFP00046
LQ0AAA13YB17FM1_SCFP00031
CL4012Contig1P00252
CL6446Contig1P00005
LQ0AAB48YD02FM1_SCFP00284
LQ0AAB54YO05FM1_SCFP00257
CL7754Contig1P00553
LQ0AAB47YF08FM1_SCFP00480
CL5387Contig1P00312
LQ0AAB48YA01FM1_SCFP00194
CL5064Contig1P00347
CL5456Contig1P00025
LQ0AAA2YJ11FM1_SCFP00086
LQ0AAA22YA17FM1_SCFP00079
CL1809Contig1P00763
CL3290Contig1P00236
LQ0AAB36YK01FM1_SCFP00308
CL85Contig1P00973
LQ0AAA16YL02FM1_SCFP00577
CL6699Contig1P00161
LQ0AAA17YL07FM1_SCFP00337
LQ0AAA2YO07FM1_SCFP00002
CL1399Contig1P00048
CL749Contig1P01240
CL7716Contig1P00544
LQ0ABA1YO08FM1_SCFP00073
LQ0AAB1YL02RM1_SCFP00400
CL291Contig3P00317
LQ0AEA1YI17FM1_SCFP00068
LQ0AAB54YM17FM1_SCFP00404
CL5736Contig1P00286
LQ0AAB73YF23FM1_SCFP00043
CL5657Contig1P00426
CL6273Contig1P00870
CL5289Contig1P00134
LQ0AAB95YE07RM1_SCFP00365
CL1794Contig1P00516
LQ0AAB86YM21RM1_SCFP00024
LQ0AAB84YN18FM1_SCFP00051
LQ0AAA16YN05FM1_SCFP00146
CL4590Contig1P00509
CL3269Contig1P01147
CL2906Contig1P00059
CL2812Contig1P00557
LQ0AAB26YK01FM1_SCFP00227
CL4106Contig1P00057
LQ0AAB28YN20FM1_SCFP00158
CL5362Contig1P00043
LQ0AAB68YE08FM1_SCFP00085
LQ0AAB49YP20FM1_SCFP00343
CL3150Contig1P00226
CL7113Contig1P00070
LQ0AAB58YE20FM1_SCFP00030
CL3218Contig1P00424
LQ0AAB72YA21FM1_SCFP00112
CL872Contig1P00551
CL782Contig1P01472
LQ0AEA7YF10RM1_SCFP00099
LQ0AAB100YD08FM1_SCFP00140
LQ0AAA15YH22FM1_SCFP00209
LQ0ACA8YF21RM1_SCFP00123
CL888Contig1P01587
LQ0AFA4YG08RM1_SCFP00153
CL7693Contig1P00212
LQ0AAB71YJ03FM1_SCFP00106
LQ0AEA8YL01RM1_SCFP00126
CL3020Contig1P00793
LQ0ACA19YP10RM1_SCFP00101
CL3459Contig1P00928
LQ0AAB71YB01FM1_SCFP00223
CL911Contig1P00542
CL6281Contig1P00251
CL595Contig2P00871
CL4316Contig1P00169
CL7430Contig1P00116
CL4536Contig1P00657
CL3487Contig1P00456
CL4096Contig1P00727
CL5432Contig1P00205
CL2252Contig1P01589
LQ0AAB38YN03FM1_SCFP00158
LQ0ADA10YB08RM1_SCFP00218
LQ0AAB38YA08FM1_SCFP00001
LQ0AAB94YO15RM1_SCFP00142
LQ0AAB28YM14FM1_SCFP00479
LQ0AAA20YO04FM1_SCFP00048
CL6488Contig1P00163
CL7438Contig1P00376
LQ0AAB85YN21FM1_SCFP00129
CL7Contig14P01625
LQ0AFA4YK21RM1_SCFP00019
CL1355Contig1P00675
CL4857Contig1P00106
CL3300Contig1P00668
LQ0AAB5YL02FM1_SCFP00013
LQ0AAB75YA05RM1_SCFP00051
LQ0AAB14YM23FM1_SCFP00213
LQ0AAB11YJ19FM1_SCFP00326
LQ0AAB86YM21RM1_SCFP00016
CL7304Contig1P00125
LQ0AAB40YI07FM1_SCFP00169
LQ0ACA17YN08RM1_SCFP00291
CL2209Contig1P00191
CL1615Contig1P00988
CL4475Contig1P00723
LQ0AAB11YG08FM1_SCFP00106
CL1182Contig1P00874
CL2969Contig1P00133
CL6385Contig1P00015
LQ0AAB36YK07FM1_SCFP00038
LQ0AAB59YN06RM1_SCFP00130
CL6958Contig1P00181
CL3575Contig1P00506
CL1126Contig1P00779
LQ0AAB72YD04FM1_SCFP00004
CL4896Contig1P00252
LQ0AAB78YN05FM1_SCFP00440
LQ0AAB58YI24RM1_SCFP00165
LQ0AAB84YN18RM1_SCFP00020
LQ0AAA5YJ21FM1_SCFP00380
LQ0AAB98YI04FM1_SCFP00057
LQ0ACA12YO22RM1_SCFP00144
CL7154Contig1P00802
CL7364Contig1P00599
CL1720Contig1P00726
CL6989Contig1P00367
LQ0AAB7YO18FM1_SCFP00082
LQ0AAB65YN19RM1_SCFP00093
LQ0AAB14YM03FM1_SCFP00212
LQ0ACA12YE23RM1_SCFP00280
LQ0AAB84YN18FM1_SCFP00031
LQ0AAA14YB20FM1_SCFP00492
CL6034Contig1P00399
CL3984Contig1P00126
CL7471Contig1P01165
CL683Contig1P00921
LQ0AAB82YO04FM1_SCFP00125
CL7542Contig1P00469
CL370Contig1P00859
CL3061Contig1P00389
LQ0AAB4YK06FM1_SCFP00030
CL2197Contig1P00003
CL2247Contig1P00145
CL1344Contig1P00868
CL3524Contig1P00505
CL1757Contig1P00395
LQ0AAA22YN15FM1_SCFP00202
LQ0AAA9YA15FM1_SCFP00407
CL2715Contig1P00008
CL6364Contig1P00381
LQ0AAA7YB01FM1_SCFP00415
CL3357Contig1P00059
CL3368Contig1P00124
LQ0AAB66YD20FM1_SCFP00043
LQ0AAB45YO08FM1_SCFP00082
CL3431Contig1P00780
CL3140Contig1P00641
CL1908Contig1P01678
CL5879Contig1P00007
CL6052Contig1P00183
LQ0AAB57YF11FM1_SCFP00324
CL4429Contig1P00291
LQ0AAB42YH09FM1_SCFP00189
CL5447Contig1P00025
CL408Contig1P00826
LQ0AAB82YL16RM1_SCFP00057
LQ0AAB97YN16RM1_SCFP00001
CL1390Contig1P00875
LQ0AAB52YM09RM1_SCFP00161
CL4553Contig1P00602
CL3315Contig1P00306
LQ0AAB42YM10FM1_SCFP00562
CL921Contig1P00046
CL242Contig1P01109
LQ0AAB68YE08RM1_SCFP00011
LQ0AAB22YA17FM1_SCFP00257
CL7494Contig1P00047
LQ0AAB85YB05FM1_SCFP00013
LQ0AAA13YE10FM1_SCFP00566
LQ0ACA20YJ05RM1_SCFP00056
CL3171Contig1P00387
LQ0AAB63YI18FM1_SCFP00089
CL2046Contig1P01222
CL2348Contig1P00086
CL7675Contig1P00462
LQ0AAB98YM05FM1_SCFP00120
CL906Contig1P00844
LQ0AAB10YC20FM1_SCFP00597
CL6748Contig1P00558
LQ0AAB23YG09FM1_SCFP00290
CL7314Contig1P00239
LQ0AEA7YJ02RM1_SCFP00064
CL332Contig1P00098
LQ0AAB103YO20FM1_SCFP00014
LQ0AAB57YI14RM1_SCFP00246
CL419Contig1P01898
CL6914Contig1P00257
CL5595Contig1P00770
CL6665Contig1P00208
LQ0AAB79YM06FM1_SCFP00065
LQ0AAB78YP20FM1_SCFP00134
CL4030Contig1P00296
CL1Contig31P01171
LQ0AAB39YM17FM1_SCFP00282
CL3131Contig1P00960
LQ0AEA8YJ06RM1_SCFP00001
LQ0AAB72YN22FM1_SCFP00277
CL4761Contig1P00266
LQ0ABA1YE24FM1_SCFP00301
CL1427Contig1P01283
CL6336Contig1P00161
CL471Contig1P00816
CL6885Contig1P00083
CL7457Contig1P00038
CL1396Contig1P00692
LQ0AAB95YA04RM1_SCFP00117
LQ0AAA17YN22FM1_SCFP00544
CL2158Contig1P00297
CL5735Contig1P00165
LQ0AAB14YP03FM1_SCFP00530
LQ0AAB90YP06RM1_SCFP00235
LQ0AAA14YF14FM1_SCFP00194
CL3348Contig1P00094
CL5368Contig1P00143
CL7374Contig1P00042
CL6625Contig1P00080
CL1009Contig1P00836
CL2468Contig1P01035
LQ0AAB70YI04RM1_SCFP00237
CL5001Contig1P00638
LQ0AAB83YP06RM1_SCFP00330
CL2138Contig1P00323
LQ0AAB50YE04FM1_SCFP00013
CL912Contig1P01311
CL7246Contig1P00025
CL8Contig9P00691
CL1956Contig1P00152
CL7Contig13P00002
LQ0AAB17YF03FM1_SCFP00592
LQ0AAB74YG17FM1_SCFP00173
CL296Contig1P01413
LQ0AFA7YN12RM1_SCFP00198
CL1391Contig2P00510
CL5105Contig1P00074
CL5385Contig1P00431
LQ0AAB53YN16RM1_SCFP00247
CL7560Contig1P00517
LQ0AAB70YH20FM1_SCFP00067
LQ0AAA1YH18FM1_SCFP00249
LQ0ADA14YJ06RM1_SCFP00054
CL2125Contig1P00646
CL894Contig1P00353
LQ0AAB35YC21FM1_SCFP00191
LQ0AAB22YF20FM1_SCFP00392
LQ0AAB70YO10RM1_SCFP00152
CL4681Contig1P00144
CL4346Contig1P00249
LQ0AAB37YC04FM1_SCFP00323
LQ0AAB38YM05FM1_SCFP00287
CL2952Contig1P01034
CL2181Contig1P00322
CL4714Contig1P00441
LQ0AEA1YI17FM1_SCFP00001
CL2026Contig1P01170
LQ0AAB40YA23FM1_SCFP00401
CL2253Contig1P00520
LQ0AAB34YN24FM1_SCFP00195
LQ0ADA4YP06RM1_SCFP00344
LQ0AAB90YH18FM1_SCFP00083
LQ0AAB102YL21RM1_SCFP00253
LQ0AAB67YL14RM1_SCFP00080
CL1336Contig1P00523
LQ0AAA2YJ11FM1_SCFP00080
CL4801Contig1P00206
LQ0AAB75YD01FM1_SCFP00132
LQ0AAB40YI06FM1_SCFP00380
CL4115Contig1P00185
LQ0AAB103YI20FM1_SCFP00032
LQ0AAB86YC07RM1_SCFP00129
LQ0AAB95YA04RM1_SCFP00113
CL6336Contig1P00158
LQ0AAB42YK20FM1_SCFP00020
LQ0AAB66YM01RM1_SCFP00007
CL2721Contig1P00568
CL4526Contig1P00152
LQ0AAB18YD03FM1_SCFP00326
CL1645Contig1P00461
CL2269Contig1P01146
CL5267Contig1P00116
CL4414Contig1P00598
CL3766Contig1P00262
CL3060Contig1P00046
LQ0AEA5YG18RM1_SCFP00061
LQ0AAB104YG17RM1_SCFP00187
LQ0AAB46YH24FM1_SCFP00086
CL7702Contig1P00073
LQ0AAB36YI07FM1_SCFP00048
LQ0AAB37YE02FM1_SCFP00322
LQ0AAB102YI05FM1_SCFP00244
CL5819Contig1P00566
CL1348Contig2P00225
LQ0AAB79YN11FM1_SCFP00143
LQ0AAB23YJ07FM1_SCFP00312
CL335Contig1P01630
CL5312Contig1P00701
LQ0AAB81YA16RM1_SCFP00019
CL1972Contig1P00519
LQ0AAB37YF16FM1_SCFP00286
LQ0AFA7YF11RM1_SCFP00202
CL2942Contig1P00721
CL577Contig1P01604
CL3456Contig1P00444
CL4076Contig1P00098
LQ0AAB61YB22FM1_SCFP00318
CL7065Contig1P00534
CL5361Contig1P00109
CL4986Contig1P00001
CL3910Contig1P00358
LQ0AEA11YN16RM1_SCFP00013
LQ0AAB63YN23RM1_SCFP00046
CL7126Contig1P00068
LQ0AAB101YM01FM1_SCFP00366
CL4801Contig1P00350
LQ0AAB43YI05FM1_SCFP00061
CL6983Contig1P00468
LQ0AAB43YJ02FM1_SCFP00242
LQ0AAB71YH03RM1_SCFP00296
CL7Contig15P00237
CL6962Contig1P00579
LQ0AAB71YB01RM1_SCFP00321
LQ0AAB21YF15FM1_SCFP00474
CL4934Contig1P00209
LQ0ACA4YC24RM1_SCFP00001
CL4916Contig1P00509
CL1962Contig1P00275
CL3075Contig1P00417
CL3688Contig1P00003
LQ0AAB88YK18RM1_SCFP00099
CL6484Contig1P00573
LQ0AAB1YL22FM1_SCFP00404
CL5120Contig1P00014
LQ0ADA18YG04RM1_SCFP00174
CL3110Contig1P01088
CL1584Contig1P00730
LQ0AAB97YC21FM1_SCFP00210
LQ0AAB17YN10FM1_SCFP00324
LQ0AAB50YM20FM1_SCFP00185
CL2603Contig1P01435
LQ0AAB40YO11FM1_SCFP00363
LQ0AAA10YG16FM1_SCFP00090
CL6543Contig1P00642
LQ0AAB46YJ13FM1_SCFP00216
CL1288Contig1P00159
CL2255Contig1P00086
CL48Contig1P01322
LQ0AAB89YI02FM1_SCFP00263
CL4587Contig1P00736
CL2747Contig1P00301
CL1801Contig1P00809
CL920Contig1P00573
LQ0AAB2YI10FM1_SCFP00440
LQ0ADA9YE11RM1_SCFP00001
LQ0AAB6YK12FM1_SCFP00535
LQ0AAB99YN22FM1_SCFP00422
CL6696Contig1P00433
LQ0AAB79YO12RM1_SCFP00144
CL3822Contig1P00037
LQ0AAB18YN06FM1_SCFP00051
LQ0AAB11YE03FM1_SCFP00164
CL6441Contig1P00650
CL1090Contig1P00959
CL1474Contig1P00657
CL7216Contig1P00046
LQ0AAB35YM09FM1_SCFP00393
CL7057Contig1P00001
CL2791Contig1P01279
CL3716Contig1P00001
CL2457Contig1P00795
LQ0AAB4YI24FM1_SCFP00275
LQ0ACA20YF03RM1_SCFP00092
LQ0AAB80YD20FM1_SCFP00366
CL3071Contig1P00340
LQ0AAB48YF02FM1_SCFP00466
CL6819Contig1P00168
LQ0AAB32YG22FM1_SCFP00170
LQ0ACA15YA17RM1_SCFP00320
LQ0AAB104YH17FM1_SCFP00224
LQ0AEA11YC07RM1_SCFP00057
CL4180Contig1P00161
CL2450Contig1P01174
CL7237Contig1P00488
LQ0AAB39YC03FM1_SCFP00066
LQ0AAB61YJ13FM1_SCFP00429
CL7235Contig1P00049
LQ0AAB46YE02FM1_SCFP00101
CL4885Contig1P00048
CL122Contig4P00327
CL465Contig1P01085
LQ0AAA15YD10FM1_SCFP00497
CL7221Contig1P00268
LQ0AAA6YA22FM1_SCFP00005
CL5007Contig1P00529
CL6821Contig1P00018
LQ0AEA1YH24RM1_SCFP00012
CL3329Contig1P00056
CL2288Contig1P00762
CL480Contig1P01152
CL6214Contig1P00184
LQ0AAB75YH07FM1_SCFP00240
LQ0ABA2YI11FM1_SCFP00200
CL4391Contig1P00471
LQ0AAB92YM06FM1_SCFP00175
CL3734Contig1P00527
CL1081Contig1P00167
CL3252Contig1P00252
LQ0AAB60YL06FM1_SCFP00449
CL7019Contig1P00001
CL2674Contig1P00429
LQ0AAB24YB22FM1_SCFP00498
LQ0AAB65YG13FM1_SCFP00129
LQ0AAB42YJ19FM1_SCFP00335
LQ0AAB6YD24FM1_SCFP00174
CL4333Contig1P00118
LQ0AAB56YL20RM1_SCFP00260
CL825Contig1P00864
LQ0AAB9YI13FM1_SCFP00426
CL303Contig1P00825
CL4179Contig1P00376
LQ0AAB36YP02FM1_SCFP00499
CL7314Contig1P00307
LQ0AAB37YD12FM1_SCFP00315
CL6507Contig1P00264
CL5745Contig1P00829
CL2806Contig1P00666
CL7659Contig1P00358
LQ0ADA4YE05RM1_SCFP00020
LQ0AAB64YF21RM1_SCFP00191
CL6018Contig1P00214
LQ0AAB9YM24FM1_SCFP00287
CL1929Contig1P01226
CL515Contig1P02192
LQ0ACA15YM14RM1_SCFP00019
LQ0AAB16YM07FM3_SCFP00028
LQ0AAB69YI08FM1_SCFP00091
CL624Contig1P00456
CL5741Contig1P00729
CL1746Contig1P00913
CL4679Contig1P00118
LQ0AAB96YO07RM1_SCFP00071
CL2615Contig1P00516
CL4960Contig1P00622
CL7708Contig1P00366
CL5531Contig1P00621
LQ0AAB53YA19FM1_SCFP00013
CL4588Contig1P00129
LQ0AGA1YL18RM1_SCFP00251
CL1395Contig1P01346
LQ0AAB35YJ15FM1_SCFP00037
CL1271Contig1P00462
LQ0AAB103YF03RM1_SCFP00013
CL122Contig5P00239
LQ0AAB45YJ13FM1_SCFP00009
LQ0AAB61YH12RM1_SCFP00003
CL7283Contig1P00212
CL897Contig1P00715
CL3832Contig1P00697
LQ0AAB22YG14FM1_SCFP00526
CL1527Contig1P00590
CL2779Contig1P00145
LQ0AAA21YJ11FM1_SCFP00170
CL5940Contig1P00214
CL1895Contig1P00360
CL3164Contig1P00614
CL1407Contig2P01191
CL6650Contig1P00305
CL1644Contig1P00704
LQ0ADA22YG20RM1_SCFP00282
CL4084Contig1P00092
CL1094Contig1P00197
CL2305Contig1P01716
LQ0AAB25YD03FM1_SCFP00518
CL5778Contig1P00040
CL649Contig1P00254
LQ0AAA9YF05FM1_SCFP00419
LQ0AAB48YF13FM1_SCFP00447
LQ0AAB75YD01FM1_SCFP00144
CL390Contig1P01305
CL5219Contig1P00521
CL5289Contig1P00276
LQ0AAB17YG05FM1_SCFP00443
LQ0AAB48YK21FM1_SCFP00217
LQ0ACA4YA03RM1_SCFP00087
CL5060Contig1P00023
LQ0AAB101YO09RM1_SCFP00080
LQ0AFA2YI07RM1_SCFP00236
LQ0AAB88YK18RM1_SCFP00094
LQ0AAA3YM01FM1_SCFP00151
CL1379Contig1P00485
sctg1_329-181000-181600-WP00221
CL6896Contig1P00228
LQ0AAB42YC11FM1_SCFP00217
LQ0AAA1YH18FM1_SCFP00403
CL6591Contig1P00862
CL1228Contig1P01249
LQ0ABA1YK04FM1_SCFP00015
CL1092Contig1P01153
LQ0AAB9YD19FM1_SCFP00590
CL8Contig13P00147
CL4823Contig1P01171
LQ0AAB17YL18FM1_SCFP00221
LQ0AAB47YH17FM1_SCFP00114
CL7319Contig1P00001
LQ0AAB77YO21RM1_SCFP00061
LQ0AAB65YE04FM1_SCFP00307
CL2250Contig1P01129
CL4464Contig1P00111
CL7205Contig1P00324
CL2619Contig1P00376
CL3835Contig1P00314
CL5717Contig1P00119
LQ0AAB84YD14RM1_SCFP00100
CL2073Contig1P00153
LQ0AAB41YO20FM1_SCFP00261
LQ0ADA21YE08RM1_SCFP00353
CL2395Contig1P01266
LQ0AAB42YB22FM1_SCFP00114
CL408Contig2P00851
CL7430Contig1P00494
LQ0AAB92YC10FM1_SCFP00490
LQ0AAB66YM19RM1_SCFP00252
CL6755Contig1P00501
CL2976Contig1P00116
LQ0AAB93YC15FM1_SCFP00154
LQ0AAB24YI01FM1_SCFP00072
LQ0ADA1YC12RM1_SCFP00373
CL2391Contig1P00082
CL1331Contig1P00373
CL1318Contig2P01486
LQ0AAB12YH16FM1_SCFP00001
CL5510Contig1P00233
CL5923Contig1P00154
CL3529Contig1P00271
CL3268Contig1P00242
CL5498Contig1P00252
CL1Contig35P00782
LQ0AAB35YI07FM1_SCFP00306
LQ0AAB72YG16FM1_SCFP00087
LQ0AAB67YK12RM1_SCFP00030
CL5417Contig1P00021
LQ0ACA18YH23RM1_SCFP00306
LQ0AAB18YD03FM1_SCFP00005
CL5248Contig1P00220
CL1Contig38P00741
LQ0AAA14YO04FM1_SCFP00413
CL680Contig1P02142
CL6057Contig1P00452
CL2940Contig1P00574
LQ0AAB100YF06FM1_SCFP00368
LQ0AAB14YN23FM1_SCFP00436
LQ0AAB64YE03RM1_SCFP00318
CL1099Contig1P01116
CL7755Contig1P00120
CL1839Contig1P00388
LQ0AAB1YF10RM1_SCFP00351
LQ0AAB31YH17FM1_SCFP00473
CL3221Contig1P01179
LQ0ACA8YF04RM1_SCFP00176
LQ0AAA13YK20FM1_SCFP00070
LQ0AAA3YF04FM1_SCFP00141
LQ0AAB4YJ04FM1_SCFP00219
LQ0AAB11YI08FM1_SCFP00499
LQ0AAB61YP12FM1_SCFP00364
LQ0AAB97YJ07RM1_SCFP00050
CL356Contig1P01200
CL5067Contig1P00219
CL1393Contig1P00746
CL7353Contig1P00002
LQ0AAB29YH06FM1_SCFP00063
LQ0AAB93YM03RM1_SCFP00073
CL4250Contig1P00509
LQ0AAB41YI12FM1_SCFP00251
CL3935Contig1P00337
LQ0ADA4YE05RM1_SCFP00012
LQ0AAB24YC10FM1_SCFP00520
LQ0AAB6YD21FM1_SCFP00065
LQ0AFA5YI14RM1_SCFP00139
LQ0AEA11YN16RM1_SCFP00033
CL13Contig12P00112
LQ0AAB24YM02FM1_SCFP00204
CL1938Contig1P00234
CL5361Contig1P00378
CL3198Contig1P00406
CL3895Contig1P00634
LQ0AAA23YF13FM1_SCFP00421
LQ0AAB43YE02FM1_SCFP00436
CL7610Contig1P00029
CL442Contig1P01799
LQ0AAB31YL10FM1_SCFP00288
LQ0ACA5YF22RM1_SCFP00121
LQ0AGA1YL21RM1_SCFP00130
LQ0AAB5YG13FM1_SCFP00272
LQ0AAB9YJ16FM1_SCFP00437
LQ0AAB32YI21FM1_SCFP00229
LQ0AAB80YC20FM1_SCFP00042
LQ0AAB83YH06RM1_SCFP00083
CL2895Contig1P00842
CL5171Contig1P00342
LQ0AAA4YD20FM1_SCFP00353
LQ0AAB30YK06FM1_SCFP00001
LQ0AAB31YL10FM1_SCFP00013
CL3409Contig1P00262
LQ0AAB47YD06FM1_SCFP00223
CL8Contig5P00209
LQ0AAB52YD17FM1_SCFP00227
LQ0ACA5YF10RM1_SCFP00055
CL641Contig1P02610
CL4279Contig1P01041
LQ0AAB23YL04FM1_SCFP00272
LQ0AAB2YC09FM1_SCFP00069
CL1624Contig1P00399
LQ0AAA15YE22FM1_SCFP00034
CL4187Contig1P00001
CL4632Contig1P00684
CL3358Contig1P00183
CL1461Contig1P00313
CL7371Contig1P00370
LQ0AAB54YA23FM1_SCFP00009
CL376Contig2P00518
CL5934Contig1P00025
CL24Contig4P00001
LQ0ACA18YO22RM1_SCFP00201
LQ0AAB45YE16FM1_SCFP00124
CL1820Contig1P00114
CL6446Contig1P00245
CL1761Contig1P00839
CL4606Contig1P00764
CL6699Contig1P00203
CL4050Contig1P00149
CL6084Contig1P00196
CL3802Contig1P00320
LQ0AAB60YB05FM1_SCFP00625
LQ0ACA1YN19RM1_SCFP00003
LQ0AAB54YO21FM1_SCFP00087
CL122Contig8P00095
CL7473Contig1P00197
CL1775Contig1P01077
LQ0AAB98YM09FM1_SCFP00145
CL2319Contig1P00847
LQ0AAB76YJ08FM1_SCFP00403
CL4505Contig1P01000
LQ0ADA14YI19RM1_SCFP00159
LQ0AAB30YK18FM1_SCFP00001
LQ0AEA1YH24RM1_SCFP00048
CL4600Contig1P00047
LQ0AAB86YM02FM1_SCFP00206
LQ0AAB46YK04FM1_SCFP00487
CL5717Contig1P00117
CL6Contig3P01445
LQ0ADA20YA17RM1_SCFP00159
CL7787Contig1P00476
LQ0AAB81YA16RM1_SCFP00114
CL1312Contig1P00021
CL312Contig1P00235
ESV-1-108P00621
LQ0AFA2YI07RM1_SCFP00228
LQ0AAA18YE13FM1_SCFP00406
CL5560Contig1P00040
LQ0AAA16YN05FM1_SCFP00154
LQ0AAB41YF06FM1_SCFP00318
CL418Contig1P01051
LQ0AAB66YE08RM1_SCFP00256
CL536Contig2P00709
LQ0AAB11YG08FM1_SCFP00126
LQ0AAB17YH10FM1_SCFP00126
CL375Contig1P00602
CL6765Contig1P00206
LQ0AAB45YG21FM1_SCFP00212
LQ0AAB97YF13FM1_SCFP00078
LQ0AAB24YH24FM1_SCFP00522
CL7251Contig1P00283
CL4350Contig1P00449
LQ0AAB15YI02FM1_SCFP00178
CL1916Contig1P01292
CL6305Contig1P00509
LQ0AAB99YF18RM1_SCFP00042
LQ0AAB10YP18FM1_SCFP00054
CL1540Contig1P00022
CL6416Contig1P00451
CL658Contig1P00399
CL1536Contig1P01086
CL13Contig12P00108
CL1Contig42P00235
CL3729Contig1P00407
CL135Contig2P01184
LQ0AAB86YE09FM1_SCFP00148
LQ0AAB7YO18FM1_SCFP00417
CL6889Contig1P00431
CL4743Contig1P00284
CL797Contig2P00968
CL3489Contig1P00310
CL1098Contig1P00540
LQ0AAB28YL22FM1_SCFP00172
CL4285Contig1P00238
CL3214Contig1P00832
CL6206Contig1P00273
LQ0AAB42YD15FM1_SCFP00345
LQ0ABA1YJ19FM1_SCFP00020
LQ0AAB45YK05FM1_SCFP00060
LQ0AAB8YF16FM1_SCFP00481
CL2215Contig1P00716
CL2059Contig1P00790
CL2492Contig1P00305
LQ0AAB104YG17FM1_SCFP00055
LQ0AAB91YA24FM1_SCFP00296
CL5205Contig1P00211
LQ0AFA2YJ10RM1_SCFP00413
CL6125Contig1P00589
LQ0AAB39YE09FM1_SCFP00377
CL13Contig16P00093
LQ0AAB45YM05FM1_SCFP00219
LQ0AGA1YF12RM1_SCFP00251
LQ0AAB85YN21RM1_SCFP00059
CL4710Contig1P00483
CL271Contig1P00973
CL644Contig1P01874
LQ0AAB77YB10RM1_SCFP00058
CL6468Contig1P00552
CL1569Contig1P01175
LQ0AAB8YP15FM1_SCFP00622
CL1021Contig1P00556
CL306Contig1P01582
CL2506Contig1P00348
CL2728Contig1P00430
CL1283Contig1P00321
LQ0AAB24YG11FM1_SCFP00585
LQ0AAA17YD02FM1_SCFP00337
LQ0AAB32YG15FM1_SCFP00378
LQ0AAB35YD08FM1_SCFP00078
CL5655Contig1P00622
CL7526Contig1P00626
CL4835Contig1P00422
CL419Contig1P01376
LQ0AAB16YJ22FM3_SCFP00137
CL6136Contig1P00032
CL3568Contig1P00368
CL1321Contig1P01421
CL4931Contig1P00704
CL586Contig1P01802
LQ0ADA10YI24RM1_SCFP00041
CL1Contig36P00078
LQ0AAB41YI12FM1_SCFP00245
LQ0AGA1YO19RM1_SCFP00096
LQ0AFA6YF08RM1_SCFP00111
LQ0AAB36YK17FM1_SCFP00240
CL182Contig3P00804
LQ0AAB96YM21RM1_SCFP00109
LQ0AAB47YH13FM1_SCFP00328
LQ0AAB45YJ02FM1_SCFP00104
LQ0AAB61YK24FM1_SCFP00194
CL6072Contig1P00256
CL3001Contig1P00622
LQ0AAB82YO10FM1_SCFP00001
LQ0AAB45YC09FM1_SCFP00208
LQ0AGA1YC03RM1_SCFP00023
CL780Contig2P00639
CL2585Contig1P01032
LQ0AAB31YC03FM1_SCFP00392
LQ0AAB75YC11FM1_SCFP00211
LQ0AAA17YI21FM1_SCFP00567
CL638Contig1P01224
CL5154Contig1P00519
CL5254Contig1P00179
CL5806Contig1P00447
CL5642Contig1P00125
LQ0AFA7YP21RM1_SCFP00326
LQ0AAA1YA05FM1_SCFP00101
CL1685Contig1P00605
LQ0AAB6YL01FM1_SCFP00504
LQ0AAB93YP02FM1_SCFP00166
CL561Contig1P01809
CL3412Contig1P00384
CL6687Contig1P00007
LQ0AAB83YO07RM1_SCFP00082
LQ0AAB31YC04FM1_SCFP00077
LQ0AAA14YD09FM1_SCFP00066
CL554Contig1P02211
CL40Contig1P00394
CL1796Contig1P00445
ESV-1-61P00182
LQ0AAB38YA10FM1_SCFP00010
CL265Contig1P01723
LQ0ADA11YK15RM1_SCFP00232
LQ0AFA5YM18RM1_SCFP00214
CL7111Contig1P00309
CL386Contig2P00296
CL7723Contig1P00340
CL5717Contig1P00116
LQ0AAB59YN13RM1_SCFP00094
CL1626Contig2P00411
CL1870Contig1P00505
CL633Contig1P01251
CL3920Contig1P00417
LQ0AAB84YB20RM1_SCFP00013
LQ0AAB72YG16FM1_SCFP00094
CL2688Contig1P00242
LQ0AAB39YE14FM1_SCFP00030
LQ0AAB56YJ12FM1_SCFP00254
LQ0AAB46YG19FM1_SCFP00227
CL336Contig1P00176
CL194Contig1P00399
LQ0AAB96YE15RM1_SCFP00002
CL1Contig22P01476
CL3125Contig1P00827
LQ0AAB66YM19RM1_SCFP00231
CL2396Contig2P00596
LQ0AAB39YI09FM1_SCFP00404
LQ0AAB90YH16RM1_SCFP00076
LQ0AAB51YD17RM1_SCFP00078
CL4694Contig1P00310
CL6639Contig1P00006
CL6352Contig1P00168
LQ0AAB26YI07FM1_SCFP00021
LQ0AAB92YB11FM1_SCFP00369
CL1223Contig1P00413
CL613Contig1P01729
CL794Contig1P00586
CL7000Contig1P00140
CL7561Contig1P00131
LQ0AAB13YJ06FM1_SCFP00528
CL7Contig13P00171
LQ0AEA5YG24RM1_SCFP00029
CL4892Contig1P00575
LQ0ADA6YL14RM1_SCFP00043
LQ0AAB61YM09FM1_SCFP00065
CL4721Contig1P00590
LQ0AAB63YF15FM1_SCFP00182
CL3166Contig1P00148
ESV-1-192P02020
CL7092Contig1P00049
CL3527Contig1P00003
CL1535Contig1P00767
CL6077Contig1P00229
CL7541Contig1P00461
LQ0AAB44YF02FM1_SCFP00016
CL45Contig1P01152
CL7326Contig1P00160
CL1596Contig1P00928
CL7126Contig1P00048
CL1102Contig1P01345
CL7243Contig1P00097
CL215Contig1P02019
CL652Contig1P00614
LQ0AAB74YN15FM1_SCFP00244
LQ0AAB52YL16RM1_SCFP00268
LQ0AAB46YB13FM1_SCFP00380
CL663Contig1P01193
CL5651Contig1P00357
LQ0AAB48YO16FM1_SCFP00373
LQ0AAB1YP22FM1_SCFP00492
LQ0ADA17YG18RM1_SCFP00057
LQ0AAB44YF18FM1_SCFP00063
LQ0AAB58YP03RM1_SCFP00149
CL4897Contig1P00032
CL3817Contig1P00541
LQ0AAB50YI16FM1_SCFP00001
LQ0AEA7YJ02RM1_SCFP00058
LQ0AAA20YG15FM1_SCFP00235
CL2518Contig1P00328
CL2575Contig1P00729
LQ0AAB10YP23FM1_SCFP00276
CL266Contig1P01963
LQ0ADA19YP08RM1_SCFP00012
sctg1_116-70300-70600-WP00035
LQ0AAB44YK15FM1_SCFP00007
LQ0AAB78YM23FM1_SCFP00506
CL6565Contig1P00237
CL1574Contig1P01577
LQ0AAB86YE07RM1_SCFP00080
CL3937Contig1P01204
CL7500Contig1P00058
LQ0AAB73YC03FM1_SCFP00447
CL6729Contig1P00243
CL5268Contig1P00234
LQ0AAB34YE18FM1_SCFP00453
LQ0AAB18YB20FM1_SCFP00335
LQ0AAB84YB20RM1_SCFP00017
CL2102Contig1P00427
LQ0AAB23YH18FM1_SCFP00370
LQ0AAB39YM05FM1_SCFP00558
CL5696Contig1P00147
CL1517Contig1P00171
CL2132Contig1P00573
CL1163Contig1P00135
CL1185Contig1P01348
CL1020Contig1P00839
LQ0AAB75YC05RM1_SCFP00039
CL4729Contig1P00316
CL3795Contig1P00791
LQ0AAB78YC17RM1_SCFP00156
CL872Contig1P01147
CL5385Contig1P00075
CL4Contig5P01705
LQ0ADA7YH23RM1_SCFP00216
CL3581Contig1P00785
LQ0AAB44YK04FM1_SCFP00288
LQ0AFA2YI07RM1_SCFP00232
LQ0AAB76YH13FM1_SCFP00029
CL2Contig2P00395
CL4862Contig1P00801
CL6944Contig1P00116
LQ0AAB70YL02RM1_SCFP00110
CL1737Contig1P00497
LQ0AAB4YC04FM1_SCFP00075
CL4311Contig1P00573
CL1277Contig1P00887
CL3061Contig1P00494
LQ0AAB101YJ19FM1_SCFP00056
CL4650Contig1P00163
LQ0AAB73YJ07RM1_SCFP00183
CL291Contig1P00777
CL1362Contig1P01425
CL1979Contig1P00030
LQ0AAB18YN14FM1_SCFP00401
CL4089Contig1P00555
LQ0AAB12YH08FM1_SCFP00417
LQ0ACA5YN01RM1_SCFP00243
LQ0ACA9YG08RM1_SCFP00009
LQ0AAB32YH19FM1_SCFP00030
CL3232Contig1P00258
LQ0AAB96YH18FM1_SCFP00264
LQ0AAB6YK13FM1_SCFP00239
CL1348Contig2P01163
LQ0AAB27YP05FM1_SCFP00210
CL3726Contig1P00351
CL1802Contig1P00001
LQ0AAB15YE16FM1_SCFP00054
LQ0ACA17YN08RM1_SCFP00317
CL4935Contig1P00655
LQ0AAB8YP02FM1_SCFP00525
LQ0AAB10YA21FM1_SCFP00359
LQ0ADA1YC12RM1_SCFP00188
CL4510Contig1P00195
CL640Contig1P02128
CL1390Contig1P01196
LQ0AAB70YM21RM1_SCFP00269
LQ0AEA9YM05RM1_SCFP00134
LQ0ADA1YH24RM1_SCFP00202
CL1859Contig1P00690
CL1901Contig1P00529
CL5555Contig1P00434
LQ0AAB9YP17FM1_SCFP00284
CL4290Contig1P00452
LQ0AAB37YP06FM1_SCFP00322
CL5868Contig1P00302
LQ0AAB80YD20FM1_SCFP00318
CL5296Contig1P00483
LQ0AAB82YI21FM1_SCFP00399
CL4694Contig1P00374
LQ0AAB83YI13RM1_SCF_LQP00220
CL2271Contig1P00343
LQ0AAB37YC04FM1_SCFP00074
LQ0AAB22YL02FM1_SCFP00045
LQ0AAA17YF14FM1_SCFP00457
CL973Contig1P00149
LQ0AAB56YA13FM1_SCFP00363
CL2683Contig1P00377
LQ0AAB45YM21FM1_SCFP00291
CL2295Contig1P00555
LQ0AAB31YM15FM1_SCFP00347
LQ0AFA1YM24RM1_SCFP00001
CL5237Contig1P00390
LQ0AAA22YA17FM1_SCFP00118
CL6922Contig1P00537
LQ0AAA6YG07FM1_SCFP00364
LQ0AAB22YF20FM1_SCFP00399
CL6967Contig1P00586
LQ0AAB21YA19FM1_SCFP00591
CL5087Contig1P00423
CL4678Contig1P00788
LQ0AAB21YK15FM1_SCFP00465
LQ0AAB18YE21FM1_SCFP00337
LQ0AAB57YA24RM1_SCFP00097
LQ0AAB11YB06FM1_SCFP00609
LQ0AAB43YB16FM1_SCFP00120
CL1Contig47P00210
LQ0ACA4YG02RM1_SCFP00004
CL203Contig1P03004
LQ0AAB35YE12FM1_SCFP00447
CL3221Contig1P00514
CL780Contig2P00675
CL1631Contig1P00515
CL1659Contig1P00856
CL87Contig1P01783
CL7413Contig1P00010
CL3599Contig1P00035
LQ0AAA1YF13RM1_SCFP00053
CL2435Contig1P00499
CL7710Contig1P00318
LQ0AAB46YO17FM1_SCFP00091
CL5861Contig1P00040
CL876Contig1P01272
CL7506Contig1P00289
CL7286Contig1P00418
CL4447Contig1P00112
CL6337Contig1P00419
LQ0AAB101YG09RM1_SCFP00104
LQ0ACA8YO04RM1_SCFP00274
LQ0AAB86YG15RM1_SCFP00323
CL6824Contig1P00339
LQ0AAB63YF05RM1_SCFP00027
CL6887Contig1P00051
LQ0AAB32YI01FM1_SCFP00143
CL2331Contig1P00789
LQ0AEA2YJ05RM1_SCFP00001
CL2002Contig1P01199
LQ0AAB96YG17RM1_SCFP00002
LQ0AAB41YO09FM1_SCFP00178
LQ0AAA4YD02FM1_SCFP00041
LQ0AAB85YP16FM1_SCFP00019
ESV-1-41P00249
CL7617Contig1P00691
CL6621Contig1P00217
LQ0ACA20YG12RM1_SCFP00076
LQ0AAB63YH04RM1_SCFP00047
LQ0AAB92YN18FM1_SCFP00091
LQ0AAB32YH19FM1_SCFP00037
LQ0AAB21YP07FM1_SCFP00054
CL4265Contig1P00598
CL2665Contig1P00584
LQ0AAB94YE10FM1_SCFP00269
LQ0AAB5YM17FM1_SCFP00320
CL2962Contig1P00941
LQ0AAB7YI21FM1_SCFP00286
CL1104Contig1P01091
LQ0AAB77YO16FM1_SCFP00024
LQ0AAA9YF02FM1_SCFP00412
CL4920Contig1P00890
LQ0AAB83YH06RM1_SCFP00137
LQ0AAB45YE16FM1_SCFP00129
LQ0ACA24YA24RM1_SCFP00027
LQ0AAB7YA15FM1_SCFP00494
CL4153Contig1P00334
LQ0ADA21YD20RM1_SCFP00240
CL7324Contig1P00286
CL1497Contig1P00828
CL3089Contig1P01053
LQ0AAB37YI01FM1_SCFP00171
LQ0AAB89YI06FM1_SCFP00005
CL4922Contig1P00192
LQ0ACA16YJ12RM1_SCFP00086
CL2852Contig1P00177
LQ0AAB48YB22FM1_SCFP00283
LQ0AAB34YG10FM1_SCFP00403
LQ0AAB40YJ22FM1_SCFP00099
CL5403Contig1P00016
LQ0AAB49YN15FM1_SCFP00297
CL5429Contig1P00025
LQ0ADA1YO18RM1_SCFP00090
LQ0AAB95YJ18FM1_SCFP00202
LQ0ACA14YC11RM1_SCFP00135
LQ0AAB53YN16RM1_SCFP00331
CL4019Contig1P00308
LQ0AAB48YE10FM1_SCFP00087
LQ0AAB39YK23FM1_SCFP00123
LQ0AAB100YP02FM1_SCFP00292
ESV-1-55P00123
LQ0AAB38YJ02FM1_SCFP00001
LQ0AEA2YJ05RM1_SCFP00277
CL1041Contig1P00396
LQ0ADA17YD01RM1_SCFP00159
CL6559Contig1P00284
LQ0AAB33YB14FM1_SCFP00345
CL5901Contig1P00647
CL97Contig1P01737
LQ0AEA11YM23RM1_SCFP00020
CL7699Contig1P00400
LQ0AAB103YE01FM1_SCFP00257
LQ0AAB88YG13FM1_SCFP00417
LQ0AAB17YG09FM1_SCFP00240
LQ0AAB52YJ04RM1_SCFP00182
LQ0AAB65YE03FM1_SCFP00172
LQ0AAB99YK24FM1_SCFP00167
LQ0ACA22YL13RM1_SCFP00094
LQ0AAA1YH22RM1_SCFP00276
CL3881Contig1P00118
LQ0AEA3YD18RM1_SCFP00016
CL5135Contig1P00290
LQ0AAB7YJ20FM1_SCFP00141
CL5385Contig1P00472
LQ0AEA3YP02RM1_SCFP00117
CL3461Contig1P01415
LQ0AAB100YJ03RM1_SCFP00191
CL6483Contig1P00290
LQ0AAB22YN08FM1_SCFP00002
LQ0AAB1YL07FM1_SCFP00396
LQ0AAB77YC01FM1_SCFP00376
LQ0AFA6YI19RM1_SCFP00172
CL2193Contig1P01269
LQ0AAB77YC05FM1_SCFP00117
CL7729Contig1P00273
CL4266Contig1P00474
LQ0AAB47YO04FM1_SCFP00195
LQ0AAB41YB02FM1_SCFP00173
LQ0ADA10YJ11RM1_SCFP00040
CL6Contig3P00825
CL7553Contig1P00318
CL1502Contig1P00832
CL6382Contig1P00286
LQ0AAB48YJ19FM1_SCFP00142
LQ0AAB41YI16FM1_SCFP00026
LQ0AAB7YM22FM1_SCFP00557
CL376Contig2P00009
LQ0AAB46YM17FM1_SCFP00132
LQ0AAB29YC09FM1_SCFP00134
CL752Contig1P00651
LQ0AAB6YL01FM1_SCFP00506
CL2402Contig1P01521
LQ0AAB42YN05FM1_SCFP00486
LQ0AAB25YH02FM1_SCFP00405
CL432Contig1P01001
CL7656Contig1P00463
CL1344Contig1P00380
LQ0AAB74YH11RM1_SCFP00167
LQ0AAA8YB20FM1_SCFP00392
LQ0AAB85YH12FM1_SCFP00022
CL2312Contig1P00126
LQ0AAB12YD09FM1_SCFP00264
LQ0AAA14YM01FM1_SCFP00464
LQ0AAB47YK07FM1_SCFP00158
LQ0AAB33YN14FM1_SCFP00088
LQ0AAB97YI08FM1_SCFP00001
CL302Contig1P01603
CL7Contig2P00025
CL7333Contig1P00277
CL147Contig1P01263
CL770Contig1P02397
CL4005Contig1P00015
CL3773Contig1P00393
LQ0AFA3YI09RM1_SCFP00103
LQ0AAB97YD03RM1_SCFP00045
LQ0AAB46YD16FM1_SCFP00279
CL1556Contig1P01813
LQ0AAB59YE21FM1_SCFP00210
CL4776Contig1P00875
LQ0ACA18YO22RM1_SCFP00235
CL7565Contig1P00048
LQ0AAB46YC22FM1_SCFP00350
LQ0AAB10YM14FM1_SCFP00070
CL7770Contig1P00510
CL307Contig1P00270
CL1341Contig1P01564
CL5745Contig1P00103
CL1474Contig1P00286
LQ0AAB8YJ23FM1_SCFP00253
LQ0AAB99YC04FM1_SCFP00007
LQ0AAB43YL14FM1_SCFP00081
CL1752Contig1P00514
LQ0AAB29YF12FM1_SCFP00519
LQ0AAB68YE08RM1_SCFP00007
LQ0AAB63YK10RM1_SCFP00044
CL70Contig1P01444
CL7581Contig1P00047
CL3131Contig1P00983
LQ0AAB54YL15FM1_SCFP00076
LQ0AAB42YD18FM1_SCFP00043
LQ0AAB16YJ18FM3_SCFP00017
LQ0AAB65YM12FM1_SCFP00176
CL2199Contig1P00064
LQ0AAB33YE06FM1_SCFP00043
LQ0AAB88YJ12FM1_SCFP00506
CL892Contig1P00358
LQ0AAA20YA23FM1_SCFP00376
LQ0ADA7YF20RM1_SCFP00028
LQ0AAB74YK03FM1_SCFP00011
CL1600Contig1P00980
CL2757Contig1P00584
LQ0AAA7YL01FM1_SCFP00334
CL6217Contig1P00019
CL4196Contig1P00686
LQ0AAB88YM07RM1_SCFP00041
LQ0AAB74YK15RM1_SCFP00092
LQ0AAB8YK19FM1_SCFP00202
LQ0AAA8YN17FM1_SCFP00396
CL3471Contig1P00044
CL2233Contig1P00585
CL3624Contig1P00026
LQ0AAB68YK10FM1_SCFP00036
CL1175Contig1P01175
LQ0AAA8YL18FM1_SCFP00448
CL7711Contig1P00387
LQ0AAB72YO20RM1_SCFP00211
LQ0AAB65YN23FM1_SCFP00209
CL5137Contig1P00177
LQ0AAB28YO22FM1_SCFP00403
CL7610Contig1P00007
CL1550Contig1P00825
LQ0AAB22YJ07FM1_SCFP00276
LQ0AAB15YK01FM1_SCFP00372
LQ0AAB78YL17FM1_SCFP00282
CL3324Contig1P00111
CL80Contig12P00136
LQ0AAB25YI11FM1_SCFP00006
CL3881Contig1P00116
LQ0AAB24YN21FM1_SCFP00042
CL3821Contig1P00399
LQ0AAB22YN15FM1_SCFP00546
CL83Contig1P00715
CL3114Contig1P00093
LQ0AAA14YH13FM1_SCFP00473
LQ0AAB34YL22FM1_SCFP00399
LQ0AAB76YD23RM1_SCFP00026
CL7693Contig1P00364
LQ0AAB86YB07RM1_SCFP00074
LQ0AAB48YJ05FM1_SCFP00102
LQ0AAB54YI13RM1_SCFP00076
CL532Contig1P01791
CL1171Contig1P02179
CL3784Contig1P00003
CL2870Contig1P00066
CL2721Contig1P00338
CL1276Contig1P00885
CL6707Contig1P00607
CL1035Contig1P01392
CL924Contig1P00727
LQ0AAA15YC21FM1_SCFP00562
CL7149Contig1P00060
LQ0AAB31YC03FM1_SCFP00504
CL2425Contig1P01138
CL1125Contig2P00935
CL6133Contig1P00321
CL572Contig1P01379
LQ0ACA23YE14RM1_SCFP00002
LQ0AAB7YF20FM1_SCFP00389
LQ0AAB39YA22FM1_SCFP00575
LQ0AAB10YO21FM1_SCFP00154
CL6Contig1P01759
LQ0AAB58YN22FM1_SCFP00180
LQ0AAB35YM09FM1_SCFP00396
CL5218Contig1P00078
LQ0AAB67YO15RM1_SCFP00002
CL7710Contig1P00487
LQ0AAA9YP20FM1_SCFP00322
CL5319Contig1P00078
LQ0AAB48YC04FM1_SCFP00589
CL75Contig6P00211
CL2012Contig1P00460
CL6209Contig1P00025
LQ0AAA18YH21FM1_SCFP00533
CL800Contig1P01010
LQ0ACA10YP21RM1_SCFP00420
LQ0AEA9YF17RM1_SCFP00053
CL5940Contig1P00113
LQ0AAB38YM15FM1_SCFP00433
CL487Contig1P01460
CL6634Contig1P00105
LQ0AAB28YA17FM1_SCFP00332
LQ0AAA22YG21FM1_SCFP00009
CL4943Contig1P00298
CL3691Contig1P00564
CL3596Contig1P00075
LQ0AAB95YG22RM1_SCFP00077
LQ0AAB21YD04FM1_SCFP00157
LQ0AAB4YB11FM1_SCFP00465
LQ0AAB44YF17FM1_SCFP00149
CL5292Contig1P00362
LQ0AAB46YN23FM1_SCFP00475
LQ0AAA18YG03FM1_SCFP00135
CL3142Contig1P00480
LQ0AAB97YK23FM1_SCFP00027
LQ0AAB47YG22FM1_SCFP00263
LQ0AAB22YA20FM1_SCFP00591
LQ0AAB3YB17FM1_SCFP00507
CL5125Contig1P00244
CL40Contig2P03332
CL2557Contig1P00061
LQ0AAB25YK15FM1_SCFP00611
CL4943Contig1P00284
CL1404Contig1P00287
LQ0AAB52YI13FM1_SCFP00188
CL1057Contig1P00552
CL6422Contig1P00240
CL6435Contig1P00049
CL3336Contig1P00496
CL971Contig1P00193
LQ0AAB11YI09FM1_SCFP00376
LQ0AAA20YD24FM1_SCFP00127
LQ0AAB45YC01FM1_SCFP00129
LQ0AAB46YE09FM1_SCFP00012
LQ0AAB32YN16FM1_SCFP00004
CL174Contig1P00270
CL590Contig1P00708
CL5700Contig1P00403
CL1072Contig1P00666
CL3018Contig1P00740
CL4049Contig1P00937
CL1664Contig1P01075
CL1095Contig1P00148
CL3Contig2P01779
LQ0AAB48YH14FM1_SCFP00309
LQ0AAB50YD12FM1_SCFP00369
CL7071Contig1P00075
LQ0ACA22YM23RM1_SCFP00027
LQ0ADA4YN20RM1_SCFP00026
CL2333Contig1P00415
CL5675Contig1P00042
CL6343Contig1P00223
CL1105Contig1P00435
CL1176Contig1P00792
CL4474Contig1P00549
CL373Contig2P01863
LQ0AAB15YP20FM1_SCFP00592
LQ0AAA16YH20FM1_SCFP00631
CL5867Contig1P00022
CL6690Contig1P00263
LQ0AAB7YM06FM1_SCFP00140
LQ0AAB74YO07RM1_SCFP00003
CL1636Contig1P00841
CL1324Contig1P01161
LQ0AAB94YK18RM1_SCFP00005
CL3470Contig1P00669
CL1957Contig1P00914
CL2552Contig2P00755
LQ0AAB2YB07FM1_SCFP00310
CL5997Contig1P00098
CL659Contig1P00255
CL342Contig1P01603
CL4270Contig1P00162
LQ0AAB18YL01FM1_SCFP00189
CL2931Contig1P00073
LQ0AAB46YI10FM1_SCFP00086
CL4628Contig1P00989
LQ0AAA20YA18FM1_SCFP00460
LQ0AAB61YD16RM1_SCFP00061
CL970Contig1P00830
CL75Contig2P01301
LQ0AAB100YC08FM1_SCFP00030
LQ0AAA2YC12RM1_SCFP00059
CL4377Contig1P00867
LQ0AAB35YL10FM1_SCFP00259
CL3865Contig1P00096
LQ0AAB23YA06FM1_SCFP00535
ESV-1-8P00783
CL2655Contig1P00288
CL2627Contig2P00493
CL7781Contig1P00519
LQ0AAB30YN01FM1_SCFP00184
CL7397Contig1P00262
LQ0AFA5YG18RM1_SCFP00072
LQ0AAB53YA19FM1_SCFP00008
CL1307Contig1P01050
LQ0AAB83YE21FM1_SCFP00083
LQ0AAB24YB22FM1_SCFP00341
LQ0ADA20YH15RM1_SCFP00235
CL1870Contig1P00053
LQ0AAB82YB07FM1_SCFP00198
CL1570Contig1P01608
CL7054Contig1P00559
CL3876Contig1P00096
LQ0AAB43YB16FM1_SCFP00392
LQ0AAB22YA12FM1_SCFP00529
CL2259Contig1P00023
CL370Contig1P01319
LQ0AAB37YJ22FM1_SCFP00464
CL5224Contig1P00412
LQ0AAB12YH17FM1_SCFP00423
LQ0AAB99YA03RM1_SCFP00025
CL4194Contig1P00813
LQ0AAB76YF22FM1_SCFP00470
CL3810Contig1P00351
LQ0AAB6YK10FM1_SCFP00365
CL387Contig1P01106
CL5663Contig1P00411
CL4252Contig1P00238
LQ0AAB16YH24FM3_SCFP00391
LQ0AAB22YO02FM1_SCFP00139
LQ0ACA22YP18RM1_SCFP00124
LQ0AAB81YP03FM1_SCFP00255
CL6990Contig1P00005
LQ0AAB48YA20FM1_SCFP00076
CL4798Contig1P00483
CL6134Contig1P00236
LQ0AAB40YL12FM1_SCFP00015
CL6201Contig1P00045
CL948Contig1P00001
CL2978Contig1P00367
LQ0AAB8YH03FM1_SCFP00264
LQ0ADA17YB07RM1_SCFP00002
LQ0AAB8YN04FM1_SCFP00146
CL1321Contig1P01228
CL3237Contig1P00440
LQ0AAB47YM24FM1_SCFP00327
CL2290Contig1P00146
CL2629Contig1P00056
CL3780Contig1P00328
LQ0AEA4YK19RM1_SCFP00130
CL6607Contig1P00463
LQ0AAB1YE15RM1_SCFP00333
LQ0ACA9YL04RM1_SCFP00155
CL55Contig1P01345
CL2537Contig1P00753
CL4545Contig1P00153
LQ0AAB14YM03FM1_SCFP00168
CL1453Contig1P00361
CL392Contig1P00964
LQ0AAB31YN15FM1_SCFP00179
LQ0AAB90YJ21RM1_SCFP00323
LQ0AAB43YN20FM1_SCFP00072
LQ0AAB9YJ12FM1_SCFP00542
LQ0AAB91YI21FM1_SCFP00320
LQ0AAB43YJ11FM1_SCFP00340
LQ0AAB68YN12RM1_SCFP00003
CL2588Contig1P01029
CL80Contig8P00005
CL7308Contig1P00548
LQ0AAB103YN24RM1_SCFP00168
CL1011Contig1P00633
LQ0AFA7YA19RM1_SCFP00127
CL4488Contig1P00545
CL774Contig1P01020
CL3322Contig1P00448
LQ0AAB6YK05FM1_SCFP00106
CL506Contig1P01059
CL944Contig2P00408
LQ0AAB88YG10FM1_SCFP00369
LQ0AAB87YM21FM1_SCFP00286
CL2201Contig1P00388
LQ0AAB27YJ13FM1_SCFP00380
LQ0AAB18YL01FM1_SCFP00351
CL566Contig1P01270
LQ0AAB5YF14FM1_SCFP00065
LQ0AAB25YA15FM1_SCFP00156
CL7512Contig1P00309
CL131Contig1P00496
LQ0AEA8YC10RM1_SCFP00039
CL1308Contig1P00472
CL3094Contig1P00613
LQ0ADA11YN10RM1_SCFP00007
LQ0AAB8YI23FM1_SCFP00335
LQ0AEA8YA14RM1_SCFP00095
CL6632Contig1P00064
CL5117Contig1P00195
LQ0AAB58YN05RM1_SCFP00130
LQ0AAB58YA06RM1_SCFP00430
LQ0AAB50YK09FM1_SCFP00191
CL4927Contig1P00686
LQ0AAB45YI11FM1_SCFP00372
LQ0ADA1YP05RM1_SCFP00269
LQ0AAB1YL15RM1_SCFP00205
CL364Contig1P01472
LQ0AFA5YG18RM1_SCFP00074
LQ0AAB79YN05FM1_SCFP00481
LQ0AAB67YM24RM1_SCFP00132
LQ0AAB60YI11RM1_SCFP00048
CL6497Contig1P00616
CL2098Contig1P00079
LQ0AAB7YH22FM1_SCFP00109
CL3741Contig1P00011
CL7766Contig1P00270
LQ0AAB77YO07FM1_SCFP00001
LQ0ACA9YG08RM1_SCFP00001
CL7696Contig1P00272
CL2411Contig1P00555
CL6082Contig1P00023
CL3289Contig1P00130
LQ0AAB14YI20FM1_SCFP00001
CL3271Contig1P00963
LQ0AAB41YN15FM1_SCFP00504
LQ0AAB5YM08FM1_SCFP00158
LQ0ABA1YC13FM1_SCFP00147
CL6684Contig1P00299
LQ0ADA14YC05RM1_SCFP00198
LQ0AAB14YG13FM1_SCFP00044
CL436Contig1P02065
CL4585Contig1P00448
CL486Contig2P00422
CL2637Contig1P00839
LQ0ACA16YJ11RM1_SCFP00080
CL6895Contig1P00518
CL3454Contig1P00057
LQ0AAA6YM05FM1_SCFP00118
LQ0AAB37YE06FM1_SCFP00361
LQ0AAB92YC10FM1_SCFP00485
CL3757Contig1P00803
LQ0AAB8YK03FM1_SCFP00439
LQ0AAB22YD24FM1_SCFP00010
LQ0AAB98YJ02FM1_SCFP00088
LQ0AAB104YI03RM1_SCFP00237
LQ0ACA15YD19RM1_SCFP00345
CL5691Contig1P00799
CL7142Contig1P00459
CL3167Contig1P00188
LQ0AAB66YG16FM1_SCFP00148
LQ0AAB49YH04FM1_SCFP00079
LQ0AAB35YM15FM1_SCFP00273
CL1672Contig1P01305
LQ0AAB66YE17RM1_SCFP00122
LQ0ADA17YD01RM1_SCFP00156
LQ0AAB100YG21RM1_SCFP00025
LQ0AAB23YB21FM1_SCFP00193
CL494Contig1P02098
CL4222Contig1P00561
LQ0AAB80YD20FM1_SCFP00471
LQ0AAB9YI13FM1_SCFP00104
LQ0AAA16YP06FM1_SCFP00102
CL1683Contig1P00139
LQ0ACA11YI04RM1_SCFP00104
CL2428Contig1P00592
LQ0AAB1YO08RM1_SCFP00068
LQ0AAB36YH14FM1_SCFP00337
LQ0ACA15YJ01RM1_SCFP00487
LQ0AAB10YM08FM1_SCFP00502
LQ0AAB96YH18FM1_SCFP00115
CL5603Contig1P00051
CL5098Contig1P00672
LQ0AAB5YH06FM1_SCFP00236
LQ0AAB98YM05FM1_SCFP00212
LQ0AAB74YN15FM1_SCFP00257
CL4018Contig1P00502
LQ0AAB54YL15FM1_SCFP00427
CL2410Contig1P00544
LQ0AEA5YD16RM1_SCFP00136
CL4189Contig1P00001
CL5165Contig1P00927
LQ0AAB85YH12FM1_SCFP00019
LQ0AAB38YO10FM1_SCFP00004
CL5086Contig1P00459
CL545Contig1P01498
LQ0AAB30YB12FM1_SCFP00435
LQ0AAB61YH18RM1_SCFP00219
CL4120Contig1P00757
CL24Contig4P00005
CL796Contig1P00213
LQ0AAB37YE06FM1_SCFP00054
LQ0ADA18YM14RM1_SCFP00384
CL7174Contig1P00674
LQ0AAB69YH19FM1_SCFP00047
LQ0AAB35YJ15FM1_SCFP00012
LQ0ADA14YD06RM1_SCFP00002
CL291Contig1P00897
CL6895Contig1P00016
CL2902Contig1P00010
CL17Contig1P01301
LQ0AAB99YH15FM1_SCFP00066
LQ0AAB11YO17FM1_SCFP00398
LQ0AAB36YP14FM1_SCFP00003
LQ0AAB92YN13FM1_SCFP00472
CL75Contig2P01702
CL2917Contig1P01033
LQ0AAB26YJ19FM1_SCFP00089
LQ0AAB87YH23RM1_SCFP00008
LQ0AAB8YG20FM1_SCFP00098
CL7631Contig1P00320
LQ0AAB100YJ17RM1_SCFP00010
CL64Contig1P00223
LQ0AAB49YB24FM1_SCFP00124
LQ0AAB98YM09FM1_SCFP00340
CL1566Contig1P01376
LQ0AFA3YK08RM1_SCFP00054
CL3981Contig1P00021
CL2287Contig1P00628
CL5425Contig1P00549
CL6160Contig1P00409
LQ0AAB12YH16FM1_SCFP00556
CL3861Contig1P00196
CL5126Contig1P00147
LQ0AAB58YI06FM1_SCFP00393
CL1680Contig1P00844
CL7729Contig1P00162
LQ0AAB26YC15FM1_SCFP00028
CL3275Contig1P00427
CL5191Contig1P00777
LQ0AAB23YP22FM1_SCFP00211
CL3263Contig1P00816
CL3710Contig1P00525
CL408Contig2P00743
CL765Contig1P00500
CL7004Contig1P00126
CL2071Contig1P00046
CL5914Contig1P00473
CL771Contig1P01085
CL5920Contig1P00086
LQ0AAB56YP10FM1_SCFP00022
CL2480Contig1P00303
CL1385Contig1P00083
CL928Contig1P01188
CL7748Contig1P00001
LQ0AAB71YO14RM1_SCFP00080
LQ0AAB14YD16FM1_SCFP00451
LQ0AAB8YF08FM1_SCFP00258
LQ0AAA14YB20FM1_SCFP00481
CL2873Contig1P00129
CL359Contig1P00801
LQ0AAB50YK09FM1_SCFP00213
LQ0AAB104YP22RM1_SCFP00007
CL5621Contig1P00292
CL13Contig16P00273
CL3235Contig1P00721
CL3Contig4P00516
CL366Contig1P02497
CL952Contig1P00135
CL403Contig2P01495
LQ0AAA9YF22FM1_SCFP00048
CL4517Contig1P00505
CL2402Contig1P01707
CL3775Contig1P00760
LQ0AAB9YC11FM1_SCFP00224
LQ0AAB2YB13FM1_SCFP00483
CL2091Contig1P00654
CL7083Contig1P00169
LQ0AFA5YG18RM1_SCFP00071
LQ0AAB59YJ13FM1_SCFP00107
CL2013Contig1P00513
LQ0AAB1YF15RM1_SCFP00244
LQ0AAB46YG10FM1_SCFP00041
LQ0AAB37YB18FM1_SCFP00481
CL989Contig1P00920
LQ0AAB32YB08FM1_SCFP00019
LQ0AAB66YE19FM1_SCFP00120
CL260Contig2P00636
CL6373Contig1P00090
LQ0AAB38YG23FM1_SCFP00130
LQ0AAB56YO05FM1_SCFP00025
LQ0AAB4YO12FM1_SCFP00175
CL730Contig1P00253
LQ0AAB12YD09FM1_SCFP00527
LQ0AAB84YG08FM1_SCFP00161
CL30Contig1P00008
CL2995Contig1P00376
LQ0AAB18YE22FM1_SCFP00220
CL6371Contig1P00123
CL5979Contig1P00506
CL5109Contig1P00564
CL2136Contig1P00182
CL6546Contig1P00126
CL1423Contig1P01210
CL5551Contig1P00469
CL4018Contig1P00273
LQ0AAB17YA14FM1_SCFP00199
LQ0AAB7YI11FM1_SCFP00127
LQ0AAB37YK03FM1_SCFP00004
CL2703Contig1P00581
CL2300Contig1P01097
LQ0AAB74YG17FM1_SCFP00043
CL4472Contig1P00003
LQ0ACA14YK15RM1_SCFP00317
LQ0AAB44YJ12FM1_SCFP00016
CL6541Contig1P00464
LQ0AAB12YK10FM1_SCFP00553
CL6455Contig1P00581
LQ0AAB8YB20FM1_SCFP00094
CL2230Contig1P00632
LQ0AAB24YJ04FM1_SCFP00353
LQ0AAB53YH01FM1_SCFP00518
LQ0ACA16YO18RM1_SCFP00021
CL3866Contig1P00560
CL5064Contig1P00192
CL2386Contig1P00325
LQ0AAB5YK13FM1_SCFP00114
LQ0AAB21YH23FM1_SCFP00319
CL3390Contig1P00357
CL6157Contig1P00623
CL5585Contig1P00515
CL469Contig1P01117
LQ0AAB28YA03FM1_SCFP00083
CL5508Contig1P00152
LQ0AAB26YB03FM1_SCFP00202
LQ0AAB63YO06RM1_SCFP00318
CL2778Contig1P00045
LQ0AAB89YA19RM1_SCFP00170
LQ0AAB54YK06FM1_SCFP00121
CL7051Contig1P00095
CL1236Contig2P00496
CL524Contig1P01005
LQ0AAB66YE08RM1_SCFP00249
LQ0AAB63YE11FM1_SCFP00177
CL5347Contig1P00738
LQ0AAB88YE24FM1_SCFP00319
CL6340Contig1P00040
LQ0AAB70YI04RM1_SCFP00205
CL623Contig1P00488
LQ0AAB17YG07FM1_SCFP00306
LQ0AAB12YM14FM1_SCFP00360
CL3812Contig1P00134
LQ0AAB36YK01FM1_SCFP00323
CL3290Contig1P00228
CL5018Contig1P00782
CL2090Contig1P00264
LQ0AFA4YJ09RM1_SCFP00165
CL6432Contig1P00415
CL2736Contig1P00025
CL5639Contig1P00173
LQ0AAB28YK21FM1_SCFP00028
CL771Contig1P00705
LQ0AFA6YF08RM1_SCFP00219
CL7563Contig1P00385
LQ0AAB11YH21FM1_SCFP00483
LQ0ACA7YN01RM1_SCFP00256
LQ0AAB56YK08FM1_SCFP00007
LQ0AAB45YJ02FM1_SCFP00102
CL5919Contig1P01001
LQ0AAB84YK09RM1_SCFP00286
CL3711Contig1P00003
LQ0AAB5YA16FM1_SCFP00275
LQ0AAB74YE04RM1_SCFP00121
CL1456Contig1P02237
CL2300Contig1P01260
CL1Contig22P01893
LQ0AAB85YN21RM1_SCFP00058
CL4655Contig1P01093
CL2525Contig1P00928
LQ0AAB39YI13FM1_SCFP00204
LQ0AAB41YA07FM1_SCFP00447
LQ0AAB18YM16FM1_SCFP00340
CL2686Contig1P00020
LQ0AAB24YN19FM1_SCFP00245
LQ0AAB63YF15FM1_SCFP00159
LQ0AAB11YC13FM1_SCFP00239
LQ0AAB43YL02FM1_SCFP00026
LQ0AEA7YB15RM1_SCFP00164
LQ0AAB53YL22FM1_SCFP00071
LQ0AAB59YJ17FM1_SCFP00092
CL7285Contig1P00397
CL855Contig1P00679
CL1269Contig1P00304
CL1489Contig1P00400
LQ0AFA7YN12RM1_SCFP00171
CL7452Contig1P00514
CL2411Contig1P00450
CL1067Contig1P00510
LQ0AAB30YK11FM1_SCFP00209
LQ0AAB17YM03FM1_SCFP00590
LQ0AAB77YJ08FM1_SCFP00268
LQ0AAB86YH10FM1_SCFP00006
CL557Contig1P00966
LQ0AAB49YO22FM1_SCFP00006
ESV-1-223P00089
LQ0AAB31YN15FM1_SCFP00352
LQ0ACA22YL13RM1_SCFP00102
CL826Contig1P02194
CL3874Contig1P00463
LQ0AAA14YG10FM1_SCFP00100
CL245Contig2P00659
CL3910Contig1P00322
CL611Contig1P01488
LQ0AEA1YP01FM1_SCFP00082
LQ0AAB8YL13FM1_SCFP00550
CL2239Contig1P00322
LQ0AAB24YP17FM1_SCFP00487
LQ0ACA22YM23RM1_SCFP00105
CL2468Contig1P00078
CL49Contig1P01608
CL3545Contig1P00949
CL13Contig19P01293
CL2426Contig1P00554
LQ0AAB63YO06RM1_SCFP00190
LQ0ACA24YB20RM1_SCFP00170
LQ0AAB29YO13FM1_SCFP00396
LQ0AAB74YA24RM1_SCFP00234
CL7336Contig1P00517
CL4612Contig1P00158
LQ0AAB23YE07FM1_SCFP00001
CL6403Contig1P00439
LQ0AAB13YI03FM1_SCFP00537
CL7333Contig1P00201
LQ0AAB36YE03FM1_SCFP00210
CL4556Contig1P00001
LQ0AAB53YD07RM1_SCFP00204
LQ0AAB1YG18RM1_SCFP00417
CL363Contig1P01820
LQ0AAB3YD04FM1_SCFP00003
LQ0AAB65YN06RM1_SCFP00083
CL4121Contig1P00522
LQ0AEA9YG21RM1_SCFP00344
LQ0AAB65YF24RM1_SCFP00494
CL6098Contig1P00384
LQ0AAB22YI10FM1_SCFP00080
CL8Contig8P02137
CL1127Contig1P01247
CL1619Contig1P00899
CL434Contig1P00371
CL4606Contig1P00324
LQ0AAB14YH04FM1_SCFP00254
CL2906Contig1P00164
CL24Contig4P00003
CL3498Contig1P01034
LQ0AAB69YJ14RM1_SCFP00021
LQ0AAB44YF02FM1_SCFP00025
LQ0AAB45YB02FM1_SCFP00344
LQ0AAB32YI15FM1_SCFP00257
LQ0AAB22YJ14FM1_SCFP00528
CL6344Contig1P00001
CL3442Contig1P00120
CL5738Contig1P00971
CL3708Contig1P00533
LQ0AAB37YA21FM1_SCFP00400
CL23Contig1P00957
CL1538Contig1P01373
CL1612Contig1P00077
LQ0AAB11YN12FM1_SCFP00601
LQ0AAB63YF15FM1_SCFP00052
LQ0AAB45YC22FM1_SCFP00061
LQ0AAA11YE23FM1_SCFP00162
CL4391Contig1P00504
LQ0AAB72YM18FM1_SCFP00005
CL4323Contig1P00144
LQ0AAB10YL18FM1_SCFP00236
CL4953Contig1P00771
CL3366Contig1P00078
LQ0ADA17YD01RM1_SCFP00153
CL1766Contig1P01163
LQ0AAB37YK03FM1_SCFP00349
CL903Contig1P01225
CL4860Contig1P00509
CL3913Contig1P00519
LQ0AAA13YA11FM1_SCFP00058
CL3334Contig1P00238
ESV-1-137P00069
LQ0AAB6YL01FM1_SCFP00508
LQ0AAB73YF04FM1_SCFP00238
LQ0AEA11YB20RM1_SCFP00473
LQ0AFA5YB05RM1_SCFP00095
CL1751Contig1P01567
LQ0AAB58YN01RM1_SCFP00067
LQ0AAB72YO07RM1_SCFP00274
LQ0AAB72YC02FM1_SCFP00153
CL3918Contig1P00006
LQ0AAB70YF07RM1_SCFP00286
LQ0AAB37YK08FM1_SCFP00398
CL1635Contig1P01268
LQ0ACA8YF21RM1_SCFP00181
LQ0AAB58YA04FM1_SCFP00317
CL562Contig1P00725
LQ0ACA24YL20RM1_SCFP00072
LQ0AAB32YH04FM1_SCFP00310
CL4732Contig1P00469
LQ0AAB101YA13FM1_SCFP00447
CL1842Contig1P00938
LQ0AAB35YF20FM1_SCFP00124
LQ0AAB6YP12FM1_SCFP00364
LQ0ADA20YH15RM1_SCFP00108
LQ0AAB80YM12FM1_SCFP00200
LQ0AAA2YL23FM1_SCFP00209
CL4374Contig1P00639
CL1015Contig1P01731
CL588Contig1P01469
LQ0AAB91YG03RM1_SCFP00100
LQ0AAB79YC07RM1_SCFP00397
LQ0AAB102YA02RM1_SCFP00004
LQ0AAB74YD15RM1_SCFP00039
CL6718Contig1P00559
LQ0AAB89YI02FM1_SCFP00033
LQ0AAB1YG02FM1_SCFP00278
CL4Contig2P00874
CL4872Contig1P00002
CL4316Contig1P00665
LQ0AAB25YE19FM1_SCFP00252
LQ0AAB12YO21FM1_SCFP00358
LQ0ACA6YG01RM1_SCFP00001
LQ0AAB71YH03RM1_SCFP00132
CL849Contig1P00339
CL3742Contig1P00353
LQ0AAB27YP05FM1_SCFP00470
LQ0AAB30YG09FM1_SCFP00390
LQ0AAB25YJ13FM1_SCFP00346
CL1Contig53P00218
LQ0AAB36YB14FM1_SCFP00340
CL5292Contig1P00184
LQ0ACA14YC11RM1_SCFP00140
LQ0ACA18YO22RM1_SCFP00197
LQ0AAB99YL17FM1_SCFP00396
CL5308Contig1P00015
CL2025Contig1P00586
LQ0AAB8YD07FM1_SCFP00396
LQ0ACA1YI16RM1_SCFP00001
CL268Contig1P01994
LQ0AAB46YD04FM1_SCFP00007
CL1991Contig1P00264
CL6507Contig1P00136
CL1806Contig1P00758
CL3226Contig1P00133
LQ0AAB76YH13FM1_SCFP00040
CL182Contig4P00001
CL4037Contig1P00001
LQ0ACA22YE17RM1_SCFP00057
LQ0AAB9YK11FM1_SCFP00381
CL55Contig3P00586
LQ0AAA20YD24FM1_SCFP00112
LQ0AAB64YG01RM1_SCFP00104
LQ0AEA6YM12RM1_SCFP00369
CL932Contig1P01363
CL5683Contig1P00286
CL575Contig1P00160
LQ0AAB30YF10FM1_SCFP00278
CL7085Contig1P00629
CL5271Contig1P00604
LQ0AFA4YG03RM1_SCFP00173
LQ0AAB64YM24FM1_SCFP00347
CL56Contig1P01033
CL3048Contig1P00140
CL1113Contig1P01523
ESV-1-212P00096
CL4987Contig1P00466
LQ0AAB40YP04FM1_SCFP00287
CL3271Contig1P01395
CL2146Contig1P00088
CL2441Contig1P00026
LQ0AAB7YM21FM1_SCFP00078
CL666Contig1P00005
CL1244Contig1P00759
CL4972Contig1P00287
CL7606Contig1P00017
LQ0ADA22YN06RM1_SCFP00130
CL4027Contig1P00390
CL3187Contig1P00238
CL1631Contig1P00436
LQ0AAB48YL12FM1_SCFP00252
LQ0AAB24YB10FM1_SCFP00111
CL3895Contig1P00004
LQ0AEA6YB06RM1_SCFP00016
CL785Contig1P00603
CL6610Contig1P00143
LQ0AAB34YC20FM1_SCFP00330
CL7311Contig1P00214
LQ0AAB39YI13FM1_SCFP00191
CL311Contig1P00361
LQ0AAB46YD16FM1_SCFP00277
CL1198Contig1P00829
LQ0AAB61YO11RM1_SCFP00122
sctg1_573-14800-15300-WP00127
LQ0AAB17YJ14FM1_SCFP00382
LQ0AAA6YE02FM1_SCFP00272
LQ0AAB76YD16RM1_SCFP00349
LQ0AAB99YN11FM1_SCFP00352
CL5929Contig1P00006
CL6481Contig1P00419
LQ0AAB22YG20FM1_SCFP00274
CL2979Contig1P00005
CL3326Contig1P00100
CL3586Contig1P01148
LQ0ACA22YP16RM1_SCFP00304
LQ0AAB79YJ18RM1_SCFP00221
LQ0AAB38YF14FM1_SCFP00002
LQ0AAB22YL01FM1_SCFP00514
CL1Contig28P00055
LQ0AAB40YE11FM1_SCFP00004
CL129Contig1P00086
CL3457Contig1P01062
LQ0AAB103YH05FM1_SCFP00124
LQ0AAB86YM03FM1_SCFP00398
CL7488Contig1P00059
LQ0ADA19YB08RM1_SCFP00433
CL101Contig4P00844
CL3656Contig1P00132
LQ0AAB72YG09FM1_SCFP00007
CL4482Contig1P00481
sctg1_329-181000-181600-WP00532
CL6799Contig1P00309
CL979Contig1P00783
CL6038Contig1P00472
CL5529Contig1P00097
LQ0ACA16YB17RM1_SCFP00070
LQ0AAB47YM20FM1_SCFP00461
CL3733Contig1P00029
LQ0AAB7YJ13FM1_SCFP00036
LQ0AAB70YO21FM1_SCFP00076
LQ0AAB1YI08RM1_SCFP00079
LQ0AAA14YP03FM1_SCFP00497
LQ0AAB4YC19FM1_SCFP00422
CL57Contig1P01000
CL7470Contig1P00195
CL5968Contig1P00491
CL4534Contig1P00484
LQ0AEA5YO08RM1_SCFP00088
LQ0AFA7YC01RM1_SCFP00001
LQ0AAB99YJ07RM1_SCFP00059
LQ0AAB81YP03FM1_SCFP00411
LQ0AAA2YC12RM1_SCFP00395
CL710Contig1P00002
CL69Contig3P00058
LQ0AAB91YC18RM1_SCFP00084
CL129Contig1P00408
LQ0AAB22YE13FM1_SCFP00091
LQ0AEA8YE12RM1_SCFP00173
CL4202Contig1P00274
CL187Contig1P02441
CL1137Contig1P00414
CL7251Contig1P00335
CL5873Contig1P00207
CL122Contig7P00042
CL397Contig1P00750
ESV-1-97P00011
CL940Contig1P00389
CL1987Contig1P00448
CL2846Contig1P00265
LQ0AEA9YG20RM1_SCFP00332
CL5845Contig1P00329
CL7131Contig1P00306
CL7026Contig1P00667
LQ0AAB97YO19RM1_SCFP00020
CL80Contig2P00321
CL542Contig1P00980
CL3499Contig1P01526
CL280Contig4P00001
LQ0AAB3YL13FM1_SCFP00296
CL2545Contig1P01182
LQ0AAB22YP02FM1_SCFP00172
LQ0AAB61YK13FM1_SCFP00131
CL1Contig5P00965
CL77Contig4P01055
CL5627Contig1P00317
CL4264Contig1P00863
CL6100Contig1P00048
LQ0ACA25YG11RM1_SCFP00074
CL2544Contig2P00534
CL532Contig1P01266
LQ0AAB22YF09FM1_SCFP00541
CL641Contig1P02406
LQ0AAB3YK09FM1_SCFP00346
ESV-1-35P00124
CL2648Contig1P00266
LQ0AAB40YB16FM1_SCFP00530
LQ0AAB75YF02RM1_SCFP00001
CL1253Contig1P01528
CL4390Contig1P00009
CL1049Contig1P00703
LQ0AAB71YI11RM1_SCFP00279
LQ0AAB82YC20FM1_SCFP00044
CL4585Contig1P00823
LQ0AAB1YL22FM1_SCFP00182
LQ0AAB29YI13FM1_SCFP00485
LQ0AAB102YK23FM1_SCFP00468
LQ0AAB48YA20FM1_SCFP00071
CL341Contig3P00160
CL5944Contig1P00154
CL4332Contig1P00208
LQ0AAB30YJ12FM1_SCFP00285
LQ0AAB79YO12RM1_SCFP00001
LQ0AAB74YG17FM1_SCFP00024
LQ0AAB103YN13FM1_SCFP00367
LQ0AAB38YC04FM1_SCFP00013
CL924Contig1P00747
CL1031Contig1P00048
CL4395Contig1P00698
CL7101Contig1P00324
CL1497Contig1P00630
LQ0AAB35YJ16FM1_SCFP00344
CL2890Contig1P00122
CL4166Contig1P00796
CL153Contig1P00571
CL859Contig1P01247
LQ0AAB14YM23FM1_SCFP00139
CL7752Contig1P00108
LQ0AAB104YH17FM1_SCFP00244
CL4491Contig1P00092
LQ0AAB25YM08FM1_SCFP00415
CL146Contig1P01587
CL5443Contig1P00001
CL5651Contig1P00422
CL4291Contig1P00358
LQ0AAB66YJ15FM1_SCFP00044
LQ0AAB2YE10FM1_SCFP00362
LQ0AAB39YM01FM1_SCFP00284
CL1175Contig1P01595
LQ0AAB22YN08FM1_SCFP00227
CL4264Contig1P00720
CL2737Contig1P00345
CL6849Contig1P00093
CL432Contig1P01582
LQ0AAB10YM14FM1_SCFP00079
LQ0ACA19YE22RM1_SCFP00080
CL1481Contig1P00340
CL3290Contig1P00245
LQ0AAB22YA12FM1_SCFP00249
CL5188Contig1P00042
LQ0AAB104YP12FM1_SCFP00382
LQ0AAB11YH19FM1_SCFP00421
CL1611Contig1P00791
CL1304Contig1P00447
LQ0AAB42YH22FM1_SCFP00137
LQ0AAB98YG07RM1_SCFP00014
CL1068Contig1P00621
LQ0AAB82YI14RM1_SCFP00198
CL3490Contig1P00001
CL4291Contig1P00619
LQ0AAB56YN07RM1_SCFP00003
CL4436Contig1P00940
CL4987Contig1P00460
LQ0AAB34YG03FM1_SCFP00016
LQ0AAB69YD16RM1_SCFP00114
CL7610Contig1P00032
CL7255Contig1P00237
CL4405Contig1P00381
LQ0AAB97YN16RM1_SCFP00133
LQ0AAB94YK18RM1_SCFP00249
CL1638Contig1P00370
LQ0ABA1YJ19FM1_SCFP00050
CL5592Contig1P00208
CL359Contig1P00468
LQ0AAB42YB22FM1_SCFP00138
CL5150Contig1P00026
CL7367Contig1P00486
LQ0AAB12YG12FM1_SCFP00281
LQ0AAB79YN05FM1_SCFP00363
LQ0AAA1YB06FM1_SCFP00193
CL601Contig1P01351
LQ0AAB12YJ23FM1_SCFP00290
CL6014Contig1P00217
CL1518Contig1P01489
LQ0AAB57YJ13FM1_SCFP00005
LQ0AAB66YJ15FM1_SCFP00034
CL2018Contig1P00476
LQ0AAA23YF13FM1_SCFP00431
CL6169Contig1P00304
LQ0AAB93YB18FM1_SCFP00064
LQ0AAB66YF04FM1_SCFP00001
CL6301Contig1P00158
LQ0AAB88YH01FM1_SCFP00492
LQ0AAB15YG03FM1_SCFP00214
CL2611Contig1P00628
LQ0AAB1YF15RM1_SCFP00249
CL7674Contig1P00766
CL3158Contig1P00619
LQ0AAA21YG07FM1_SCFP00008
LQ0AAB99YP22RM1_SCFP00240
CL8Contig5P00614
CL4020Contig1P00343
CL654Contig1P01072
CL4139Contig1P00106
CL36Contig1P00602
CL4736Contig1P00712
CL865Contig2P00277
CL5969Contig1P00489
CL2644Contig1P00001
CL5211Contig1P00693
CL7112Contig1P00304
LQ0AAB26YD12FM1_SCFP00404
LQ0AAB39YE15FM1_SCFP00422
CL1067Contig1P01017
ESV-1-52P00132
CL1343Contig1P01778
LQ0AAB79YP09FM1_SCFP00080
CL6164Contig1P00005
ESV-1-77P00641
LQ0AEA5YO08RM1_SCFP00092
CL2258Contig1P00385
LQ0AAA5YA01FM1_SCFP00344
LQ0AAB88YG11FM1_SCFP00191
CL2428Contig1P00168
CL1076Contig1P00328
CL993Contig1P00180
CL3526Contig1P00445
CL7009Contig1P00439
LQ0AAB72YK10RM1_SCFP00077
CL1416Contig1P00681
LQ0ACA1YC21RM1_SCFP00007
LQ0AAB43YE02FM1_SCFP00127
LQ0AAB8YE08FM1_SCFP00252
CL82Contig1P00531
CL2671Contig1P00482
LQ0AAA17YN01FM1_SCFP00496
LQ0AAB35YJ16FM1_SCFP00257
LQ0AAB1YG17RM1_SCFP00129
LQ0AAB24YL06FM1_SCFP00102
LQ0AAA14YH13FM1_SCFP00285
LQ0AAA10YK05FM1_SCFP00045
LQ0AFA2YG20RM1_SCFP00004
LQ0AAB95YF23RM1_SCFP00038
LQ0AAB78YN19RM1_SCFP00216
LQ0AAB50YH03FM1_SCFP00489
CL1352Contig1P00261
ESV-1-194P00113
LQ0AAB13YK18FM1_SCFP00281
CL5366Contig1P00434
LQ0AAB74YK15RM1_SCFP00087
LQ0AAB70YJ11FM1_SCFP00031
LQ0AAB14YJ03FM1_SCFP00168
LQ0AAB57YI14RM1_SCFP00245
LQ0AAB52YG05RM1_SCFP00144
LQ0AAB6YO01FM1_SCFP00013
CL1637Contig1P00745
LQ0AAB8YI08FM1_SCFP00277
LQ0AAB77YH24FM1_SCFP00199
CL7219Contig1P00350
LQ0AAB75YA17RM1_SCFP00181
CL1508Contig1P00495
LQ0AAB44YL07FM1_SCFP00447
LQ0AAB72YP21FM1_SCFP00132
CL557Contig1P00500
CL966Contig1P01257
LQ0AAB64YL17RM1_SCFP00381
LQ0AAB102YN18RM1_SCFP00089
LQ0AAB73YJ15FM1_SCFP00259
CL7Contig8P00466
CL1100Contig1P00180
LQ0AAA1YA10RM1_SCFP00018
CL6377Contig1P00273
LQ0AAB6YN10FM1_SCFP00431
CL3328Contig1P00209
CL3340Contig1P00017
LQ0AAB9YM04FM1_SCFP00226
CL1181Contig1P00099
CL6891Contig1P00196
LQ0AAB4YE19FM1_SCFP00001
CL59Contig1P00012
CL842Contig1P01507
LQ0AAB46YI09FM1_SCFP00129
CL2096Contig1P00364
LQ0AAB98YP18RM1_SCFP00021
CL3596Contig1P00095
CL4482Contig1P00224
LQ0AAB28YL11FM1_SCFP00355
CL433Contig1P02094
LQ0AAB67YB03RM1_SCFP00075
CL475Contig1P01902
LQ0AAB38YI04FM1_SCFP00010
LQ0AAB31YB20FM1_SCFP00514
LQ0AAB28YH16FM1_SCFP00073
LQ0AAB68YG17RM1_SCFP00328
CL4413Contig1P00542
CL3072Contig1P00438
LQ0AAB35YJ16FM1_SCFP00251
LQ0AAB41YC09FM1_SCFP00031
CL234Contig1P01754
LQ0AAB6YK21FM1_SCFP00578
CL3013Contig1P00444
LQ0AAB21YF15FM1_SCFP00189
CL2714Contig1P00172
LQ0AAB48YA20FM1_SCFP00075
CL6407Contig1P00427
CL5634Contig1P00490
CL5449Contig1P00211
CL6595Contig1P00032
ESV-1-136P00156
CL1477Contig1P01541
LQ0AAB102YK02FM1_SCFP00329
LQ0AAB7YK18FM1_SCFP00276
LQ0ACA1YI04RM1_SCFP00385
LQ0AAA20YG15FM1_SCFP00168
LQ0AAB13YI03FM1_SCFP00312
LQ0AAA5YK17FM1_SCFP00053
CL2739Contig1P00166
CL350Contig1P02478
LQ0AAB36YK17FM1_SCFP00308
LQ0AAB57YI22FM1_SCFP00097
CL1Contig47P00207
LQ0ADA16YP02RM1_SCFP00226
CL6856Contig1P00267
CL4125Contig1P00872
CL3408Contig1P00378
LQ0AAB79YK15RM1_SCFP00168
LQ0AAB80YN21RM1_SCFP00001
CL1526Contig1P01685
CL4555Contig1P00475
LQ0AAB30YO19FM1_SCFP00338
CL3638Contig1P00533
ESV-1-42P00346
LQ0AAB18YE22FM1_SCFP00446
LQ0AAB58YP03RM1_SCFP00155
LQ0AAB73YI18FM1_SCFP00280
CL6281Contig1P00255
CL3121Contig1P00501
CL5652Contig1P00173
LQ0AAB48YA05FM1_SCFP00179
CL3667Contig1P00434
LQ0AAB70YH19RM1_SCFP00047
LQ0ADA7YF14RM1_SCFP00113
LQ0AAB88YL12FM1_SCFP00141
LQ0AAB1YA06FM1_SCFP00226
CL6587Contig1P00313
CL3499Contig1P00665
CL2455Contig1P00086
LQ0AAB82YO10FM1_SCFP00257
LQ0AAB69YC11RM1_SCFP00166
CL2417Contig1P00890
CL424Contig1P00106
CL7303Contig1P00358
LQ0AAB35YH12FM1_SCFP00058
LQ0AAB70YG15FM1_SCFP00148
CL336Contig1P00286
LQ0AAB37YO13FM1_SCFP00062
LQ0AAA2YG24FM1_SCFP00001
CL2888Contig1P00244
CL2377Contig1P00451
CL5912Contig1P00301
CL6886Contig1P00546
LQ0AAB63YD12FM1_SCFP00044
LQ0AAB4YD17FM1_SCFP00067
CL177Contig1P01499
LQ0AAB60YB22FM1_SCFP00532
LQ0AAB54YJ12FM1_SCFP00462
CL1831Contig1P00851
LQ0AAB74YE04RM1_SCFP00132
CL4513Contig1P00204
CL1803Contig1P00602
LQ0AAA4YJ23FM1_SCFP00231
LQ0AAB17YA03FM1_SCFP00176
CL248Contig2P01632
CL77Contig4P01210
CL4578Contig1P00382
CL6235Contig1P00558
CL7092Contig1P00739
LQ0AFA3YB13RM1_SCFP00250
LQ0ADA14YC05RM1_SCFP00189
CL2667Contig1P00479
CL4289Contig1P00698
CL7470Contig1P00306
CL3415Contig1P00683
LQ0AAB7YM06FM1_SCFP00144
CL6125Contig1P00301
CL3378Contig1P00271
CL1986Contig1P00866
CL1Contig40P00486
CL1969Contig1P00822
CL2152Contig1P00127
CL44Contig3P00092
LQ0AFA6YH15RM1_SCFP00234
CL1817Contig1P00772
CL6301Contig1P00052
LQ0AAB12YD09FM1_SCFP00467
LQ0AAA3YM01FM1_SCFP00158
LQ0AAB51YA03FM1_SCFP00010
LQ0AAB16YG07FM3_SCFP00075
LQ0AAB50YN08FM1_SCFP00328
CL2832Contig1P00077
LQ0AAA4YN18FM1_SCFP00338
LQ0AAB77YL17FM1_SCFP00422
CL102Contig2P00719
LQ0AAB12YK04FM1_SCFP00399
LQ0AAB77YA04FM1_SCFP00469
LQ0AAB57YD17FM1_SCFP00093
LQ0AAB97YG03RM1_SCFP00288
LQ0AAB68YM13RM1_SCFP00004
CL6269Contig1P00076
CL100Contig1P00736
CL7805Contig1P00367
LQ0AAB95YJ18FM1_SCFP00221
LQ0AAB28YK13FM1_SCFP00459
CL5682Contig1P00057
LQ0AAB78YO13RM1_SCFP00001
LQ0AAA5YP18FM1_SCFP00225
CL2922Contig1P01524
LQ0ACA12YK22RM1_SCFP00141
CL1705Contig1P01279
CL7465Contig1P00154
CL7331Contig1P00104
LQ0AAB74YK03FM1_SCFP00255
LQ0AAB12YD06FM1_SCFP00317
LQ0AAB86YN03FM1_SCFP00034
LQ0AAB75YB01RM1_SCFP00132
LQ0AAA10YL24FM1_SCFP00304
CL1088Contig1P00909
CL742Contig1P01387
LQ0ADA2YP18RM1_SCFP00286
LQ0AAB60YC15FM1_SCFP00065
CL5264Contig1P00237
CL5053Contig1P00054
LQ0AFA4YH19RM1_SCFP00026
CL198Contig1P02819
LQ0AAB58YG11RM1_SCFP00365
CL3786Contig1P00617
LQ0ABA2YM06FM1_SCFP00001
ESV-1-136P00144
LQ0AAB42YB18FM1_SCFP00079
LQ0ACA17YM13RM1_SCFP00199
CL5359Contig1P00603
CL5268Contig1P00612
LQ0AAB73YJ15FM1_SCFP00197
LQ0AAB40YF19FM1_SCFP00086
LQ0AAB88YI07RM1_SCFP00372
CL5787Contig1P00032
LQ0AAB11YI10FM1_SCFP00562
CL3646Contig1P00006
CL1176Contig1P00250
LQ0AAB22YL22FM1_SCFP00261
CL6957Contig1P00141
CL2795Contig1P01026
LQ0AAA12YM04FM1_SCFP00009
LQ0AAB1YF15RM1_SCFP00234
LQ0AAB15YN17FM1_SCFP00068
CL7024Contig1P00470
CL1322Contig1P01185
CL6001Contig1P00761
LQ0AAB8YE19FM1_SCFP00436
CL5220Contig1P00717
LQ0AAB93YO15RM1_SCFP00239
LQ0ADA10YI01RM1_SCFP00143
LQ0AAA21YL02FM1_SCFP00137
CL7019Contig1P00008
CL3142Contig1P00474
CL4283Contig1P00703
CL5090Contig1P00403
CL1826Contig1P01665
LQ0AAB71YO08RM1_SCFP00040
CL1072Contig1P00646
LQ0AAB33YK16FM1_SCFP00008
LQ0AAB10YB23FM1_SCFP00033
CL2976Contig1P00126
LQ0AAA15YB06FM1_SCFP00296
CL5796Contig1P00639
CL1932Contig1P00659
LQ0AAA12YA09FM1_SCFP00282
CL7536Contig1P00115
LQ0AAA7YI04FM1_SCFP00349
CL5920Contig1P00970
LQ0AAB11YP04FM1_SCFP00388
LQ0AAB17YC21FM1_SCFP00223
LQ0AAB50YJ13FM1_SCFP00447
CL4831Contig1P00353
CL486Contig1P00459
LQ0ACA12YL14RM1_SCFP00050
CL4344Contig1P00210
CL7680Contig1P00638
CL1894Contig1P00083
CL6044Contig1P00121
LQ0AAB31YE11FM1_SCFP00337
CL1642Contig1P00101
LQ0AAB28YL18FM1_SCFP00345
LQ0AAB30YH24FM1_SCFP00508
LQ0AAB21YK11FM1_SCFP00008
LQ0AAB99YL24FM1_SCFP00110
LQ0AAB73YA24RM1_SCFP00081
CL293Contig1P02463
LQ0AAA23YI17FM1_SCFP00422
CL3187Contig1P00493
CL4825Contig1P00798
ESV-1-90P00026
CL5451Contig1P00034
LQ0AAB50YG17FM1_SCFP00107
LQ0AAB47YI10FM1_SCFP00345
CL5670Contig1P00404
CL3029Contig1P00749
CL7Contig11P00498
CL2330Contig1P00963
CL3841Contig1P00752
LQ0AAA2YB23FM1_SCFP00407
LQ0AAB17YB07FM1_SCFP00404
LQ0AAB13YK16FM1_SCFP00104
LQ0AAB66YJ15FM1_SCFP00040
CL1303Contig1P01155
LQ0AAB75YA10FM1_SCFP00175
CL6363Contig1P00052
CL2682Contig1P00319
CL892Contig1P00826
LQ0AAB45YP07FM1_SCFP00422
CL1957Contig1P00062
LQ0AAB60YL06RM1_SCFP00177
LQ0AAB49YK01FM1_SCFP00305
LQ0AAB28YO22FM1_SCFP00170
CL2741Contig1P00313
LQ0AAB82YH08FM1_SCFP00096
LQ0AAB3YG08FM1_SCFP00407
LQ0AAB71YB01FM1_SCFP00232
CL864Contig1P00837
CL6427Contig1P00553
CL4662Contig1P00465
CL3406Contig1P00371
LQ0AAB26YE14FM1_SCFP00050
LQ0AAB29YP21FM1_SCFP00116
CL2740Contig1P00025
LQ0AFA6YB23RM1_SCFP00012
LQ0AAB99YI05FM1_SCFP00568
LQ0ACA4YA21RM1_SCFP00025
CL2905Contig1P00581
LQ0AAB41YJ08FM1_SCFP00090
CL5375Contig1P00654
CL818Contig1P00121
CL4316Contig1P00468
CL7027Contig1P00500
LQ0ACA3YN08RM1_SCFP00417
LQ0AAB57YL04RM1_SCFP00205
LQ0AAA14YF10FM1_SCFP00115
CL1874Contig1P00853
CL3268Contig1P00249
LQ0AAB57YD10RM1_SCFP00063
CL5944Contig1P00134
CL6196Contig1P00559
LQ0AAB71YN02RM1_SCFP00285
LQ0AAB38YM01FM1_SCFP00012
LQ0AAB75YH02RM1_SCFP00097
LQ0AAB18YH08FM1_SCFP00072
CL6544Contig1P00177
LQ0AFA8YK03RM1_SCFP00033
CL4564Contig1P00771
LQ0ACA5YN06RM1_SCFP00464
LQ0AAB92YD18FM1_SCFP00299
LQ0AEA11YN16RM1_SCFP00048
LQ0AAB42YA06FM1_SCFP00270
LQ0ADA3YH05RM1_SCFP00119
LQ0AAB77YE06FM1_SCFP00297
LQ0AAB49YB09FM1_SCFP00142
CL692Contig1P02289
CL7257Contig1P00556
LQ0AAA8YD06FM1_SCFP00538
LQ0ACA23YP13RM1_SCFP00135
CL6663Contig1P01027
LQ0AAB92YF16RM1_SCFP00034
LQ0AAB15YE21FM1_SCFP00346
LQ0ACA17YN08RM1_SCFP00078
CL5015Contig1P00985
LQ0AAB65YM12FM1_SCFP00083
CL260Contig2P00639
CL6471Contig1P00287
CL1Contig48P00006
LQ0AAB54YH06FM1_SCFP00372
LQ0AAA20YA23FM1_SCFP00234
LQ0AAA17YD17FM1_SCFP00224
CL3759Contig1P00705
LQ0AAB24YD14FM1_SCFP00050
LQ0AGA1YO19RM1_SCFP00001
LQ0AAB56YF22FM1_SCFP00326
LQ0AAB25YH24FM1_SCFP00013
LQ0AAB26YO19FM1_SCFP00090
CL364Contig1P01191
CL6576Contig1P00312
LQ0AAB14YI16FM1_SCFP00189
CL5681Contig1P00560
CL5444Contig1P00138
CL1467Contig1P01174
CL4024Contig1P00243
LQ0AAB75YA17RM1_SCFP00185
CL7412Contig1P00483
CL6773Contig1P00629
CL2841Contig1P00934
CL2176Contig1P00504
CL6652Contig1P00029
CL1243Contig1P00273
CL2500Contig1P00544
CL6243Contig1P00379
LQ0AAA14YM10FM1_SCFP00213
CL3686Contig1P00369
CL6255Contig1P00352
LQ0AAB68YD04FM1_SCFP00159
LQ0AAB83YP06RM1_SCFP00346
LQ0AAB87YK06RM1_SCFP00056
LQ0AAB56YO18RM1_SCFP00129
LQ0AAB33YC07FM1_SCFP00550
LQ0AAB85YP16RM1_SCFP00139
LQ0ACA11YI04RM1_SCFP00225
LQ0AAB12YM14FM1_SCFP00390
CL6895Contig1P00102
LQ0AAB72YG09FM1_SCFP00001
CL6169Contig1P00243
CL7545Contig1P00497
CL7019Contig1P00027
CL1533Contig1P01027
LQ0AAB24YD22FM1_SCFP00097
LQ0AAB14YM22FM1_SCFP00600
CL5362Contig1P00531
LQ0AAB79YO12FM1_SCFP00102
LQ0AAB58YF21RM1_SCFP00001
CL1122Contig1P00003
LQ0AAA21YB11FM1_SCFP00539
CL3993Contig1P00978
CL3008Contig1P00058
CL7Contig12P00795
LQ0AAA14YD05FM1_SCFP00005
LQ0AAB13YN08FM1_SCFP00523
LQ0AAB99YB19RM1_SCFP00009
CL3368Contig1P00558
CL1541Contig1P01494
CL6730Contig1P00082
CL1494Contig1P01687
LQ0AAB99YB09FM1_SCFP00247
LQ0ADA11YE06RM1_SCFP00089
LQ0AAB50YK04FM1_SCFP00410
CL181Contig1P02257
LQ0AEA6YF02RM1_SCFP00052
LQ0AEA6YJ06RM1_SCFP00012
CL4087Contig1P00142
CL6412Contig1P00487
CL6809Contig1P00336
LQ0ACA15YL06RM1_SCFP00179
LQ0ACA19YD21RM1_SCFP00049
LQ0AAA22YI05FM1_SCFP00002
CL1913Contig1P00647
CL2135Contig1P00747
LQ0AAB100YF24FM1_SCFP00282
CL721Contig1P01463
LQ0AAB18YH08FM1_SCFP00425
CL2391Contig1P00107
LQ0AAB79YB23FM1_SCFP00238
CL3691Contig1P00386
LQ0AAB22YP12FM1_SCFP00471
CL2364Contig1P00039
CL2386Contig1P00620
LQ0AAB16YH24FM3_SCFP00318
LQ0AAB6YP16FM1_SCFP00492
LQ0AFA6YF08RM1_SCFP00118
CL3162Contig1P00389
CL2707Contig1P00122
CL6688Contig1P00437
LQ0AAB9YD19FM1_SCFP00600
CL5456Contig1P00049
LQ0AAB30YL01FM1_SCFP00411
LQ0AAB40YC07FM1_SCFP00404
CL4106Contig1P00488
CL7026Contig1P00257
CL1998Contig1P00390
LQ0AAB22YL18FM1_SCFP00251
CL6914Contig1P00243
LQ0AAB56YP10FM1_SCFP00088
LQ0AAA6YO24FM1_SCFP00007
CL6783Contig1P00097
LQ0ACA16YN02RM1_SCFP00179
CL3652Contig1P00572
CL5603Contig1P00330
LQ0AAB18YL01FM1_SCFP00271
CL7210Contig1P00550
LQ0AAB27YE10FM1_SCFP00199
CL1660Contig1P01113
LQ0AAA17YL20FM1_SCFP00232
LQ0AAB83YH06RM1_SCFP00134
LQ0AAB14YH04FM1_SCFP00582
CL1389Contig1P00058
CL4010Contig1P00074
CL1563Contig1P00639
CL2522Contig1P01106
LQ0AAB28YC21FM1_SCFP00334
LQ0AAB77YD12RM1_SCFP00210
ESV-1-163P00554
CL2336Contig1P00681
CL553Contig1P00670
LQ0AAB96YO22FM1_SCFP00374
LQ0AAB4YD01FM1_SCFP00274
CL330Contig1P01546
LQ0AAB95YE15RM1_SCFP00034
LQ0AAB48YM09FM1_SCFP00219
CL3698Contig1P00751
CL631Contig1P01311
CL4215Contig1P00557
CL200Contig2P01910
CL530Contig1P01641
CL549Contig2P00178
CL1149Contig1P00169
CL7224Contig1P00248
CL7526Contig1P00865
LQ0AAB41YD19FM1_SCFP00529
CL4Contig2P01310
CL2750Contig1P00947
LQ0AAB50YJ20FM1_SCFP00042
LQ0AAB48YF08FM1_SCFP00190
LQ0ACA26YK12RM1_SCFP00124
LQ0AAB71YF15FM1_SCFP00145
LQ0AAB27YP05FM1_SCFP00226
CL3951Contig1P00386
LQ0AAB15YK01FM1_SCFP00472
LQ0AAB50YG16FM1_SCFP00321
CL3024Contig1P00690
CL3597Contig1P00224
LQ0AAB10YC20FM1_SCFP00315
LQ0AAB59YH21RM1_SCFP00423
CL7525Contig1P00370
CL5971Contig1P00170
LQ0AAB75YB14RM1_SCFP00015
CL5181Contig1P00189
CL2213Contig1P00001
LQ0AAB52YO19FM1_SCFP00102
CL3953Contig1P00026
CL1839Contig1P00687
LQ0AAB82YI09FM1_SCFP00369
CL769Contig1P00677
LQ0AAB101YO21RM1_SCFP00190
CL2134Contig1P00926
CL3257Contig1P00850
CL7789Contig1P00626
CL34Contig5P00229
CL2159Contig1P00641
LQ0AAB53YA19FM1_SCFP00050
LQ0AAB52YF23FM1_SCFP00355
LQ0AAB68YD10RM1_SCFP00318
CL1782Contig1P00082
CL107Contig10P00066
CL560Contig1P01375
LQ0AAB21YK11FM1_SCFP00515
LQ0AAB7YP05FM1_SCFP00287
CL7331Contig1P00247
CL1204Contig1P01912
CL4418Contig1P00896
LQ0ACA15YJ01RM1_SCFP00047
LQ0AAB39YC03FM1_SCFP00057
LQ0AAB99YG22FM1_SCFP00246
LQ0AAB53YL13FM1_SCFP00001
LQ0AAA21YL02FM1_SCFP00133
CL395Contig1P02839
CL705Contig1P00617
LQ0AAB21YO09FM1_SCFP00052
LQ0AAB29YC09FM1_SCFP00118
LQ0AAB60YA22FM1_SCFP00140
LQ0AAB45YG22FM1_SCFP00057
LQ0AAB53YF10RM1_SCFP00176
CL524Contig1P01287
CL1412Contig1P00737
CL1854Contig1P00550
sctg1_329-181000-181600-WP00541
LQ0AAB72YA07FM1_SCFP00039
LQ0ADA4YN20RM1_SCFP00022
LQ0AAB59YC22RM1_SCFP00099
CL7747Contig1P00389
CL1046Contig1P00902
CL2340Contig1P00641
LQ0AEA2YC04RM1_SCFP00031
LQ0AAA1YA10RM1_SCFP00016
LQ0AAB66YE08FM1_SCFP00113
CL2733Contig1P00728
LQ0AFA3YG14RM1_SCFP00196
CL2098Contig1P00149
CL5516Contig1P00170
LQ0AAB49YD12FM1_SCFP00504
LQ0AAB27YK16FM1_SCFP00157
LQ0AAB1YN14RM1_SCFP00181
LQ0AAB25YF20FM1_SCFP00425
CL6513Contig1P00509
CL291Contig1P00881
LQ0AAB10YO21FM1_SCFP00150
LQ0AAB97YF23RM1_SCFP00291
LQ0ADA20YO10RM1_SCFP00522
CL1112Contig1P00768
LQ0AAB34YI14FM1_SCFP00055
CL3570Contig1P00176
LQ0AAB61YC02FM1_SCFP00202
CL3876Contig1P00120
LQ0AAA7YJ24FM1_SCFP00306
CL5733Contig1P00853
LQ0AAB60YI11RM1_SCFP00119
LQ0AAB72YP19FM1_SCFP00202
CL7212Contig1P00551
CL77Contig4P01348
CL1362Contig1P01041
LQ0AAB42YL16FM1_SCFP00524
CL1941Contig1P00696
CL6765Contig1P00513
LQ0AAB54YG17RM1_SCFP00156
CL5912Contig1P00417
LQ0ACA20YE03RM1_SCFP00132
CL6584Contig1P00154
LQ0AAB53YD07RM1_SCFP00191
LQ0AAB34YD22FM1_SCFP00022
LQ0AAB22YH22FM1_SCFP00243
LQ0AAB9YB24FM1_SCFP00364
CL5164Contig1P00286
CL1038Contig2P00072
CL5076Contig1P00553
CL5708Contig1P01120
LQ0AAB15YK10FM1_SCFP00411
LQ0ACA22YI23RM1_SCFP00017
CL2573Contig1P00585
LQ0AAB17YI21FM1_SCFP00047
LQ0AAB65YN19RM1_SCFP00118
CL5508Contig1P00150
CL4707Contig1P00438
CL1298Contig1P00208
CL7797Contig1P00431
LQ0AAB92YP22RM1_SCFP00309
CL6595Contig1P00246
LQ0AAB4YC22FM1_SCFP00394
LQ0AFA2YH15RM1_SCFP00099
CL916Contig1P00371
CL2333Contig1P00992
LQ0ACA8YG05RM1_SCFP00305
LQ0AAA13YP20FM1_SCFP00445
LQ0AFA7YG17RM1_SCFP00229
LQ0AAB26YD07FM1_SCFP00347
CL1122Contig1P00997
LQ0AAB5YG13FM1_SCFP00164
LQ0AAB2YB13FM1_SCFP00044
LQ0ACA20YE03RM1_SCFP00129
LQ0AAB52YJ04RM1_SCFP00217
CL1929Contig1P00258
LQ0AAB61YP12FM1_SCFP00070
CL4496Contig1P00550
LQ0AAB76YC21FM1_SCFP00042
LQ0AAB86YM21RM1_SCFP00021
LQ0ADA19YM19RM1_SCFP00059
LQ0AAB76YD16RM1_SCFP00328
CL7278Contig1P00610
CL3249Contig1P00338
CL3079Contig1P00058
CL4854Contig1P00265
CL14Contig1P01232
LQ0AAB54YG12RM1_SCFP00070
LQ0AAA13YK08FM1_SCFP00184
CL7470Contig1P00210
CL1683Contig1P00751
CL3490Contig1P00700
LQ0AAB76YC17FM1_SCFP00004
LQ0AAB102YO24FM1_SCFP00007
CL862Contig1P00280
CL493Contig1P00524
CL5281Contig1P00329
CL2757Contig1P00413
CL3139Contig1P00902
LQ0ACA1YK22RM1_SCFP00001
LQ0AAB41YJ08FM1_SCFP00292
LQ0AAA14YI13FM1_SCFP00082
CL7812Contig1P00518
CL7641Contig1P00007
CL7612Contig1P00584
CL3189Contig1P00517
CL553Contig1P00519
LQ0AAB4YC22FM1_SCFP00056
LQ0AAB8YN08FM1_SCFP00583
LQ0AFA2YC24RM1_SCFP00348
CL6944Contig1P00685
CL3610Contig1P00693
LQ0AAB21YK22FM1_SCFP00461
CL3961Contig1P00524
CL412Contig1P00998
CL3589Contig1P00042
CL7438Contig1P00396
LQ0AAB11YJ03FM1_SCFP00160
LQ0AAB44YP10FM1_SCFP00311
LQ0AAB42YB13FM1_SCFP00234
CL7750Contig1P00237
CL7241Contig1P00393
LQ0AAB34YC11FM1_SCFP00053
CL1730Contig1P00569
LQ0AAB61YH06RM1_SCFP00178
CL760Contig1P00738
CL6038Contig1P00225
ESV-1-161P00283
LQ0AAB16YM07FM3_SCFP00153
CL5119Contig1P00004
CL4175Contig1P00842
CL7081Contig1P00127
LQ0AAB101YI07FM1_SCFP00051
CL4904Contig1P00019
LQ0AAB47YI15FM1_SCFP00503
LQ0AAB69YC11RM1_SCFP00213
CL3971Contig1P00292
CL4404Contig1P00183
LQ0AAB44YD11FM1_SCFP00283
LQ0AAA6YN17FM1_SCFP00218
CL324Contig1P01868
LQ0AAB93YM03RM1_SCFP00135
CL174Contig1P00986
CL1470Contig1P00832
LQ0AAA3YH10FM1_SCFP00286
LQ0AAB13YH10FM1_SCFP00117
LQ0ADA14YD06RM1_SCFP00016
LQ0ADA13YO19RM1_SCFP00096
CL2938Contig1P00661
CL6455Contig1P00687
CL3125Contig1P00818
LQ0ACA14YM12RM1_SCFP00046
LQ0AAB28YK21FM1_SCFP00026
LQ0AAB71YB18FM1_SCFP00100
CL4701Contig1P00682
CL2771Contig1P00580
LQ0AAB7YP02FM1_SCFP00503
CL4247Contig1P00437
LQ0AAB94YE13FM1_SCFP00223
LQ0AAB9YD19FM1_SCFP00595
CL1021Contig1P00270
LQ0AAB1YN14RM1_SCFP00176
LQ0AAB100YJ06FM1_SCFP00123
LQ0AAB31YK11FM1_SCFP00270
CL1305Contig1P01803
CL2171Contig1P01028
CL4740Contig1P00668
CL2492Contig1P00300
LQ0AAB60YH07FM1_SCFP00101
LQ0AAB41YE18FM1_SCFP00406
LQ0AAB35YJ09FM1_SCFP00376
LQ0AAB99YP09FM1_SCFP00252
LQ0AAB61YB22FM1_SCFP00311
CL7631Contig1P00656
LQ0AEA3YP02RM1_SCFP00128
CL530Contig1P01402
LQ0AAB60YA13FM1_SCFP00202
LQ0AAB1YG18RM1_SCFP00226
LQ0AAA17YD17FM1_SCFP00231
LQ0AAB28YA03FM1_SCFP00063
LQ0AAB96YK03FM1_SCFP00214
LQ0ADA18YM03RM1_SCFP00033
CL1007Contig1P00956
CL6441Contig1P00289
LQ0AAB29YF12FM1_SCFP00334
CL7124Contig1P00335
CL6098Contig1P00567
LQ0AAB18YH21FM1_SCFP00154
CL6902Contig1P00428
LQ0AAA17YD08FM1_SCFP00479
LQ0AAB21YJ04FM1_SCFP00340
CL51Contig1P00108
LQ0AAB88YC10RM1_SCFP00127
CL7551Contig1P00859
CL3588Contig1P00207
LQ0AAB34YD09FM1_SCFP00420
CL5007Contig1P00703
CL7555Contig1P00255
CL779Contig1P01431
CL7339Contig1P00405
LQ0AAB9YD22FM1_SCFP00304
CL6337Contig1P00774
LQ0AAB102YN18RM1_SCFP00093
LQ0AAB98YK15FM1_SCFP00119
LQ0AAB80YE05RM1_SCFP00183
CL6467Contig1P00466
CL2663Contig1P00451
LQ0AAA2YO10RM1_SCFP00067
CL7173Contig1P00068
LQ0AAB71YC03RM1_SCFP00005
CL4607Contig1P00006
LQ0AAB11YJ03FM1_SCFP00318
CL6509Contig1P00660
CL919Contig1P00730
LQ0AAB10YM14FM1_SCFP00054
CL5890Contig1P00361
CL172Contig1P01695
LQ0AAB86YP08RM1_SCFP00115
LQ0AAB39YF07FM1_SCFP00036
CL569Contig1P00708
LQ0AAA16YK12FM1_SCFP00634
CL4814Contig1P00146
CL295Contig1P00856
LQ0ADA8YP08RM1_SCFP00157
LQ0AAB40YE09FM1_SCFP00372
LQ0AAB36YB05FM1_SCFP00317
CL4348Contig1P00528
LQ0AFA6YP07RM1_SCFP00273
CL4300Contig1P00014
LQ0AAB82YN04FM1_SCFP00003
CL341Contig3P00147
LQ0AAB45YE16FM1_SCFP00119
LQ0ADA21YE04RM1_SCFP00041
CL4717Contig1P00255
CL3435Contig1P00014
LQ0AAB11YA17FM1_SCFP00018
LQ0AAA4YF11FM1_SCFP00279
CL4004Contig1P00130
CL5220Contig1P00227
CL2540Contig1P00964
CL7717Contig1P00547
CL3490Contig1P00695
CL5066Contig1P00120
LQ0AAB29YD17FM1_SCFP00492
LQ0AAB49YB09FM1_SCFP00131
LQ0AAB58YD08RM1_SCFP00257
LQ0AAB64YM06RM1_SCFP00041
LQ0AAB29YH15FM1_SCFP00315
CL2846Contig1P00267
LQ0AAB53YP12RM1_SCFP00463
LQ0ADA19YG02RM1_SCFP00039
LQ0AAB17YM20FM1_SCFP00284
LQ0ADA12YC02RM1_SCFP00259
LQ0AAB33YD03FM1_SCFP00138
LQ0AAB72YD08FM1_SCFP00193
CL4784Contig1P00139
LQ0AAB69YP24RM1_SCFP00309
LQ0AAB5YE24FM1_SCFP00319
LQ0AAB97YI23RM1_SCFP00235
LQ0AAB48YF19FM1_SCFP00328
CL6850Contig1P00474
CL4818Contig1P01096
LQ0AAB44YB09FM1_SCFP00151
LQ0AAB12YD06FM1_SCFP00450
LQ0AAB18YE21FM1_SCFP00600
LQ0AAB35YK16FM1_SCFP00113
LQ0AAA22YO16FM1_SCFP00621
CL4750Contig1P00777
CL4100Contig1P00452
CL6931Contig1P00554
CL5368Contig1P00855
LQ0AAB31YK23FM1_SCFP00220
CL5205Contig1P00127
LQ0AAB71YH07FM1_SCFP00185
LQ0AAB34YB08FM1_SCFP00074
LQ0AAB104YI20FM1_SCFP00024
LQ0AAB47YJ17FM1_SCFP00350
LQ0ACA14YC11RM1_SCFP00145
LQ0AAB97YN16RM1_SCFP00004
LQ0AAA10YK21FM1_SCFP00590
LQ0AAB86YC05FM1_SCFP00262
LQ0AAB50YC04FM1_SCFP00240
CL5760Contig1P00144
LQ0AAB60YH21RM1_SCFP00018
LQ0ACA11YI12RM1_SCFP00303
LQ0AAB63YI18FM1_SCFP00096
CL3816Contig1P00417
LQ0ADA17YA17RM1_SCFP00375
LQ0AAB24YI10FM1_SCFP00650
CL470Contig1P00278
LQ0AAB12YH19FM1_SCFP00274
CL6566Contig1P00496
LQ0AAB75YB01RM1_SCFP00145
LQ0AAB76YG04FM1_SCFP00147
LQ0AAB58YH22FM1_SCFP00332
LQ0AAA9YH15FM1_SCFP00055
CL787Contig1P01670
LQ0AAB14YL09FM1_SCFP00168
LQ0AAB27YL06FM1_SCFP00065
LQ0ADA10YM06RM1_SCFP00106
LQ0ACA2YH04RM1_SCFP00240
LQ0ADA14YJ06RM1_SCFP00072
LQ0AAA16YN10FM1_SCFP00150
CL173Contig1P01831
LQ0AAB48YH06FM1_SCFP00337
CL4979Contig1P00579
CL2060Contig1P01187
CL7535Contig1P00001
CL49Contig1P01247
LQ0AAB2YH07FM1_SCFP00092
LQ0ACA14YG22RM1_SCFP00150
LQ0AAB37YG03FM1_SCFP00410
LQ0AAB44YL07FM1_SCFP00438
CL1525Contig1P01086
CL2200Contig1P00028
CL2567Contig1P01234
LQ0AAB89YC12FM1_SCFP00309
CL3154Contig1P00961
CL6394Contig1P00401
CL4190Contig1P00050
CL7242Contig1P00508
CL143Contig1P03114
CL4060Contig1P00578
LQ0AAB31YA05FM1_SCFP00577
ESV-1-69P00172
LQ0AAB64YC05FM1_SCFP00068
LQ0AAB7YH21FM1_SCFP00015
LQ0AAB3YA02FM1_SCFP00183
CL7809Contig1P00309
LQ0AAB31YC03FM1_SCFP00279
LQ0AAB29YN05FM1_SCFP00485
CL388Contig1P00598
LQ0AAB101YA17FM1_SCFP00124
CL4981Contig1P00942
CL3785Contig1P00685
LQ0AAB72YE02FM1_SCFP00093
LQ0AAB11YI09FM1_SCFP00276
CL5059Contig1P00413
CL5978Contig1P00207
LQ0AAB68YG20FM1_SCFP00100
LQ0AAB26YI02FM1_SCFP00398
LQ0AAB50YE04FM1_SCFP00075
LQ0AAB46YO13FM1_SCFP00135
CL7701Contig1P00503
LQ0AAA5YJ21FM1_SCFP00333
LQ0AAB64YE15FM1_SCFP00100
CL4597Contig1P00026
CL4158Contig1P00643
CL4427Contig1P00345
LQ0AAB46YB17FM1_SCFP00016
CL7525Contig1P00126
CL488Contig1P00156
CL6898Contig1P00254
CL4665Contig1P00079
CL7670Contig1P00351
LQ0AAB35YB04FM1_SCFP00208
LQ0AAB76YP17FM1_SCFP00120
LQ0ADA21YL24RM1_SCFP00065
CL2628Contig1P00776
LQ0AAB86YH10FM1_SCFP00021
CL6161Contig1P00313
LQ0ACA16YK16RM1_SCFP00332
LQ0AAA16YA04FM1_SCFP00394
LQ0AAB32YH09FM1_SCFP00086
LQ0AAB57YF06FM1_SCFP00159
CL3927Contig1P00948
LQ0ACA6YP24RM1_SCFP00029
CL6258Contig1P00137
CL125Contig1P01265
LQ0AAB24YM06FM1_SCFP00633
CL3619Contig1P00385
LQ0AAB90YK22RM1_SCFP00423
LQ0AAB72YO20RM1_SCFP00278
CL2825Contig1P01062
LQ0AAB37YF16FM1_SCFP00278
CL1053Contig1P01080
LQ0ACA22YL18RM1_SCFP00537
CL6733Contig1P00380
LQ0AAB11YJ17FM1_SCFP00140
CL3491Contig1P00110
CL3267Contig1P00609
LQ0AAB59YD10RM1_SCFP00097
CL3529Contig1P00009
LQ0AAB50YG05FM1_SCFP00380
CL3388Contig1P00031
CL2508Contig1P00121
CL5019Contig1P00030
CL694Contig1P01143
CL4497Contig1P00192
LQ0AAB83YD18FM1_SCFP00221
CL2395Contig1P00532
CL1382Contig1P00821
CL7445Contig1P00197
LQ0AAB48YJ16FM1_SCFP00012
LQ0AAB91YD21FM1_SCFP00372
LQ0AAB91YL08FM1_SCFP00307
LQ0AAB23YG02FM1_SCFP00545
CL671Contig1P01708
LQ0AAB48YB10FM1_SCFP00250
LQ0AAB102YO24FM1_SCFP00048
LQ0AAB52YG05RM1_SCFP00293
LQ0ADA8YA12RM1_SCFP00071
LQ0AAB68YA24RM1_SCFP00404
CL1447Contig1P00527
CL7787Contig1P00041
LQ0AAB85YF14RM1_SCFP00205
CL6272Contig1P00526
CL7662Contig1P00001
LQ0AAB67YF05RM1_SCFP00174
LQ0AAB79YK11FM1_SCFP00183
CL4881Contig1P00595
CL7625Contig1P00378
CL2047Contig1P00779
CL2700Contig1P00578
CL113Contig1P01468
LQ0AAB65YF20RM1_SCFP00119
LQ0AAB44YM19FM1_SCFP00307
CL7759Contig1P00377
CL182Contig2P00639
LQ0AAB102YK02FM1_SCFP00333
CL6492Contig1P00954
CL2925Contig1P00326
CL2414Contig1P01504
CL2615Contig1P00110
LQ0AAB45YL22FM1_SCFP00122
CL6996Contig1P00257
LQ0AAB18YJ18FM1_SCFP00532
LQ0AAB50YJ13FM1_SCFP00494
LQ0AAB71YB22FM1_SCFP00056
LQ0AAB77YJ08FM1_SCFP00263
CL5774Contig1P00353
CL881Contig1P00187
LQ0AAB13YJ08FM1_SCFP00377
LQ0ACA11YI04RM1_SCFP00092
CL6654Contig1P00476
CL4188Contig1P00492
CL6593Contig1P00252
CL1456Contig1P02138
LQ0AAB94YF15RM1_SCFP00178
CL3981Contig1P00678
CL923Contig1P00136
LQ0AAA2YE02FM1_SCFP00596
LQ0AAB70YL02RM1_SCFP00176
CL1028Contig1P00768
CL13Contig17P00125
CL2693Contig1P00731
LQ0ADA12YJ07RM1_SCFP00066
CL3852Contig1P00266
LQ0AAB61YD03RM1_SCFP00105
CL6917Contig1P00001
CL3850Contig1P01009
CL4075Contig1P00816
CL7789Contig1P00596
LQ0AAB1YF10RM1_SCFP00359
LQ0AAA10YC19FM1_SCFP00503
LQ0AAB63YO06RM1_SCFP00322
CL5326Contig1P00288
CL1535Contig1P00230
CL2069Contig1P00439
CL6595Contig1P00050
CL3138Contig1P00400
LQ0ACA4YB20RM1_SCFP00024
CL2579Contig1P00106
CL1192Contig1P00327
LQ0AAB6YN08FM1_SCFP00135
LQ0AAA17YK22FM1_SCFP00343
sctg1_126-114000-114500-WP00006
CL1748Contig1P00500
LQ0AAB61YP03RM1_SCFP00189
CL4860Contig1P00361
CL2311Contig1P01635
LQ0ADA4YB24RM1_SCFP00179
LQ0AAB31YN20FM1_SCFP00291
CL3968Contig1P00276
LQ0ADA19YJ04RM1_SCFP00026
LQ0AAB26YP19FM1_SCFP00410
CL2009Contig1P00365
LQ0AAB39YO12FM1_SCFP00440
LQ0AAB16YF12FM3_SCFP00241
CL7218Contig1P00230
LQ0AAB56YI05RM1_SCFP00129
LQ0AFA6YK20RM1_SCFP00081
CL3389Contig1P00326
LQ0AAB11YK14FM1_SCFP00120
CL4731Contig1P00610
LQ0AAB1YG02RM1_SCFP00454
LQ0ACA6YG01RM1_SCFP00004
CL5119Contig1P00003
CL1833Contig1P01463
LQ0AAB61YG17RM1_SCFP00077
CL1Contig36P00852
LQ0AAB103YK04RM1_SCFP00014
CL1797Contig1P00665
LQ0AAB59YL03FM1_SCFP00001
CL13Contig19P00611
CL5360Contig1P00027
CL80Contig3P00135
CL1349Contig1P00290
LQ0AFA3YE09RM1_SCFP00010
CL5717Contig1P00133
LQ0AAB97YE14FM1_SCFP00001
CL5497Contig1P00391
CL1517Contig1P00008
CL5368Contig1P00576
LQ0AAB74YJ21FM1_SCFP00397
CL5516Contig1P00055
LQ0AAA5YJ01FM1_SCFP00058
LQ0AAB63YE13RM1_SCFP00001
CL123Contig1P01900
LQ0ACA12YE15RM1_SCFP00418
LQ0AAB58YA06RM1_SCFP00425
CL4380Contig1P00012
CL2776Contig1P01259
LQ0AAA14YO08FM1_SCFP00224
LQ0AAB59YP19FM1_SCFP00056
LQ0AAB18YB20FM1_SCFP00363
LQ0AAB80YA10RM1_SCFP00104
CL256Contig1P02635
LQ0AAA13YN11FM1_SCFP00085
CL7151Contig1P00383
LQ0AAB43YN20FM1_SCFP00070
LQ0AAA18YE13FM1_SCFP00395
CL1177Contig1P01025
CL1689Contig1P00833
CL1379Contig1P00615
ESV-1-221P00060
LQ0AAB1YO19RM1_SCFP00057
CL2140Contig1P00685
LQ0ACA3YP18RM1_SCFP00498
LQ0AAB2YM15FM1_SCFP00376
CL2049Contig1P00511
LQ0AAB98YC24FM1_SCFP00059
CL4069Contig1P00818
CL18Contig2P02391
LQ0AAB99YH06FM1_SCFP00019
CL7101Contig1P00308
CL7740Contig1P00019
LQ0AAB89YB21FM1_SCFP00523
LQ0AAB104YD04FM1_SCFP00300
LQ0AAB87YH03FM1_SCFP00339
LQ0AAA10YF13FM1_SCFP00007
CL825Contig1P00965
LQ0ACA14YM12RM1_SCFP00117
CL900Contig1P01302
CL5159Contig1P00270
CL860Contig1P00474
CL4353Contig1P00418
LQ0AAB65YM20RM1_SCFP00073
CL3006Contig1P00715
LQ0AAB54YJ02FM1_SCFP00384
CL608Contig1P00542
LQ0ADA3YM07RM1_SCFP00219
CL13Contig9P01157
LQ0AAB27YO14FM1_SCFP00235
CL3900Contig1P00087
LQ0AAB83YP03RM1_SCFP00400
LQ0AAB33YH13FM1_SCFP00103
LQ0AAB28YL10FM1_SCFP00297
LQ0AAB37YH17FM1_SCFP00336
CL1338Contig1P00077
CL1381Contig1P00916
LQ0AAB23YG11FM1_SCFP00596
LQ0ACA14YK15RM1_SCFP00328
CL1517Contig1P00287
CL3282Contig1P00729
CL154Contig2P00834
CL6609Contig1P00268
CL3167Contig1P00244
CL4686Contig1P00064
LQ0ADA11YN10RM1_SCFP00359
LQ0AAB35YL10FM1_SCFP00291
LQ0AAB45YF22FM1_SCFP00002
LQ0AFA4YD19RM1_SCFP00059
LQ0AAB10YO10FM1_SCFP00271
LQ0ACA23YE03RM1_SCFP00249
LQ0AAB65YJ18RM1_SCFP00145
CL485Contig1P00577
LQ0AAB47YD18FM1_SCFP00286
LQ0AAA17YM16FM1_SCFP00371
CL173Contig1P02241
LQ0ADA17YC03RM1_SCFP00061
LQ0AAB73YD21RM1_SCFP00203
LQ0AAA14YD05FM1_SCFP00003
LQ0AAB13YH19FM1_SCFP00484
LQ0AAA16YL13FM1_SCFP00314
CL4782Contig1P00058
LQ0AAB15YA16FM1_SCFP00395
LQ0AAB97YO23FM1_SCFP00148
LQ0AAA22YI05FM1_SCFP00001
LQ0ABA1YE07FM1_SCFP00163
CL3420Contig1P00002
CL2936Contig1P00124
LQ0AAB49YK18FM1_SCFP00120
CL4011Contig1P00061
CL5755Contig1P00410
LQ0AAB24YJ19FM1_SCFP00372
LQ0AAB68YM04FM1_SCFP00144
CL5441Contig1P00530
LQ0AAB72YG16FM1_SCFP00102
CL1659Contig1P01449
CL7722Contig1P00486
LQ0AAB69YD16RM1_SCFP00211
LQ0AAB65YN16FM1_SCFP00391
LQ0AAB6YD24FM1_SCFP00196
LQ0AAB45YN19FM1_SCFP00039
LQ0AFA4YD19RM1_SCFP00114
CL3569Contig1P00022
LQ0AAB65YF24RM1_SCFP00286
LQ0AAB102YI16FM1_SCFP00418
CL2613Contig1P00597
CL4391Contig1P00477
CL6114Contig1P00463
CL1Contig45P00245
CL7718Contig1P00841
CL3339Contig1P00474
LQ0AAB44YH03FM1_SCFP00042
CL409Contig1P02002
LQ0AAB47YJ20FM1_SCFP00127
CL6126Contig1P00457
LQ0AEA8YN07RM1_SCFP00251
LQ0AAB44YO21FM1_SCFP00118
CL5890Contig1P00058
LQ0AEA11YO07RM1_SCFP00214
LQ0AAB53YF21FM1_SCFP00384
LQ0AAB43YL03FM1_SCFP00124
CL6025Contig1P00071
LQ0AAB70YK13FM1_SCFP00024
LQ0AAB25YK09FM1_SCFP00291
CL1307Contig1P00457
CL7324Contig1P00292
LQ0AAB22YD06FM1_SCFP00072
CL6155Contig1P00604
LQ0AAB95YL23FM1_SCFP00001
LQ0AAB96YO15FM1_SCFP00002
CL2326Contig1P00934
CL6488Contig1P00048
LQ0ADA4YA14RM1_SCFP00146
LQ0AAB32YF02FM1_SCFP00414
CL80Contig11P00200
LQ0AAA22YG23FM1_SCFP00215
CL787Contig1P01527
CL245Contig2P00646
CL3718Contig1P00086
CL1908Contig1P01673
LQ0AAB7YM14FM1_SCFP00263
CL6084Contig1P00186
LQ0AAB52YD22FM1_SCFP00321
LQ0AFA3YB17RM1_SCFP00230
CL6560Contig1P00410
LQ0AAB103YF03FM1_SCFP00055
CL1041Contig1P00409
CL2115Contig1P00105
CL24Contig4P00009
LQ0AAB79YC07RM1_SCFP00005
LQ0AEA11YM23RM1_SCFP00005
LQ0AEA4YB01RM1_SCFP00167
CL2602Contig1P00514
LQ0AAB96YF15RM1_SCFP00351
CL4930Contig1P00487
LQ0AAB2YC09FM1_SCFP00065
LQ0AAB36YE03FM1_SCFP00456
LQ0AAB64YL04FM1_SCFP00075
LQ0ACA14YF06RM1_SCFP00408
CL6529Contig1P00420
LQ0AAB40YA13FM1_SCFP00537
LQ0AAB17YH24FM1_SCFP00256
CL3141Contig1P00747
CL3357Contig1P00068
CL6351Contig1P00890
CL7259Contig1P00259
CL3586Contig1P00975
LQ0AAB76YG04FM1_SCFP00154
LQ0AAB4YO15FM1_SCFP00046
LQ0AAB102YH10FM1_SCFP00016
LQ0AAB26YO19FM1_SCFP00383
LQ0AAB45YO10FM1_SCFP00129
LQ0AAB32YH09FM1_SCFP00103
LQ0AAB102YC07FM1_SCFP00430
CL2483Contig1P01082
CL6982Contig1P00122
CL2670Contig1P00013
CL7505Contig1P00004
CL3404Contig1P00533
CL1996Contig1P00005
LQ0AAB42YB22FM1_SCFP00045
LQ0AAB17YB07FM1_SCFP00395
LQ0AAA7YH14FM1_SCFP00495
LQ0AAB17YG09FM1_SCFP00230
CL2638Contig1P00820
CL3208Contig1P00167
CL5917Contig1P00054
LQ0AAB49YK10FM1_SCFP00272
LQ0AAB53YC23FM1_SCFP00075
LQ0AAB1YP22FM1_SCFP00086
CL5068Contig1P00381
CL7599Contig1P00155
CL3454Contig1P00173
CL7205Contig1P00423
CL2862Contig1P00949
LQ0AAB99YC04FM1_SCFP00009
CL1566Contig1P02047
CL6385Contig1P00172
LQ0AAB50YG13FM1_SCFP00048
LQ0AAB60YD01FM1_SCFP00188
LQ0AAB7YH11FM1_SCFP00031
LQ0AAB55YD01FM1_SCF_LQP00291
LQ0AAB48YJ05FM1_SCFP00177
LQ0AAB23YO09FM1_SCFP00385
LQ0AAB33YI24FM1_SCFP00427
CL4908Contig1P00183
CL2108Contig1P00920
CL107Contig5P00379
CL1229Contig1P01408
CL6923Contig1P00032
CL1Contig41P00126
LQ0AAB104YM16RM1_SCFP00268
LQ0AAA22YL12FM1_SCFP00511
CL137Contig2P00978
CL1Contig12P00873
LQ0AAB4YF17FM1_SCFP00004
LQ0AAB92YD12RM1_SCFP00155
LQ0AAB91YM08FM1_SCFP00353
CL5791Contig1P00407
LQ0AAB96YJ20FM1_SCFP00513
LQ0AAB35YF20FM1_SCFP00284
LQ0AAB99YP09FM1_SCFP00163
CL6101Contig1P00313
CL2989Contig1P00804
CL3058Contig1P00248
LQ0AAA14YK03FM1_SCFP00092
LQ0AAB47YO04FM1_SCFP00217
CL2829Contig1P00626
LQ0AAB47YA24FM1_SCFP00312
CL4912Contig1P00657
CL4767Contig1P00011
CL5489Contig1P00265
LQ0ADA21YI07RM1_SCFP00009
LQ0AAB28YG16FM1_SCFP00328
LQ0AAB47YL19FM1_SCFP00049
LQ0AAB48YG24FM1_SCFP00002
LQ0AAB90YH18FM1_SCFP00086
CL3567Contig1P00039
LQ0AAB3YJ17FM1_SCFP00147
CL211Contig1P00530
LQ0AAB38YO10FM1_SCFP00496
CL2690Contig1P00333
LQ0AAB22YB01FM1_SCFP00003
LQ0AAB49YF04FM1_SCFP00164
CL1537Contig1P00905
CL5107Contig1P00222
LQ0AAB16YI08FM3_SCFP00284
LQ0AAB12YC13FM1_SCFP00003
CL4790Contig1P00728
LQ0AAB1YK05RM1_SCFP00015
CL4113Contig1P00338
LQ0ADA22YG11RM1_SCFP00098
LQ0AAB22YH22FM1_SCFP00240
CL5203Contig1P00506
LQ0AAB33YF12FM1_SCFP00392
CL6933Contig1P00016
CL1034Contig1P00186
LQ0AAB53YL24FM1_SCFP00390
CL1417Contig1P01061
CL3247Contig1P00805
LQ0AAB54YL15FM1_SCFP00064
CL2956Contig1P00560
CL7187Contig1P00474
CL2740Contig1P00366
LQ0AAB60YD18FM1_SCFP00099
LQ0AAB1YO08RM1_SCFP00074
CL5482Contig1P00437
LQ0AAB25YB24FM1_SCFP00440
CL2391Contig1P00277
CL6687Contig1P00488
CL4565Contig1P00078
LQ0AAB36YB14FM1_SCFP00092
CL1Contig54P00442
LQ0AAB101YO21RM1_SCFP00165
CL29Contig3P01062
LQ0AAB6YA14FM1_SCFP00307
LQ0AAB77YC01RM1_SCFP00247
CL4797Contig1P00456
LQ0AAB68YP21RM1_SCFP00089
CL2977Contig1P00262
CL79Contig3P00326
LQ0AAB39YC21FM1_SCFP00463
LQ0ACA26YI19RM1_SCFP00096
LQ0AAB56YJ12FM1_SCFP00386
LQ0AFA3YG14RM1_SCFP00121
LQ0AAB12YB08FM1_SCFP00554
CL1022Contig1P00595
LQ0AAB4YK23FM1_SCFP00452
CL2077Contig1P00356
LQ0AAB10YP23FM1_SCFP00290
CL4602Contig1P00570
CL6937Contig1P00009
CL6721Contig1P00575
LQ0AAB85YF22FM1_SCFP00055
LQ0AAB92YM04FM1_SCFP00268
CL6175Contig1P00931
CL2144Contig1P00222
LQ0AAB28YL11FM1_SCFP00277
LQ0AAA13YN01FM1_SCFP00607
LQ0AAB31YN15FM1_SCFP00463
LQ0AAB93YB18FM1_SCFP00074
CL4955Contig1P00189
CL4717Contig1P00049
LQ0AAB95YD21RM1_SCFP00217
CL5030Contig1P00241
CL1125Contig1P00278
CL7193Contig1P00785
LQ0AAB73YB20RM1_SCFP00162
CL638Contig1P01100
CL4961Contig1P00400
LQ0AAB80YA07RM1_SCFP00114
CL4847Contig1P00598
LQ0AAB45YG21FM1_SCFP00217
LQ0AAB7YP11FM1_SCFP00549
CL7533Contig1P00621
LQ0AAB7YA15FM1_SCFP00188
LQ0AAB8YE24FM1_SCFP00557
CL3350Contig2P00235
LQ0AAB91YC18RM1_SCFP00092
CL1864Contig1P02184
LQ0AAB99YM10FM1_SCFP00261
CL7104Contig1P00837
CL5043Contig1P00651
CL1Contig40P00475
LQ0AAB78YP02FM1_SCFP00260
CL1449Contig1P00878
LQ0AAB3YF02FM1_SCFP00198
LQ0AAB2YB07FM1_SCFP00298
CL1913Contig1P00210
LQ0AAB85YP13FM1_SCFP00102
CL7703Contig1P00276
CL2270Contig1P00085
LQ0AAB13YJ06FM1_SCFP00301
CL570Contig2P00440
LQ0AAA5YJ18FM1_SCFP00188
CL453Contig1P01706
CL5349Contig1P00037
CL7376Contig1P00404
CL3383Contig1P00336
CL6011Contig1P00164
LQ0ACA17YK10RM1_SCFP00165
LQ0AAA2YB15FM1_SCFP00570
LQ0AAB67YM24RM1_SCFP00147
CL1156Contig1P01236
LQ0ACA26YJ11RM1_SCFP00012
CL1Contig29P01244
CL6234Contig1P00726
CL820Contig1P00533
LQ0ACA8YI15RM1_SCFP00100
LQ0AAB14YM23FM1_SCFP00321
CL4947Contig1P00508
LQ0AAB78YN05RM1_SCFP00180
LQ0AAB97YK23RM1_SCFP00196
CL7112Contig1P00267
LQ0AAB72YP21FM1_SCFP00127
CL2377Contig1P01193
LQ0AAB99YF01FM1_SCFP00440
LQ0AAB46YG01FM1_SCFP00233
CL2484Contig1P00363
LQ0AAB73YD21RM1_SCFP00001
CL5868Contig1P00172
LQ0AFA4YG03RM1_SCFP00179
CL443Contig1P01560
ESV-1-53P00395
CL4960Contig1P00489
LQ0AAB100YC08FM1_SCFP00154
LQ0ACA15YO03RM1_SCFP00343
LQ0AAA1YK22RM1_SCFP00430
LQ0AAB95YG22FM1_SCFP00162
CL2994Contig1P00363
LQ0AAA9YP16FM1_SCFP00234
LQ0ACA8YJ10RM1_SCFP00099
LQ0AAB1YI13RM1_SCFP00020
CL3614Contig1P00334
LQ0AFA6YA20RM1_SCFP00008
LQ0AAB93YG17RM1_SCFP00473
LQ0AAB25YF20FM1_SCFP00343
CL5218Contig1P00194
CL2388Contig1P00582
CL537Contig1P00599
LQ0AAB43YE20FM1_SCFP00254
CL7606Contig1P00233
ESV-1-70P00344
CL1749Contig1P00339
LQ0AAB86YG22FM1_SCFP00550
LQ0AAB88YB03FM1_SCFP00345
LQ0AAB95YG17RM1_SCFP00456
LQ0AAB61YK13FM1_SCFP00134
LQ0ACA22YL18RM1_SCFP00500
LQ0AAB90YA01FM1_SCFP00117
LQ0AAB30YF20FM1_SCFP00454
CL3696Contig1P00294
LQ0AAB14YH01FM1_SCFP00440
CL3817Contig1P00141
LQ0ACA2YE17RM1_SCFP00014
CL1863Contig1P00502
LQ0ADA14YB14RM1_SCFP00013
CL3672Contig1P00177
CL4541Contig1P00420
CL833Contig1P00158
LQ0AAB8YG20FM1_SCFP00107
CL7208Contig1P00714
LQ0AAA20YE24FM1_SCFP00001
LQ0AAB50YG16FM1_SCFP00549
CL2144Contig1P00209
LQ0AAB101YM23FM1_SCFP00390
LQ0AFA3YK05RM1_SCFP00170
LQ0AAB26YP19FM1_SCFP00554
CL4025Contig1P00083
CL2925Contig1P00074
CL6587Contig1P00067
CL5407Contig1P00076
CL2762Contig1P00014
LQ0AAB61YO11RM1_SCFP00166
LQ0AAB83YJ05FM1_SCFP00540
LQ0AAA12YM04FM1_SCFP00056
CL1630Contig1P01609
LQ0AAB99YL17FM1_SCFP00187
LQ0AEA6YC07RM1_SCFP00370
LQ0AAB31YL10FM1_SCFP00003
CL5092Contig1P00414
CL3079Contig1P00576
CL4Contig1P01474
LQ0AAB94YJ03RM1_SCFP00095
LQ0AAB41YI18FM1_SCFP00230
CL3088Contig1P00560
LQ0AAB11YI02FM1_SCFP00082
CL697Contig1P01490
CL1288Contig1P00879
LQ0AAB97YI14RM1_SCFP00180
LQ0AAB37YA22FM1_SCFP00224
CL459Contig1P00468
CL1517Contig1P00501
LQ0AAB104YL23RM1_SCFP00172
LQ0AAB38YP03FM1_SCFP00178
CL7023Contig1P00431
CL837Contig1P01813
CL1757Contig1P01040
CL4232Contig1P00309
CL6449Contig1P00377
LQ0AAB24YI13FM1_SCFP00001
CL3390Contig1P01068
LQ0AAB32YG15FM1_SCFP00367
CL316Contig1P00206
CL7753Contig1P00191
LQ0AAB11YN12FM1_SCFP00562
LQ0AAB78YN08FM1_SCFP00383
CL3083Contig1P00957
LQ0AAB34YD13FM1_SCFP00432
LQ0AAB12YM14FM1_SCFP00256
CL2864Contig1P00274
CL3329Contig1P00745
CL117Contig2P00539
LQ0AAB21YE05FM1_SCFP00195
CL2268Contig1P00963
CL6287Contig1P00379
CL13Contig10P00321
LQ0AAB47YH13FM1_SCFP00432
LQ0AAB25YC22FM1_SCFP00013
LQ0AAB104YK03FM1_SCFP00013
CL1144Contig1P00308
LQ0AAB27YE10FM1_SCFP00141
LQ0AAB103YI20FM1_SCFP00038
CL3887Contig1P00781
CL7773Contig1P00080
LQ0ADA7YH23RM1_SCFP00147
LQ0AAB43YL13FM1_SCFP00129
LQ0ACA22YE17RM1_SCFP00046
CL3852Contig1P00485
LQ0AAB71YM08FM1_SCFP00007
CL4330Contig1P00883
LQ0AAB67YI23RM1_SCFP00068
CL727Contig1P01725
CL1637Contig1P00003
LQ0AAA5YC22FM1_SCFP00654
CL2599Contig1P00122
CL363Contig1P01216
LQ0AAB43YJ16FM1_SCFP00071
LQ0AAB22YJ12FM1_SCFP00087
LQ0AAA20YN09FM1_SCFP00453
CL2881Contig1P00965
CL3596Contig1P00070
LQ0ACA19YP10RM1_SCFP00091
CL2Contig3P01273
CL5766Contig1P00614
CL3352Contig1P00209
LQ0ACA5YP14RM1_SCFP00064
LQ0AAB38YC12FM1_SCFP00164
LQ0AAB29YA13FM1_SCFP00072
LQ0AAB27YL12FM1_SCFP00384
LQ0AAB89YB24RM1_SCFP00257
LQ0AAB49YO19FM1_SCFP00240
CL2094Contig1P00825
CL2788Contig1P00919
CL2602Contig1P00119
CL5394Contig1P00482
LQ0AAB47YF19FM1_SCFP00002
LQ0AAB1YG02FM1_SCFP00367
CL3877Contig1P00525
CL6138Contig1P00280
LQ0ACA5YN01RM1_SCFP00223
LQ0AAB74YN15FM1_SCFP00058
CL4740Contig1P00063
LQ0AAB13YK22FM1_SCFP00087
LQ0AAB46YE02FM1_SCFP00086
LQ0AFA6YA20RM1_SCFP00049
CL882Contig1P00772
LQ0AAB92YD12RM1_SCFP00113
LQ0AAB27YN03FM1_SCFP00496
CL1427Contig1P00462
CL903Contig1P00430
LQ0AAB61YM01FM1_SCFP00174
CL1588Contig1P00463
LQ0AAB40YG04FM1_SCFP00222
LQ0AAB87YJ02RM1_SCFP00014
LQ0AAB22YG02FM1_SCFP00362
CL5294Contig1P00162
CL3249Contig1P00282
LQ0AAB26YP19FM1_SCFP00089
CL7799Contig1P00489
LQ0AAB36YP03FM1_SCFP00048
CL4170Contig1P00009
CL5416Contig1P00114
CL6295Contig1P00278
LQ0AAB34YH09FM1_SCFP00007
CL7612Contig1P00303
CL3226Contig1P00144
CL7010Contig1P00004
CL866Contig1P00347
LQ0AAB53YJ12FM1_SCFP00297
CL1434Contig1P01294
LQ0AAB39YK19FM1_SCFP00288
CL1240Contig1P00270
CL7071Contig1P00646
LQ0AAB69YN07FM1_SCFP00106
LQ0AAB22YN04FM1_SCFP00363
LQ0AAB5YN11FM1_SCFP00375
LQ0AAA7YB01FM1_SCFP00145
LQ0AAB9YE17FM1_SCFP00452
CL2674Contig1P00424
CL466Contig1P01550
LQ0AAB67YA13FM1_SCFP00055
CL1028Contig1P01406
LQ0AAB58YE20FM1_SCFP00023
LQ0AAB48YG24FM1_SCFP00007
LQ0AAB88YL12RM1_SCFP00456
LQ0AAB87YF18RM1_SCFP00207
LQ0AAB9YM22FM1_SCFP00147
CL3120Contig1P00204
LQ0AAB40YC21FM1_SCFP00521
CL4010Contig1P00569
LQ0AAB96YE15RM1_SCFP00006
LQ0AAB66YG16FM1_SCFP00045
CL4784Contig1P00259
CL1641Contig1P00516
CL2315Contig1P00575
LQ0AAB61YH07FM1_SCFP00231
CL5975Contig1P00006
CL2468Contig1P00860
CL7470Contig1P00097
LQ0AAB68YE08FM1_SCFP00092
CL4391Contig1P00345
CL3736Contig1P00275
CL1745Contig1P00781
CL6939Contig1P00368
CL13Contig22P00338
CL3801Contig1P00454
CL2339Contig1P00304
LQ0AAB99YH03FM1_SCFP00493
CL3505Contig1P00152
CL194Contig1P01234
CL5509Contig1P00225
LQ0AFA4YG03RM1_SCFP00174
CL2423Contig1P00305
LQ0AAB60YJ02FM1_SCFP00095
CL3345Contig1P00107
LQ0AAB2YH14FM1_SCFP00054
LQ0AAB88YC11FM1_SCFP00358
CL5296Contig1P00404
LQ0AAB33YE21FM1_SCFP00154
LQ0AAB35YL03FM1_SCFP00030
CL1487Contig1P01403
CL2021Contig1P00650
CL5694Contig1P00218
LQ0AAB47YM08FM1_SCFP00472
LQ0AAB9YJ18FM1_SCFP00074
LQ0AAB71YF15FM1_SCFP00008
LQ0AAB93YG19FM1_SCFP00460
CL3755Contig1P00359
LQ0AAB89YL16FM1_SCFP00441
CL3998Contig1P00031
CL4263Contig1P00491
CL107Contig4P00207
LQ0ADA21YI07RM1_SCFP00005
LQ0ADA6YB06RM1_SCFP00232
LQ0AAB40YL12FM1_SCFP00149
LQ0ACA8YN22RM1_SCFP00021
CL360Contig1P00652
LQ0AAB101YM20RM1_SCFP00084
CL151Contig1P01596
CL4265Contig1P00017
LQ0AAA11YE23FM1_SCFP00088
CL125Contig1P00718
CL6749Contig1P00297
CL6914Contig1P00268
LQ0AEA5YO09RM1_SCFP00015
CL7071Contig1P00343
LQ0AAB52YJ12RM1_SCFP00235
CL7327Contig1P00215
CL2873Contig1P00069
CL5796Contig1P00376
CL3407Contig1P00371
CL2891Contig1P01355
CL570Contig1P00302
LQ0AAB73YI18RM1_SCFP00225
LQ0AAB83YI15FM1_SCFP00383
CL2Contig3P00910
LQ0AAA3YM20FM1_SCFP00625
LQ0AAB28YA23FM1_SCFP00062
LQ0AAB32YI17FM1_SCFP00076
LQ0AAB52YO02RM1_SCFP00078
CL3117Contig1P00251
CL5983Contig1P00340
LQ0AAB27YK04FM1_SCFP00306
CL6084Contig1P00220
CL5776Contig1P00082
CL444Contig3P00565
CL4865Contig1P00360
LQ0AAA12YL19FM1_SCFP00244
LQ0AAA15YD05FM1_SCFP00550
CL1566Contig1P01261
CL3782Contig1P00496
CL2047Contig1P00117
LQ0ADA9YD10RM1_SCFP00036
LQ0ACA22YD17RM1_SCFP00147
LQ0AAB99YI01FM1_SCFP00254
CL1170Contig1P01344
CL960Contig1P01226
LQ0AAB49YA21FM1_SCFP00205
LQ0AAB46YL09FM1_SCFP00067
LQ0AAA19YF11FM1_SCFP00227
ESV-1-15P00039
LQ0AAB49YK18FM1_SCFP00260
LQ0AAB87YE21FM1_SCFP00232
LQ0AAB38YL20FM1_SCFP00565
LQ0AAA20YH13FM1_SCFP00011
LQ0AAB21YC15FM1_SCFP00098
CL5748Contig1P00758
CL224Contig4P00733
CL5600Contig1P00159
CL2471Contig1P00037
CL3979Contig1P01071
LQ0AAB83YP06FM1_SCFP00109
CL5296Contig1P00843
CL3945Contig1P00118
LQ0AAB28YG19FM1_SCFP00466
CL2753Contig1P00333
CL4585Contig1P00794
LQ0AAB39YO10FM1_SCFP00521
CL2463Contig1P00481
LQ0AAA9YN05FM1_SCFP00283
CL3400Contig1P00681
CL104Contig1P01642
CL6531Contig1P00021
LQ0AAB67YA03RM1_SCFP00001
LQ0AAB64YH17FM1_SCFP00478
CL2141Contig1P00907
LQ0AAA21YN12FM1_SCFP00585
LQ0AAB92YM04FM1_SCFP00267
LQ0AAB28YD12FM1_SCFP00224
LQ0AAB4YJ18FM1_SCFP00598
LQ0AAB23YA08FM1_SCFP00183
LQ0AAB83YO12RM1_SCFP00095
CL1758Contig1P00246
LQ0AEA1YD06FM1_SCFP00133
LQ0AAB50YE04FM1_SCFP00086
LQ0AAB1YG14RM1_SCFP00046
CL3103Contig1P00104
CL6478Contig1P00094
LQ0AAB14YF05FM1_SCFP00466
CL1586Contig1P00369
LQ0AAB28YC09FM1_SCFP00332
CL2754Contig1P00187
CL4115Contig1P00182
CL3431Contig1P00718
LQ0AFA1YH01RM1_SCFP00005
LQ0ACA5YF24RM1_SCFP00088
LQ0AAA19YJ16FM1_SCFP00075
CL2084Contig1P00001
CL3761Contig1P00033
CL283Contig1P02116
LQ0AAB36YP03FM1_SCFP00061
LQ0AAB31YP10FM1_SCFP00023
LQ0AAB5YH13FM1_SCFP00310
CL5917Contig1P00440
LQ0AAB42YN05FM1_SCFP00495
CL2207Contig1P00835
CL4774Contig1P00243
CL1148Contig1P00152
CL1342Contig1P00460
CL6174Contig1P00485
CL1521Contig1P00550
LQ0AAB103YM23FM1_SCFP00089
CL5026Contig1P00868
LQ0AAB11YD12FM1_SCFP00067
LQ0AAB43YB19FM1_SCFP00324
CL7725Contig1P00461
CL2394Contig1P01518
CL3038Contig1P00109
CL55Contig2P01834
LQ0AAB79YJ18RM1_SCFP00265
LQ0AAB100YB04FM1_SCFP00463
CL664Contig1P00641
CL923Contig1P00738
LQ0AAB32YF02FM1_SCFP00359
CL5959Contig1P00151
LQ0AAB7YF19FM1_SCFP00212
LQ0ADA4YN20RM1_SCFP00032
CL5454Contig1P00051
ESV-1-223P00073
LQ0AAB64YJ24FM1_SCFP00036
LQ0AAB4YJ04FM1_SCFP00081
CL4503Contig1P00317
CL7538Contig1P00394
LQ0AAB103YN13FM1_SCFP00341
CL1857Contig1P00850
CL7397Contig1P00081
LQ0AAB33YA18FM1_SCFP00053
LQ0AAB95YL23RM1_SCFP00412
ESV-1-70P00522
CL238Contig1P01138
LQ0AAB104YG17FM1_SCFP00050
LQ0AFA4YH19RM1_SCFP00020
LQ0AEA7YJ02RM1_SCFP00053
LQ0AAB68YG17RM1_SCFP00096
LQ0AAB7YP11FM1_SCFP00275
CL5657Contig1P00664
CL3208Contig1P00115
LQ0AAB10YO02FM1_SCFP00014
CL5719Contig1P00668
LQ0AAB11YC18FM1_SCFP00452
LQ0ADA16YF17RM1_SCFP00018
LQ0AAB26YD11FM1_SCFP00033
CL1830Contig1P00785
CL785Contig1P00630
CL4630Contig1P00740
CL4752Contig1P00075
CL1812Contig1P01233
CL658Contig1P00732
CL3461Contig1P00677
CL869Contig1P00704
LQ0AAB98YG22RM1_SCFP00157
CL1516Contig1P00413
CL5778Contig1P00121
CL244Contig1P01041
CL6695Contig1P00498
CL1Contig2P01049
LQ0AAB82YJ16RM1_SCFP00239
CL4461Contig1P00657
CL263Contig1P00505
CL1145Contig1P00324
CL6860Contig1P00245
CL2279Contig1P00351
CL4403Contig1P00615
LQ0AAB99YK24FM1_SCFP00305
LQ0AAB99YK24FM1_SCFP00493
LQ0AAA5YE16FM1_SCFP00277
LQ0AAB50YM20FM1_SCFP00509
LQ0AAB63YB19FM1_SCFP00031
LQ0ACA21YL20RM1_SCFP00410
CL4126Contig1P00798
CL3286Contig1P01022
CL9Contig2P00654
CL7539Contig1P00659
LQ0AAB95YL17FM1_SCFP00431
CL1190Contig1P00656
LQ0AAB46YN23FM1_SCFP00267
CL5398Contig1P00359
LQ0AAB46YH24FM1_SCFP00078
LQ0AAB23YG02FM1_SCFP00551
CL2232Contig1P00478
LQ0ADA18YP16RM1_SCFP00180
CL101Contig6P00210
LQ0AAB4YF17FM1_SCFP00001
CL4461Contig1P00966
LQ0AAB103YM23FM1_SCFP00045
LQ0AAA2YC12RM1_SCFP00048
LQ0AAB66YO04RM1_SCFP00319
LQ0AAB1YF16FM1_SCFP00317
CL4229Contig1P00026
LQ0AAB11YJ19FM1_SCFP00324
CL3942Contig1P00165
LQ0ACA3YG18RM1_SCFP00099
CL5611Contig1P00009
CL5901Contig1P00771
CL2118Contig1P00417
CL1177Contig1P01358
CL5821Contig1P00592
LQ0AAB92YD16FM1_SCFP00500
CL1382Contig1P00596
CL53Contig1P00983
CL2465Contig1P00253
CL922Contig1P01154
CL3708Contig1P00001
CL141Contig1P00734
CL66Contig1P03113
LQ0AAB50YN08FM1_SCFP00232
LQ0AAB89YH15RM1_SCFP00246
ESV-1-143P00082
LQ0AAA2YG21FM1_SCFP00422
LQ0AAA3YM20FM1_SCFP00341
LQ0AAB92YI02RM1_SCFP00254
LQ0AAB5YP09FM1_SCFP00343
LQ0AAB15YP08FM1_SCFP00361
LQ0ACA20YB10RM1_SCFP00014
CL2895Contig1P00398
LQ0AAB43YL07FM1_SCFP00289
LQ0AAB50YH21FM1_SCFP00328
CL1248Contig1P00788
LQ0AAB22YK15FM1_SCFP00036
LQ0AAA22YI14FM1_SCFP00398
LQ0AAB28YL11FM1_SCFP00286
CL3787Contig1P00024
LQ0AAB76YP17FM1_SCFP00117
CL588Contig1P01474
CL2908Contig1P01453
CL6741Contig1P00111
CL5348Contig1P00208
CL6848Contig1P00422
CL4347Contig1P00451
CL6552Contig1P00038
CL1Contig17P01471
CL679Contig1P01816
CL5860Contig1P00051
CL5126Contig1P00155
CL13Contig15P00637
LQ0AAB41YP22FM1_SCFP00178
CL919Contig1P00465
LQ0AAB24YG18FM1_SCFP00306
CL518Contig2P01119
CL1Contig27P00842
LQ0AAB8YH03FM1_SCFP00484
CL2781Contig1P00694
CL3Contig3P01433
LQ0ACA26YH02RM1_SCFP00001
CL3539Contig1P01595
CL5183Contig1P00107
LQ0AAB77YC18FM1_SCFP00056
CL5748Contig1P00228
LQ0AAB16YN16FM3_SCFP00306
CL309Contig1P02023
LQ0AAB72YN02FM1_SCFP00072
LQ0AAB6YA20FM1_SCFP00321
LQ0AAB60YD20FM1_SCFP00126
LQ0AAA4YN18FM1_SCFP00136
CL316Contig2P00068
LQ0AAB30YB08FM1_SCFP00025
CL3865Contig1P00267
CL2915Contig1P00381
CL3350Contig1P00244
LQ0AAB34YI21FM1_SCFP00498
LQ0AAB95YK09FM1_SCFP00390
LQ0AAB1YN17RM1_SCFP00010
CL4305Contig1P00518
LQ0AAB64YC05FM1_SCFP00131
CL396Contig1P01098
CL3168Contig1P00241
CL1284Contig1P01096
LQ0ACA1YD13RM1_SCFP00520
LQ0AAA9YC01FM1_SCFP00298
LQ0AAB56YG21FM1_SCFP00431
CL3720Contig1P00658
CL528Contig1P00610
LQ0AAB5YD08FM1_SCFP00412
LQ0AAB52YJ04RM1_SCFP00239
CL3121Contig1P00286
CL6484Contig1P00358
CL2288Contig1P00197
CL5150Contig1P00320
CL1556Contig1P01958
LQ0AAB21YD06FM1_SCFP00081
CL268Contig1P01817
LQ0AAB21YC01FM1_SCFP00427
CL2016Contig1P00572
CL1030Contig1P00489
LQ0AAB2YI10FM1_SCFP00269
CL3744Contig1P00264
CL3134Contig1P00461
CL3685Contig1P00320
CL7147Contig1P00329
LQ0AAB35YJ09FM1_SCFP00268
LQ0AAB101YO09RM1_SCFP00235
LQ0AAB61YH06RM1_SCFP00266
CL1953Contig1P00286
LQ0AAB40YA16FM1_SCFP00159
CL2299Contig1P00572
LQ0AAB77YN22FM1_SCFP00096
CL7409Contig1P00292
CL177Contig1P01217
LQ0ACA13YK10RM1_SCFP00089
CL4258Contig1P00328
LQ0ACA22YD17RM1_SCFP00092
CL1848Contig1P01416
LQ0AAB12YP04FM1_SCFP00336
CL3991Contig1P00830
CL2479Contig1P00619
CL1413Contig1P00129
CL6787Contig1P00003
LQ0ACA16YJ16RM1_SCFP00044
CL2809Contig1P01375
CL775Contig1P01286
LQ0AAB57YM17RM1_SCFP00044
LQ0AAB71YC07RM1_SCFP00051
LQ0AAB97YL16FM1_SCFP00038
CL420Contig1P00538
LQ0ACA7YK24RM1_SCFP00079
CL5729Contig1P00561
LQ0AAB27YP23FM1_SCFP00315
CL723Contig1P00311
LQ0AAB68YN12RM1_SCFP00297
CL7Contig13P00017
LQ0AAB57YA24RM1_SCFP00101
CL10Contig1P01503
LQ0AAB31YP17FM1_SCFP00023
LQ0AAA15YC21FM1_SCFP00221
CL152Contig1P01303
LQ0AAB10YG08FM1_SCFP00616
LQ0AAB53YB22FM1_SCFP00265
CL7Contig4P01753
LQ0AAB28YO22FM1_SCFP00387
CL7745Contig1P00289
CL5179Contig1P00252
LQ0AAB104YP19FM1_SCFP00345
CL1696Contig1P00858
LQ0AAB41YH01FM1_SCFP00496
LQ0AAB33YK16FM1_SCFP00012
CL3765Contig1P00624
LQ0AFA4YG03RM1_SCFP00176
CL6679Contig1P00048
CL7685Contig1P00036
CL7445Contig1P00125
LQ0AAB22YI10FM1_SCFP00565
CL5929Contig1P00257
CL767Contig1P00238
CL2532Contig1P00751
CL2661Contig1P00075
CL4044Contig1P00679
CL2668Contig1P00926
CL101Contig4P01887
CL1484Contig1P00734
CL5079Contig1P00469
LQ0AAB74YM19RM1_SCFP00211
CL651Contig1P00778
LQ0AAB61YB08FM1_SCFP00258
CL437Contig1P01092
LQ0AAB56YE21RM1_SCFP00051
LQ0AFA6YP07RM1_SCFP00359
LQ0AAB2YI20FM1_SCFP00006
LQ0AAB41YP17FM1_SCFP00551
LQ0AAA17YL03FM1_SCFP00509
LQ0AAB66YJ13FM1_SCFP00007
LQ0AAB59YN13RM1_SCFP00120
CL6298Contig1P00516
LQ0AAB39YP04FM1_SCFP00426
LQ0AAB15YF23FM1_SCFP00369
LQ0AAB29YH12FM1_SCFP00380
LQ0AAB56YE21RM1_SCFP00061
CL160Contig1P03128
CL71Contig1P01183
CL598Contig1P00833
LQ0AAB91YI21RM1_SCFP00164
LQ0ACA11YN01RM1_SCFP00354
LQ0AAA5YP04FM1_SCFP00216
LQ0AAB13YC12FM1_SCFP00376
LQ0AAB2YM19FM1_SCFP00055
CL3987Contig1P00392
CL1247Contig1P00379
CL480Contig1P01642
CL553Contig1P00198
LQ0AAB76YK09RM1_SCFP00015
CL575Contig2P01140
CL3618Contig1P00122
CL6490Contig1P00011
LQ0AAB9YK09FM1_SCFP00214
LQ0AAB17YG05FM1_SCFP00040
LQ0AAA22YL12FM1_SCFP00506
CL3402Contig1P00729
CL4171Contig1P00175
CL6912Contig1P00016
LQ0AAB87YN08FM1_SCFP00035
CL6203Contig1P00215
LQ0AAA5YJ18FM1_SCFP00108
LQ0AAB43YI18FM1_SCFP00337
CL862Contig1P00548
CL7403Contig1P00075
LQ0AAB80YB18FM1_SCFP00133
CL6377Contig1P00051
CL853Contig1P00005
CL3442Contig1P00507
CL5319Contig1P00071
LQ0AAB40YM24FM1_SCFP00068
LQ0AAA19YF11FM1_SCFP00116
CL2316Contig1P00068
CL1143Contig1P01281
CL233Contig2P00181
CL2909Contig1P00174
CL4401Contig1P00853
CL608Contig1P00730
CL75Contig3P00779
CL4004Contig1P00372
LQ0AEA6YM12RM1_SCFP00315
CL105Contig1P01567
LQ0AAB57YI07FM1_SCFP00295
CL939Contig1P01424
CL1349Contig1P00721
LQ0AAB102YP05RM1_SCFP00121
LQ0AFA3YN10RM1_SCFP00217
CL1048Contig1P00301
CL4100Contig1P00757
LQ0AAB6YA05FM1_SCFP00510
CL4547Contig1P00343
LQ0AAB9YB16FM1_SCFP00190
CL6499Contig1P00404
LQ0AAB14YK13FM1_SCFP00398
CL3579Contig1P00547
CL4907Contig1P00351
LQ0ADA19YE16RM1_SCFP00208
CL5700Contig1P00244
LQ0AAB21YA09FM1_SCFP00267
CL2719Contig1P00785
CL7572Contig1P00425
CL3476Contig1P00771
CL7812Contig1P00614
CL610Contig1P00804
CL7166Contig1P00733
LQ0AAB50YG16FM1_SCFP00165
LQ0AAB14YF05FM1_SCFP00516
LQ0AAB68YM04FM1_SCFP00165
LQ0AAB14YN08FM1_SCFP00157
LQ0AAB23YF11FM1_SCFP00673
CL85Contig1P00977
CL5379Contig1P00805
CL1961Contig1P00404
CL2793Contig1P00645
CL4160Contig1P00365
LQ0AAB90YP06RM1_SCFP00323
LQ0AAB26YP03FM1_SCFP00400
CL5160Contig1P00149
LQ0AAB79YJ18RM1_SCFP00237
CL4020Contig1P00152
LQ0AAA15YE15FM1_SCFP00509
CL1268Contig1P01384
LQ0AAB21YC15FM1_SCFP00178
CL4104Contig1P00587
CL3653Contig1P00198
LQ0ADA8YM03RM1_SCFP00432
LQ0AAB100YJ17RM1_SCFP00017
CL3965Contig1P00144
LQ0AAB72YM02FM1_SCFP00063
LQ0AAB21YB08FM1_SCFP00322
LQ0AAB40YH16FM1_SCFP00439
CL1292Contig1P00618
LQ0AAB22YH12FM1_SCFP00115
CL80Contig6P00709
LQ0AAB47YF08FM1_SCFP00549
CL6390Contig1P00393
CL5223Contig1P00105
LQ0AAB7YB20FM1_SCFP00186
LQ0AAB91YN07FM1_SCFP00139
CL5241Contig1P00355
LQ0AAB27YI17FM1_SCFP00270
LQ0AAB37YA02FM1_SCFP00022
LQ0AAB103YB14FM1_SCFP00033
CL501Contig1P02100
LQ0ACA15YL18RM1_SCFP00123
CL1578Contig1P00189
CL4439Contig1P00017
LQ0AAB7YH16FM1_SCFP00252
CL5663Contig1P00323
CL1926Contig1P00090
CL3382Contig1P00490
LQ0AAB61YO24FM1_SCFP00197
LQ0AAB75YE13FM1_SCFP00117
CL5324Contig1P00339
CL3793Contig1P00379
CL2806Contig1P00385
CL6474Contig1P00781
LQ0AAB100YG02FM1_SCFP00050
CL5574Contig1P00524
CL5406Contig1P00614
LQ0AAB52YG17RM1_SCFP00027
CL562Contig1P01813
LQ0AAB60YK01FM1_SCFP00041
CL3942Contig1P00337
CL6473Contig1P00091
LQ0AAB71YB19FM1_SCFP00289
CL5198Contig1P00356
CL4059Contig1P00233
CL5008Contig1P00294
CL5159Contig1P00261
LQ0AAB4YF07FM1_SCFP00384
LQ0AAB86YE09FM1_SCFP00112
LQ0AAB32YO15FM1_SCFP00083
CL1763Contig1P00574
CL2680Contig1P00123
CL69Contig1P01707
LQ0AAB54YF24RM1_SCFP00066
LQ0AAB29YP12FM1_SCFP00491
LQ0AAB39YC13FM1_SCFP00381
LQ0AAB12YK10FM1_SCFP00352
CL1137Contig1P00669
LQ0AAB69YE01RM1_SCFP00031
LQ0AAB47YH13FM1_SCFP00338
CL962Contig1P00761
LQ0ACA2YH04RM1_SCFP00246
CL7794Contig1P00004
CL6688Contig1P00354
CL3667Contig1P00210
LQ0AAB75YP06FM1_SCFP00159
CL4366Contig1P00814
LQ0AAB22YA05FM1_SCFP00419
CL935Contig1P00457
LQ0AAB40YA11FM1_SCFP00577
LQ0AAB54YH06FM1_SCFP00349
LQ0AAB16YG05FM3_SCFP00547
CL4720Contig1P00336
LQ0AAB91YH21RM1_SCFP00186
LQ0AAB34YC02FM1_SCFP00138
LQ0ADA1YL14RM1_SCFP00117
CL725Contig1P00673
LQ0AAB87YF18RM1_SCFP00202
LQ0AAB78YE12RM1_SCFP00093
CL2739Contig1P00104
LQ0AAB91YK19FM1_SCFP00078
CL1Contig8P00923
CL7191Contig1P00001
LQ0AAB87YD06RM1_SCFP00064
LQ0AEA6YC07RM1_SCFP00374
CL1298Contig1P01030
CL1193Contig1P00229
LQ0ACA16YF05RM1_SCFP00017
CL3828Contig1P00081
LQ0AAA12YC03FM1_SCFP00093
CL5606Contig1P00743
CL5660Contig1P00253
CL1641Contig1P00168
LQ0AAB28YG01FM1_SCFP00078
CL3834Contig1P00315
LQ0AAB50YA04FM1_SCFP00084
LQ0ADA8YE10RM1_SCFP00042
LQ0AAB40YM24FM1_SCFP00219
CL4826Contig1P00191
CL1189Contig1P00778
LQ0AAB40YF14FM1_SCFP00035
CL1118Contig1P00800
CL5271Contig1P00484
CL1687Contig1P00734
LQ0ACA22YL18RM1_SCFP00258
CL4033Contig1P00076
CL81Contig1P00957
LQ0AEA4YO10RM1_SCFP00063
LQ0AAB41YP22FM1_SCFP00299
LQ0AAB25YA15FM1_SCFP00356
CL4513Contig1P00331
CL805Contig3P00105
CL6924Contig1P00475
CL7299Contig1P00187
LQ0ACA16YN02RM1_SCFP00173
LQ0AAB23YI14FM1_SCFP00420
CL2461Contig1P00924
LQ0AAB97YO23FM1_SCFP00179
LQ0ADA19YP08RM1_SCFP00008
LQ0AEA5YL23RM1_SCFP00044
LQ0AAB1YO10FM1_SCFP00576
LQ0AAB35YC13FM1_SCFP00437
LQ0AEA8YB08RM1_SCFP00088
LQ0AGA1YJ07RM1_SCFP00316
LQ0AAB30YL16FM1_SCFP00026
CL6391Contig1P00005
LQ0AAB14YE09FM1_SCFP00383
LQ0AAA14YD05FM1_SCFP00001
CL1243Contig1P00345
LQ0AAB66YM18FM1_SCFP00240
CL1280Contig1P00275
LQ0AAB31YE01FM1_SCFP00391
CL3286Contig1P00528
LQ0AAB42YG12FM1_SCFP00001
CL2112Contig1P00129
LQ0AAB42YD18FM1_SCFP00351
LQ0AAB84YB20RM1_SCFP00011
LQ0AAB69YE01RM1_SCFP00020
LQ0AAB39YD20FM1_SCFP00599
LQ0AAB2YC06FM1_SCFP00184
CL4005Contig1P00299
CL3667Contig1P00467
LQ0AAB89YA19RM1_SCFP00158
LQ0ACA5YF10RM1_SCFP00052
CL5609Contig1P00402
LQ0AAA12YB09FM1_SCFP00286
CL3350Contig2P00150
CL4662Contig1P00545
CL852Contig1P00587
CL7427Contig1P00132
CL3024Contig1P01194
LQ0AAB42YJ22FM1_SCFP00105
LQ0AAB42YK20FM1_SCFP00083
LQ0AAB90YB21FM1_SCFP00181
CL346Contig1P00310
LQ0AAB3YN03FM1_SCFP00293
LQ0AAB86YM03FM1_SCFP00142
CL710Contig1P01377
LQ0AAB40YG06FM1_SCFP00325
LQ0AAA2YB23FM1_SCFP00514
LQ0AAB29YL03FM1_SCFP00166
CL6876Contig1P00073
CL3145Contig1P00838
LQ0AAB3YG08FM1_SCFP00376
LQ0AAB36YB14FM1_SCFP00090
CL13Contig9P01220
LQ0AAB30YF10FM1_SCFP00389
LQ0ADA21YC16RM1_SCFP00050
CL7164Contig1P00261
CL29Contig3P01167
CL75Contig1P01524
LQ0AAA12YM19FM1_SCFP00213
LQ0AAB99YA03RM1_SCFP00056
CL7431Contig1P00093
LQ0AAB78YO13FM1_SCFP00198
LQ0AAB75YC11RM1_SCFP00002
LQ0AAA20YA07FM1_SCFP00358
LQ0AAB104YL18FM1_SCFP00241
CL3845Contig1P00158
LQ0AAB57YI13FM1_SCFP00343
LQ0AAB28YL15FM1_SCFP00312
CL7656Contig1P00075
LQ0ACA13YE08RM1_SCFP00205
CL366Contig1P02609
CL6451Contig1P00562
CL5449Contig1P00693
LQ0AAB42YE20FM1_SCFP00218
LQ0AAB48YI12FM1_SCFP00369
CL4079Contig1P00531
LQ0AAB2YD12FM1_SCFP00048
LQ0AAB29YF22FM1_SCFP00210
CL2140Contig1P01188
LQ0AAB70YO18RM1_SCFP00024
CL1219Contig1P01195
LQ0AAB35YH01FM1_SCFP00504
LQ0AAB24YG03FM1_SCFP00488
LQ0AAB83YM05FM1_SCFP00283
LQ0AAB35YJ20FM1_SCFP00525
CL2424Contig1P02361
CL1292Contig1P00805
CL60Contig1P00830
LQ0AAB74YC12FM1_SCFP00487
CL1389Contig1P00052
CL3022Contig1P00058
CL789Contig1P00634
CL2009Contig1P00183
CL3767Contig1P00061
CL6480Contig1P00062
LQ0AAB24YC10FM1_SCFP00501
LQ0AAB76YF11FM1_SCFP00078
CL2713Contig1P01122
CL600Contig1P00080
CL2852Contig1P00440
CL6132Contig1P00604
CL7580Contig1P00418
LQ0AAB17YG03FM1_SCFP00405
CL2131Contig1P00863
LQ0AAB31YE15FM1_SCFP00150
CL6780Contig1P00139
CL7732Contig1P00307
CL2002Contig1P00409
LQ0AAB26YI08FM1_SCFP00430
CL34Contig5P00360
CL1910Contig1P00932
CL1570Contig1P01028
CL2376Contig1P00030
CL1368Contig1P00055
LQ0AAA23YA16FM1_SCFP00155
LQ0AAB9YP12FM1_SCFP00378
CL1538Contig1P01499
CL6211Contig1P00576
CL6468Contig1P00224
LQ0AAB104YN06FM1_SCFP00257
LQ0AAB42YD07FM1_SCFP00074
CL849Contig1P01312
CL1047Contig1P00407
CL7430Contig1P00099
CL812Contig1P00369
LQ0AAA17YD08FM1_SCFP00199
LQ0AAB50YO02FM1_SCFP00398
LQ0AAB9YO13FM1_SCFP00314
LQ0AAB43YC03FM1_SCFP00354
LQ0AAB104YE19FM1_SCFP00050
CL5309Contig1P00082
CL6912Contig1P00230
LQ0AAB82YN06FM1_SCFP00317
CL917Contig1P01263
CL2537Contig1P01082
LQ0AAB41YI18FM1_SCFP00061
CL1272Contig1P00008
LQ0AAB36YN24FM1_SCFP00190
CL3759Contig1P00677
CL5556Contig1P00416
LQ0AAB11YJ03FM1_SCFP00013
CL7049Contig1P00182
LQ0AAB63YO03FM1_SCFP00096
CL6767Contig1P00183
CL527Contig1P01167
CL4161Contig1P00439
CL1897Contig1P00330
LQ0AAB84YN18RM1_SCFP00027
LQ0AAB94YL08FM1_SCFP00257
LQ0ACA20YO23RM1_SCFP00121
CL4961Contig1P00080
LQ0AAB31YK16FM1_SCFP00394
LQ0AAB44YM14FM1_SCFP00279
CL7213Contig1P00119
CL2463Contig1P00858
CL107Contig3P00278
CL948Contig1P01103
LQ0AAB79YC12RM1_SCFP00059
LQ0AAB53YD07FM1_SCFP00612
CL341Contig3P00168
CL4866Contig1P00543
CL3825Contig1P00045
LQ0AAB40YA11FM1_SCFP00329
CL646Contig1P00993
CL2059Contig1P00798
LQ0ACA15YH19RM1_SCFP00072
LQ0AAB5YL11FM1_SCFP00409
LQ0AAB69YD16RM1_SCFP00012
CL4195Contig1P00613
LQ0AAB92YD16FM1_SCFP00505
CL6383Contig1P00607
LQ0AAB48YH02FM1_SCFP00314
CL666Contig1P00198
CL569Contig1P00338
CL3890Contig1P00079
LQ0AAB16YI01FM3_SCFP00119
CL6351Contig1P00173
LQ0ADA8YI20RM1_SCFP00191
CL315Contig1P00719
CL3481Contig1P00028
LQ0AAB85YK15FM1_SCFP00079
CL404Contig1P01514
LQ0AGA1YJ12RM1_SCFP00046
LQ0AAB10YB24FM1_SCFP00379
CL3412Contig1P00058
LQ0AAB53YN24RM1_SCFP00040
LQ0AEA11YB20RM1_SCFP00462
CL4649Contig1P00491
CL80Contig8P00469
CL5529Contig1P00293
LQ0AFA3YJ15RM1_SCFP00267
LQ0AAB22YL21FM1_SCFP00159
LQ0AAB34YH23FM1_SCFP00041
LQ0AAB73YK20FM1_SCFP00192
LQ0AAB9YC11FM1_SCFP00335
LQ0AAB11YI02FM1_SCFP00079
LQ0AAB6YN13FM1_SCFP00061
CL5759Contig1P00669
CL6772Contig1P00437
LQ0ACA10YI21RM1_SCFP00120
LQ0AAB83YJ10FM1_SCFP00173
CL1661Contig1P00970
CL649Contig1P01201
CL5976Contig1P00408
LQ0AAB47YA24FM1_SCFP00347
LQ0AAB69YD16RM1_SCFP00149
CL2883Contig1P00406
LQ0AAB14YK07FM1_SCFP00139
LQ0AAB35YL10FM1_SCFP00323
CL5100Contig1P00045
CL959Contig1P00778
CL5399Contig1P00529
LQ0AAB47YN05FM1_SCFP00315
CL5986Contig1P00359
CL332Contig1P00517
LQ0AAB10YB05FM1_SCFP00037
LQ0AAB104YA16FM1_SCFP00044
LQ0AFA2YO13RM1_SCFP00084
CL5515Contig1P00490
LQ0AAB42YJ02FM1_SCFP00098
CL2995Contig1P00154
LQ0AAB15YP20FM1_SCFP00130
CL4388Contig1P00484
CL6024Contig1P00210
CL6268Contig1P00630
CL2513Contig1P01158
CL6295Contig1P00345
CL3636Contig1P00001
CL4206Contig1P00811
LQ0AGA1YL21RM1_SCFP00193
CL4542Contig1P00286
LQ0AAB100YB04FM1_SCFP00071
LQ0AAB82YL16RM1_SCFP00001
LQ0AAB58YD08RM1_SCFP00184
CL4200Contig1P00701
LQ0AAB38YG23FM1_SCFP00001
LQ0AAB58YK14FM1_SCFP00411
LQ0AFA4YH19RM1_SCFP00234
LQ0AAB32YA13FM1_SCFP00296
CL4029Contig1P00068
LQ0AAB80YC20FM1_SCFP00048
CL1319Contig1P00075
CL7009Contig1P00096
LQ0AAB99YF01FM1_SCFP00438
CL5685Contig1P00192
LQ0AAB73YA24RM1_SCFP00112
CL3311Contig1P00943
CL2682Contig1P00009
CL1805Contig1P00680
CL1360Contig1P01090
LQ0AAB57YI07FM1_SCFP00359
LQ0AAB101YO09RM1_SCFP00083
CL101Contig2P00263
LQ0AAB65YG13FM1_SCFP00003
CL2970Contig1P00833
LQ0AAB68YD04FM1_SCFP00153
LQ0AAB61YG17RM1_SCFP00333
LQ0AAB13YE01FM1_SCFP00462
LQ0AAB34YC11FM1_SCFP00187
LQ0AAB88YP09RM1_SCFP00136
CL6253Contig1P00115
LQ0AAB8YE19FM1_SCFP00312
CL5212Contig1P00439
LQ0ACA6YG19RM1_SCFP00098
CL2832Contig1P00397
CL1308Contig1P00836
CL425Contig1P01286
LQ0ACA2YE17RM1_SCFP00004
CL1666Contig1P00103
CL5182Contig1P00023
CL1000Contig1P02088
CL7544Contig1P00273
LQ0AAB15YG11FM1_SCFP00605
CL3276Contig1P00700
CL2867Contig1P00048
CL7Contig6P00962
LQ0AAB5YA03FM1_SCFP00050
CL5103Contig1P00258
LQ0AAB64YC02RM1_SCFP00003
LQ0AAB66YI02RM1_SCFP00198
CL4813Contig1P00635
CL2726Contig1P00958
LQ0AAB46YM05FM1_SCFP00074
CL7566Contig1P00215
CL4346Contig1P00244
LQ0AAB5YJ03FM1_SCFP00384
CL4733Contig1P00797
CL4634Contig1P00180
LQ0AAB32YG18FM1_SCFP00550
LQ0AAB70YO18RM1_SCFP00322
LQ0AAB10YM14FM1_SCFP00061
LQ0AAB44YA11FM1_SCFP00072
LQ0AAB53YA08FM1_SCFP00154
CL5813Contig1P00191
LQ0AAB80YG09RM1_SCFP00229
LQ0AAB27YO13FM1_SCFP00258
CL82Contig1P00475
CL3803Contig1P00638
LQ0AAB24YA18FM1_SCFP00564
CL3137Contig1P00225
CL2760Contig1P00857
CL391Contig1P01220
LQ0ACA21YD07RM1_SCFP00462
LQ0AAB1YM22FM1_SCFP00324
LQ0AAA21YP07FM1_SCFP00065
CL3323Contig1P00543
CL1888Contig1P01282
CL6091Contig1P00344
CL2888Contig1P00036
CL3553Contig1P00391
LQ0AAB63YM02FM1_SCFP00337
CL2892Contig1P00420
LQ0AAB3YN02FM1_SCFP00336
LQ0ACA2YP13RM1_SCFP00023
CL5733Contig1P00002
LQ0AAB53YD17FM1_SCFP00086
LQ0AAB70YG14RM1_SCFP00271
LQ0AFA4YG08RM1_SCFP00402
LQ0AAB67YL14RM1_SCFP00168
LQ0AAB6YN05FM1_SCFP00406
CL3955Contig1P00646
LQ0AAB17YM20FM1_SCFP00046
CL2203Contig1P01384
CL2234Contig1P00178
CL6214Contig1P00192
CL2939Contig1P00036
LQ0AAB45YB12FM1_SCFP00439
CL5685Contig1P00205
LQ0ABA2YB19FM1_SCFP00027
CL7706Contig1P00654
LQ0AAB95YM24RM1_SCFP00213
LQ0AAB82YN04FM1_SCFP00006
LQ0AAB11YN06FM1_SCFP00018
CL5740Contig1P00102
LQ0AAB67YK14FM1_SCFP00233
LQ0AAB82YI11RM1_SCFP00278
LQ0AAB24YC23FM1_SCFP00230
LQ0AAB46YL09FM1_SCFP00090
CL6974Contig1P00001
LQ0AAB56YK08FM1_SCFP00068
CL2588Contig1P00572
LQ0ADA19YD18RM1_SCFP00275
LQ0ACA2YE17RM1_SCFP00008
CL2693Contig1P00441
CL2806Contig1P00114
LQ0AAB25YG03FM1_SCFP00061
CL129Contig3P00009
LQ0ADA8YG12RM1_SCFP00256
LQ0ACA14YG11RM1_SCFP00154
CL2353Contig1P00135
CL6765Contig1P00430
LQ0ACA11YP19RM1_SCFP00022
LQ0AAB7YG14FM1_SCFP00544
LQ0AAB52YJ12RM1_SCFP00121
LQ0AAB66YA05RM1_SCFP00001
CL6111Contig1P00350
CL2473Contig1P00638
CL1194Contig1P02006
CL2339Contig1P00833
CL7317Contig1P00326
LQ0AAB24YK03FM1_SCFP00113
LQ0AAB65YO20FM1_SCFP00014
CL7190Contig1P00443
CL5102Contig1P00356
CL3603Contig1P00243
CL296Contig1P01790
CL3828Contig1P00190
LQ0AAB58YA20RM1_SCFP00340
CL6507Contig1P00132
LQ0AAB9YG20FM1_SCFP00364
LQ0AAA12YA09FM1_SCFP00355
CL7711Contig1P00402
CL29Contig3P01179
LQ0AAB29YO22FM1_SCFP00397
LQ0AAB69YO09RM1_SCFP00084
CL6401Contig1P00202
CL4914Contig1P00210
LQ0AAA1YA01RM1_SCFP00486
CL7183Contig1P00008
CL1818Contig1P01047
CL7649Contig1P00496
CL383Contig1P00232
CL3146Contig1P00839
LQ0AAB14YI21FM1_SCFP00249
CL3211Contig1P00953
LQ0AAB99YH03FM1_SCFP00237
LQ0ACA20YE03RM1_SCFP00128
CL1786Contig1P00021
LQ0AAB78YE06FM1_SCFP00084
LQ0AAB7YF20FM1_SCFP00365
LQ0AAA20YO04FM1_SCFP00030
CL1435Contig1P00050
CL5324Contig1P00500
LQ0AAB53YF21FM1_SCFP00305
LQ0AFA2YF21RM1_SCFP00039
LQ0AAB71YJ03FM1_SCFP00300
LQ0AAB64YF03RM1_SCFP00185
CL3551Contig1P01124
CL5628Contig1P00224
CL1507Contig1P01621
CL5963Contig1P00105
CL474Contig1P00425
CL1222Contig1P00912
CL6405Contig1P00253
CL1328Contig1P00866
CL2099Contig1P01094
CL1201Contig1P01916
LQ0AAB28YO23FM1_SCFP00502
CL521Contig1P01591
CL1677Contig1P00361
CL2050Contig1P00319
LQ0AAB49YB18FM1_SCFP00103
LQ0AAB67YL14RM1_SCFP00078
LQ0AAB39YL18FM1_SCFP00148
LQ0AAB31YO14FM1_SCFP00536
LQ0AEA1YH24RM1_SCFP00036
LQ0AAB74YI22FM1_SCFP00063
LQ0AFA1YE01RM1_SCFP00038
CL1621Contig2P00790
LQ0AAB2YA04FM1_SCFP00589
CL2890Contig1P00032
CL2627Contig2P00671
CL3546Contig1P00001
LQ0AAB64YM24FM1_SCFP00001
LQ0AAB75YP06FM1_SCFP00407
CL6258Contig1P00405
CL5332Contig1P00720
CL3052Contig1P00489
LQ0AAB101YO21RM1_SCFP00114
CL3072Contig1P00422
LQ0AAB27YJ16FM1_SCFP00337
LQ0AAB21YC18FM1_SCFP00361
CL7587Contig1P00317
LQ0AAB73YF04FM1_SCFP00410
CL4186Contig1P01008
LQ0AAB74YF24FM1_SCFP00038
LQ0AAB23YM02FM1_SCFP00233
LQ0ADA22YN18RM1_SCFP00007
CL2329Contig1P00335
LQ0AAB65YM20RM1_SCFP00491
LQ0AEA11YD02RM1_SCFP00223
CL1216Contig1P01215
CL7565Contig1P00292
LQ0AAB94YH07FM1_SCFP00240
LQ0ACA5YN01RM1_SCFP00203
LQ0ACA23YI20RM1_SCFP00059
LQ0AAB12YC16FM1_SCFP00432
LQ0AAA4YD02FM1_SCFP00048
CL1309Contig1P00432
LQ0AAB67YE15FM1_SCFP00011
LQ0AAB73YF04FM1_SCFP00001
CL2273Contig1P00027
LQ0AAB1YP11RM1_SCFP00160
LQ0AAB74YJ06RM1_SCFP00376
LQ0AAB37YE02FM1_SCFP00307
LQ0AAB37YG24FM1_SCFP00463
CL13Contig2P01410
LQ0AAB82YH02RM1_SCFP00002
CL7666Contig1P00013
LQ0AAB96YE15RM1_SCFP00021
CL3805Contig1P00030
CL5429Contig1P00265
CL7411Contig1P00436
LQ0AAA15YM20FM1_SCFP00553
LQ0AAB93YA14RM1_SCFP00113
CL3206Contig1P00376
LQ0AAB58YH22FM1_SCFP00261
CL7255Contig1P00090
CL408Contig2P00708
LQ0AAB88YH01RM1_SCFP00306
LQ0ACA19YP10RM1_SCFP00094
LQ0AAB2YF11FM1_SCFP00166
LQ0AAB87YH16FM1_SCFP00075
CL7278Contig1P00418
CL4912Contig1P00670
CL6235Contig1P00475
LQ0AAB28YK08FM1_SCFP00009
CL8Contig14P00007
CL2257Contig1P00411
LQ0AAB60YD01FM1_SCFP00061
CL153Contig3P02323
CL4408Contig1P00261
LQ0AAB50YK02FM1_SCFP00008
CL813Contig1P00997
LQ0AAB9YL11FM1_SCFP00232
LQ0AAA23YA16FM1_SCFP00124
LQ0AAB32YH04FM1_SCFP00306
CL1037Contig1P01325
LQ0AAB101YA17FM1_SCFP00011
CL1374Contig1P00526
LQ0ACA25YD13RM1_SCFP00060
LQ0AAB102YJ08FM1_SCFP00051
CL1676Contig2P00744
CL5278Contig1P00459
LQ0AAA15YD10FM1_SCFP00595
LQ0AAB46YE02FM1_SCFP00456
CL3648Contig1P00379
LQ0ACA8YN22RM1_SCFP00017
CL515Contig1P01991
LQ0AAB88YC10FM1_SCFP00072
LQ0AFA8YK03RM1_SCFP00082
LQ0AAB67YM16RM1_SCFP00006
LQ0AAB15YL02FM1_SCFP00003
LQ0AAB99YF01FM1_SCFP00434
CL1192Contig1P00309
LQ0AAB3YD18FM1_SCFP00485
CL6094Contig1P00008
CL2367Contig1P00924
CL3291Contig1P00592
CL2552Contig1P00130
CL7584Contig1P00380
CL1125Contig2P00964
CL1856Contig1P00600
CL2531Contig1P00222
CL1746Contig1P01103
LQ0AAB21YL17FM1_SCFP00029
CL5433Contig1P00513
LQ0AAB93YH06FM1_SCFP00178
LQ0AAB28YP20FM1_SCFP00211
CL6367Contig1P00061
LQ0ADA21YI07RM1_SCFP00002
LQ0AAB71YJ03FM1_SCFP00316
LQ0AEA6YD10RM1_SCFP00464
CL2581Contig1P00634
LQ0AAA14YF10FM1_SCFP00111
CL1253Contig1P01222
LQ0AAA11YG11FM1_SCFP00373
LQ0AAB61YM09FM1_SCFP00084
CL1101Contig1P00545
CL649Contig1P00764
LQ0AAA19YL02FM1_SCFP00183
LQ0AAB75YC05RM1_SCFP00230
LQ0AAB48YI23FM1_SCFP00017
CL6576Contig1P00364
LQ0AAB27YP09FM1_SCFP00468
CL1243Contig2P00364
LQ0AAB97YD15RM1_SCFP00002
LQ0AAB98YD15FM1_SCFP00590
CL3794Contig1P00550
CL1237Contig1P00071
CL4836Contig1P00246
LQ0AAB102YP21FM1_SCFP00115
LQ0AAB43YN05FM1_SCFP00392
CL389Contig1P01944
CL1350Contig1P01728
CL2765Contig1P00871
LQ0AAB35YL03FM1_SCFP00032
CL602Contig1P00746
CL3383Contig1P00847
LQ0AAB15YB16FM1_SCFP00245
LQ0AAA2YB06RM1_SCFP00060
LQ0AAB24YI11FM1_SCFP00345
LQ0AEA6YG23RM1_SCFP00049
LQ0AAB99YA12FM1_SCFP00425
LQ0AAB28YA23FM1_SCFP00077
CL2957Contig1P00202
LQ0AAB11YN13FM1_SCFP00588
LQ0AAB45YP09FM1_SCFP00502
CL8Contig8P01184
CL7503Contig1P00080
CL498Contig1P00875
LQ0AAB53YN11FM1_SCFP00294
LQ0AAB100YF24FM1_SCFP00087
CL260Contig2P00643
LQ0AAB80YA10FM1_SCFP00038
CL3752Contig1P00222
LQ0ACA10YL09RM1_SCFP00413
CL7438Contig1P00359
LQ0AAB22YD10FM1_SCFP00343
CL386Contig2P00125
CL578Contig1P01461
CL2259Contig1P00863
CL1Contig9P00979
CL2267Contig1P00026
CL608Contig1P01724
CL3814Contig1P00442
CL3335Contig1P00287
CL1213Contig1P00625
LQ0AAB68YH03FM1_SCFP00059
LQ0AAA18YL18FM1_SCFP00251
CL249Contig1P02262
CL7163Contig1P00536
CL6174Contig1P00478
CL1280Contig3P00211
CL3789Contig1P00383
LQ0ACA8YO04RM1_SCFP00292
LQ0AFA4YJ09RM1_SCFP00173
LQ0AAB98YF14FM1_SCFP00052
CL3444Contig1P00505
LQ0AAB98YH02RM1_SCFP00207
LQ0AAA20YG09FM1_SCFP00173
CL1441Contig1P00449
LQ0ADA19YP06RM1_SCFP00202
CL2562Contig1P00028
CL4197Contig1P00828
CL7583Contig1P00466
CL4347Contig1P00335
CL630Contig1P00671
CL1917Contig1P00338
LQ0ACA16YD13RM1_SCFP00078
CL124Contig1P02117
ESV-1-90P00021
LQ0AAB33YH13FM1_SCFP00011
CL452Contig1P01266
LQ0AAB45YB15FM1_SCFP00286
CL2281Contig1P00051
LQ0AAB51YB20RM1_SCFP00259
CL946Contig1P01523
LQ0AAB22YL02FM1_SCFP00428
CL2774Contig1P00806
LQ0AAB8YN08FM1_SCFP00593
CL3489Contig1P00789
CL7455Contig1P00185
LQ0AAA15YC13FM1_SCFP00014
CL6749Contig1P00528
LQ0AAB79YP09FM1_SCFP00182
CL6349Contig1P00146
LQ0AAB77YJ08FM1_SCFP00265
CL1Contig24P00853
LQ0AAB27YH22FM1_SCFP00479
CL1503Contig1P00452
LQ0AAB101YM20RM1_SCFP00346
CL1555Contig1P00145
LQ0AAB54YE17FM1_SCFP00026
LQ0AAB37YE03FM1_SCFP00029
LQ0AAB82YH08FM1_SCFP00493
LQ0ADA3YJ12RM1_SCFP00030
CL300Contig1P01588
LQ0AAB37YE05FM1_SCFP00378
CL792Contig1P01883
CL2991Contig1P00659
LQ0AAB46YC10FM1_SCFP00380
LQ0AAB24YH22FM1_SCFP00135
CL7354Contig1P00460
LQ0AAB102YH10FM1_SCFP00435
LQ0AAB72YN11FM1_SCFP00162
LQ0AAB8YN08FM1_SCFP00164
CL1495Contig1P00474
CL1044Contig1P01246
CL3430Contig1P00177
CL3892Contig1P00406
LQ0AAB50YP06FM1_SCFP00272
CL2777Contig1P00548
LQ0AAB92YH15FM1_SCFP00449
LQ0AEA9YM05RM1_SCFP00221
LQ0AAB82YJ07RM1_SCFP00056
CL5191Contig1P00683
LQ0AAB67YM16FM1_SCFP00019
LQ0AAB66YK13RM1_SCFP00157
LQ0AAB51YB20RM1_SCFP00026
LQ0AAB42YC01FM1_SCFP00068
CL260Contig2P00633
LQ0AAB54YB22FM1_SCFP00180
LQ0AAB99YF01FM1_SCFP00437
LQ0AAB95YC16RM1_SCFP00296
LQ0AAB75YA13RM1_SCFP00002
CL163Contig1P02117
LQ0AAB35YI12FM1_SCFP00123
LQ0AAB72YM18FM1_SCFP00282
CL296Contig1P01147
CL3716Contig1P00014
CL4353Contig1P00337
LQ0AAB48YJ23FM1_SCFP00070
LQ0AAB38YJ21FM1_SCFP00080
LQ0AAB8YK19FM1_SCFP00183
CL5207Contig1P00140
LQ0AAB84YN02RM1_SCFP00107
CL4647Contig1P00022
LQ0AAB79YK18FM1_SCFP00149
CL7433Contig1P00422
LQ0AAB98YI01FM1_SCFP00430
LQ0AAB4YO15FM1_SCFP00510
CL3595Contig1P00412
CL3288Contig1P00678
CL3346Contig1P00552
LQ0AAB28YK21FM1_SCFP00030
LQ0AAA17YO13FM1_SCFP00597
LQ0AEA9YO12RM1_SCFP00281
LQ0AAB50YG05FM1_SCFP00490
LQ0AAB28YO06FM1_SCFP00498
LQ0AAB50YF15FM1_SCFP00053
LQ0AAB88YH07RM1_SCFP00125
LQ0AAB70YG14RM1_SCFP00134
LQ0AAB91YM22FM1_SCFP00193
LQ0AAB4YJ18FM1_SCFP00061
LQ0AAB50YB18FM1_SCFP00276
LQ0AAA1YH15FM1_SCFP00561
LQ0AAB100YG02FM1_SCFP00028
CL5724Contig1P00627
LQ0AAB1YF10RM1_SCFP00001
LQ0ACA15YD21RM1_SCFP00197
LQ0AAB48YH06FM1_SCFP00409
CL7435Contig1P00165
LQ0AAB53YD07RM1_SCFP00250
LQ0AAB33YC02FM1_SCFP00394
LQ0AAB35YF20FM1_SCFP00013
CL2884Contig1P00020
CL650Contig1P01567
CL2360Contig1P00863
LQ0AAB61YF22RM1_SCFP00154
CL1408Contig1P01044
LQ0AAB15YC19FM1_SCFP00433
LQ0AEA4YB01RM1_SCFP00158
LQ0AAB97YP18RM1_SCFP00041
CL620Contig1P01406
LQ0AAB13YI03FM1_SCFP00216
LQ0AAB8YE24FM1_SCFP00546
CL467Contig1P02149
CL4469Contig1P01134
LQ0AAB100YL05RM1_SCFP00042
CL362Contig1P01417
CL5469Contig1P00279
LQ0AAB50YL23FM1_SCFP00002
CL6878Contig1P00251
LQ0AAB46YH24FM1_SCFP00082
LQ0AAB15YN02FM1_SCFP00014
CL3239Contig1P00391
LQ0ADA17YP05RM1_SCFP00086
CL4105Contig1P00360
LQ0ADA4YP06RM1_SCFP00409
CL5293Contig1P00214
LQ0AAB25YM21FM1_SCFP00579
CL1898Contig1P00472
LQ0AAB45YC08FM1_SCFP00460
CL6664Contig1P00411
LQ0AAA2YC12RM1_SCFP00023
LQ0ACA21YJ19RM1_SCFP00013
LQ0AAB76YE22RM1_SCFP00134
LQ0AAB61YH17FM1_SCFP00441
CL2240Contig1P00690
LQ0AAB24YF05FM1_SCFP00189
LQ0AAA22YP17FM1_SCFP00596
LQ0AAA1YE16FM1_SCFP00188
LQ0AAB72YO10RM1_SCFP00364
LQ0AAB88YG11FM1_SCFP00249
LQ0ACA11YA13RM1_SCFP00066
CL322Contig1P00717
LQ0AAB84YD14RM1_SCFP00012
CL1886Contig1P00021
LQ0AEA1YI17FM1_SCFP00059
CL3700Contig1P00410
CL1574Contig1P00678
CL3813Contig1P00844
CL1833Contig1P00359
LQ0AAB41YO20FM1_SCFP00272
LQ0AAA2YO19FM1_SCFP00467
CL4279Contig1P00916
LQ0AFA2YC06RM1_SCFP00183
CL78Contig1P02122
LQ0AAB18YC11FM1_SCFP00264
LQ0AAB77YB10RM1_SCFP00048
LQ0ACA8YO05RM1_SCFP00191
CL1162Contig1P01034
CL2070Contig1P00931
LQ0AAB40YJ02FM1_SCFP00097
CL2696Contig1P00541
LQ0AAB9YB09FM1_SCFP00250
CL4550Contig1P00576
LQ0AAA19YD22FM1_SCFP00273
CL65Contig1P01930
CL7679Contig1P00256
CL5359Contig1P00397
CL6923Contig1P00027
CL5928Contig1P00139
LQ0AAB8YG20FM1_SCFP00117
LQ0AAB43YI22FM1_SCFP00253
CL1380Contig1P00496
LQ0AAB49YC11FM1_SCFP00046
LQ0AAB17YB07FM1_SCFP00422
CL5734Contig1P00788
CL894Contig1P00672
CL3277Contig1P00094
CL3253Contig1P00144
LQ0AEA9YE01RM1_SCFP00009
CL1950Contig1P00698
LQ0AAB12YB15FM1_SCFP00185
CL6850Contig1P00030
sctg1_573-14800-15300-WP00140
LQ0AAB102YN18RM1_SCFP00090
CL1597Contig1P00404
CL3881Contig1P00112
CL2621Contig1P00517
CL5945Contig1P00251
CL958Contig1P00813
LQ0ACA12YD11RM1_SCFP00020
CL4902Contig1P00258
ESV-1-54P00095
CL3496Contig1P00403
CL438Contig3P00001
LQ0AAA5YP18FM1_SCFP00212
LQ0AAB49YC13FM1_SCFP00492
LQ0AAB73YF04FM1_SCFP00217
LQ0AAB2YI12FM1_SCFP00516
LQ0AAB4YH18FM1_SCFP00302
CL645Contig1P01816
CL6815Contig1P00294
LQ0AAB50YM12FM1_SCFP00143
LQ0AAB14YN12FM1_SCFP00016
CL896Contig1P00770
CL2897Contig1P00501
LQ0AAB81YL15FM1_SCFP00537
LQ0ADA14YE03RM1_SCFP00105
CL5319Contig1P00089
LQ0AAA12YK24FM1_SCFP00205
LQ0AAB17YH10FM1_SCFP00104
CL534Contig1P00939
LQ0AAB47YJ09FM1_SCFP00131
CL176Contig1P00540
LQ0AAB81YE15RM1_SCFP00048
CL7134Contig1P00461
CL3159Contig1P01091
CL6537Contig1P00042
CL1633Contig1P00344
CL4235Contig1P00444
CL2911Contig1P00490
CL413Contig1P01604
CL1312Contig1P00784
CL7145Contig1P00610
LQ0AAB31YN11FM1_SCFP00431
LQ0AAA10YG05FM1_SCFP00242
CL1420Contig1P00859
LQ0AAB4YO12FM1_SCFP00135
CL3105Contig1P00148
LQ0AAB7YP05FM1_SCFP00561
CL4177Contig1P00066
CL2762Contig1P00209
CL719Contig1P02042
LQ0AAA16YL02FM1_SCFP00616
CL6230Contig1P00698
LQ0AAB94YC19RM1_SCFP00082
CL7783Contig1P00297
CL1998Contig1P00783
CL7405Contig1P00865
CL1931Contig1P00486
LQ0AAB99YN07FM1_SCFP00474
CL7189Contig1P00099
CL4471Contig1P00291
CL5422Contig1P00686
LQ0AAB102YN18RM1_SCFP00091
CL351Contig1P01777
CL17Contig1P00729
LQ0AAB27YN03FM1_SCFP00008
CL2694Contig1P01348
CL7648Contig1P00016
CL3959Contig1P00222
LQ0AAB11YE06FM1_SCFP00647
LQ0AAB7YA02FM1_SCFP00041
ESV-1-25P00001
CL1Contig20P01734
LQ0AAB31YP20FM1_SCFP00413
LQ0AAB1YK10RM1_SCFP00111
LQ0AAB42YB24FM1_SCFP00036
CL660Contig1P00944
LQ0AAB97YE17RM1_SCFP00223
CL2668Contig1P01005
CL715Contig1P00679
LQ0AAB4YJ04FM1_SCFP00476
CL5075Contig1P00482
LQ0AAB45YD14FM1_SCFP00258
CL943Contig1P00901
LQ0AEA6YF02RM1_SCFP00247
CL142Contig1P03784
LQ0AAA20YP01FM1_SCFP00077
CL5659Contig1P00067
LQ0ADA17YE04RM1_SCFP00068
CL4186Contig1P00505
LQ0AAB29YP07FM1_SCFP00121
CL1434Contig1P01319
LQ0AAB68YP21RM1_SCFP00101
LQ0AAB17YH06FM1_SCFP00368
CL4973Contig1P00014
CL6343Contig1P00358
LQ0AAB25YH15FM1_SCFP00055
CL2769Contig1P00332
LQ0AAB68YD10RM1_SCFP00194
LQ0AEA2YH17RM1_SCFP00004
CL5584Contig1P00461
LQ0AAB76YE22RM1_SCFP00106
CL1Contig48P00014
CL1655Contig1P00654
LQ0AAA16YL02FM1_SCFP00449
LQ0AAA12YH20FM1_SCFP00106
LQ0AEA9YF17RM1_SCFP00005
CL6070Contig1P00665
CL5469Contig1P00226
CL136Contig1P01861
LQ0AAB1YK18FM1_SCFP00535
LQ0AAB104YO15FM1_SCFP00496
CL464Contig2P00726
CL4489Contig1P00068
CL3765Contig1P00173
CL213Contig1P02128
LQ0AAB92YH04FM1_SCFP00239
LQ0AAB1YL22FM1_SCFP00100
LQ0AFA5YL05RM1_SCFP00109
CL1950Contig1P00814
LQ0AAB78YC03FM1_SCFP00223
CL4201Contig1P00694
LQ0AAB91YB04FM1_SCFP00526
LQ0AAA2YO19FM1_SCFP00240
LQ0AAB56YC21RM1_SCFP00147
CL824Contig1P00174
LQ0AAB46YB13FM1_SCFP00389
LQ0ACA24YM22RM1_SCFP00084
CL3717Contig1P00854
CL6915Contig1P00259
LQ0AAB47YL05FM1_SCFP00463
LQ0AAB3YP19FM1_SCFP00176
LQ0AAB82YF05FM1_SCFP00508
LQ0AAB32YL13FM1_SCFP00258
CL5895Contig1P00373
LQ0ACA17YA07RM1_SCFP00420
LQ0AAB12YH02FM1_SCFP00177
LQ0AAB75YK03FM1_SCFP00057
LQ0AEA2YF03RM1_SCFP00139
LQ0AAB6YO17FM1_SCFP00183
LQ0ADA21YE15RM1_SCFP00380
CL2341Contig1P00447
CL7230Contig1P00011
LQ0AAB22YH12FM1_SCFP00058
CL914Contig1P00159
LQ0AAB100YO15FM1_SCFP00115
LQ0AAB8YC21FM1_SCFP00070
CL61Contig1P01163
CL5007Contig1P01097
LQ0ACA17YE24RM1_SCFP00111
LQ0AAB92YF16RM1_SCFP00116
CL6353Contig1P00001
CL6774Contig1P00582
LQ0AAB73YI18FM1_SCFP00284
CL749Contig1P02110
CL2425Contig1P01055
CL4330Contig1P00015
CL1079Contig1P01383
CL1050Contig1P01454
CL3849Contig1P00917
LQ0AAB66YI02RM1_SCFP00189
CL6991Contig1P00045
CL7124Contig1P00305
LQ0AFA6YB23RM1_SCFP00176
LQ0AAB11YH07FM1_SCFP00122
LQ0ACA7YK24RM1_SCFP00056
CL1555Contig1P00794
CL3427Contig1P01011
LQ0AAB42YE12FM1_SCFP00297
LQ0AAB58YN05RM1_SCFP00451
CL4233Contig1P00712
CL1587Contig1P00543
CL1462Contig1P00071
CL2063Contig1P00482
LQ0AEA8YN07RM1_SCFP00424
CL4592Contig1P00001
LQ0AAA3YN22FM1_SCFP00585
LQ0AEA2YI19RM1_SCFP00376
CL2647Contig1P00164
LQ0AAB57YF17FM1_SCFP00237
CL1758Contig1P00092
CL125Contig1P00862
LQ0AAA11YE17FM1_SCFP00001
CL6965Contig1P00551
CL1348Contig1P00244
LQ0AAB96YO07RM1_SCFP00128
CL4965Contig1P00506
LQ0AAB7YL14FM1_SCFP00211
CL4935Contig1P00362
LQ0AAB96YM22FM1_SCFP00037
LQ0AAB13YJ13FM1_SCFP00436
CL5194Contig1P00090
CL6978Contig1P00579
CL8Contig1P00818
CL291Contig4P00117
LQ0AAA17YD12FM1_SCFP00049
CL2788Contig1P00037
CL7250Contig1P00197
LQ0AAB36YL11FM1_SCFP00249
LQ0AAA21YJ16FM1_SCFP00091
LQ0ADA4YH18RM1_SCFP00126
CL3850Contig1P00076
LQ0AAB98YK15FM1_SCFP00248
CL3878Contig1P00420
CL3812Contig1P00124
LQ0AAB75YE12FM1_SCFP00463
LQ0ADA22YP24RM1_SCFP00233
LQ0AAB31YP17FM1_SCFP00015
LQ0AAB104YG17RM1_SCFP00079
CL1409Contig1P01287
CL1561Contig1P00863
CL1118Contig1P00001
ESV-1-151P01322
LQ0AAB4YK24FM1_SCFP00038
CL6565Contig1P00140
CL5508Contig1P00154
LQ0ABA2YF13FM1_SCFP00046
LQ0AAB7YP11FM1_SCFP00286
LQ0ADA9YP13RM1_SCFP00070
CL7311Contig1P00501
LQ0ACA16YJ12RM1_SCFP00365
CL1182Contig1P00699
CL7529Contig1P00269
LQ0AEA4YO10RM1_SCFP00058
CL4153Contig1P00200
CL1369Contig1P00451
CL768Contig1P01469
CL13Contig16P00383
CL800Contig1P00669
CL3597Contig1P00099
sctg1_490-58400-58800-WP00295
CL1704Contig1P00077
CL2397Contig1P00514
CL2137Contig1P00268
LQ0ADA11YE06RM1_SCFP00103
CL7796Contig1P00044
CL7568Contig1P00731
LQ0AAB34YD22FM1_SCFP00035
LQ0AAB94YC21FM1_SCFP00477
CL701Contig2P00578
LQ0AAB50YL23FM1_SCFP00212
LQ0AAA23YN21FM1_SCFP00336
CL7783Contig1P00632
CL1349Contig1P00513
CL4377Contig1P00857
CL1179Contig1P01057
LQ0AAB103YF03RM1_SCFP00025
LQ0AAB77YJ03FM1_SCFP00286
LQ0ADA1YB06FM1_SCFP00155
CL3939Contig1P00532
CL6531Contig1P00061
LQ0AEA6YB12RM1_SCFP00015
LQ0AAB101YL21FM1_SCFP00003
CL1544Contig1P00860
LQ0AEA11YD02RM1_SCFP00017
CL580Contig1P00823
LQ0AAB49YC11FM1_SCFP00130
CL2239Contig1P00420
LQ0AAB100YJ06FM1_SCFP00112
CL918Contig1P00465
LQ0AFA2YF21RM1_SCFP00006
CL5378Contig1P00133
LQ0AAB78YO22RM1_SCFP00267
LQ0AAA2YB06RM1_SCFP00075
CL5274Contig1P00418
LQ0AAB85YN21FM1_SCFP00345
CL1227Contig1P01017
LQ0ADA3YM07RM1_SCFP00311
CL5256Contig1P00485
LQ0AAB49YK18FM1_SCFP00174
CL6382Contig1P00089
LQ0AAA10YK15FM1_SCFP00090
CL3326Contig1P00516
CL5681Contig1P00692
CL3076Contig1P00089
LQ0AAB31YC03FM1_SCFP00154
CL6666Contig1P00404
CL987Contig1P00125
LQ0AAB42YC06FM1_SCFP00501
LQ0AAB38YD19FM1_SCFP00215
LQ0AEA5YG02RM1_SCFP00233
CL4815Contig1P00448
CL7756Contig1P00008
CL4603Contig1P01144
LQ0AAB50YC04FM1_SCFP00244
CL4150Contig1P00042
LQ0AAB59YD10RM1_SCFP00157
CL6423Contig1P00358
LQ0ADA10YJ11RM1_SCFP00016
LQ0AAB23YG02FM1_SCFP00434
CL5759Contig1P00857
CL92Contig1P02620
LQ0AAB31YA12FM1_SCFP00442
LQ0AAB1YH18RM1_SCFP00099
LQ0AAB89YH17FM1_SCFP00006
CL3007Contig1P00307
LQ0AAB65YN19FM1_SCFP00200
LQ0AAB18YB20FM1_SCFP00344
CL4943Contig1P00292
LQ0AAB77YJ03FM1_SCFP00262
LQ0AAA1YJ09RM1_SCFP00123
CL499Contig1P01506
CL5130Contig1P00717
CL3370Contig1P01184
LQ0ADA1YB06FM1_SCFP00280
CL2077Contig1P00963
CL4241Contig1P00319
CL4305Contig1P00424
CL3291Contig1P00170
LQ0AAB46YO02FM1_SCFP00329
CL1062Contig1P01531
CL7302Contig1P00267
CL1253Contig1P01304
LQ0AAB98YH02RM1_SCFP00216
CL6014Contig1P00086
LQ0AAB71YF08RM1_SCFP00302
LQ0AAB33YP13FM1_SCFP00225
CL1383Contig1P00467
CL7151Contig1P00047
CL7429Contig1P00115
LQ0AAA19YC12FM1_SCFP00579
CL2078Contig1P00682
LQ0AAB4YK06FM1_SCFP00012
CL4599Contig1P00157
CL4486Contig1P00632
CL3564Contig1P00657
LQ0AAB91YL14RM1_SCFP00247
LQ0AAB74YE10FM1_SCFP00125
LQ0AAB3YJ17FM1_SCFP00044
CL15Contig2P00148
CL6641Contig1P00512
LQ0AEA11YF23RM1_SCFP00018
LQ0AAB69YD13FM1_SCFP00135
LQ0AAB40YE23FM1_SCFP00119
LQ0AAB96YI24FM1_SCFP00001
CL5081Contig1P00400
LQ0AFA1YJ11RM1_SCFP00405
LQ0AAB30YL16FM1_SCFP00013
CL577Contig1P01274
CL4300Contig1P00114
CL6501Contig1P00092
CL3481Contig1P00297
CL7159Contig1P00093
LQ0AAB45YF22FM1_SCFP00001
CL286Contig1P02097
CL531Contig1P01438
CL6986Contig1P00318
LQ0AAB44YG05FM1_SCFP00506
LQ0AAB11YF04FM1_SCFP00409
LQ0AAB48YK21FM1_SCFP00095
LQ0ACA15YO11RM1_SCFP00189
LQ0AAB21YC01FM1_SCFP00352
CL5340Contig1P00890
CL4430Contig1P00045
CL7144Contig1P00375
CL5393Contig1P00168
LQ0AAB61YP12FM1_SCFP00002
LQ0AAB75YF13FM1_SCFP00137
LQ0AAA23YK03FM1_SCFP00413
CL6216Contig1P00126
CL728Contig1P00576
CL1620Contig1P01495
LQ0AAB58YN05RM1_SCFP00108
LQ0AAB28YH02FM1_SCFP00196
CL3299Contig1P00262
CL6772Contig1P00418
CL7440Contig1P00587
LQ0AAB42YO03FM1_SCFP00283
LQ0AAB49YH11FM1_SCFP00227
CL5793Contig1P00246
CL4914Contig1P00060
CL1243Contig2P00212
CL5663Contig1P00077
ESV-1-55P00313
CL6429Contig1P00011
LQ0AAB48YJ11FM1_SCFP00313
CL268Contig1P01806
CL1062Contig1P01320
LQ0AAB99YF20FM1_SCFP00176
CL803Contig2P00316
LQ0AAB39YJ15FM1_SCFP00366
LQ0AAB4YK24FM1_SCFP00066
LQ0ABA1YO08FM1_SCFP00092
LQ0AAB80YA10RM1_SCFP00103
CL2315Contig1P00583
LQ0AAB56YM09FM1_SCFP00321
CL6024Contig1P00365
CL57Contig1P00903
LQ0AFA3YM22RM1_SCFP00087
LQ0AAB36YP03FM1_SCFP00302
CL1653Contig1P01113
LQ0AAB42YB18FM1_SCFP00044
LQ0AAB18YO18FM1_SCFP00032
CL4Contig1P01462
LQ0AAB30YP22FM1_SCFP00232
LQ0ACA2YK02RM1_SCFP00007
LQ0AAB12YL22FM1_SCFP00099
CL779Contig1P00663
CL4193Contig1P00038
CL5298Contig1P00316
LQ0AAB73YJ07RM1_SCFP00180
LQ0AFA8YJ14RM1_SCFP00009
LQ0AAB60YI01RM1_SCFP00117
LQ0AAB54YF24RM1_SCFP00039
CL6321Contig1P00319
LQ0AAB30YK16FM1_SCFP00001
LQ0AAB48YD02FM1_SCFP00080
CL6400Contig1P00458
LQ0AAB11YF02FM1_SCFP00259
LQ0AAB80YD13RM1_SCFP00170
LQ0AAB13YB19FM1_SCFP00342
LQ0ACA17YA07RM1_SCFP00293
CL80Contig10P00259
CL2847Contig1P01201
CL7139Contig1P00007
CL5495Contig1P00756
CL1941Contig1P00442
CL602Contig1P01843
CL75Contig4P00291
LQ0AAB103YD24RM1_SCFP00129
LQ0AAB73YF07RM1_SCFP00008
CL5242Contig1P00230
CL6186Contig1P00092
LQ0AAB43YI18FM1_SCFP00328
CL4506Contig1P00167
LQ0AAB70YO07FM1_SCFP00225
LQ0AFA4YB01RM1_SCFP00158
LQ0AAB47YD06FM1_SCFP00202
CL651Contig1P00396
CL6501Contig1P00072
LQ0AAB85YP13FM1_SCFP00368
LQ0AAA2YB06RM1_SCFP00037
LQ0AAB72YA07FM1_SCFP00066
LQ0AAB40YB16FM1_SCFP00377
CL1804Contig1P00770
CL6824Contig1P00329
CL4130Contig1P00594
CL4210Contig1P00642
CL5086Contig1P00037
LQ0AAA6YM02FM1_SCFP00149
LQ0AAB36YC04FM1_SCFP00258
LQ0AAB58YB05FM1_SCFP00384
CL3579Contig1P00676
LQ0AAB40YI01FM1_SCFP00113
CL4930Contig1P00017
LQ0AAB79YN05FM1_SCFP00250
LQ0ACA12YP21RM1_SCFP00020
LQ0AAB1YG10RM1_SCFP00126
CL1766Contig1P00399
CL3072Contig1P00518
CL170Contig1P00955
CL5977Contig1P00484
LQ0AEA8YN08RM1_SCFP00042
CL3176Contig1P00292
CL6756Contig1P00496
LQ0AAB42YL03FM1_SCFP00534
CL486Contig1P00135
CL1908Contig1P01361
CL4022Contig1P00343
CL5587Contig1P00070
LQ0ACA24YB20RM1_SCFP00160
LQ0AGA1YD19RM1_SCFP00202
LQ0ADA7YC16RM1_SCFP00089
LQ0AAB93YB18FM1_SCFP00081
LQ0AAA13YH23FM1_SCFP00333
CL3124Contig1P00464
LQ0AAB27YH02FM1_SCFP00294
CL5370Contig1P00065
LQ0AAB87YL20RM1_SCFP00338
LQ0AAB28YB22FM1_SCFP00245
LQ0AAB22YN04FM1_SCFP00085
CL1365Contig1P00668
LQ0AAB97YK10RM1_SCFP00101
CL2557Contig1P00396
CL3270Contig1P00398
CL6383Contig1P00257
CL6135Contig1P00190
CL1547Contig1P00842
LQ0AAB46YL09FM1_SCFP00084
LQ0AAB16YP15FM3_SCFP00102
LQ0AAB32YD15FM1_SCFP00496
LQ0AAB71YF08RM1_SCFP00358
ESV-1-103P01116
CL383Contig1P00430
CL2607Contig1P00245
LQ0AAB61YA06RM1_SCFP00256
LQ0AAB31YN08FM1_SCFP00559
CL4667Contig1P00176
CL6779Contig1P00001
LQ0AAB45YP07FM1_SCFP00146
CL3847Contig1P00927
CL6075Contig1P00648
LQ0AAB87YC11FM1_SCFP00228
LQ0AAB81YB21FM1_SCFP00069
CL2022Contig1P00080
LQ0AAB36YA05FM1_SCFP00001
CL4753Contig1P00688
CL7574Contig1P00288
CL4408Contig1P00905
LQ0AAB83YJ24FM1_SCFP00084
CL6633Contig1P00264
CL5951Contig1P00041
CL4609Contig1P00243
CL6135Contig1P00203
LQ0AAA13YP20FM1_SCFP00084
LQ0AAB78YG19RM1_SCFP00301
LQ0ACA5YC01RM1_SCFP00240
CL6133Contig1P00334
LQ0AAB42YG12FM1_SCFP00089
LQ0AGA1YF20RM1_SCFP00161
CL513Contig1P01743
LQ0ADA17YB24RM1_SCFP00147
LQ0AAB9YN08FM1_SCFP00259
LQ0AAB13YG05FM1_SCFP00250
CL6Contig1P02479
CL6533Contig1P00191
LQ0AAB71YB19FM1_SCFP00047
LQ0AAB17YH04FM1_SCFP00648
LQ0AAB7YA10FM1_SCFP00395
CL5053Contig1P00049
LQ0AAB103YA20FM1_SCFP00380
CL6752Contig1P00589
CL323Contig1P01190
CL7488Contig1P00056
CL3632Contig1P00372
LQ0AAB31YM19FM1_SCFP00007
ESV-1-55P00481
LQ0AAB17YC21FM1_SCFP00439
CL4810Contig1P00420
CL4868Contig1P00166
LQ0AAB32YE15FM1_SCFP00434
LQ0ADA10YI21RM1_SCFP00102
CL2418Contig1P00262
CL6646Contig1P00381
CL6154Contig1P00632
CL7115Contig1P00375
CL2129Contig1P00605
LQ0AAB8YD07FM1_SCFP00400
CL1143Contig1P01743
CL1397Contig1P00395
LQ0AAB7YC24FM1_SCFP00135
CL4866Contig1P00659
LQ0AAA10YC21FM1_SCFP00495
CL1898Contig1P00364
LQ0AAB5YM20FM1_SCFP00280
LQ0ACA8YN22RM1_SCFP00001
LQ0AAB35YP06FM1_SCFP00074
CL1240Contig1P00593
LQ0AEA3YH24RM1_SCFP00112
LQ0AAB103YI20FM1_SCFP00026
LQ0AAB48YF05FM1_SCFP00121
LQ0ABA2YC17FM1_SCFP00177
CL5205Contig1P00354
CL3434Contig1P00277
LQ0AAB77YC01RM1_SCFP00052
CL437Contig2P01096
LQ0AAB25YC22FM1_SCFP00457
CL3347Contig1P00373
CL116Contig1P02239
CL3700Contig1P00112
LQ0AAB96YE15RM1_SCFP00011
CL6189Contig1P00044
LQ0AEA7YJ02RM1_SCFP00090
LQ0AAB88YL12FM1_SCFP00041
CL5761Contig1P00460
CL3404Contig1P00030
LQ0AAB6YJ03FM1_SCFP00370
CL4881Contig1P00068
CL7708Contig1P00101
CL7609Contig1P00390
CL7090Contig1P00201
CL7076Contig1P00329
CL7301Contig1P00319
LQ0AFA2YF21RM1_SCFP00139
LQ0AAB13YC08FM1_SCFP00009
LQ0AAB15YN06FM1_SCFP00006
CL3038Contig1P01180
LQ0AAB14YE09FM1_SCFP00405
CL1683Contig1P00189
CL3356Contig1P00079
LQ0AFA3YK05RM1_SCFP00156
CL5422Contig1P00469
LQ0AAB4YO12FM1_SCFP00159
LQ0AAB10YB12FM1_SCFP00240
CL1343Contig1P01504
CL2807Contig2P00935
CL64Contig2P00029
CL5621Contig1P00320
CL4396Contig1P00548
LQ0AAB49YK23FM1_SCFP00367
CL5588Contig1P00118
LQ0AAB71YH09FM1_SCFP00230
LQ0AAA15YE15FM1_SCFP00505
CL4823Contig1P00921
CL1160Contig1P01136
LQ0AAB68YD04FM1_SCFP00166
LQ0AAA10YD04FM1_SCFP00412
CL1878Contig1P00242
CL1679Contig1P00788
CL5309Contig1P00179
LQ0AAA17YI21FM1_SCFP00373
LQ0AFA6YM10RM1_SCFP00095
LQ0AAB33YB18FM1_SCFP00152
LQ0AAB91YK15FM1_SCFP00226
CL5811Contig1P00025
LQ0AAB44YG08FM1_SCFP00177
LQ0AFA3YK05RM1_SCFP00161
CL2176Contig1P01028
LQ0AAB15YA14FM1_SCFP00432
CL2036Contig1P01066
CL1Contig55P00369
CL7662Contig1P00488
CL5931Contig1P00128
LQ0AAB10YE07FM1_SCFP00104
LQ0AAB100YC08FM1_SCFP00001
LQ0AAB1YH20FM1_SCFP00105
CL5668Contig1P00022
CL7706Contig1P00312
CL1500Contig1P00520
CL3270Contig1P00767
CL1Contig30P01363
LQ0AAB50YD14FM1_SCFP00118
LQ0AAB69YM10FM1_SCFP00139
CL2141Contig1P00518
LQ0AAB23YB06FM1_SCFP00610
CL1444Contig1P00804
CL2858Contig1P00363
LQ0AAB72YN18FM1_SCFP00103
CL2563Contig1P00001
CL3358Contig1P00287
CL767Contig1P00153
CL5762Contig1P00001
LQ0AAB21YK04FM1_SCFP00162
CL5920Contig1P00596
LQ0AAB63YC20FM1_SCFP00280
CL203Contig1P03086
CL3291Contig1P00402
CL4121Contig1P00297
CL876Contig1P01060
CL6529Contig1P00085
LQ0AAB44YB16FM1_SCFP00159
CL1374Contig1P00748
LQ0ACA26YH14RM1_SCFP00001
LQ0AAB97YP17RM1_SCFP00047
CL6149Contig1P00362
CL5811Contig1P00009
CL3498Contig1P00166
LQ0AAB34YG20FM1_SCFP00417
CL206Contig1P00224
CL2540Contig1P00973
LQ0AAB56YF22FM1_SCFP00318
CL4656Contig1P00788
CL5373Contig1P01054
CL1360Contig1P01534
LQ0AAB24YB02FM1_SCFP00054
LQ0AAB90YE04RM1_SCFP00255
LQ0AAB70YO10RM1_SCFP00216
CL2366Contig1P00022
CL209Contig1P00014
CL571Contig1P00965
LQ0AAA18YI06FM1_SCFP00015
LQ0AAA6YN19FM1_SCFP00554
LQ0ACA6YP24RM1_SCFP00023
LQ0AAB40YN14FM1_SCFP00288
CL3055Contig1P00337
LQ0AAB86YH20FM1_SCFP00414
CL761Contig1P00745
CL6224Contig1P00289
CL5119Contig1P00001
CL5885Contig1P00554
LQ0AAB5YM17FM1_SCFP00400
LQ0AAB90YA01FM1_SCFP00169
CL4516Contig1P00532
LQ0AAB99YK08RM1_SCFP00130
LQ0AAB30YE11FM1_SCFP00273
CL4954Contig1P00374
LQ0AAB68YP21RM1_SCFP00098
CL5726Contig1P00469
LQ0AAB76YD23FM1_SCFP00469
CL672Contig1P01037
LQ0AAB11YI02FM1_SCFP00086
CL1181Contig1P01044
LQ0AAB73YI18FM1_SCFP00289
LQ0AAB72YC02FM1_SCFP00226
LQ0AAB30YG02FM1_SCFP00065
LQ0AAB43YL07FM1_SCFP00005
LQ0AAB25YD03FM1_SCFP00001
CL4904Contig1P00808
LQ0AAB42YB22FM1_SCFP00126
CL4169Contig1P00242
CL2315Contig1P00604
LQ0AAB95YG17RM1_SCFP00091
CL5443Contig1P01162
LQ0AAA2YB06RM1_SCFP00069
LQ0AAB35YH12FM1_SCFP00052
CL7265Contig1P00159
LQ0AAB29YO22FM1_SCFP00274
CL7116Contig1P00182
LQ0AAB56YL16RM1_SCFP00017
LQ0AAB30YC21FM1_SCFP00433
LQ0AAB1YC15RM1_SCFP00189
ESV-1-75P00050
CL2870Contig1P00083
LQ0AAB48YI06FM1_SCFP00310
LQ0ADA19YP08RM1_SCFP00016
LQ0AAB85YF07RM1_SCFP00034
CL1067Contig1P00580
LQ0AAB71YM08FM1_SCFP00133
CL3456Contig1P00191
LQ0AAB44YM10FM1_SCFP00171
CL432Contig1P01751
CL1919Contig1P01290
LQ0AAA1YG04RM1_SCFP00037
CL3452Contig1P00210
LQ0AAB41YB02FM1_SCFP00028
LQ0AAB11YD12FM1_SCFP00050
CL1951Contig1P01487
LQ0AAB25YG15FM1_SCFP00383
LQ0AAB53YN11FM1_SCFP00398
LQ0AAB72YK10FM1_SCFP00195
LQ0AAB46YC10FM1_SCFP00376
CL1225Contig1P01870
CL1514Contig1P00375
CL770Contig1P02636
LQ0AAB46YL11FM1_SCFP00249
CL3335Contig1P00280
CL3596Contig1P00081
CL6676Contig1P00126
CL2401Contig1P00430
CL2173Contig1P00007
CL808Contig1P00743
LQ0ADA1YD10FM1_SCFP00140
CL1Contig20P01946
LQ0AAB91YE22FM1_SCFP00006
CL7240Contig1P00287
LQ0AAB59YL01RM1_SCFP00056
CL2995Contig1P00242
LQ0AAB37YF16FM1_SCFP00270
CL944Contig2P00263
LQ0AAB28YO06FM1_SCFP00492
CL438Contig2P01733
CL6480Contig1P00429
LQ0AAB56YL20RM1_SCFP00253
LQ0AAB28YE11FM1_SCFP00053
LQ0AAB5YM24FM1_SCFP00013
CL1173Contig1P01601
LQ0AAB101YJ19FM1_SCFP00142
LQ0ADA21YD02RM1_SCFP00054
LQ0AAB94YL09FM1_SCFP00172
CL6310Contig1P00545
LQ0AAB64YH02FM1_SCFP00073
CL7582Contig1P00100
LQ0AAB2YO07FM1_SCFP00238
CL7554Contig1P00002
LQ0AAA12YA09FM1_SCFP00396
CL107Contig10P00143
LQ0AFA6YF08RM1_SCFP00105
CL3199Contig1P01130
CL734Contig1P00225
CL6682Contig1P00277
CL2495Contig1P00724
LQ0AAB92YD18FM1_SCFP00293
CL5112Contig1P00040
LQ0AAB44YH03FM1_SCFP00034
CL7478Contig1P00307
CL5860Contig1P00056
CL4416Contig1P00748
CL6069Contig1P00846
CL1099Contig1P00773
LQ0AAB8YD17FM1_SCFP00541
CL3686Contig1P00644
LQ0AAB21YJ13FM1_SCFP00195
LQ0AAB52YL16FM1_SCFP00273
LQ0AAB37YO04FM1_SCFP00045
LQ0AAB58YH22RM1_SCFP00287
LQ0AAB99YF18FM1_SCFP00001
CL1804Contig1P00410
LQ0AAB53YA08FM1_SCFP00032
LQ0AAB42YI03FM1_SCFP00096
LQ0ADA13YE22RM1_SCFP00067
LQ0AAB11YO09FM1_SCFP00135
LQ0AAB73YF09FM1_SCFP00210
LQ0AAB30YB07FM1_SCFP00167
CL4423Contig1P00197
CL2159Contig1P01405
CL3098Contig1P00439
LQ0AAB28YK08FM1_SCFP00462
LQ0AAB24YF01FM1_SCFP00495
CL3295Contig1P00249
LQ0AAB49YN06FM1_SCFP00130
CL2845Contig1P00490
LQ0AAA20YJ19FM1_SCFP00401
LQ0ACA11YH12RM1_SCFP00317
CL436Contig1P01451
CL4Contig5P01971
CL7697Contig1P00603
CL3473Contig1P00187
CL6323Contig1P00191
LQ0AAB21YB18FM1_SCFP00472
LQ0AAB95YC04FM1_SCFP00355
LQ0AAB43YL14FM1_SCFP00118
LQ0AAB48YL12FM1_SCFP00012
LQ0AAB27YJ17FM1_SCFP00128
CL5234Contig1P00106
LQ0ACA3YP18RM1_SCFP00454
CL6424Contig1P00197
CL6912Contig1P00398
CL2088Contig1P00358
LQ0ACA8YM14RM1_SCFP00113
LQ0AAB35YH12FM1_SCFP00046
CL410Contig1P00841
CL1269Contig1P00329
LQ0AAB36YA07FM1_SCFP00034
CL1Contig48P00011
CL4185Contig1P00049
LQ0AAA18YE05FM1_SCFP00308
CL3512Contig1P00265
LQ0AAB9YB24FM1_SCFP00365
LQ0AAB83YK16FM1_SCFP00202
LQ0ACA8YG02RM1_SCFP00003
CL1182Contig1P01781
LQ0AAB35YC22FM1_SCFP00012
CL4707Contig1P00420
LQ0AAA17YE20FM1_SCFP00625
CL5186Contig1P00505
CL5740Contig1P00118
CL7212Contig1P00190
LQ0AAB78YK17FM1_SCFP00080
LQ0AAB14YD22FM1_SCFP00490
CL1535Contig1P00378
LQ0AAB22YF20FM1_SCFP00403
CL3113Contig1P00001
CL640Contig1P02020
LQ0AAB46YO11FM1_SCFP00337
CL6968Contig1P00706
CL7086Contig1P00738
CL2676Contig1P00668
LQ0AAB35YJ03FM1_SCFP00479
ESV-1-217P00312
LQ0AAB104YJ20RM1_SCFP00107
CL3101Contig1P00141
LQ0AAB98YK12FM1_SCFP00152
LQ0AAB68YF19FM1_SCFP00054
CL80Contig9P00728
CL6426Contig1P00685
LQ0AAB69YI04RM1_SCFP00519
CL1960Contig1P00580
CL6357Contig1P00001
CL5823Contig1P00665
CL1284Contig1P00766
LQ0ABA2YM24FM1_SCFP00113
CL126Contig1P00679
CL2230Contig1P00324
LQ0AAA1YH18FM1_SCFP00317
CL446Contig1P02705
CL4179Contig1P00192
CL3432Contig1P00687
CL879Contig1P01208
LQ0AAB66YD23FM1_SCFP00133
CL221Contig1P02058
LQ0AAB66YP21RM1_SCFP00144
CL7240Contig1P00318
LQ0AAB102YL07FM1_SCFP00209
LQ0AAB76YJ14FM1_SCFP00116
CL731Contig1P01008
LQ0AAB74YC12FM1_SCFP00408
CL4304Contig1P00004
CL3913Contig1P00701
LQ0AEA8YN07RM1_SCFP00255
LQ0AAB75YF02RM1_SCFP00182
LQ0AAA1YF14FM1_SCFP00518
CL7367Contig1P00333
CL4433Contig1P00186
LQ0ADA13YC23RM1_SCFP00122
CL5702Contig1P00185
LQ0AAB89YF05FM1_SCFP00480
CL318Contig1P00207
LQ0AAB66YP24RM1_SCFP00153
LQ0ACA24YC06RM1_SCFP00092
CL7Contig3P02274
LQ0ACA17YN08RM1_SCFP00063
LQ0AAA18YG05FM1_SCFP00323
LQ0AAB1YH20FM1_SCFP00387
CL5690Contig1P00058
LQ0AAB43YO20FM1_SCFP00131
LQ0AAB76YP17FM1_SCFP00125
CL900Contig1P01644
CL1Contig37P00826
CL4695Contig1P01149
CL2224Contig1P00549
LQ0AAB53YA15RM1_SCFP00055
CL3166Contig1P00036
LQ0AAB64YL21RM1_SCFP00108
CL6146Contig1P00373
CL2494Contig1P00360
LQ0AAB68YO24FM1_SCFP00045
CL1060Contig1P00309
CL6657Contig1P00337
LQ0AAB40YI08FM1_SCFP00225
CL80Contig11P00201
LQ0AAB103YA20FM1_SCFP00384
CL5173Contig1P00443
LQ0AAB18YO17FM1_SCFP00319
CL1861Contig1P00636
LQ0ADA14YF13RM1_SCFP00055
LQ0AAB11YD15FM1_SCFP00480
CL1409Contig1P01580
CL607Contig1P00409
LQ0AAA2YM21FM1_SCFP00447
CL5945Contig1P00242
LQ0ACA26YJ11RM1_SCFP00008
CL866Contig1P00946
LQ0AAB94YN04RM1_SCFP00007
LQ0AAB54YN03RM1_SCFP00123
sctg1_248-190500-190900-WP00128
CL4550Contig1P00043
CL936Contig1P00534
CL5504Contig1P00560
CL5140Contig1P00580
LQ0AEA7YE21RM1_SCFP00233
CL4803Contig1P00083
CL13Contig4P01085
LQ0AAB45YK14FM1_SCFP00069
CL7809Contig1P00351
LQ0AAB91YB04FM1_SCFP00487
LQ0AAB45YL19FM1_SCFP00344
CL5444Contig1P00049
CL6530Contig1P00542
CL427Contig1P00804
CL1539Contig1P00841
CL8Contig7P00363
LQ0AAB89YB24RM1_SCFP00001
CL6889Contig1P00120
LQ0AAB30YA16FM1_SCFP00119
LQ0AAB65YM12FM1_SCFP00099
CL4245Contig1P00718
CL7104Contig1P00580
LQ0AAB1YP18RM1_SCFP00229
CL5463Contig1P00025
LQ0AAB95YI20RM1_SCFP00002
LQ0AAB93YD13FM1_SCFP00170
CL4395Contig1P00194
LQ0AAB71YH09FM1_SCFP00326
CL1Contig47P00216
LQ0AAB32YJ22FM1_SCFP00471
CL7183Contig1P00081
CL495Contig1P00383
CL4332Contig1P00231
CL1102Contig1P00891
LQ0ADA1YL14RM1_SCFP00128
LQ0AAB30YA16FM1_SCFP00111
CL26Contig1P02396
CL7373Contig1P00129
LQ0AAB54YO05RM1_SCFP00191
LQ0AAB26YP01FM1_SCFP00490
LQ0AAB50YB17FM1_SCFP00473
CL1595Contig1P01990
LQ0AAA4YC22FM1_SCFP00372
CL4566Contig1P00766
LQ0AAB40YA11FM1_SCFP00181
CL285Contig1P04219
CL982Contig1P00799
CL4549Contig1P00348
CL1216Contig1P00517
LQ0AAB17YL24FM1_SCFP00208
CL6993Contig1P00402
LQ0AAB35YH13FM1_SCFP00134
CL6339Contig1P00017
LQ0AAB76YC17FM1_SCFP00499
LQ0AAB60YD08FM1_SCFP00220
CL30Contig2P00945
LQ0AAB47YO04FM1_SCFP00053
LQ0AAA7YF03FM1_SCFP00021
CL2838Contig1P00702
CL4903Contig1P01107
LQ0AAB73YJ23RM1_SCFP00047
LQ0AAB31YJ22FM1_SCFP00212
LQ0ADA16YK05RM1_SCFP00252
CL3134Contig1P00300
LQ0ADA13YL09RM1_SCFP00479
LQ0AAB54YF15RM1_SCFP00067
LQ0AAB91YC18RM1_SCFP00024
LQ0AAB15YG06FM1_SCFP00430
CL5417Contig1P00009
CL4384Contig1P00169
CL5448Contig1P00257
LQ0AAB91YL08FM1_SCFP00290
LQ0AAB1YM22FM1_SCFP00073
LQ0AAB44YM20FM1_SCFP00279
LQ0ADA19YI03RM1_SCFP00040
LQ0AAB36YG07FM1_SCFP00270
LQ0AAB22YM20FM1_SCFP00456
CL6876Contig1P00480
CL3456Contig1P00116
CL6300Contig1P00727
LQ0AAB5YG13FM1_SCFP00454
CL7475Contig1P00460
CL1457Contig1P00641
LQ0AAA4YI03FM1_SCFP00662
LQ0ACA13YE08RM1_SCFP00041
CL1376Contig1P00572
LQ0ADA4YC12RM1_SCFP00287
CL5697Contig1P00020
LQ0AAB58YH09RM1_SCFP00071
LQ0AAA14YO04FM1_SCFP00382
CL1255Contig1P01312
CL4784Contig1P00835
LQ0AAB99YF04FM1_SCFP00002
CL6695Contig1P00505
LQ0AAB17YG11FM1_SCFP00498
CL6171Contig1P00487
CL2728Contig1P00100
CL5002Contig1P00486
CL6384Contig1P00677
CL7190Contig1P00001
LQ0AAB32YN10FM1_SCFP00069
LQ0AAB6YA03FM1_SCFP00329
CL4040Contig1P00834
LQ0AAB36YK17FM1_SCFP00086
LQ0AAB75YH07FM1_SCFP00173
LQ0AAB99YM17FM1_SCFP00001
LQ0AAB23YI23FM1_SCFP00010
LQ0AAB63YA16FM1_SCFP00050
LQ0AAA23YI05FM1_SCFP00524
LQ0AAB99YO02FM1_SCFP00001
LQ0AAB39YK23FM1_SCFP00463
LQ0AAB63YK24RM1_SCFP00100
LQ0AAB23YB14FM1_SCFP00513
CL7337Contig1P00672
LQ0AAB83YO12RM1_SCFP00098
CL7770Contig1P00306
CL2327Contig1P00168
CL5410Contig1P00258
CL7411Contig1P00407
CL5657Contig1P00493
LQ0AAB5YA16FM1_SCFP00048
LQ0AAB64YC13FM1_SCFP00456
CL682Contig1P01657
LQ0AAA23YM13FM1_SCFP00348
CL3980Contig1P00203
CL1566Contig1P01251
CL6821Contig1P00014
CL923Contig1P00290
CL4352Contig1P00189
LQ0AAB63YF05RM1_SCFP00031
LQ0AAB74YL08FM1_SCFP00146
LQ0AAB36YB14FM1_SCFP00088
LQ0AAA13YA11FM1_SCFP00180
LQ0AAB97YI10RM1_SCFP00054
LQ0AAB43YO23FM1_SCFP00398
LQ0ACA13YO14RM1_SCFP00073
LQ0AAB7YL14FM1_SCFP00229
LQ0AAB10YA08FM1_SCFP00577
CL3187Contig1P00084
CL1238Contig1P01042
LQ0AAB32YO07FM1_SCFP00437
CL5423Contig1P00098
CL1008Contig1P00121
LQ0AAA17YN01FM1_SCFP00379
CL2121Contig1P00519
CL1156Contig1P00803
LQ0AAB14YK13FM1_SCFP00425
LQ0AAB27YI06FM1_SCFP00329
CL5263Contig1P00102
LQ0AAB92YP22FM1_SCFP00393
LQ0AAB11YK14FM1_SCFP00116
CL5312Contig1P00132
LQ0AAB26YB06FM1_SCFP00409
CL2078Contig1P00275
LQ0AAB40YG04FM1_SCFP00240
CL2696Contig1P00855
LQ0AAB104YB19FM1_SCFP00391
CL107Contig7P00365
CL3946Contig1P00276
CL1803Contig1P00365
CL2545Contig1P00974
LQ0AAA1YF13RM1_SCFP00391
CL844Contig1P00241
CL3212Contig1P00176
LQ0AAB3YA02FM1_SCFP00461
LQ0AAB57YE05RM1_SCFP00261
LQ0AAB31YP17FM1_SCFP00018
LQ0AAB7YC15FM1_SCFP00104
CL1367Contig1P01111
LQ0AAB60YG13RM1_SCFP00048
CL2275Contig1P01135
LQ0AAB10YC15FM1_SCFP00644
LQ0AAB75YH02RM1_SCFP00184
CL1245Contig1P00636
CL6731Contig1P00035
CL723Contig1P00216
LQ0AAB12YB04FM1_SCFP00099
CL1363Contig1P00002
CL7234Contig1P00013
CL5563Contig1P00214
LQ0AAB18YN06FM1_SCFP00453
LQ0AAB11YH05FM1_SCFP00580
CL666Contig1P00966
LQ0AAB11YJ20FM1_SCFP00519
CL5053Contig1P00065
LQ0AAB22YD07FM1_SCFP00559
CL2665Contig1P00499
LQ0AAB29YO22FM1_SCFP00004
CL5982Contig1P00581
LQ0AAB76YH17RM1_SCFP00098
CL81Contig1P01066
CL1197Contig1P00712
CL4372Contig1P00155
CL111Contig1P00701
LQ0AAB94YE13FM1_SCFP00199
CL6337Contig1P00716
LQ0ADA1YM12RM1_SCFP00413
CL7277Contig1P00701
LQ0AAA7YB21FM1_SCFP00172
LQ0AAB68YA24RM1_SCFP00114
LQ0AAB87YK06FM1_SCFP00124
LQ0AAB93YD13FM1_SCFP00018
CL3880Contig1P00045
CL2553Contig1P00679
CL4214Contig1P00210
LQ0AAB6YF04FM1_SCFP00467
LQ0AAA18YO09FM1_SCFP00382
CL935Contig1P00612
LQ0AEA6YG23RM1_SCFP00101
LQ0AAB49YD01FM1_SCFP00437
CL7295Contig1P00144
CL1126Contig1P00465
LQ0AAB15YH23FM1_SCFP00360
ESV-1-29P01208
LQ0AAB86YI03FM1_SCFP00014
CL2060Contig1P01482
LQ0ACA11YI12RM1_SCFP00336
LQ0ACA12YD16RM1_SCFP00012
LQ0AAB3YA08FM1_SCFP00207
CL2053Contig1P00020
LQ0AAB61YB22FM1_SCFP00369
CL2382Contig1P01058
LQ0AAB98YM05FM1_SCFP00125
LQ0AAB78YE06FM1_SCFP00026
CL1254Contig1P01596
LQ0AAB12YG15FM1_SCFP00289
LQ0AAB74YM19RM1_SCFP00202
LQ0AAB98YN10RM1_SCFP00140
CL255Contig1P01620
LQ0ACA23YB02RM1_SCFP00113
LQ0AAB6YD23FM1_SCFP00237
LQ0AAB67YA13FM1_SCFP00057
LQ0AAA15YE04FM1_SCFP00180
LQ0ACA1YA01RM1_SCFP00017
LQ0AAB98YD19FM1_SCFP00188
LQ0AAA2YE02FM1_SCFP00590
LQ0AAB32YC17FM1_SCFP00385
LQ0AAB4YP23FM1_SCFP00508
LQ0AAB65YM12RM1_SCFP00090
LQ0AAB41YO15FM1_SCFP00221
LQ0AAB77YB18RM1_SCFP00338
CL2609Contig1P00159
CL1169Contig1P00866
CL2874Contig1P00005
LQ0AAB17YG18FM1_SCFP00030
ESV-1-85P00108
CL6210Contig1P00276
CL2010Contig1P01128
CL668Contig1P01115
CL1137Contig1P01109
CL1643Contig1P00585
LQ0AAB31YM03FM1_SCFP00169
CL1825Contig1P00961
LQ0AAB71YG06RM1_SCFP00006
LQ0AAB87YN16RM1_SCFP00112
LQ0AAB38YM01FM1_SCFP00008
CL273Contig1P01113
CL6450Contig1P00001
CL4073Contig1P00500
CL5047Contig1P00110
LQ0AAB26YM03FM1_SCFP00286
CL3142Contig1P00467
LQ0AAB82YC09RM1_SCFP00365
LQ0ADA7YN01RM1_SCFP00118
LQ0AAB88YB13FM1_SCFP00499
LQ0ADA12YM05RM1_SCFP00069
CL7403Contig1P00202
LQ0AAB37YA02FM1_SCFP00317
LQ0AAB91YK15FM1_SCFP00015
LQ0AAA22YE13FM1_SCFP00169
LQ0AAB99YG02RM1_SCFP00075
LQ0ADA12YD19RM1_SCFP00188
CL3515Contig1P00551
CL1264Contig1P01341
CL2666Contig1P00229
CL1248Contig1P00886
CL3360Contig1P00105
LQ0AAB94YC17FM1_SCFP00371
CL341Contig2P00314
CL7599Contig1P00033
CL2876Contig1P00418
LQ0AAB96YN11RM1_SCFP00176
LQ0AFA5YO20RM1_SCFP00119
LQ0AAB2YH07FM1_SCFP00104
LQ0AAB54YM17FM1_SCFP00463
LQ0AFA6YP07RM1_SCFP00218
LQ0AAA2YH20FM1_SCFP00145
CL6097Contig1P00208
CL7428Contig1P00198
CL5861Contig1P00300
CL1484Contig1P00243
CL5526Contig1P00647
CL7311Contig1P00361
LQ0AAB1YH24FM1_SCFP00099
CL7349Contig1P00228
LQ0AAB102YF18FM1_SCFP00001
LQ0AAB63YN21FM1_SCFP00065
LQ0AAB48YO04FM1_SCFP00278
LQ0AAA15YD07FM1_SCFP00052
LQ0ADA2YF03RM1_SCFP00182
LQ0AAB12YG15FM1_SCFP00294
CL6952Contig1P00649
CL1Contig23P00052
LQ0AAB22YM16FM1_SCFP00148
LQ0AAA5YG17FM1_SCFP00089
LQ0ADA21YE04RM1_SCFP00059
LQ0AAB49YC24FM1_SCFP00150
LQ0ADA1YA24FM1_SCFP00168
CL2395Contig1P00948
CL1Contig5P00982
LQ0AAA10YM14FM1_SCFP00509
CL507Contig1P01531
LQ0AAB60YE08FM1_SCFP00145
CL2489Contig1P00216
LQ0AAB26YP03FM1_SCFP00130
LQ0AAB14YI20FM1_SCFP00196
LQ0AAA12YL19FM1_SCFP00028
LQ0AAB39YE21FM1_SCFP00128
LQ0ADA19YJ04RM1_SCFP00001
LQ0AAB81YB21FM1_SCFP00269
CL2296Contig1P00366
LQ0AAB104YD06RM1_SCFP00032
CL7741Contig1P00001
CL6838Contig1P00399
LQ0AAB1YB21FM1_SCFP00396
LQ0AAB59YK19FM1_SCFP00569
LQ0AAA19YJ16FM1_SCFP00130
CL782Contig1P01402
LQ0AAB9YN08FM1_SCFP00502
CL4440Contig1P00288
LQ0AAB68YD04RM1_SCFP00150
CL5744Contig1P00540
CL5749Contig1P00094
CL7705Contig1P00281
LQ0AAB12YI24FM1_SCFP00310
LQ0AAB72YO10RM1_SCFP00373
LQ0AAB68YM24RM1_SCFP00278
LQ0AAB22YD10FM1_SCFP00348
CL2620Contig1P01491
LQ0AAB22YO02FM1_SCFP00132
LQ0AAB10YC08FM1_SCFP00362
CL7069Contig1P00762
CL1442Contig1P00836
CL4471Contig1P00054
LQ0AAB40YB15FM1_SCFP00452
LQ0AAB83YH13FM1_SCFP00074
CL7584Contig1P00321
LQ0AAA10YB19FM1_SCFP00352
CL478Contig1P00712
CL2041Contig1P00927
CL4406Contig1P00511
LQ0AAB81YI02RM1_SCFP00150
CL18Contig2P01905
LQ0AEA11YD02RM1_SCFP00202
LQ0AAB76YK10RM1_SCFP00225
CL7210Contig1P00538
CL3171Contig1P00496
LQ0AAB74YH21FM1_SCFP00397
LQ0AAB25YE24FM1_SCFP00537
CL7531Contig1P00249
CL2905Contig1P00574
CL5738Contig1P00120
LQ0AAB61YH18RM1_SCFP00400
CL3917Contig1P00237
LQ0AAB56YO18RM1_SCFP00033
CL5676Contig1P00404
LQ0ADA2YI09RM1_SCFP00004
LQ0AAB8YJ14FM1_SCFP00300
CL90Contig2P01406
LQ0AAB70YA04RM1_SCFP00013
CL2191Contig1P00531
CL585Contig1P00058
LQ0AAB1YO19RM1_SCFP00194
CL2534Contig1P01030
CL13Contig13P01640
LQ0AAB49YJ07FM1_SCFP00147
CL6955Contig1P00122
LQ0AAB85YP13FM1_SCFP00095
LQ0AAB69YK19FM1_SCFP00227
CL5727Contig1P00675
CL5405Contig1P00497
CL3877Contig1P00616
CL1342Contig1P00855
CL4411Contig1P00233
LQ0AAB51YD17RM1_SCFP00131
CL4172Contig1P00871
CL2493Contig1P00010
LQ0AAB75YN05FM1_SCFP00030
CL1266Contig1P01269
LQ0AGA1YJ12RM1_SCFP00116
LQ0AAB12YF10FM1_SCFP00444
CL2796Contig1P00635
CL5680Contig1P00424
CL819Contig1P00858
CL1937Contig1P00600
LQ0AAB4YD22FM1_SCFP00126
LQ0AAB50YK02FM1_SCFP00001
CL1907Contig1P00627
LQ0AAB88YI07FM1_SCFP00062
LQ0AAB22YN16FM1_SCFP00230
CL2584Contig1P00542
CL1183Contig1P02134
CL3226Contig1P00102
LQ0AAB53YA15RM1_SCFP00227
LQ0AEA2YI19RM1_SCFP00382
CL7796Contig1P00001
CL31Contig1P03790
LQ0AAA16YN10FM1_SCFP00684
LQ0AAB12YB17FM1_SCFP00642
LQ0AAB1YD22FM1_SCFP00127
CL6573Contig1P00129
CL6095Contig1P00250
CL492Contig1P00159
LQ0AAB49YO19FM1_SCFP00334
CL1392Contig1P00320
CL7223Contig1P00499
LQ0AAB40YB16FM1_SCFP00140
LQ0AAA14YA18FM1_SCFP00296
CL1760Contig1P00158
CL6385Contig1P00023
LQ0AAB24YA18FM1_SCFP00224
CL7011Contig1P00246
CL6489Contig1P00028
LQ0AAB16YD06FM3_SCFP00083
CL7243Contig1P00507
LQ0AAA12YN22FM1_SCFP00468
LQ0AAB54YJ12FM1_SCFP00306
LQ0AAB92YB11FM1_SCFP00351
CL4898Contig1P00372
LQ0ADA1YD10FM1_SCFP00128
LQ0AAB23YK22FM1_SCFP00042
LQ0AAB39YE15FM1_SCFP00299
CL4489Contig1P00149
CL2582Contig1P00567
CL5660Contig1P00661
CL2051Contig1P00190
CL3936Contig1P00016
LQ0AAB1YK06FM1_SCFP00329
CL5107Contig1P00130
LQ0AAB58YN22FM1_SCFP00184
CL4603Contig1P01138
LQ0AAB93YG17RM1_SCFP00303
LQ0AAB9YK03FM1_SCFP00470
CL5087Contig1P00318
LQ0AAB43YJ08FM1_SCFP00514
CL4404Contig1P00169
LQ0AAB42YB18FM1_SCFP00038
LQ0AAB32YG18FM1_SCFP00547
CL6400Contig1P00042
LQ0AAB48YI19FM1_SCFP00432
CL5572Contig1P00269
CL1334Contig1P01415
LQ0AAA1YK15FM1_SCFP00596
CL4499Contig1P00176
CL395Contig1P02558
CL2241Contig1P00703
CL2764Contig1P00660
CL5500Contig1P00266
LQ0AAB87YJ02RM1_SCFP00167
LQ0AAB17YH01FM1_SCFP00079
LQ0ADA20YH14RM1_SCFP00343
CL173Contig1P01506
CL1Contig43P00430
LQ0AAB35YL03FM1_SCFP00034
LQ0AAB94YC21FM1_SCFP00307
CL3600Contig1P00531
CL450Contig1P00647
CL2039Contig1P00309
LQ0AAB54YL06FM1_SCFP00118
LQ0AAA8YO08FM1_SCFP00058
CL280Contig3P00309
LQ0AAA2YJ04RM1_SCFP00050
LQ0AAB11YH09FM1_SCFP00633
LQ0AAB33YH02FM1_SCFP00365
LQ0AAB1YE15RM1_SCFP00258
CL3957Contig1P00887
CL1507Contig1P01291
CL4590Contig1P00926
CL1229Contig1P00953
LQ0AAB8YD07FM1_SCFP00375
CL2712Contig1P00192
CL4409Contig1P00434
CL2679Contig1P00565
LQ0AAB65YH14RM1_SCFP00013
CL3051Contig1P00117
LQ0AAB104YI03RM1_SCFP00121
CL336Contig1P00414
CL4441Contig1P00676
LQ0AAB79YG16RM1_SCFP00113
CL1409Contig1P00755
CL4138Contig1P01060
CL3668Contig1P00788
LQ0AAB30YL16FM1_SCFP00317
LQ0AAB52YL16RM1_SCFP00129
LQ0AAB45YL19FM1_SCFP00351
CL328Contig1P01516
LQ0AEA4YH13RM1_SCFP00323
LQ0AAB3YL13FM1_SCFP00010
LQ0AAB27YJ23FM1_SCFP00026
LQ0AAB65YP19RM1_SCFP00179
CL175Contig1P01087
LQ0AAB46YO11FM1_SCFP00066
CL1311Contig1P00302
CL4334Contig1P00095
CL4646Contig1P00157
LQ0AAB23YD10FM1_SCFP00455
LQ0AAB69YC11RM1_SCFP00144
LQ0ACA26YG01RM1_SCFP00012
CL2708Contig1P00823
CL861Contig1P01493
LQ0ACA8YH20RM1_SCFP00001
LQ0ADA13YE22RM1_SCFP00062
CL419Contig1P00985
CL1445Contig1P00742
LQ0AAA12YN22FM1_SCFP00370
CL4Contig1P01468
CL3053Contig1P00562
LQ0AAA19YF11FM1_SCFP00212
LQ0AAB37YE02FM1_SCFP00158
CL1062Contig1P01264
LQ0AAB39YE21FM1_SCFP00054
CL5945Contig1P00232
LQ0AAB61YF15FM1_SCFP00032
LQ0ACA16YJ16RM1_SCFP00059
LQ0AAB35YI12FM1_SCFP00166
LQ0AAB36YD19FM1_SCFP00092
LQ0ADA16YF17RM1_SCFP00009
CL5448Contig1P00035
LQ0AAA2YF22RM1_SCFP00022
CL463Contig1P01044
CL3396Contig1P00789
LQ0AAB23YG09FM1_SCFP00103
CL1526Contig1P01578
CL3701Contig1P00001
LQ0AAB42YF16FM1_SCFP00344
CL1849Contig1P00815
CL607Contig1P00700
CL7040Contig1P00090
CL4387Contig1P00006
LQ0AAB24YL20FM1_SCFP00108
CL2277Contig1P00090
CL1135Contig1P00366
CL5738Contig1P00705
CL3833Contig1P00170
LQ0AEA11YO07RM1_SCFP00003
CL6095Contig1P00317
LQ0AAB43YK23FM1_SCFP00303
LQ0ADA2YF03RM1_SCFP00181
LQ0ACA8YG05RM1_SCFP00419
CL6632Contig1P00379
LQ0AAA22YO16FM1_SCFP00542
CL6260Contig1P00301
LQ0AAB22YN04FM1_SCFP00071
CL2238Contig1P01191
CL435Contig1P00651
CL2247Contig1P00413
LQ0AAB84YJ22RM1_SCFP00320
LQ0AAB56YE16FM1_SCFP00323
LQ0AAB102YP04RM1_SCFP00073
LQ0AAB69YM10FM1_SCFP00063
LQ0ACA14YB01RM1_SCFP00261
LQ0AAB26YK01FM1_SCFP00019
LQ0AAB51YA17FM1_SCFP00370
CL5203Contig1P00133
LQ0AAB79YK11FM1_SCFP00214
LQ0AAB14YF05FM1_SCFP00523
CL6602Contig1P00458
LQ0AAB72YK10RM1_SCFP00207
LQ0AAA14YH13FM1_SCFP00187
LQ0AAB31YN14FM1_SCFP00369
LQ0AAB83YO12RM1_SCFP00102
CL4387Contig1P00439
LQ0AAB80YG18FM1_SCFP00012
CL13Contig22P00240
CL476Contig1P00257
CL7458Contig1P00106
LQ0AAB30YO05FM1_SCFP00053
LQ0AAB22YH12FM1_SCFP00570
LQ0AAB75YP05FM1_SCFP00408
CL107Contig1P01751
LQ0AAA18YI06FM1_SCFP00001
LQ0AAA15YE22FM1_SCFP00112
CL5481Contig1P00023
LQ0AAA22YI14FM1_SCFP00248
LQ0AAA8YD13FM1_SCFP00189
LQ0AAB99YJ20FM1_SCFP00499
LQ0AAB22YF09FM1_SCFP00528
LQ0AAB40YE09FM1_SCFP00367
LQ0AAB52YC11RM1_SCFP00096
LQ0AEA4YP20RM1_SCFP00017
LQ0AAB22YH22FM1_SCFP00246
CL3035Contig1P00109
CL2858Contig1P00114
CL68Contig1P01928
LQ0AAA14YF14FM1_SCFP00101
LQ0AAB25YA07FM1_SCFP00023
CL720Contig1P01573
LQ0AAB42YF16FM1_SCFP00604
CL3349Contig1P00487
LQ0AAB56YF22FM1_SCFP00336
LQ0AAB6YI24FM1_SCFP00174
CL4921Contig1P00001
CL912Contig1P00747
CL937Contig1P00156
LQ0ACA16YB17RM1_SCFP00079
CL2Contig3P01256
CL3143Contig1P00805
LQ0AAB32YD15FM1_SCFP00117
CL1279Contig1P00990
LQ0AEA8YE09RM1_SCFP00381
LQ0AAB60YH23FM1_SCFP00029
LQ0AAA9YI18FM1_SCFP00523
LQ0AAB31YM19FM1_SCFP00004
CL7080Contig1P00761
CL4235Contig1P00412
CL7507Contig1P00654
CL3960Contig1P00460
LQ0AAB31YJ07FM1_SCFP00395
LQ0AAA20YF16FM1_SCFP00481
LQ0ACA14YH14RM1_SCFP00185
LQ0AAB61YB22RM1_SCFP00038
CL1Contig52P00475
CL2523Contig1P00333
LQ0AAB37YC10FM1_SCFP00194
LQ0AAB14YL09FM1_SCFP00077
LQ0AAB21YG14FM1_SCFP00038
CL1015Contig1P01898
LQ0AAB44YM10FM1_SCFP00370
LQ0AAB97YO19RM1_SCFP00041
CL8Contig7P01213
LQ0AAB33YE06FM1_SCFP00417
LQ0AAB98YI17RM1_SCFP00105
CL4861Contig1P00234
CL1379Contig1P00201
LQ0ACA8YH20RM1_SCFP00131
CL2Contig2P01106
CL5484Contig1P00193
CL6494Contig1P00463
CL722Contig1P00171
CL5766Contig1P00215
LQ0ADA19YB08RM1_SCFP00455
CL5882Contig1P00013
LQ0AAB61YP01FM1_SCFP00001
CL5863Contig1P00043
LQ0AAB3YM10FM1_SCFP00214
LQ0AAB66YP21RM1_SCFP00342
LQ0AAB8YL06FM1_SCFP00353
CL7379Contig1P00185
LQ0AAB7YI11FM1_SCFP00008
LQ0AAB93YC15FM1_SCFP00150
LQ0AEA5YG24RM1_SCFP00025
CL5984Contig1P00090
CL7124Contig1P00291
LQ0ADA17YC03RM1_SCFP00103
LQ0AAB1YD15RM1_SCFP00190
LQ0AAB95YF17FM1_SCFP00411
LQ0AAB44YO21FM1_SCFP00102
CL34Contig3P00370
LQ0AAA9YC17FM1_SCFP00665
CL6450Contig1P00418
CL5511Contig1P00263
CL7245Contig1P00100
LQ0AAB30YG09FM1_SCFP00421
CL4024Contig1P00326
CL5491Contig1P00016
CL6531Contig1P00079
CL7259Contig1P00025
CL1045Contig1P01386
CL5983Contig1P00430
LQ0AAB46YI03FM1_SCFP00049
CL642Contig1P01636
LQ0AAB46YJ03FM1_SCFP00391
LQ0ADA10YA22RM1_SCFP00157
LQ0AAB3YK01FM1_SCFP00035
LQ0AAB89YB12FM1_SCFP00202
CL3572Contig1P00748
CL1207Contig1P00016
LQ0AAB14YN24FM1_SCFP00376
CL4658Contig1P00214
LQ0AAB65YN06RM1_SCFP00073
CL1504Contig1P00178
CL7577Contig1P00138
LQ0AAB43YC03FM1_SCFP00483
LQ0AAB35YM15FM1_SCFP00144
LQ0AAA13YJ16FM1_SCFP00366
LQ0AAB22YM20FM1_SCFP00143
CL4707Contig1P00328
CL6339Contig1P00099
LQ0AAB29YK21FM1_SCFP00307
CL5461Contig1P00380
LQ0AAB11YN07FM1_SCFP00038
CL6546Contig1P00295
CL3458Contig1P00340
CL6442Contig1P00118
LQ0AAB43YI21FM1_SCFP00164
LQ0AAB5YJ01FM1_SCFP00031
LQ0AAB23YI14FM1_SCFP00532
LQ0ACA16YN02RM1_SCFP00172
LQ0AAA17YN01FM1_SCFP00355
LQ0AAB45YK05FM1_SCFP00001
LQ0AEA9YJ16RM1_SCFP00273
CL6587Contig1P00475
CL4221Contig1P00158
LQ0AAB1YM20RM1_SCFP00110
LQ0AAB75YC06RM1_SCFP00083
CL1988Contig1P00041
LQ0AAB8YI23FM1_SCFP00356
CL4113Contig1P00130
CL3351Contig1P00389
LQ0AAB99YJ07FM1_SCFP00126
LQ0AAB52YI23FM1_SCFP00561
CL7362Contig1P00009
CL4080Contig1P00135
CL4312Contig1P00038
CL3350Contig2P00334
LQ0AAB98YM16FM1_SCFP00292
CL1413Contig1P00310
CL3377Contig1P00906
LQ0AAB21YA09FM1_SCFP00109
LQ0AAB6YL05FM1_SCFP00119
LQ0AEA3YD18RM1_SCFP00155
CL13Contig10P00322
CL5264Contig1P00637
CL2250Contig1P00346
CL3237Contig1P00293
LQ0AAB63YA16FM1_SCFP00052
LQ0AEA4YH03RM1_SCFP00393
LQ0AAA4YD02FM1_SCFP00060
LQ0AAB96YH02FM1_SCFP00137
CL5421Contig1P00183
CL383Contig2P00082
LQ0AAB83YI15FM1_SCFP00248
CL6977Contig1P00503
LQ0AAB25YC22FM1_SCFP00001
LQ0AAB5YB06FM1_SCFP00314
CL3514Contig1P00086
LQ0AAB21YB08FM1_SCFP00045
CL5136Contig1P00387
LQ0AAB1YH24FM1_SCFP00603
LQ0AAB22YL18FM1_SCFP00005
CL3619Contig1P00083
CL7394Contig1P00436
LQ0AAB27YK04FM1_SCFP00419
CL5692Contig1P00210
LQ0AAB97YO23FM1_SCFP00154
CL456Contig1P01272
CL5457Contig1P00001
CL4424Contig1P00228
LQ0AAB43YA17FM1_SCFP00411
LQ0AFA2YB22RM1_SCFP00050
LQ0AAB94YA18FM1_SCFP00081
LQ0AAB34YJ06FM1_SCFP00160
LQ0AAB18YH08FM1_SCFP00306
LQ0AAB48YC04FM1_SCFP00587
CL4577Contig1P00016
CL6087Contig1P00391
CL3052Contig1P00567
LQ0AAB30YO20FM1_SCFP00113
CL4622Contig1P00343
CL923Contig1P00181
LQ0AAB82YB07FM1_SCFP00023
LQ0AAB64YG14FM1_SCFP00273
LQ0AEA1YD06FM1_SCFP00129
LQ0AAB68YG24RM1_SCFP00045
CL341Contig3P00153
CL7349Contig1P00478
LQ0AAB36YH14FM1_SCFP00054
CL7567Contig1P00296
CL5216Contig1P00548
CL5944Contig1P00124
CL4753Contig1P00564
LQ0AAB26YB06FM1_SCFP00318
CL952Contig1P00527
LQ0AAB24YF01FM1_SCFP00423
LQ0AAB34YD13FM1_SCFP00207
CL4362Contig1P00089
CL6948Contig1P00021
LQ0ACA1YC21RM1_SCFP00120
CL1Contig19P01411
CL7685Contig1P00191
CL6636Contig1P00080
LQ0AAB52YJ13RM1_SCFP00125
CL136Contig1P02360
LQ0AAB79YO12RM1_SCFP00007
CL6841Contig1P00430
CL3230Contig1P01069
LQ0AAB3YJ20FM1_SCFP00566
CL1672Contig1P01897
LQ0AAB56YE21RM1_SCFP00088
LQ0AAB1YL02RM1_SCFP00066
CL7773Contig1P00023
LQ0AAB17YO04FM1_SCFP00352
LQ0AEA4YP20RM1_SCFP00041
CL4584Contig1P00803
CL13Contig8P01241
CL6363Contig1P00033
LQ0AAB87YF18RM1_SCFP00197
CL2181Contig1P00312
CL7141Contig1P00253
LQ0AAB8YL06FM1_SCFP00367
CL399Contig1P00726
LQ0AAB103YP02FM1_SCFP00006
LQ0AAB100YK20FM1_SCFP00120
CL508Contig1P00921
CL2022Contig1P00170
CL2723Contig1P00171
CL5239Contig1P00553
CL374Contig1P01027
LQ0AAB15YF16FM1_SCFP00387
CL7025Contig1P00196
CL13Contig11P00323
CL2722Contig1P00358
CL7389Contig1P00371
LQ0AAB103YD24RM1_SCFP00096
CL3117Contig1P00713
CL7797Contig1P00381
LQ0AAB9YI06FM1_SCFP00218
CL563Contig1P01780
CL5525Contig1P00412
CL4592Contig1P00454
CL1068Contig1P01164
LQ0AAB65YL19RM1_SCFP00149
CL103Contig1P00383
CL6991Contig1P00552
CL983Contig1P00242
LQ0AAB99YG02RM1_SCFP00078
LQ0AAB72YH10FM1_SCFP00485
CL3175Contig1P00270
LQ0AAA21YI15FM1_SCFP00082
LQ0AAB76YC12RM1_SCFP00012
CL3167Contig1P00003
CL6937Contig1P00008
LQ0AAB24YH22FM1_SCFP00488
CL4058Contig1P00648
CL5183Contig1P00103
CL4148Contig1P00283
LQ0AAB37YO13FM1_SCFP00437
LQ0AAA20YN21FM1_SCFP00302
LQ0AAB74YF13FM1_SCFP00107
CL1745Contig1P00470
CL310Contig1P00349
LQ0AFA8YF08RM1_SCFP00003
LQ0AAB8YA07FM1_SCFP00575
LQ0AAB59YJ17FM1_SCFP00081
LQ0AAB75YL17RM1_SCFP00286
CL6461Contig1P00692
LQ0AAB104YO15FM1_SCFP00197
CL3983Contig1P00729
CL4986Contig1P00086
CL210Contig1P00106
LQ0AAB6YG09FM1_SCFP00574
LQ0AAB83YO12RM1_SCFP00109
LQ0AAB80YM08FM1_SCFP00245
LQ0AAB84YN06FM1_SCFP00398
LQ0AAB1YK20RM1_SCFP00003
CL1234Contig1P00667
LQ0AAB69YJ12FM1_SCFP00113
LQ0AAB22YK14FM1_SCFP00312
LQ0AAA2YI24FM1_SCFP00104
LQ0AAB5YH06FM1_SCFP00276
LQ0AEA11YB20RM1_SCFP00156
LQ0ACA3YN08RM1_SCFP00286
CL3175Contig1P00129
CL2954Contig1P00103
CL6382Contig1P00001
CL23Contig1P00961
LQ0AAB23YI13FM1_SCFP00022
CL7455Contig1P00189
CL3683Contig1P00473
CL2755Contig1P00094
LQ0AAB57YC08RM1_SCFP00329
LQ0AFA3YA13RM1_SCFP00350
LQ0AAB74YF24FM1_SCFP00023
CL1076Contig1P00142
LQ0AAB39YL15FM1_SCFP00273
LQ0AAB34YE22FM1_SCFP00035
CL3833Contig1P00460
CL2387Contig1P00624
LQ0AAB16YF12FM3_SCFP00206
LQ0ACA24YG08RM1_SCFP00001
CL6064Contig1P00303
CL2267Contig2P00461
LQ0AAB29YC05FM1_SCFP00504
CL4850Contig1P00132
LQ0AAB39YK21FM1_SCFP00433
LQ0AAB104YK10FM1_SCFP00181
CL3738Contig1P00356
LQ0AAB64YO12FM1_SCFP00341
CL2571Contig1P00945
LQ0AAB33YL09FM1_SCFP00165
CL543Contig1P00538
CL2705Contig1P00112
CL4765Contig1P00114
LQ0AAB43YL14FM1_SCFP00393
CL1181Contig1P01289
CL1710Contig1P00004
LQ0AAB68YF19FM1_SCFP00061
LQ0AAB76YH13FM1_SCFP00025
LQ0AAB24YI18FM1_SCFP00527
LQ0AAB71YB01FM1_SCFP00080
LQ0AAB82YJ16RM1_SCFP00154
CL1775Contig1P01069
LQ0AAB21YG10FM1_SCFP00425
LQ0AAB1YA11RM1_SCFP00089
LQ0AAB97YK23FM1_SCFP00110
LQ0AAB41YL01FM1_SCFP00187
LQ0ACA25YG19RM1_SCFP00086
CL7691Contig1P00326
CL6495Contig1P00156
CL2110Contig1P01269
CL3588Contig1P00577
LQ0AAB40YC21FM1_SCFP00537
CL3952Contig1P00012
LQ0AAB31YN20FM1_SCFP00555
CL801Contig1P00211
LQ0AAB38YK01FM1_SCFP00351
LQ0AAB15YJ09FM1_SCFP00074
LQ0AAA2YJ21FM1_SCFP00556
CL84Contig1P02001
CL1150Contig1P01475
LQ0AAB24YG11FM1_SCFP00403
CL4583Contig1P00653
LQ0AAB41YF06FM1_SCFP00437
ESV-1-175P00465
CL1874Contig1P00445
CL3615Contig1P00876
CL80Contig3P00419
CL6887Contig1P00361
LQ0AAB41YO09FM1_SCFP00150
LQ0AAB73YJ07RM1_SCFP00177
LQ0AAB39YP01FM1_SCFP00251
LQ0AAB90YJ21RM1_SCFP00313
LQ0AAB103YB14FM1_SCFP00045
LQ0AAB75YC11FM1_SCFP00314
LQ0AAA10YI06FM1_SCFP00176
CL812Contig1P00711
CL1528Contig1P00612
CL1125Contig2P00959
LQ0AAB45YF22FM1_SCFP00003
LQ0AFA5YN14RM1_SCFP00069
LQ0AAB50YD20FM1_SCFP00189
CL5100Contig1P00255
LQ0AAB4YJ10FM1_SCFP00346
CL533Contig1P00639
LQ0AAB104YD04FM1_SCFP00496
LQ0ACA12YP21RM1_SCFP00002
CL6020Contig1P00107
LQ0ADA16YI17RM1_SCFP00037
CL6266Contig1P00465
LQ0AAB14YL14FM1_SCFP00059
CL1718Contig1P00698
CL6454Contig1P00050
CL1682Contig1P01037
LQ0AAB80YC20FM1_SCFP00039
CL7796Contig1P00638
CL4404Contig1P00631
CL3541Contig1P00016
CL3971Contig1P00755
CL1832Contig1P00420
CL5695Contig1P00315
LQ0AAB3YC11FM1_SCFP00009
LQ0AAB28YD03FM1_SCFP00416
CL1553Contig1P00351
LQ0AAB10YC20FM1_SCFP00419
CL2458Contig1P00651
CL7576Contig1P00472
CL5538Contig1P00586
LQ0AAB31YF02FM1_SCFP00411
CL1507Contig1P01090
CL5413Contig1P00061
CL7194Contig1P00522
CL50Contig1P00320
LQ0AAB30YN01FM1_SCFP00202
LQ0AAB41YI16FM1_SCFP00017
LQ0AAB67YI24FM1_SCFP00069
CL3Contig2P01962
LQ0AAB76YJ08FM1_SCFP00457
LQ0AAB13YK18FM1_SCFP00064
LQ0AAB94YG24FM1_SCFP00054
CL956Contig1P00779
CL278Contig1P00785
CL4800Contig1P00047
CL1205Contig1P00750
LQ0AAB88YI03FM1_SCFP00117
LQ0AAB1YG14RM1_SCFP00319
CL2055Contig1P00010
CL6367Contig1P00211
LQ0AAB58YH02FM1_SCFP00026
LQ0AAB73YP05RM1_SCFP00016
CL2720Contig1P00930
LQ0AAB63YE11FM1_SCFP00008
CL4011Contig1P00364
CL3262Contig1P01259
CL1449Contig1P01585
LQ0AAB38YD19FM1_SCFP00144
LQ0AAB41YA19FM1_SCFP00123
LQ0AAB76YC17RM1_SCFP00076
CL107Contig2P00906
LQ0AFA3YH01RM1_SCFP00055
CL636Contig1P00583
CL377Contig1P00987
CL6877Contig1P00939
CL5907Contig1P00838
LQ0AAB6YO01FM1_SCFP00121
CL2169Contig1P00188
CL3752Contig1P00142
CL5912Contig1P00441
LQ0AAB4YE03FM1_SCFP00202
CL3348Contig1P00960
LQ0AAB25YD18FM1_SCFP00201
CL5142Contig1P00198
LQ0AAB38YG21FM1_SCFP00527
CL7314Contig1P00458
LQ0AAB29YO18FM1_SCFP00532
CL4328Contig1P00108
CL4064Contig1P00761
LQ0AAA14YE11FM1_SCFP00296
CL2563Contig1P00300
CL2473Contig1P00396
CL3704Contig1P00451
CL1863Contig1P00258
CL2639Contig1P01106
CL4Contig4P01256
CL3108Contig1P00810
LQ0AAB11YN06FM1_SCFP00005
LQ0AAB31YK19FM1_SCFP00521
CL1914Contig1P01291
CL7163Contig1P00458
CL5480Contig1P00861
CL2117Contig1P00957
LQ0AAB90YH18RM1_SCFP00177
CL808Contig1P00846
LQ0AAB3YM04FM1_SCFP00229
LQ0AAB2YI20FM1_SCFP00302
CL99Contig1P02017
CL471Contig1P00135
CL7770Contig1P00225
CL1181Contig1P00529
LQ0AAA8YI18FM1_SCFP00484
CL927Contig1P01356
CL454Contig1P00828
CL1280Contig1P00268
LQ0AAB16YG07FM3_SCFP00271
LQ0ACA15YD21RM1_SCFP00400
LQ0AAB35YK08FM1_SCFP00566
CL3044Contig1P00919
LQ0AAB90YK01FM1_SCFP00108
LQ0AAB54YE17FM1_SCFP00023
CL271Contig1P01588
CL3938Contig1P00775
LQ0AAB28YK21FM1_SCFP00034
LQ0ACA13YE18RM1_SCFP00149
LQ0ADA12YO24RM1_SCFP00143
LQ0AAB14YK07FM1_SCFP00057
CL7456Contig1P00681
LQ0AAB48YM02FM1_SCFP00602
LQ0AAB75YF24RM1_SCFP00126
LQ0AAB66YE08FM1_SCFP00039
LQ0AAB53YL22FM1_SCFP00343
CL580Contig1P01221
CL6989Contig1P00406
LQ0AAB81YI02RM1_SCFP00316
LQ0AAB1YO02RM1_SCFP00030
LQ0AAB98YN17RM1_SCFP00168
CL3240Contig1P00342
CL1339Contig1P01269
CL5584Contig1P00266
LQ0AAA23YI05FM1_SCFP00232
CL3601Contig1P00384
LQ0AAB74YL13RM1_SCFP00300
CL2782Contig1P00437
LQ0AAB43YM24FM1_SCFP00001
LQ0AAB15YG11FM1_SCFP00193
LQ0AAB8YK22FM1_SCFP00226
CL5164Contig1P00077
CL5172Contig1P00036
LQ0ADA22YN06RM1_SCFP00290
CL5463Contig1P00054
CL58Contig1P00103
CL2489Contig1P00447
LQ0AAB21YP05FM1_SCFP00585
LQ0AAB80YP18FM1_SCFP00049
CL3078Contig1P00991
LQ0AAA6YO24FM1_SCFP00179
CL927Contig1P00588
CL1781Contig1P00065
CL18Contig3P00389
CL6008Contig1P00425
LQ0AAB67YG19FM1_SCFP00001
CL4843Contig1P00014
LQ0AAB54YF20FM1_SCFP00479
LQ0ADA2YM02RM1_SCFP00001
LQ0AAB26YA04FM1_SCFP00154
CL6585Contig1P00508
LQ0AAB17YH12FM1_SCFP00357
CL6320Contig1P00123
CL7349Contig1P00523
LQ0AAB27YF08FM1_SCFP00414
CL2597Contig1P00837
CL3816Contig1P00090
CL6177Contig1P00135
CL762Contig1P00730
LQ0ACA15YO03RM1_SCFP00271
CL7558Contig1P00817
LQ0AAA3YL06FM1_SCFP00426
LQ0AAB98YK12FM1_SCFP00144
LQ0AAB27YN18FM1_SCFP00184
LQ0AAB35YK16FM1_SCFP00479
CL657Contig1P01558
LQ0AEA7YG21RM1_SCFP00061
CL6783Contig1P00089
LQ0AAB78YG02FM1_SCFP00314
CL3591Contig1P00654
CL2427Contig1P00071
CL2333Contig1P00802
CL705Contig1P00613
LQ0AAB34YN03FM1_SCFP00171
CL2380Contig1P00039
CL6905Contig1P00157
LQ0AAB13YB20FM1_SCFP00167
CL2509Contig1P00362
LQ0AEA4YH13RM1_SCFP00330
CL970Contig1P01115
CL1180Contig1P00647
CL2627Contig2P00255
CL6320Contig1P00112
LQ0AFA3YH01RM1_SCFP00042
LQ0AAB57YP11FM1_SCFP00079
CL7217Contig1P00078
ESV-1-51P00108
CL1930Contig1P00719
CL495Contig1P01399
LQ0AAB66YH01RM1_SCFP00040
LQ0AAB30YP06FM1_SCFP00485
LQ0AAB74YG17FM1_SCFP00013
LQ0AAB43YL03FM1_SCFP00014
LQ0AAB2YD08FM1_SCFP00105
CL5424Contig1P00090
CL7296Contig1P00169
CL426Contig1P01073
CL4840Contig1P00650
LQ0AAB74YM19RM1_SCFP00215
LQ0AAB33YD19FM1_SCFP00035
CL3400Contig1P00824
CL4424Contig1P00083
LQ0AAB35YD11FM1_SCFP00149
LQ0AAB63YF05RM1_SCFP00029
LQ0AAB61YH22FM1_SCFP00172
CL2840Contig1P01636
CL3320Contig1P00640
LQ0AAB101YA11RM1_SCFP00038
CL7529Contig1P00666
LQ0AAB90YH16RM1_SCFP00083
CL762Contig1P00555
CL3959Contig1P00848
LQ0AAA1YF14FM1_SCFP00140
CL3831Contig1P00340
LQ0ACA9YL04RM1_SCFP00303
LQ0AAB16YH21FM3_SCFP00030
CL405Contig1P00639
LQ0AAB45YJ13FM1_SCFP00045
LQ0AAB45YM10FM1_SCFP00251
CL5467Contig1P00164
CL18Contig3P00269
CL7349Contig1P00168
LQ0ADA16YO19RM1_SCFP00044
LQ0AAB21YG21FM1_SCFP00281
CL96Contig1P02562
LQ0AAB21YK12FM1_SCFP00547
CL5388Contig1P00296
CL757Contig1P01373
CL1104Contig1P00390
CL73Contig1P00838
CL2236Contig1P00618
LQ0AAB22YF23FM1_SCFP00041
LQ0AAB41YD02FM1_SCFP00192
CL1661Contig1P00570
LQ0AAB14YA23FM1_SCFP00505
CL1173Contig1P01052
CL3661Contig1P00013
LQ0AAA2YH02FM1_SCFP00206
LQ0AAB103YK04RM1_SCFP00042
CL4992Contig1P00278
CL1268Contig1P01484
CL6666Contig1P00002
CL1381Contig1P01225
LQ0ACA8YG02RM1_SCFP00005
CL340Contig1P01869
LQ0AAB25YG03FM1_SCFP00401
LQ0ACA21YJ17RM1_SCFP00218
LQ0AAB32YM07FM1_SCFP00384
CL406Contig1P01341
LQ0AAB56YE06RM1_SCFP00408
LQ0AAB52YN22FM1_SCFP00570
LQ0ADA10YB08RM1_SCFP00280
LQ0AAB56YN12FM1_SCFP00196
CL485Contig1P00371
CL5516Contig1P00181
LQ0AAB71YB18FM1_SCFP00233
CL5749Contig1P00099
CL4700Contig1P00227
LQ0AAB76YM11RM1_SCFP00407
LQ0ADA7YC16RM1_SCFP00079
LQ0AAB73YC04RM1_SCFP00010
LQ0AAB31YJ22FM1_SCFP00306
LQ0AAB79YO12FM1_SCFP00223
CL4097Contig1P00190
LQ0AAB64YH20FM1_SCFP00234
LQ0AAB68YO04FM1_SCFP00070
LQ0AAB96YG17FM1_SCFP00051
LQ0AAB34YI21FM1_SCFP00136
CL4914Contig1P00561
CL4305Contig1P00156
CL4152Contig1P00288
LQ0AFA2YO13RM1_SCFP00107
LQ0AFA2YO13RM1_SCFP00131
LQ0AAB46YA14FM1_SCFP00173
CL375Contig1P00085
CL304Contig1P01767
CL1Contig35P00913
LQ0AAB28YN20FM1_SCFP00105
LQ0AAB36YN05FM1_SCFP00163
CL5639Contig1P00267
LQ0AAA1YJ09RM1_SCFP00101
LQ0AAA3YH10FM1_SCFP00536
LQ0AAB59YN06RM1_SCFP00045
CL4746Contig1P00116
CL7604Contig1P00503
CL530Contig1P00864
CL2964Contig1P00552
LQ0AFA2YJ10RM1_SCFP00228
CL3365Contig1P01370
LQ0AAB28YL11FM1_SCFP00294
CL5189Contig1P00041
LQ0AAB13YG19FM1_SCFP00482
CL3965Contig1P00092
CL182Contig4P00765
LQ0AAB85YA13RM1_SCFP00146
LQ0AAB23YA06FM1_SCFP00554
CL7167Contig1P00250
CL5337Contig1P00267
CL570Contig2P00416
CL3312Contig1P00243
LQ0AAB21YJ11FM1_SCFP00181
CL6136Contig1P00266
LQ0AFA8YP05RM1_SCFP00141
CL6634Contig1P00947
CL2647Contig1P00031
CL7435Contig1P00173
LQ0ABA1YO18FM1_SCFP00243
LQ0AAB67YI24FM1_SCFP00065
LQ0AAB9YF16FM1_SCFP00113
LQ0AAB43YL22FM1_SCFP00093
CL7085Contig1P00516
LQ0AAB26YC15FM1_SCFP00044
CL288Contig1P01618
CL4113Contig1P00561
LQ0AAB80YP21FM1_SCFP00017
CL2185Contig1P00936
CL751Contig1P01641
CL1498Contig1P01276
CL6837Contig1P00285
CL6519Contig1P00143
LQ0AAB103YJ09RM1_SCFP00091
CL2097Contig1P00506
LQ0AAB77YB18RM1_SCFP00363
CL5397Contig1P00223
CL5037Contig1P00436
LQ0AAB9YB07FM1_SCFP00387
LQ0AAB31YO15FM1_SCFP00224
LQ0AAB75YA11FM1_SCFP00269
LQ0AAB58YC22FM1_SCFP00173
LQ0AAB104YE21RM1_SCFP00279
LQ0AAB45YB15FM1_SCFP00183
LQ0AAB56YA23FM1_SCFP00135
CL989Contig1P01415
LQ0AAB103YG09FM1_SCFP00053
LQ0AAB85YL09FM1_SCFP00209
CL396Contig1P00752
CL7723Contig1P00387
CL241Contig1P00055
CL5600Contig1P00407
CL5278Contig1P00107
CL3756Contig1P00366
LQ0AAB73YF09FM1_SCFP00170
CL7139Contig1P00011
CL1046Contig1P00861
LQ0AAB13YM14FM1_SCFP00308
CL1657Contig1P00231
LQ0AAB31YN20FM1_SCFP00096
CL1055Contig1P00796
CL4117Contig1P00261
LQ0ACA1YD07RM1_SCFP00012
LQ0AAB75YI16FM1_SCFP00001
CL6983Contig1P00365
CL4442Contig1P00172
CL5757Contig1P00599
CL7318Contig1P00159
LQ0AAB4YK24FM1_SCFP00071
CL7725Contig1P00473
CL7042Contig1P00056
LQ0AAA15YD21FM1_SCFP00366
CL1277Contig1P01206
CL1809Contig1P00632
CL3900Contig1P00120
LQ0AAB30YM23FM1_SCFP00029
LQ0AAB88YG11FM1_SCFP00253
LQ0AAB36YI07FM1_SCFP00297
LQ0AAB34YI21FM1_SCFP00437
CL1104Contig1P01500
CL7327Contig1P00104
CL7027Contig1P00759
LQ0AAB42YN04FM1_SCFP00034
LQ0AAB78YE06RM1_SCFP00269
CL1528Contig1P00497
CL4355Contig1P00816
CL5204Contig1P00396
CL7785Contig1P00194
LQ0ACA24YE20RM1_SCFP00056
CL59Contig1P00182
LQ0AAB24YI18FM1_SCFP00388
CL7555Contig1P00206
LQ0AAB44YO07FM1_SCFP00194
CL5928Contig1P00335
CL410Contig1P01336
CL80Contig4P01119
CL1362Contig1P00971
CL3987Contig1P00060
LQ0AAB71YK09RM1_SCFP00001
LQ0AAA5YK22FM1_SCFP00001
CL5780Contig1P00376
CL5531Contig1P00489
CL3834Contig1P00007
LQ0AAB60YD20FM1_SCFP00403
LQ0ACA16YB17RM1_SCFP00088
CL3272Contig1P00092
LQ0AAB39YE09FM1_SCFP00040
LQ0AAA20YD23FM1_SCFP00281
CL1034Contig1P00180
CL3076Contig1P00075
LQ0AAB38YA06FM1_SCFP00178
LQ0AAB22YB22FM1_SCFP00543
LQ0AAA2YO10RM1_SCFP00062
LQ0AAB24YO07FM1_SCFP00373
CL7422Contig1P00513
LQ0AAB35YI07FM1_SCFP00224
LQ0AAB24YG15FM1_SCFP00580
LQ0AAB92YD12RM1_SCFP00163
LQ0AAA13YF04FM1_SCFP00581
CL1301Contig1P00015
LQ0AAB24YG15FM1_SCFP00239
LQ0AAB43YB11FM1_SCFP00008
LQ0AAB58YI06FM1_SCFP00376
LQ0AAB94YL08FM1_SCFP00229
LQ0AEA8YC10RM1_SCFP00103
CL131Contig1P00764
CL6334Contig1P00086
CL5142Contig1P00202
CL7615Contig1P00475
CL4566Contig1P00417
CL7455Contig1P00082
CL4549Contig1P00463
CL6217Contig1P00030
LQ0AAB101YD20FM1_SCFP00025
CL5050Contig1P00001
CL912Contig1P00623
CL1934Contig1P00552
CL6001Contig1P00610
LQ0AAB93YJ12RM1_SCFP00201
CL5222Contig1P00949
CL5628Contig1P00226
LQ0AAB11YM05FM1_SCFP00443
LQ0AAB30YM23FM1_SCFP00232
CL4Contig2P01291
CL6122Contig1P00827
CL2879Contig1P00693
ESV-1-226P00936
LQ0AAA12YJ08FM1_SCFP00480
LQ0AAB58YB01FM1_SCFP00024
CL54Contig1P01075
LQ0AAB86YM02FM1_SCFP00223
LQ0AEA5YP13RM1_SCFP00133
CL4235Contig1P00056
LQ0AAB17YH02FM1_SCFP00498
LQ0AAB56YO18RM1_SCFP00001
LQ0ACA3YG18RM1_SCFP00101
CL1606Contig1P00416
CL3231Contig1P00522
LQ0AAA2YJ11FM1_SCFP00090
CL661Contig1P01019
CL3949Contig1P00110
CL4547Contig1P00142
LQ0AEA7YB15RM1_SCFP00074
LQ0AAB96YA19FM1_SCFP00007
LQ0AAB5YL22FM1_SCFP00204
LQ0AFA3YA13RM1_SCFP00276
CL3688Contig1P00538
CL3529Contig1P00018
LQ0AAB31YM13FM1_SCFP00371
CL1454Contig2P00462
LQ0AAB36YK04FM1_SCFP00108
LQ0ACA6YG01RM1_SCFP00073
CL6267Contig1P00016
CL5810Contig1P00317
CL1169Contig1P01379
LQ0AAA15YB06FM1_SCFP00306
LQ0AAB78YO22RM1_SCFP00082
LQ0AAB28YC02FM1_SCFP00001
CL1952Contig1P00136
CL2937Contig1P00381
CL7303Contig1P00369
LQ0AAB64YH07RM1_SCFP00288
CL3650Contig1P00216
LQ0AAB48YG24FM1_SCFP00029
LQ0AAB101YM20RM1_SCFP00175
CL3896Contig1P00112
CL1596Contig1P01154
LQ0AAB68YE08FM1_SCFP00099
CL2838Contig1P00224
LQ0AAB6YP12FM1_SCFP00148
LQ0AAA5YH10FM1_SCFP00026
CL4963Contig1P00618
CL3473Contig1P00645
LQ0AAB60YE21FM1_SCFP00217
CL7358Contig1P00479
CL6136Contig1P00141
CL3007Contig1P00045
CL13Contig10P00324
CL7717Contig1P00098
CL5936Contig1P00267
CL1435Contig1P00802
LQ0AAB17YI21FM1_SCFP00402
LQ0AAB76YA20FM1_SCFP00275
CL470Contig1P01222
CL85Contig1P01058
LQ0AAB24YI10FM1_SCFP00646
CL498Contig2P00630
LQ0AAB29YA08FM1_SCFP00027
LQ0AAB27YJ17FM1_SCFP00186
CL3674Contig1P00292
LQ0AAB57YJ22RM1_SCFP00284
CL4286Contig1P00809
CL6750Contig1P00482
LQ0AAB103YM23FM1_SCFP00038
CL249Contig1P02100
CL4434Contig1P00741
CL278Contig1P01020
LQ0AAB80YC15FM1_SCFP00202
LQ0AAB68YP21RM1_SCFP00094
LQ0AAB46YL16FM1_SCFP00161
LQ0AAB5YI19FM1_SCFP00356
LQ0AAB1YE23RM1_SCFP00047
CL1543Contig1P00513
LQ0AAA2YM06FM1_SCFP00096
LQ0AAB70YJ23FM1_SCFP00183
CL5439Contig1P00022
CL5887Contig1P00458
CL6708Contig1P00550
LQ0AAB45YM18FM1_SCFP00440
CL4080Contig1P00154
CL5894Contig1P00220
CL5421Contig1P00512
CL1748Contig1P00390
LQ0AAB47YA24FM1_SCFP00465
CL2844Contig1P00126
LQ0AAA10YJ13FM1_SCFP00016
CL7379Contig1P00311
CL2057Contig1P00063
LQ0AAB1YP03FM1_SCFP00370
CL801Contig1P01313
CL5291Contig1P00165
CL4240Contig1P00113
CL6254Contig1P00150
LQ0AAB43YL03FM1_SCFP00140
CL7287Contig1P00039
LQ0AAB32YH19FM1_SCFP00026
LQ0AAB21YP05FM1_SCFP00270
CL4293Contig1P00340
CL46Contig1P00721
CL5296Contig1P00118
LQ0AAB68YC16RM1_SCFP00173
CL4701Contig1P00409
LQ0AAB71YH07FM1_SCFP00460
LQ0AAB48YM21FM1_SCFP00467
LQ0AAB23YI14FM1_SCFP00347
CL7158Contig1P00593
LQ0AAB6YG17FM1_SCFP00105
CL1550Contig1P00274
LQ0AFA3YK17RM1_SCFP00068
LQ0AAA16YN19FM1_SCFP00532
CL3280Contig1P00511
LQ0AAB72YA01FM1_SCFP00142
LQ0AAA22YL10FM1_SCFP00002
CL280Contig4P00225
LQ0AAB67YD06RM1_SCFP00161
CL4685Contig1P00784
CL2990Contig1P00169
CL1780Contig1P01087
LQ0AAB30YO20FM1_SCFP00090
LQ0AAB30YL24FM1_SCFP00169
CL106Contig1P01613
CL1843Contig1P00191
LQ0ABA2YB19FM1_SCFP00131
LQ0ADA14YF02RM1_SCFP00264
LQ0AAB94YK18RM1_SCFP00243
LQ0AAB53YN24FM1_SCFP00538
CL157Contig1P01615
CL4218Contig1P00119
LQ0AAB11YD12FM1_SCFP00057
LQ0AAB77YC01FM1_SCFP00361
LQ0AAA23YL16FM1_SCFP00106
CL3068Contig1P00645
LQ0AAB57YJ10RM1_SCFP00101
CL5081Contig1P00300
LQ0AEA9YO12RM1_SCFP00303
LQ0AAA16YA04FM1_SCFP00021
CL7408Contig1P00001
LQ0AAB15YE15FM1_SCFP00021
LQ0AAB35YE15FM1_SCFP00229
LQ0AAB24YH09FM1_SCFP00013
CL3905Contig1P00647
CL6992Contig1P00145
CL2053Contig1P00817
LQ0AAB32YI15FM1_SCFP00533
CL5878Contig1P00320
CL1202Contig1P00409
LQ0AAB74YC12FM1_SCFP00007
CL6223Contig1P00403
CL6682Contig1P00268
CL3512Contig1P00114
CL3799Contig1P00003
LQ0AAA18YB19FM1_SCFP00112
LQ0AAB89YI02FM1_SCFP00241
LQ0AAB26YO19FM1_SCFP00373
CL124Contig1P02595
LQ0AAB8YI23FM1_SCFP00343
ESV-1-67P00190
LQ0AAB36YD19FM1_SCFP00070
LQ0AAB2YL19FM1_SCFP00001
LQ0AAA19YL02FM1_SCFP00133
CL1Contig22P01953
LQ0AEA4YK19RM1_SCFP00115
CL4505Contig1P01025
LQ0AAB33YJ24FM1_SCFP00227
LQ0AAA12YG18FM1_SCFP00382
LQ0AAB9YO13FM1_SCFP00570
LQ0AAB69YI08FM1_SCFP00151
CL2205Contig1P00815
CL3901Contig1P00309
LQ0AAB104YL18FM1_SCFP00119
LQ0AAB17YG22FM1_SCFP00587
CL2726Contig1P01110
LQ0AAB68YD04RM1_SCFP00161
LQ0AAB12YJ08FM1_SCFP00433
LQ0AAB94YB24FM1_SCFP00211
CL4967Contig1P00267
LQ0ACA14YB01RM1_SCFP00244
CL5275Contig1P00411
CL3108Contig1P01099
CL1Contig41P00242
LQ0AAB66YE19FM1_SCFP00217
LQ0AAB49YB24FM1_SCFP00094
CL601Contig1P00947
CL523Contig3P00751
CL1032Contig1P00013
CL1699Contig1P01655
LQ0AAB95YL24FM1_SCFP00080
CL7745Contig1P00197
LQ0AAB74YE04RM1_SCFP00139
CL7009Contig1P00014
CL2410Contig1P00872
LQ0AEA3YI05RM1_SCFP00352
LQ0AFA6YF15RM1_SCFP00027
CL7354Contig1P00402
CL1674Contig1P01474
CL5711Contig1P00358
CL6796Contig1P00145
CL7542Contig1P00633
LQ0AAB40YA13FM1_SCFP00559
CL1154Contig1P00508
CL7320Contig1P00458
CL988Contig1P00704
LQ0AAB89YA19RM1_SCFP00113
CL2250Contig1P01365
CL2095Contig2P00924
CL1454Contig1P01193
CL7509Contig1P00490
CL260Contig1P01112
CL6009Contig1P00819
LQ0AAB17YF03FM1_SCFP00618
CL7070Contig1P00454
CL5160Contig1P00145
LQ0AAB52YG17RM1_SCFP00248
CL5220Contig1P00913
LQ0AAB54YI16RM1_SCFP00005
CL2634Contig1P00731
LQ0AAB1YE15RM1_SCFP00209
CL6205Contig1P00089
LQ0AAB16YE08FM3_SCFP00408
CL6144Contig1P00135
CL2989Contig1P00611
LQ0AAA13YL02FM1_SCFP00588
CL4151Contig1P01091
LQ0AAB26YD12FM1_SCFP00364
LQ0AEA1YD06FM1_SCFP00131
CL6603Contig1P00146
LQ0AAB12YA21FM1_SCFP00005
CL6729Contig1P00190
CL1793Contig1P00652
CL1050Contig1P00837
LQ0AAB66YD20FM1_SCFP00018
LQ0AAB9YE12FM1_SCFP00441
CL5574Contig1P00376
CL6053Contig1P00231
LQ0AAB69YB07RM1_SCFP00125
LQ0AAB72YO08FM1_SCFP00160
LQ0AAB101YA11RM1_SCFP00035
ESV-1-54P00072
LQ0AAB97YB18FM1_SCFP00356
LQ0AAB82YO10FM1_SCFP00133
LQ0AAB70YD04FM1_SCFP00109
CL6917Contig1P00442
CL4884Contig1P00021
LQ0AAB70YE19RM1_SCFP00232
CL1219Contig1P00415
CL122Contig4P00296
CL6759Contig1P00095
CL7625Contig1P00386
LQ0AAB39YI09FM1_SCFP00456
LQ0ADA11YM13RM1_SCFP00217
LQ0AAB82YN06FM1_SCFP00176
LQ0AAB102YI16FM1_SCFP00090
LQ0ADA18YJ18RM1_SCFP00076
LQ0AAB5YG09FM1_SCFP00255
LQ0AAB101YL21FM1_SCFP00184
LQ0AAB88YG11FM1_SCFP00186
CL7530Contig1P00645
CL7419Contig1P00137
CL175Contig1P01306
CL299Contig1P00702
LQ0AAB92YJ10FM1_SCFP00001
CL2733Contig1P00558
CL110Contig1P01701
LQ0AAB103YI15RM1_SCFP00332
CL2384Contig1P00532
LQ0AAB49YA21FM1_SCFP00108
LQ0AAB40YE09FM1_SCFP00376
LQ0AAB68YG24RM1_SCFP00002
CL894Contig1P01303
CL881Contig1P00735
CL3325Contig1P01144
LQ0AAB92YI10FM1_SCFP00047
CL6140Contig1P00185
CL6957Contig1P00023
CL5906Contig1P00372
CL2377Contig1P00613
LQ0AAB101YF09FM1_SCFP00266
CL695Contig1P00898
CL7502Contig1P00190
CL7527Contig1P00271
CL92Contig1P02276
LQ0AAB96YH02FM1_SCFP00010
LQ0AAB91YJ03FM1_SCFP00075
LQ0AAA13YB17FM1_SCFP00048
CL3117Contig1P00558
CL1253Contig1P00631
CL2625Contig1P00001
LQ0AAB102YG04FM1_SCFP00179
CL6234Contig1P00751
LQ0AAB28YL15FM1_SCFP00036
CL3679Contig1P00082
CL1Contig37P00555
LQ0AAB38YE05FM1_SCFP00043
CL3264Contig1P00841
CL745Contig1P01250
LQ0AAB9YM02FM1_SCFP00496
LQ0AAB54YG12RM1_SCFP00178
CL5901Contig1P00143
LQ0ACA8YM14RM1_SCFP00109
LQ0AAB67YL05FM1_SCFP00042
LQ0AAB31YC09FM1_SCFP00428
CL6843Contig1P00355
CL6636Contig1P00167
LQ0ADA22YJ24RM1_SCFP00265
CL4707Contig1P00446
LQ0AAB8YK11FM1_SCFP00626
CL2560Contig1P00522
CL864Contig1P00145
CL7812Contig1P00352
CL464Contig1P00773
LQ0AAB72YM18FM1_SCFP00012
CL705Contig1P00925
LQ0AAB24YC23FM1_SCFP00235
LQ0AAB11YO09FM1_SCFP00141
CL1001Contig1P01708
LQ0ACA6YC04RM1_SCFP00284
CL3197Contig1P01156
LQ0AAB4YD08FM1_SCFP00508
LQ0AAB25YK09FM1_SCFP00559
CL7085Contig1P00133
CL5004Contig1P00183
CL161Contig1P01140
LQ0AAB99YL24FM1_SCFP00008
LQ0AAB30YI01FM1_SCFP00086
CL2481Contig1P01492
CL5511Contig1P00257
CL2297Contig1P01321
LQ0ACA17YK10RM1_SCFP00108
CL1751Contig1P01076
CL6654Contig1P00623
CL4256Contig1P00677
LQ0AAB102YB14FM1_SCFP00042
CL3483Contig1P00526
LQ0AAB64YL06RM1_SCFP00145
LQ0AAA9YA01FM1_SCFP00381
LQ0ABA2YL09FM1_SCFP00141
CL7759Contig1P00623
CL845Contig1P00442
LQ0AAB83YN15FM1_SCFP00167
CL2074Contig1P00057
LQ0AAB32YP12FM1_SCFP00075
CL3755Contig1P00532
LQ0AAA11YC06FM1_SCFP00079
CL7792Contig1P00630
LQ0AAB86YP08RM1_SCFP00013
LQ0AAB56YP10FM1_SCFP00067
LQ0AAB5YG07FM1_SCFP00469
LQ0AFA7YA19RM1_SCFP00023
CL4178Contig1P01001
CL3960Contig1P00592
LQ0AAB60YI01RM1_SCFP00131
LQ0AAB60YG18RM1_SCFP00109
CL4493Contig1P00287
LQ0AAB44YB09FM1_SCFP00025
LQ0AAB38YB19FM1_SCFP00463
CL5156Contig1P00497
CL6020Contig1P00105
LQ0AAB45YM21FM1_SCFP00149
LQ0AAB35YD11FM1_SCFP00364
LQ0AAB4YK06FM1_SCFP00007
CL7809Contig1P00213
CL7124Contig1P00320
LQ0AAB99YH03FM1_SCFP00373
LQ0AAB86YA17FM1_SCFP00021
LQ0AAA21YI02FM1_SCFP00113
LQ0AAA1YF14RM1_SCFP00417
CL1Contig47P00205
LQ0AAB44YM14FM1_SCFP00286
CL4161Contig1P00033
LQ0AAB42YF16FM1_SCFP00565
LQ0AAA9YJ20FM1_SCFP00358
CL2675Contig1P00128
LQ0AAB43YF24FM1_SCFP00104
LQ0AAB61YD21RM1_SCFP00221
CL7503Contig1P00489
CL3819Contig1P00471
LQ0AAB98YI05RM1_SCFP00010
CL4314Contig1P00632
CL7670Contig1P00552
CL1827Contig1P00002
LQ0AAB75YB08RM1_SCFP00044
LQ0AAB103YP06FM1_SCFP00418
CL3663Contig1P00125
CL2022Contig1P00054
CL4172Contig1P00876
CL554Contig1P02459
LQ0AAB97YD03RM1_SCFP00172
LQ0AAB92YD12RM1_SCFP00159
CL4325Contig1P01105
CL3071Contig1P00289
LQ0AAA18YG03FM1_SCFP00125
LQ0AAB98YP18RM1_SCFP00154
CL6792Contig1P00067
CL2290Contig1P00050
LQ0AAB100YK08FM1_SCFP00095
CL295Contig1P00057
LQ0AAB64YH07RM1_SCFP00048
CL3862Contig1P00658
LQ0AAB68YK10FM1_SCFP00103
LQ0ADA8YA12RM1_SCFP00014
LQ0AAB17YL18FM1_SCFP00302
CL3158Contig1P00110
LQ0AAB10YL09FM1_SCFP00120
CL6334Contig1P00324
CL6323Contig1P00187
ESV-1-120P00178
LQ0ACA8YO05RM1_SCFP00364
CL1Contig9P00995
ESV-1-79P00202
CL3908Contig1P00470
CL2622Contig1P00552
CL3857Contig1P00836
CL4097Contig1P00201
LQ0AAB37YE11FM1_SCFP00070
CL1987Contig1P00738
LQ0AAB53YD17FM1_SCFP00309
LQ0ADA4YH21RM1_SCFP00117
LQ0AAB83YG05FM1_SCFP00453
CL310Contig1P00797
CL4526Contig1P00161
LQ0AAB37YC10FM1_SCFP00241
CL7564Contig1P00473
LQ0ACA24YM22RM1_SCFP00005
LQ0AAB29YI22FM1_SCFP00282
LQ0AAB71YO08RM1_SCFP00119
CL1766Contig1P00742
LQ0AAB31YI16FM1_SCFP00114
LQ0ACA4YK04RM1_SCFP00182
CL316Contig2P00779
LQ0AAB38YO10FM1_SCFP00068
LQ0AAB1YM20RM1_SCFP00005
LQ0AAA19YK01FM1_SCFP00009
LQ0AAB7YH12FM1_SCFP00176
LQ0AAB35YJ20FM1_SCFP00513
CL779Contig1P00958
LQ0AAB61YG22FM1_SCFP00047
CL2872Contig2P00001
LQ0AAB93YM01FM1_SCFP00046
CL5444Contig1P00120
CL5969Contig1P00286
LQ0AAB16YM05FM3_SCFP00333
LQ0AAA23YG08FM1_SCFP00062
CL2139Contig1P00264
LQ0AAB10YP05FM1_SCFP00228
CL491Contig1P02288
LQ0ACA8YG02RM1_SCFP00001
CL1095Contig1P00329
CL2682Contig1P00577
LQ0AAB14YB03FM1_SCFP00166
LQ0AAB92YG06FM1_SCFP00180
LQ0AAB17YD09FM1_SCFP00008
CL3619Contig1P00004
LQ0AAB93YD13FM1_SCFP00090
CL1065Contig1P01109
CL6261Contig1P00042
LQ0AAB45YK16FM1_SCFP00440
LQ0AAB39YD20FM1_SCFP00591
LQ0AAB8YE08FM1_SCFP00199
LQ0AAB27YE23FM1_SCFP00061
CL3764Contig1P00040
LQ0AFA4YD19RM1_SCFP00123
CL3835Contig1P00134
LQ0AAB49YK18FM1_SCFP00229
CL1060Contig1P00094
LQ0AAA7YP23FM1_SCFP00023
LQ0AAB75YJ09FM1_SCFP00138
CL570Contig1P00085
CL5023Contig1P01117
CL5857Contig1P00508
CL7609Contig1P00385
CL57Contig1P01010
LQ0AAB1YN01RM1_SCFP00101
LQ0AAB100YF06FM1_SCFP00103
LQ0AAB47YC12FM1_SCFP00507
CL7126Contig1P00095
CL4515Contig1P00143
LQ0AAB94YC19RM1_SCFP00339
LQ0AAB33YK19FM1_SCFP00012
CL4068Contig1P00013
CL3025Contig1P01139
LQ0AAB86YA17FM1_SCFP00450
LQ0AAB99YH09RM1_SCFP00239
LQ0AAB25YH15FM1_SCFP00237
LQ0ADA10YK23RM1_SCFP00333
LQ0ACA11YP19RM1_SCFP00432
LQ0AAB59YN06RM1_SCFP00342
LQ0AAB61YB22RM1_SCFP00035
CL6875Contig1P00340
CL1Contig54P00667
CL4098Contig1P00381
CL3784Contig1P00010
LQ0AAB49YC20FM1_SCFP00031
LQ0AAB21YG21FM1_SCFP00293
CL6899Contig1P00142
CL4731Contig1P00935
CL6556Contig1P00292
CL4268Contig1P00727
CL2377Contig1P00177
LQ0AAB24YJ11FM1_SCFP00042
CL1118Contig1P00992
LQ0AAB9YF16FM1_SCFP00130
LQ0AAB10YE19FM1_SCFP00058
CL6585Contig1P00513
LQ0AAB64YA11RM1_SCFP00232
LQ0AAB7YA15FM1_SCFP00526
LQ0AAB42YK20FM1_SCFP00334
LQ0ACA22YD17RM1_SCFP00124
LQ0AAB16YN22FM3_SCFP00143
CL7108Contig1P00179
LQ0AAB52YD12FM1_SCFP00550
LQ0AAB101YL21FM1_SCFP00170
LQ0AAB32YC05FM1_SCFP00534
LQ0AAA21YP07FM1_SCFP00300
LQ0AAB25YE24FM1_SCFP00565
CL4338Contig1P00658
CL7478Contig1P00550
LQ0AAB5YF07FM1_SCFP00242
LQ0AAB103YI15RM1_SCFP00144
CL5883Contig1P00188
CL75Contig7P00373
LQ0AAB39YE14FM1_SCFP00118
CL3383Contig1P00046
CL7774Contig1P00101
LQ0AAB86YF23FM1_SCFP00283
LQ0AEA5YO09RM1_SCFP00075
LQ0AAB52YD17FM1_SCFP00410
LQ0AAB76YH17RM1_SCFP00226
CL2184Contig1P00683
LQ0AAB41YO20FM1_SCFP00276
LQ0ADA12YN22RM1_SCFP00011
LQ0ACA8YN22RM1_SCFP00019
LQ0AAB39YE14FM1_SCFP00008
CL4648Contig1P00044
CL7502Contig1P00081
LQ0AAB38YN16FM1_SCFP00109
LQ0AAB66YP11FM1_SCFP00056
CL7466Contig1P00246
LQ0AAB43YL07FM1_SCFP00058
CL5540Contig1P00532
LQ0AGA1YG14RM1_SCFP00272
CL6021Contig1P00494
CL5169Contig1P00064
CL1933Contig1P00707
CL1147Contig1P00228
LQ0ADA1YM12RM1_SCFP00126
LQ0AAB18YM05FM1_SCFP00125
CL1917Contig1P00420
CL1907Contig1P00142
LQ0AAB16YE14FM3_SCFP00083
LQ0AAA11YA11FM1_SCFP00437
LQ0AAB68YG19FM1_SCFP00106
LQ0ACA26YA08RM1_SCFP00219
CL6896Contig1P00220
LQ0AAB71YI14FM1_SCFP00044
LQ0AAB17YG09FM1_SCFP00457
CL6016Contig1P00185
LQ0AAB17YJ14FM1_SCFP00105
LQ0AAB34YN16FM1_SCFP00001
LQ0AAB4YN13FM1_SCFP00460
LQ0AAB21YC18FM1_SCFP00143
CL380Contig2P00815
CL7660Contig1P00179
LQ0ADA6YB06RM1_SCFP00001
LQ0AAB99YB07RM1_SCFP00019
LQ0AAB43YB19FM1_SCFP00073
LQ0AAB43YL13FM1_SCFP00120
LQ0AAB4YI24FM1_SCFP00244
LQ0AAB95YN17FM1_SCFP00452
CL3802Contig1P00340
LQ0AAB9YP12FM1_SCFP00182
LQ0AAB15YF23FM1_SCFP00578
ESV-1-187P00191
LQ0AAB4YK22FM1_SCFP00450
CL7696Contig1P00449
CL525Contig1P01981
CL621Contig1P01563
LQ0AAB1YB19FM1_SCFP00089
CL6348Contig1P00103
LQ0AAB9YN19FM1_SCFP00601
LQ0AAB39YO12FM1_SCFP00306
CL4656Contig1P00798
CL15Contig3P02219
LQ0AAB45YD14FM1_SCFP00096
CL79Contig3P00163
CL3593Contig1P00428
LQ0AAB64YD19RM1_SCFP00191
LQ0AAB74YE10FM1_SCFP00052
CL962Contig1P00970
LQ0AAB60YI07FM1_SCFP00438
CL4537Contig1P00390
CL4609Contig1P00359
LQ0AFA3YM22RM1_SCFP00077
CL1703Contig1P00646
LQ0ACA5YF06RM1_SCFP00133
LQ0AAB54YC19FM1_SCFP00096
CL2357Contig1P00668
LQ0AAB87YN22RM1_SCFP00001
CL4854Contig1P00513
LQ0AAB103YE06RM1_SCFP00202
CL64Contig2P00037
LQ0AAB43YO20FM1_SCFP00061
LQ0AAA7YD18FM1_SCFP00554
CL4865Contig1P01108
LQ0AAB30YN03FM1_SCFP00089
LQ0AAB36YG02FM1_SCFP00210
LQ0AAB54YF24FM1_SCFP00017
CL2874Contig1P00213
CL2086Contig1P00092
CL5989Contig1P00332
CL3984Contig1P00153
CL70Contig1P02432
LQ0AAB40YO13FM1_SCFP00001
CL3721Contig1P00603
CL6516Contig1P00304
LQ0ACA2YE17RM1_SCFP00011
CL6504Contig1P00001
CL2636Contig1P01137
LQ0AAB6YD10FM1_SCFP00556
CL4473Contig1P00150
CL895Contig1P00668
CL5525Contig1P00423
LQ0ADA21YP16RM1_SCFP00329
CL6687Contig1P00119
LQ0AAB44YM14FM1_SCFP00138
CL1283Contig1P00539
CL4061Contig1P00001
LQ0AAB99YF20FM1_SCFP00157
CL2730Contig1P00204
LQ0AAB32YJ22FM1_SCFP00523
LQ0AAB66YH01RM1_SCFP00208
LQ0AAB49YB14FM1_SCFP00441
CL182Contig2P01872
CL1165Contig1P01141
LQ0ADA13YF18RM1_SCFP00082
CL6044Contig1P00269
CL6657Contig1P00511
CL1350Contig1P00403
CL13Contig17P00073
LQ0AEA2YL03RM1_SCFP00235
CL7734Contig1P00118
LQ0AAB34YO17FM1_SCFP00444
CL5338Contig1P00415
LQ0AAB42YG12FM1_SCFP00013
CL2337Contig1P00253
CL4472Contig1P00283
CL5726Contig1P00283
LQ0AAA12YN24FM1_SCFP00234
LQ0AAA7YH03FM1_SCFP00007
LQ0AAB21YB08FM1_SCFP00460
LQ0ACA3YG18RM1_SCFP00103
CL6442Contig1P00002
LQ0AAB6YM01FM1_SCFP00041
CL523Contig3P01320
LQ0AAB7YC08FM1_SCFP00560
LQ0AAB8YJ17FM1_SCFP00020
CL6437Contig1P00364
CL5345Contig1P00884
CL3752Contig1P00229
CL1958Contig1P00694
CL7343Contig1P00180
CL6602Contig1P00344
CL701Contig1P00307
LQ0AAA12YK03FM1_SCFP00302
LQ0AAB23YF11FM1_SCFP00259
CL3230Contig1P00911
LQ0AAB3YM04FM1_SCFP00224
CL86Contig1P00805
CL2549Contig1P00350
CL3315Contig1P00018
CL4974Contig1P00602
LQ0AAB86YE09FM1_SCFP00240
CL663Contig1P00974
LQ0AAB70YN09FM1_SCFP00022
CL3279Contig1P00716
LQ0AAA18YG03FM1_SCFP00129
CL1285Contig1P01190
CL4162Contig1P00161
LQ0AAB12YI24FM1_SCFP00276
LQ0AAA16YA07FM1_SCFP00051
LQ0AAB56YP07FM1_SCFP00111
LQ0AAB4YF17FM1_SCFP00002
LQ0AAA19YI23FM1_SCFP00235
CL2926Contig1P00693
CL7037Contig1P00250
CL1296Contig1P00678
LQ0AAB71YG06RM1_SCFP00005
CL4587Contig1P00648
LQ0AAB28YP23FM1_SCFP00025
CL7241Contig1P00059
LQ0AAB31YH17FM1_SCFP00098
CL4900Contig1P00308
CL207Contig1P01129
CL6785Contig1P00428
LQ0ACA20YC15RM1_SCFP00194
CL6193Contig1P00031
LQ0AAB56YG11RM1_SCFP00245
LQ0AAB102YF21FM1_SCFP00350
LQ0AAB22YH03FM1_SCFP00259
LQ0AAB87YK06FM1_SCFP00405
CL570Contig1P00297
CL2762Contig1P00024
LQ0ACA2YH04RM1_SCFP00030
LQ0AAB99YB12FM1_SCFP00004
LQ0AAB60YE24FM1_SCFP00210
CL1Contig13P00866
CL7366Contig1P00001
CL6110Contig1P00473
CL18Contig4P00445
LQ0AAB18YG04FM1_SCFP00294
CL6844Contig1P00339
ESV-1-95P00103
LQ0AAB80YP13RM1_SCFP00113
CL426Contig1P01456
CL2128Contig1P00300
LQ0AAA15YM20FM1_SCFP00052
CL282Contig1P00866
CL5713Contig1P00931
CL2181Contig1P00298
LQ0AFA3YE09RM1_SCFP00041
CL780Contig2P00567
LQ0AAB9YL16FM1_SCFP00001
LQ0AAB36YB18FM1_SCFP00458
LQ0AAB41YP23FM1_SCFP00250
CL1822Contig1P00980
CL3915Contig1P01050
CL6871Contig1P00523
CL2687Contig1P00179
CL1661Contig1P00298
LQ0AAB72YA21FM1_SCFP00023
CL2027Contig1P00200
LQ0AAB12YJ16FM1_SCFP00160
LQ0AAB95YM24RM1_SCFP00268
LQ0AAB41YF06FM1_SCFP00043
CL5683Contig1P00861
LQ0AAB52YI13FM1_SCFP00109
LQ0AAB46YO13FM1_SCFP00447
LQ0ACA4YC24RM1_SCFP00384
LQ0ADA10YK23RM1_SCFP00200
LQ0AAA12YK24FM1_SCFP00018
CL6427Contig1P00397
CL252Contig2P02016
CL6219Contig1P00095
CL79Contig1P01326
CL1Contig50P00003
LQ0AAB79YK18FM1_SCFP00126
CL13Contig11P00237
CL5882Contig1P00022
LQ0AAB14YN23FM1_SCFP00432
LQ0AAB61YJ13FM1_SCFP00228
CL4868Contig1P00422
CL5029Contig1P00610
CL7343Contig1P00033
LQ0AAB92YA13FM1_SCFP00106
CL1336Contig1P00201
LQ0AAA10YI02FM1_SCFP00004
LQ0AEA4YI16RM1_SCFP00102
LQ0AFA3YK24RM1_SCFP00111
LQ0AAB76YN15RM1_SCF_LQP00335
LQ0AAB42YO03FM1_SCFP00272
LQ0AAB18YA19FM1_SCFP00076
CL6821Contig1P00027
LQ0AAB52YD17FM1_SCFP00183
LQ0AAB38YK04FM1_SCFP00014
LQ0AAB21YP05FM1_SCFP00047
LQ0AAB43YI23FM1_SCFP00527
LQ0AAB36YA07FM1_SCFP00044
CL1328Contig1P01244
CL5267Contig1P00067
LQ0AAB42YD18FM1_SCFP00260
LQ0AAB64YI13FM1_SCFP00165
LQ0AAB65YO12RM1_SCFP00040
LQ0AAB80YA19RM1_SCFP00135
LQ0AAB104YJ24RM1_SCFP00012
LQ0AAB94YF22RM1_SCFP00019
LQ0AAB11YK11FM1_SCFP00596
LQ0AAB45YC08FM1_SCFP00268
CL5994Contig1P00071
LQ0AAA17YL20FM1_SCFP00001
CL1293Contig1P01524
LQ0AAB38YA10FM1_SCFP00106
LQ0AAB13YA01FM1_SCFP00378
LQ0AAB14YN08FM1_SCFP00162
LQ0AAB63YE10RM1_SCFP00007
LQ0AAB25YG15FM1_SCFP00351
CL202Contig1P00794
CL6275Contig1P00442
LQ0AAA1YK21FM1_SCFP00027
CL5254Contig1P00102
CL529Contig1P01157
LQ0AAB1YL15FM1_SCFP00118
CL3448Contig1P00011
LQ0AAB84YI15RM1_SCFP00175
LQ0AAB36YI12FM1_SCFP00196
CL5726Contig1P00300
LQ0AAB39YM04FM1_SCFP00340
LQ0AAA16YH20FM1_SCFP00488
CL7229Contig1P00001
LQ0AAB45YP09FM1_SCFP00147
CL1694Contig1P01080
CL1198Contig1P01197
CL437Contig1P00755
LQ0ADA2YF03RM1_SCFP00205
CL386Contig1P00134
CL4187Contig1P00202
CL293Contig1P01776
LQ0ADA6YL14RM1_SCFP00001
CL4406Contig1P00506
CL1106Contig1P01160
LQ0AAB96YI11FM1_SCFP00010
LQ0AAB104YE19FM1_SCFP00001
LQ0AAB28YG08FM1_SCFP00300
LQ0AAB44YI13FM1_SCFP00024
CL4870Contig1P00407
CL6524Contig1P00089
CL3986Contig1P00113
CL3834Contig1P00017
CL7509Contig1P00238
LQ0AAB42YC01FM1_SCFP00149
LQ0AAB54YM17FM1_SCFP00001
CL69Contig2P01911
CL5864Contig1P00348
LQ0AAB69YO24FM1_SCFP00100
LQ0AAB88YG07FM1_SCFP00506
CL6764Contig1P00148
CL6888Contig1P00044
LQ0ADA6YB06RM1_SCFP00224
LQ0AAB82YI21FM1_SCFP00365
CL3775Contig1P00319
LQ0AAB25YI04FM1_SCFP00042
LQ0AAB54YI13RM1_SCFP00136
LQ0ADA19YI03RM1_SCFP00010
LQ0AAB33YG18FM1_SCFP00053
LQ0AAB40YG04FM1_SCFP00283
LQ0AAB4YK12FM1_SCFP00542
CL5347Contig1P00507
CL2270Contig1P00089
CL5977Contig1P00102
LQ0AAB12YD09FM1_SCFP00140
LQ0AAB27YH02FM1_SCFP00308
CL5688Contig1P00298
CL3509Contig1P00289
CL6634Contig1P00771
CL7231Contig1P00465
LQ0AAA21YH14FM1_SCFP00067
LQ0AAB32YI21FM1_SCFP00358
CL6052Contig1P00280
CL6429Contig1P00109
LQ0ACA22YI23RM1_SCFP00028
CL1038Contig2P00207
LQ0AAB65YD07FM1_SCFP00124
CL5542Contig1P00499
LQ0AAB100YL05RM1_SCFP00046
ESV-1-92P00087
LQ0AAB14YN08FM1_SCFP00148
CL958Contig1P00988
CL6181Contig1P00087
CL2305Contig1P01367
CL628Contig1P01431
CL788Contig1P00077
LQ0AAB27YJ16FM1_SCFP00341
LQ0AAB6YJ01FM1_SCFP00555
LQ0AAB43YA21FM1_SCFP00113
CL7670Contig1P00735
CL5870Contig1P00300
CL5385Contig1P00328
CL1402Contig1P00050
CL128Contig1P03305
CL952Contig1P00473
CL6936Contig1P00597
CL2464Contig1P00104
LQ0AAB47YK07FM1_SCFP00243
CL752Contig1P00610
CL1591Contig1P00639
LQ0AAB46YN23FM1_SCFP00496
CL2681Contig1P00924
LQ0ACA15YJ01RM1_SCFP00103
CL7654Contig1P00730
LQ0ACA24YE20RM1_SCFP00061
CL926Contig1P00509
CL654Contig1P00893
CL1917Contig1P00868
LQ0AAB10YC20FM1_SCFP00187
CL1765Contig1P00871
CL4736Contig1P00001
LQ0AAB43YE20FM1_SCFP00202
LQ0ACA26YI04RM1_SCFP00201
CL1466Contig1P00132
LQ0AAB7YC08FM1_SCFP00551
LQ0AAB66YG11RM1_SCFP00002
CL1098Contig1P00980
LQ0AAB93YJ18FM1_SCFP00094
CL7014Contig1P00323
CL6999Contig1P00038
LQ0AAB73YD21RM1_SCFP00214
LQ0AAB39YA08FM1_SCFP00022
CL6282Contig1P00157
LQ0ADA9YD10RM1_SCFP00021
LQ0AAB45YC19FM1_SCFP00209
LQ0AAB15YA14FM1_SCFP00241
LQ0AAB60YJ02RM1_SCFP00102
CL6586Contig1P00453
CL811Contig1P00731
CL5067Contig1P00251
LQ0AAB57YE05RM1_SCFP00290
CL998Contig1P01043
CL4222Contig1P00142
LQ0AAB10YM04FM1_SCFP00460
CL7733Contig1P00004
LQ0ACA18YN04RM1_SCFP00110
CL7364Contig1P00244
CL6698Contig1P00631
CL5324Contig1P00411
LQ0AAB71YC03RM1_SCFP00296
LQ0AAB99YB07RM1_SCFP00015
CL5407Contig1P00156
CL4856Contig1P00327
CL3824Contig1P00388
CL677Contig1P00208
LQ0AAB54YE20FM1_SCFP00382
LQ0AAB75YA13FM1_SCFP00049
LQ0AAB81YK07FM1_SCFP00055
LQ0AAB6YF04FM1_SCFP00080
CL2928Contig1P00235
LQ0AAA13YK20FM1_SCFP00083
CL1399Contig1P00766
LQ0AFA3YB18RM1_SCFP00382
LQ0ADA20YG12RM1_SCFP00246
LQ0AAB14YC17FM1_SCFP00351
LQ0AAB86YG15RM1_SCFP00331
LQ0AAB1YA06FM1_SCFP00250
CL2295Contig1P00763
CL7497Contig1P00648
CL3195Contig1P00720
CL3585Contig1P00687
CL7624Contig1P00006
CL6488Contig1P00170
CL2352Contig1P00632
CL416Contig1P00223
CL3449Contig1P00557
CL2822Contig1P00245
LQ0AAB47YJ09FM1_SCFP00406
LQ0AEA9YE01RM1_SCFP00331
LQ0AAB44YD13FM1_SCFP00018
LQ0AAB77YD18FM1_SCFP00377
LQ0AAB95YN03RM1_SCFP00249
LQ0AAB30YA16FM1_SCFP00184
LQ0AAB40YB16FM1_SCFP00030
LQ0AAB102YG04RM1_SCFP00150
LQ0AAB98YH02RM1_SCFP00211
CL4995Contig1P00361
LQ0AAB83YF24FM1_SCFP00021
CL5447Contig1P00746
CL1107Contig1P00370
CL3269Contig1P00099
CL3190Contig1P00407
CL3482Contig1P00195
CL2751Contig1P00316
CL6773Contig1P00617
LQ0ADA14YB14RM1_SCFP00030
CL1259Contig1P01013
CL4736Contig1P00604
LQ0AAB91YG03RM1_SCFP00047
CL539Contig1P01338
CL4464Contig1P00187
LQ0AFA4YH19RM1_SCFP00014
LQ0AAB39YC13FM1_SCFP00351
LQ0AFA6YC10RM1_SCFP00073
CL1525Contig1P00609
CL4803Contig1P00075
LQ0ACA14YG22RM1_SCFP00028
CL7589Contig1P00432
LQ0AAB94YF15FM1_SCFP00022
CL2083Contig1P00575
LQ0ADA12YO24RM1_SCFP00058
CL3226Contig1P00123
CL4222Contig1P00263
CL5327Contig1P00437
CL2505Contig1P00719
CL4936Contig1P00578
CL2582Contig1P00075
CL5077Contig1P00210
LQ0AAB43YB16FM1_SCFP00002
LQ0AAB34YB22FM1_SCFP00084
CL4544Contig1P00449
LQ0AAB86YN03FM1_SCFP00048
LQ0AAB99YI11RM1_SCFP00069
ESV-1-226P00518
CL631Contig1P00974
LQ0AFA8YL14RM1_SCFP00024
LQ0ACA3YP18RM1_SCFP00367
CL5800Contig1P00112
LQ0AAB5YM24FM1_SCFP00506
CL3249Contig1P00278
LQ0AAB2YE10FM1_SCFP00620
LQ0AAB63YB22FM1_SCFP00121
LQ0ADA2YM02RM1_SCFP00034
CL4406Contig1P00284
CL4190Contig1P00035
CL2600Contig1P00212
CL7087Contig1P00497
LQ0AAB72YK10FM1_SCFP00101
LQ0AAB48YO16FM1_SCFP00286
CL3536Contig1P00119
LQ0AAB73YA24RM1_SCFP00142
CL4083Contig1P00002
LQ0AAB34YO17FM1_SCFP00286
LQ0AAB79YP09FM1_SCFP00288
LQ0AEA11YI22RM1_SCFP00295
CL4060Contig1P00655
LQ0AAB15YD14FM1_SCFP00165
LQ0AAB10YI10FM1_SCFP00223
CL784Contig1P00863
CL6156Contig1P00361
CL3806Contig1P00253
CL5500Contig1P00318
LQ0AAB15YG15FM1_SCFP00259
LQ0ACA5YN06RM1_SCFP00470
CL2959Contig1P00384
LQ0ACA15YD21RM1_SCFP00291
LQ0ACA26YG01RM1_SCFP00005
LQ0AAB38YL16FM1_SCFP00306
LQ0AAB33YC13FM1_SCFP00364
LQ0AAB95YN03RM1_SCFP00183
LQ0ACA25YI04RM1_SCFP00404
LQ0AAB102YK08RM1_SCFP00274
CL5570Contig1P00073
CL101Contig6P00033
CL5731Contig1P00176
CL6960Contig1P00081
LQ0AAA10YM17FM1_SCFP00518
LQ0AFA6YA20RM1_SCFP00073
CL6282Contig1P00040
LQ0AAB103YN24RM1_SCFP00001
CL3772Contig1P00502
CL7624Contig1P00288
LQ0AAB13YI18FM1_SCFP00445
CL6422Contig1P00230
CL5526Contig1P00515
CL6449Contig1P00328
CL560Contig1P00895
LQ0AAB24YG07FM1_SCFP00010
LQ0AAB43YH18FM1_SCFP00396
LQ0AAA2YM06FM1_SCFP00071
LQ0AAB31YO03FM1_SCFP00029
CL4579Contig1P00139
CL7771Contig1P00765
LQ0AAB5YA17FM1_SCFP00235
CL7408Contig1P00005
CL3287Contig1P00051
LQ0AAB47YE20FM1_SCFP00121
CL2420Contig1P01086
CL5436Contig1P00249
LQ0AAB15YG03FM1_SCFP00353
CL3738Contig1P00238
CL741Contig1P00868
CL129Contig3P00690
CL1426Contig1P00062
CL1578Contig1P00045
CL390Contig2P00708
CL2940Contig1P00811
LQ0AAB58YB01RM1_SCFP00113
CL5062Contig1P00320
LQ0ADA17YP05RM1_SCFP00070
CL5880Contig1P00549
ESV-1-120P00189
CL6887Contig1P00578
LQ0AAB25YN10FM1_SCFP00279
LQ0AAB69YC05FM1_SCFP00169
LQ0AAA21YN11FM1_SCFP00442
LQ0AAB11YP04FM1_SCFP00487
LQ0AAB66YP21RM1_SCFP00067
CL216Contig1P00006
LQ0AAB100YJ16FM1_SCFP00193
LQ0AAB44YK24FM1_SCFP00461
LQ0AAB1YN17RM1_SCFP00004
CL5793Contig1P00005
LQ0AAB32YN14FM1_SCFP00545
LQ0AAB80YG09FM1_SCFP00394
LQ0AAB82YL16RM1_SCFP00029
CL4923Contig1P00214
CL4042Contig1P00957
LQ0ACA4YB20RM1_SCFP00011
LQ0AAB43YD10FM1_SCFP00115
CL7278Contig1P00154
CL5806Contig1P00098
CL4807Contig1P00608
LQ0AAA17YO09FM1_SCFP00423
CL2112Contig1P00189
LQ0AAB69YI14FM1_SCFP00023
LQ0AAB43YL13FM1_SCFP00133
LQ0AAB45YC19FM1_SCFP00099
CL6073Contig1P00056
LQ0AAB65YF12FM1_SCFP00058
LQ0AAB86YE07RM1_SCFP00212
LQ0AAB10YE19FM1_SCFP00068
CL1059Contig1P00177
LQ0AAB102YP21FM1_SCFP00180
LQ0AFA3YG14RM1_SCFP00208
CL6100Contig1P00642
LQ0AAB80YC06FM1_SCFP00097
LQ0AAB46YI09FM1_SCFP00156
CL4371Contig1P00479
LQ0AEA2YA02RM1_SCFP00321
CL4725Contig1P00181
CL4779Contig1P00393
LQ0AAB87YJ09FM1_SCFP00501
LQ0ACA15YL06RM1_SCFP00156
CL2949Contig1P00272
CL3735Contig1P00502
CL22Contig1P01426
CL3899Contig1P00680
LQ0AAB61YB22FM1_SCFP00343
CL7263Contig1P00244
CL1257Contig1P00301
CL961Contig1P01008
LQ0AAB17YM20FM1_SCFP00028
LQ0AFA8YC14RM1_SCFP00331
CL2775Contig1P00380
LQ0ACA25YG19RM1_SCFP00084
LQ0AAB67YM09RM1_SCFP00087
LQ0AAB17YG05FM1_SCFP00366
LQ0AAB74YC22RM1_SCFP00279
CL1Contig39P00279
LQ0ADA1YP05RM1_SCFP00442
CL4258Contig1P00008
CL5900Contig1P00024
LQ0AAB99YG02FM1_SCFP00122
LQ0AAB38YM15FM1_SCFP00385
LQ0AAB37YC20FM1_SCFP00413
CL5500Contig1P00060
CL7440Contig1P00211
LQ0ACA23YE03RM1_SCFP00130
CL2133Contig1P00235
LQ0AAB45YE16FM1_SCFP00140
CL1891Contig1P00011
CL3737Contig1P00755
LQ0AAB76YB18FM1_SCFP00491
LQ0AAB45YD23FM1_SCFP00308
CL930Contig1P02011
LQ0AAA9YM19FM1_SCFP00244
LQ0AAB28YD23FM1_SCFP00334
CL1039Contig1P01403
CL4372Contig1P00151
LQ0AAB4YL05FM1_SCFP00618
CL669Contig1P00525
CL1872Contig2P01086
CL6775Contig1P00460
CL4188Contig1P00323
LQ0ADA19YB22RM1_SCFP00116
LQ0ACA19YE22RM1_SCFP00091
CL3495Contig1P00905
CL100Contig1P00535
CL3503Contig1P00001
CL7000Contig1P00121
CL1413Contig1P01168
LQ0ADA17YJ21RM1_SCFP00250
CL1092Contig1P00551
CL2797Contig1P00356
LQ0AAA22YG23FM1_SCFP00246
LQ0AAB4YJ10FM1_SCFP00172
LQ0AFA2YB22RM1_SCFP00052
LQ0AAB97YO19RM1_SCFP00190
LQ0AAA2YJ04RM1_SCFP00069
LQ0AAB1YG18RM1_SCFP00079
LQ0AAB104YE21RM1_SCFP00005
CL22Contig1P01948
LQ0AAB22YI12FM1_SCFP00250
LQ0ADA18YG06RM1_SCFP00018
CL376Contig2P00014
CL3519Contig1P00474
CL7561Contig1P00082
CL2086Contig1P00794
CL3818Contig1P00039
LQ0AAB54YF24FM1_SCFP00024
CL7613Contig1P00335
LQ0AAB66YD20FM1_SCFP00001
CL642Contig1P00585
LQ0AAB66YJ13FM1_SCFP00001
ESV-1-95P00150
CL204Contig1P00479
LQ0AAB70YO18RM1_SCFP00037
CL3070Contig1P00799
LQ0AAB47YD04FM1_SCFP00327
CL7328Contig1P00610
CL5942Contig1P00442
LQ0AAB90YH18RM1_SCFP00181
LQ0AAB97YC21FM1_SCFP00136
CL4232Contig1P00496
CL2346Contig1P00296
CL1984Contig1P01471
CL693Contig1P01182
CL8Contig10P00541
CL7360Contig1P00326
CL5256Contig1P00134
CL7094Contig1P00659
LQ0AAB92YN13FM1_SCFP00256
LQ0AEA3YD05RM1_SCFP00180
CL2911Contig1P01466
LQ0AAB65YG13FM1_SCFP00125
CL2736Contig1P00022
LQ0AAB3YO01FM1_SCFP00001
CL6331Contig1P00075
CL1050Contig1P01166
LQ0AAB33YF12FM1_SCFP00506
LQ0AAB35YD11FM1_SCFP00171
CL7115Contig1P00555
LQ0ACA14YF06RM1_SCFP00403
LQ0AAA9YO01FM1_SCFP00209
CL3Contig5P00676
LQ0AAB81YD15RM1_SCFP00159
CL2268Contig1P00655
LQ0AAB2YL04FM1_SCFP00035
LQ0AAB61YM01FM1_SCFP00029
LQ0AAA10YI06FM1_SCFP00092
LQ0AFA3YK17RM1_SCFP00060
CL1088Contig1P01003
CL6939Contig1P00184
CL1689Contig1P01058
CL27Contig1P00001
LQ0AAB24YL13FM1_SCFP00368
LQ0AAB27YI17FM1_SCFP00012
LQ0AAB95YF23FM1_SCFP00136
LQ0AAB30YN06FM1_SCFP00287
CL1Contig52P01614
CL2933Contig1P00815
CL1225Contig1P00949
LQ0AAB44YF16FM1_SCFP00019
CL2794Contig1P00167
CL3891Contig1P00099
CL163Contig1P02106
CL6802Contig1P00838
LQ0AAB52YM09RM1_SCFP00052
CL2610Contig1P00337
CL4000Contig1P00198
CL679Contig1P02125
CL5778Contig1P00211
CL2323Contig1P00868
CL947Contig1P01171
CL292Contig1P01829
LQ0ACA8YG08RM1_SCFP00093
LQ0AAB54YH14FM1_SCFP00068
CL4046Contig1P00524
LQ0AAB75YE17FM1_SCFP00125
LQ0AAB42YH09FM1_SCFP00029
LQ0AAB48YH14FM1_SCFP00281
LQ0ADA4YB24RM1_SCFP00308
CL683Contig1P01570
CL7718Contig1P00809
CL5171Contig1P00034
LQ0AAB39YC13FM1_SCFP00425
CL789Contig1P00335
LQ0AAB58YA20RM1_SCFP00068
LQ0ADA6YL14RM1_SCFP00149
LQ0AAB89YD17FM1_SCFP00313
CL155Contig2P00660
CL5575Contig1P00971
LQ0AAB65YF24FM1_SCFP00185
LQ0AAA2YO19FM1_SCFP00166
CL1508Contig1P00127
CL135Contig2P01077
LQ0AAB4YJ14FM1_SCFP00428
CL1Contig52P01494
LQ0AAB93YK22FM1_SCFP00447
LQ0AAB96YM21RM1_SCFP00104
CL6345Contig1P00032
CL3655Contig1P00105
LQ0AAB54YN17FM1_SCFP00025
LQ0ADA12YF01RM1_SCFP00001
CL301Contig1P01424
LQ0ADA12YD19RM1_SCFP00134
LQ0AAB54YB23RM1_SCFP00039
CL1Contig32P00577
LQ0AEA6YF02RM1_SCFP00028
CL6043Contig1P00232
LQ0AAB9YL05FM1_SCFP00514
CL2802Contig1P00431
LQ0AAB25YD24FM1_SCFP00105
CL325Contig1P01368
LQ0AAA2YF17FM1_SCFP00470
CL986Contig1P01844
LQ0AAB26YM03FM1_SCFP00368
LQ0AAB25YF08FM1_SCFP00552
CL6099Contig1P00152
LQ0AAB90YK01FM1_SCFP00483
LQ0AAB97YK10FM1_SCFP00089
CL4472Contig1P00465
CL5142Contig1P00194
CL1774Contig1P00107
LQ0AAB7YA15FM1_SCFP00013
CL6845Contig1P00594
CL1366Contig1P01177
CL3829Contig1P00326
LQ0AFA7YF11RM1_SCFP00253
LQ0AAB10YE07FM1_SCFP00523
CL8Contig1P01425
CL6888Contig1P00032
LQ0ACA12YK15RM1_SCFP00110
LQ0AAB52YO06FM1_SCFP00009
CL2909Contig1P00698
LQ0AFA6YM10RM1_SCFP00228
LQ0AAB12YJ08FM1_SCFP00440
CL2494Contig1P00229
LQ0AAA6YC13FM1_SCFP00323
CL2218Contig1P00537
CL7613Contig1P00325
CL13Contig4P01013
LQ0AAB56YL16RM1_SCFP00209
CL4388Contig1P00651
CL3146Contig1P00621
LQ0AAB35YM01FM1_SCFP00317
LQ0AAB61YA05FM1_SCFP00482
CL1930Contig1P00875
CL3332Contig1P00102
LQ0AAB96YI11FM1_SCFP00001
LQ0AFA1YE01RM1_SCFP00064
CL3077Contig1P00761
LQ0AAB7YP02FM1_SCFP00447
CL6899Contig1P00558
LQ0AAB37YD10FM1_SCFP00168
LQ0AAB77YJ07RM1_SCFP00026
LQ0AAA4YE09FM1_SCFP00208
LQ0AAB5YD08FM1_SCFP00067
CL4900Contig1P00218
CL5177Contig1P00182
CL257Contig1P02219
LQ0ACA4YA03RM1_SCFP00097
CL1076Contig1P00033
LQ0AAB14YP11FM1_SCFP00078
CL5081Contig1P00538
CL7037Contig1P00444
CL4366Contig1P00344
CL5464Contig1P00440
LQ0AAA9YP20FM1_SCFP00194
LQ0AAB96YO15FM1_SCFP00030
CL5811Contig1P00017
LQ0AAB1YG07FM1_SCFP00009
CL5785Contig1P00001
CL1660Contig1P00967
LQ0AAB9YM21FM1_SCFP00513
LQ0AAB101YL21FM1_SCFP00081
LQ0AAB68YB03FM1_SCFP00150
LQ0AAA5YK20FM1_SCFP00539
LQ0AAB46YE09FM1_SCFP00039
CL4810Contig1P00129
CL1045Contig1P01106
CL1057Contig2P00140
CL7259Contig1P00403
LQ0AAB36YK06FM1_SCFP00081
LQ0AAB26YE13FM1_SCFP00007
LQ0AAB43YI22FM1_SCFP00355
LQ0AAB31YE11FM1_SCFP00246
CL3813Contig1P00335
CL1125Contig1P00028
LQ0AAB3YO23FM1_SCFP00028
CL1267Contig1P00582
CL1405Contig1P01346
CL4224Contig1P00517
CL5623Contig1P00441
sctg1_343-77500-77999-WP00096
LQ0AAA17YF14FM1_SCFP00249
LQ0AEA6YE11RM1_SCFP00050
LQ0AAB79YK07RM1_SCFP00368
CL1484Contig1P00496
CL6358Contig1P00984
LQ0AAA7YP23FM1_SCFP00501
CL1933Contig1P01310
CL1223Contig1P00074
LQ0AAB89YK10FM1_SCFP00378
CL5352Contig1P00190
LQ0AAB23YM07FM1_SCFP00515
CL886Contig1P01374
LQ0AAB81YE23RM1_SCFP00261
CL339Contig1P00783
LQ0ACA23YC22RM1_SCFP00061
CL6818Contig1P00298
CL2667Contig1P01194
LQ0AAB56YI05RM1_SCFP00125
CL4909Contig1P00330
CL2335Contig1P00208
CL3Contig2P01583
LQ0AAB104YO15FM1_SCFP00344
LQ0AAB97YF23RM1_SCFP00260
CL5224Contig1P00209
LQ0ADA18YG06RM1_SCFP00030
CL6021Contig1P00274
CL4758Contig1P00447
LQ0AAB14YM03FM1_SCFP00402
LQ0AAB21YE13FM1_SCFP00419
LQ0AAB31YK23FM1_SCFP00344
LQ0AAB5YO08FM1_SCFP00348
LQ0AAB103YN21FM1_SCFP00013
CL6798Contig1P00235
CL1145Contig1P00408
LQ0AAB73YM04FM1_SCFP00074
LQ0AAB45YO10FM1_SCFP00120
LQ0AAB42YG12FM1_SCFP00118
LQ0AAB88YE24FM1_SCFP00453
LQ0AAB94YB13RM1_SCFP00098
CL2219Contig1P00164
LQ0AAB75YF13RM1_SCFP00017
LQ0AAB81YE19RM1_SCFP00278
LQ0AAB67YP24RM1_SCFP00057
LQ0AAB89YD17FM1_SCFP00374
LQ0ACA21YD07RM1_SCFP00444
CL489Contig1P01137
CL3219Contig1P00902
LQ0AAB27YK14FM1_SCFP00391
CL1524Contig1P01550
CL5558Contig1P00033
CL5097Contig1P00240
CL4847Contig1P00127
CL5097Contig1P00221
LQ0ADA2YF03RM1_SCFP00204
CL936Contig1P00502
CL3712Contig1P00210
LQ0AAB11YG02FM1_SCFP00525
CL1671Contig1P00031
CL2594Contig1P01039
CL384Contig1P00402
LQ0AAB9YK12FM1_SCFP00054
LQ0AAB18YC16FM1_SCFP00064
CL214Contig1P01362
LQ0AAB3YK08FM1_SCFP00120
CL1372Contig1P00518
LQ0AAB103YK04RM1_SCFP00027
LQ0AAB8YL01FM1_SCFP00351
CL5860Contig1P00042
LQ0AAB22YE18FM1_SCFP00463
LQ0AAB33YD19FM1_SCFP00393
CL766Contig1P01405
LQ0AAB68YA24RM1_SCFP00196
CL13Contig10P00323
CL7101Contig1P00316
CL7119Contig1P00439
LQ0AAB6YN05FM1_SCFP00359
CL1Contig27P01114
LQ0AAB94YF22RM1_SCFP00036
ESV-1-102P00038
CL86Contig1P01448
LQ0AAB101YF09RM1_SCFP00045
LQ0AAB100YF24FM1_SCFP00267
CL5386Contig1P00467
CL4700Contig1P00517
LQ0AAB101YI07FM1_SCFP00016
LQ0AAB70YO18RM1_SCFP00030
LQ0ACA22YO14RM1_SCFP00200
CL6774Contig1P00393
CL1975Contig1P00621
LQ0ADA3YM21RM1_SCFP00027
LQ0AAB97YN16RM1_SCFP00008
LQ0AAB41YA12FM1_SCFP00281
CL3014Contig1P00087
CL1454Contig2P00447
CL214Contig1P00577
LQ0AAB22YL22FM1_SCFP00126
CL6770Contig1P00433
CL4513Contig1P00584
CL4812Contig1P00046
CL4Contig2P01300
LQ0AAB83YK16FM1_SCFP00365
LQ0AAB13YJ08FM1_SCFP00236
CL6818Contig1P00281
LQ0AFA1YM24RM1_SCFP00124
LQ0AAB38YL16FM1_SCFP00282
CL5937Contig1P00086
CL1082Contig1P00855
CL3361Contig1P00332
LQ0ACA26YA05RM1_SCFP00082
LQ0AAB98YF14FM1_SCFP00001
LQ0AAB24YL06FM1_SCFP00225
LQ0AAB84YD14RM1_SCFP00106
CL2918Contig1P00380
CL7159Contig1P00251
LQ0AAB80YE22RM1_SCFP00161
LQ0ADA4YK05RM1_SCFP00176
CL1045Contig1P01557
CL6682Contig1P00262
CL3994Contig1P00309
CL13Contig15P00698
LQ0AAB43YG13FM1_SCFP00315
CL4443Contig1P00567
LQ0AAB63YG11FM1_SCFP00255
CL636Contig1P00573
CL3346Contig1P00212
CL4290Contig1P00776
LQ0AAB1YP03FM1_SCFP00532
LQ0ADA3YM07RM1_SCFP00385
CL3834Contig1P00021
LQ0AAB68YC16RM1_SCFP00279
CL4073Contig1P00041
LQ0AAB42YC01FM1_SCFP00059
LQ0AAA18YG07FM1_SCFP00177
CL7181Contig1P00516
LQ0AAB27YO14FM1_SCFP00263
LQ0AAB9YD09FM1_SCFP00456
LQ0ACA16YJ12RM1_SCFP00363
CL4911Contig1P00364
CL3798Contig1P00288
CL3404Contig1P00427
LQ0AAB10YB14FM1_SCFP00012
LQ0AAB12YL04FM1_SCFP00278
LQ0AAB56YA23FM1_SCFP00151
CL1097Contig1P00131
CL3685Contig1P00047
CL1443Contig1P01257
LQ0ADA1YO10RM1_SCFP00050
LQ0AAB15YD14FM1_SCFP00040
LQ0AAB55YK13FM1_SCF_LQP00009
LQ0AAB48YL14FM1_SCFP00165
LQ0AAA11YC06FM1_SCFP00189
CL141Contig1P00895
LQ0AAB75YK03FM1_SCFP00040
LQ0AAB48YH06FM1_SCFP00513
LQ0AAB80YA23FM1_SCF_LQP00179
LQ0AAB9YJ18FM1_SCFP00143
CL689Contig1P02176
LQ0AAB69YJ12FM1_SCFP00155
LQ0AAB22YM20FM1_SCFP00042
LQ0AAB104YF18FM1_SCFP00023
CL3769Contig1P00463
CL381Contig1P00635
LQ0ABA2YF13FM1_SCFP00059
CL660Contig1P00258
CL1457Contig1P01183
LQ0AAB46YO02FM1_SCFP00283
CL121Contig1P00394
LQ0AEA6YB06RM1_SCFP00010
CL5936Contig1P00274
LQ0AAB87YL20RM1_SCFP00385
CL1454Contig1P01178
CL1139Contig1P00624
LQ0AAB88YE24FM1_SCFP00336
CL833Contig1P00265
CL1507Contig1P01723
LQ0AAB88YG07FM1_SCFP00040
LQ0AAB27YO13FM1_SCFP00042
LQ0AAB33YC02FM1_SCFP00130
LQ0AAB87YJ02RM1_SCFP00016
LQ0AAB82YN04FM1_SCFP00001
CL5217Contig1P00427
CL132Contig1P01013
LQ0ACA12YD11RM1_SCFP00011
LQ0AAB69YO06FM1_SCFP00073
CL6917Contig1P00386
LQ0AAB50YA04FM1_SCFP00419
CL1732Contig1P00559
LQ0AAB75YA11FM1_SCFP00121
LQ0AFA7YC01RM1_SCFP00021
LQ0AAB72YH10FM1_SCFP00489
CL1999Contig1P00001
CL6427Contig1P00484
LQ0AAB24YJ19FM1_SCFP00359
LQ0AAB37YL10FM1_SCFP00239
LQ0AAB18YC04FM1_SCFP00184
CL1724Contig1P00037
CL7692Contig1P00525
CL3355Contig1P00801
LQ0AAB46YE20FM1_SCFP00219
LQ0AAB37YI05FM1_SCFP00340
LQ0AAB90YM14FM1_SCFP00243
LQ0AAB99YG02RM1_SCFP00077
CL437Contig2P01073
CL792Contig1P02305
CL5644Contig1P00482
CL1216Contig1P00294
CL3010Contig1P00601
CL5457Contig1P00014
LQ0AAB48YH14FM1_SCFP00457
CL5745Contig1P00051
CL5785Contig1P00009
LQ0ADA4YA14RM1_SCFP00365
LQ0AAA2YM22RM1_SCFP00053
LQ0AAB46YA02FM1_SCFP00297
LQ0AAA2YG24RM1_SCFP00001
LQ0AAB4YJ04FM1_SCFP00339
LQ0AAB13YK18FM1_SCFP00382
CL3947Contig1P00509
LQ0AAB42YK16FM1_SCFP00018
CL4326Contig1P00469
CL195Contig2P00742
LQ0AAB85YP03RM1_SCFP00007
CL2049Contig1P00701
CL2846Contig1P00314
CL3997Contig1P00239
CL2558Contig1P00656
CL605Contig1P01369
CL4770Contig1P00285
CL6661Contig1P00778
LQ0AAB8YF08FM1_SCFP00249
LQ0AAB1YP18RM1_SCFP00242
LQ0AAB44YL07FM1_SCFP00162
CL5826Contig1P00599
CL104Contig1P01366
LQ0AAB24YI05FM1_SCFP00201
CL1093Contig1P01101
LQ0AAB21YC18FM1_SCFP00514
CL265Contig1P00895
LQ0AAB44YA13FM1_SCFP00210
CL1109Contig1P00231
CL3698Contig1P00110
LQ0AAB61YO24FM1_SCFP00142
CL2194Contig1P00237
LQ0ADA21YD20RM1_SCFP00087
CL4977Contig1P00008
CL71Contig1P01445
CL3302Contig1P00116
CL6242Contig1P00350
CL4687Contig1P00602
LQ0AAB79YK15RM1_SCFP00281
CL3076Contig1P00061
CL7278Contig1P00425
LQ0AAB35YD11FM1_SCFP00538
LQ0ACA22YP16RM1_SCFP00341
CL3874Contig1P00145
CL4079Contig1P00442
LQ0AAB72YK19FM1_SCFP00234
CL3436Contig1P00262
LQ0AAB43YN20FM1_SCFP00076
LQ0ADA3YJ12RM1_SCFP00040
LQ0AAB50YL09FM1_SCFP00091
LQ0AAA17YD12FM1_SCFP00033
CL145Contig1P01495
LQ0AAA15YH22FM1_SCFP00553
LQ0AAB28YO22FM1_SCFP00344
CL6841Contig1P00047
CL7577Contig1P00132
LQ0AAB29YN12FM1_SCFP00259
CL5728Contig1P00776
CL1796Contig1P00650
CL3792Contig1P00136
CL7Contig3P01092
LQ0AAB4YI16FM1_SCFP00008
LQ0AAB52YL22FM1_SCFP00284
LQ0AAB22YP20FM1_SCFP00004
LQ0AAB14YL14FM1_SCFP00044
LQ0AAB81YG12FM1_SCFP00428
CL4213Contig1P00432
LQ0AAB29YO22FM1_SCFP00121
LQ0AAA2YN15FM1_SCFP00263
CL321Contig1P02004
LQ0AAB82YP22FM1_SCFP00437
CL3697Contig1P00061
CL1951Contig1P00618
LQ0AAB7YH21FM1_SCFP00225
LQ0AAB72YD08FM1_SCFP00182
CL248Contig2P01834
CL1387Contig1P01437
CL5112Contig1P00032
CL6839Contig1P00392
LQ0AAA2YE05FM1_SCFP00093
CL935Contig1P00293
CL3423Contig1P01093
LQ0AAB80YE22RM1_SCFP00376
CL2057Contig1P00302
LQ0AAB37YL12FM1_SCFP00224
LQ0AAB16YH21FM3_SCFP00039
LQ0AAB33YK16FM1_SCFP00010
LQ0AAB24YM02FM1_SCFP00001
CL1604Contig1P00005
LQ0AEA4YK19RM1_SCFP00147
CL5771Contig1P00523
CL7280Contig1P00108
LQ0AAB22YN06FM1_SCFP00058
LQ0AAB57YM20RM1_SCFP00019
CL3021Contig1P00252
LQ0AAB58YH09RM1_SCFP00041
CL6597Contig1P00040
CL7198Contig1P00674
LQ0AAB66YH12RM1_SCFP00001
LQ0AEA9YC03RM1_SCFP00276
CL1974Contig1P00374
LQ0AAA4YL15FM1_SCFP00257
CL2292Contig1P00790
LQ0AAA8YC08FM1_SCFP00129
LQ0AAB9YN08FM1_SCFP00165
CL4121Contig1P00092
LQ0AAB15YG01FM1_SCFP00532
LQ0AAB47YC16FM1_SCFP00495
CL6971Contig1P00166
LQ0AAB86YG12FM1_SCFP00463
CL639Contig1P01947
CL1Contig30P01058
CL7233Contig1P00189
LQ0AAB40YI08FM1_SCFP00117
CL7292Contig1P00231
LQ0ACA22YP08RM1_SCFP00070
LQ0AAB63YA22FM1_SCFP00378
CL6353Contig1P00016
CL2071Contig1P00671
LQ0AAB6YO17FM1_SCFP00342
CL1680Contig1P00833
LQ0AAB69YO06FM1_SCFP00049
LQ0AAB94YL23RM1_SCFP00155
LQ0AAB93YP02FM1_SCFP00139
LQ0AFA3YM22RM1_SCFP00056
CL6516Contig1P00413
LQ0AAB104YF12FM1_SCFP00225
CL4857Contig1P00371
CL5542Contig1P00026
LQ0AAA10YC19FM1_SCFP00517
CL686Contig1P01107
LQ0AAB22YL02FM1_SCFP00547
CL1564Contig1P01188
CL3103Contig1P00136
CL1453Contig1P00536
CL7537Contig1P00040
CL1212Contig1P00025
CL1876Contig1P00838
CL1778Contig1P00726
CL4568Contig1P00486
CL4908Contig1P00386
LQ0AAB86YP16FM1_SCFP00529
LQ0AAB92YD16FM1_SCFP00005
CL3301Contig1P00074
LQ0AAB73YN23FM1_SCFP00067
LQ0AAB85YP16FM1_SCFP00177
LQ0AAB61YC18FM1_SCFP00027
CL105Contig1P01799
LQ0AAA2YE13FM1_SCFP00278
LQ0AAB48YM24FM1_SCFP00210
CL7353Contig1P00122
LQ0AAB8YL16FM1_SCFP00564
CL805Contig1P00554
LQ0AAB35YD06FM1_SCFP00101
LQ0AFA6YD18RM1_SCFP00004
LQ0AAB40YI08FM1_SCFP00439
LQ0AAB1YO02RM1_SCFP00016
CL4935Contig1P00219
LQ0AAA13YK08FM1_SCFP00068
CL5109Contig1P00502
CL4693Contig1P00005
CL3077Contig1P00658
LQ0AAB32YI17FM1_SCFP00436
CL2073Contig1P00442
CL4285Contig1P00456
LQ0AAA12YN16FM1_SCFP00515
LQ0AAB3YG10FM1_SCFP00446
CL3960Contig1P00610
LQ0AAB11YN19FM1_SCFP00104
LQ0AAB81YP03FM1_SCFP00232
CL2142Contig1P00226
LQ0AAB83YI15FM1_SCFP00173
LQ0AFA8YO11RM1_SCFP00144
CL6536Contig1P00863
LQ0AAB24YD19FM1_SCFP00041
LQ0AAA5YD05FM1_SCFP00150
CL5279Contig1P00320
LQ0AAB21YO16FM1_SCFP00288
CL7696Contig1P00855
CL3536Contig1P00509
LQ0AAB9YD22FM1_SCFP00267
CL1099Contig1P01658
LQ0AAB61YH17FM1_SCFP00434
LQ0AAA21YI15FM1_SCFP00103
CL6807Contig1P00242
ESV-1-168P00372
CL2055Contig1P00710
LQ0AAB43YM13FM1_SCFP00109
CL13Contig15P00663
CL1983Contig1P00474
CL16Contig1P00680
CL3649Contig1P00244
CL122Contig7P00190
LQ0AAB37YM16FM1_SCFP00332
CL5641Contig1P00769
LQ0AAB67YA13FM1_SCFP00059
LQ0AAB59YJ13FM1_SCFP00259
ESV-1-92P00094
LQ0AAB48YA01FM1_SCFP00008
CL1Contig23P00566
LQ0AAB79YJ20FM1_SCFP00455
LQ0AAB28YB16FM1_SCFP00282
CL3058Contig1P00275
CL7539Contig1P00517
LQ0AAB54YI18FM1_SCFP00304
CL1667Contig1P00007
CL470Contig1P00488
LQ0AEA1YH04FM1_SCFP00001
LQ0AEA11YH03RM1_SCFP00034
CL1010Contig1P01640
LQ0AGA1YD19RM1_SCFP00089
LQ0AAB43YB11FM1_SCFP00024
CL4151Contig1P00413
CL2Contig4P00905
CL7802Contig1P00032
CL1Contig49P01128
CL1813Contig1P00674
CL5277Contig1P00555
LQ0AAB36YK06FM1_SCFP00388
CL7588Contig1P00301
CL7063Contig1P00558
CL6746Contig1P00604
LQ0AAB47YD21FM1_SCFP00005
CL7580Contig1P00210
CL1412Contig1P00034
LQ0AAB89YB21FM1_SCFP00538
CL4Contig4P01401
LQ0AAB18YC11FM1_SCFP00075
CL6706Contig1P00052
LQ0AAB39YC02FM1_SCFP00366
LQ0AAB16YE14FM3_SCFP00377
LQ0AAB45YA08FM1_SCFP00286
CL685Contig1P01627
CL5828Contig1P00548
CL5452Contig1P00181
CL3430Contig1P00073
CL2446Contig1P00024
CL3934Contig1P00328
CL4046Contig1P00060
LQ0AAB27YP23FM1_SCFP00451
LQ0AAB31YJ07FM1_SCFP00151
CL3903Contig1P00001
CL3586Contig1P00202
LQ0AFA1YD17RM1_SCFP00068
CL3037Contig1P00710
CL3013Contig1P01285
CL603Contig1P01224
LQ0AAB33YG21FM1_SCFP00362
CL2610Contig1P00155
CL5138Contig1P00424
LQ0AAB41YF07FM1_SCFP00151
LQ0AAB96YJ22FM1_SCFP00112
CL2258Contig1P00898
LQ0AFA5YN14RM1_SCFP00068
CL1292Contig1P00605
LQ0AAA12YK01FM1_SCFP00229
CL2698Contig1P00426
LQ0AAB23YA02FM1_SCFP00618
CL13Contig9P00345
LQ0AAB47YD21FM1_SCFP00001
LQ0AAB28YF12FM1_SCFP00216
ESV-1-219P00103
CL4257Contig1P00083
LQ0AAB65YF20RM1_SCFP00370
CL7123Contig1P00005
CL4363Contig1P00437
CL2272Contig1P01123
CL639Contig1P02188
LQ0AEA9YJ16RM1_SCFP00369
LQ0AAB29YH23FM1_SCFP00225
CL2728Contig1P00411
CL3594Contig1P00657
LQ0AAB28YM18FM1_SCFP00188
LQ0AAB56YG12RM1_SCFP00001
CL4530Contig1P00334
LQ0AAB27YO14FM1_SCFP00220
CL3898Contig1P00121
LQ0AAB81YO10FM1_SCFP00146
CL2774Contig1P00577
LQ0AAB37YL20FM1_SCFP00513
LQ0AAB63YO18FM1_SCFP00016
LQ0AAB52YF12RM1_SCFP00092
LQ0AAB3YI01FM1_SCFP00012
CL7663Contig1P00601
LQ0AAB41YH14FM1_SCFP00145
CL982Contig1P00536
LQ0AAB50YM20FM1_SCFP00319
CL933Contig1P00660
CL6668Contig1P00829
LQ0AAB50YC04FM1_SCFP00242
CL2186Contig1P00793
LQ0AEA4YG22RM1_SCFP00063
LQ0AAB48YF11FM1_SCFP00020
CL1428Contig1P00154
CL6792Contig1P00069
LQ0ADA16YK05RM1_SCFP00240
CL5919Contig1P00067
CL5375Contig1P00347
LQ0AAB17YO04FM1_SCFP00346
CL6330Contig1P00021
CL4105Contig1P00334
LQ0AAB102YH20FM1_SCFP00078
LQ0AAB75YA17RM1_SCFP00189
LQ0AEA5YD16RM1_SCFP00046
LQ0AAB81YN18FM1_SCFP00001
CL2914Contig1P00374
LQ0AFA8YL14RM1_SCFP00016
LQ0AAA2YG24RM1_SCFP00422
CL627Contig1P00506
LQ0AAB35YF01FM1_SCFP00441
CL4530Contig1P00308
CL3059Contig1P00516
LQ0AAB35YJ22FM1_SCFP00167
CL1375Contig1P00251
CL2680Contig1P00333
CL4234Contig1P00214
LQ0AAB6YP12FM1_SCFP00449
CL2537Contig1P00505
CL6377Contig1P00421
CL539Contig1P01654
[truncated: 328,630 more chars]
