# Supplementary material for: Microarray estimation of genomic inter-strain variability in the genus Ectocarpus (Phaeophyceae)
Source: BMC Mol Biol. 2011 Jan 13;12:2. doi: 10.1186/1471-2199-12-2 (PMC3027116; doi:10.1186/1471-2199-12-2)
Supplement: Additional file 1 — List of probes with absolute log2-ratios > 0.5 and > 1 for all examined strains of E. siliculosus. [file 1471-2199-12-2-S1.ZIP › Lists_of_variable_probes/log2-ratio_less_than_1/strain2_variable_1.txt]

CL7617Contig1P00442
LQ0AAA19YJ06FM1_SCFP00018
CL4569Contig1P00263
LQ0AAA12YL16FM1_SCFP00640
LQ0AAB104YG07RM1_SCFP00221
LQ0AAB64YP17RM1_SCFP00004
ESV-1-52P00148
LQ0AAB104YG07RM1_SCFP00096
LQ0AAB13YG05FM1_SCFP00083
LQ0AAB101YF09RM1_SCFP00067
CL3212Contig1P00016
ESV-1-52P00136
CL1274Contig1P00792
LQ0AAB7YH19FM1_SCFP00332
ESV-1-192P01517
CL7617Contig1P00543
CL7723Contig1P00244
LQ0ACA24YA24RM1_SCFP00118
LQ0AAB23YK23FM1_SCFP00048
CL5861Contig1P00458
CL1804Contig1P01363
CL4569Contig1P00316
ESV-1-79P00197
LQ0AAB35YJ15FM1_SCFP00192
CL5923Contig1P00017
ESV-1-52P00140
CL4725Contig1P00194
CL4725Contig1P00073
CL5975Contig1P00276
CL4547Contig1P00647
LQ0AAB37YO04FM1_SCFP00310
LQ0AAB17YD02FM1_SCFP00191
LQ0AAB58YK05FM1_SCFP00003
LQ0AAB18YK01FM1_SCFP00242
LQ0ACA24YA24RM1_SCFP00359
CL4569Contig1P00542
CL5165Contig1P00824
LQ0AAB64YP17RM1_SCFP00078
ESV-1-120P00362
CL4232Contig1P00251
ESV-1-52P00132
LQ0AAB27YJ18FM1_SCFP00364
LQ0AAB104YG07RM1_SCFP00219
ESV-1-15P00093
LQ0AAB58YK05FM1_SCFP00008
LQ0AAB64YP17RM1_SCFP00090
ESV-1-226P00642
CL6776Contig1P00108
CL2302Contig1P01416
LQ0AAB58YK05FM1_SCFP00013
LQ0AAB34YH23FM1_SCFP00242
CL4210Contig1P00667
LQ0AAB57YC02RM1_SCFP00016
LQ0AAB57YC02RM1_SCFP00009
ESV-1-75P00967
CL3212Contig1P00586
CL5165Contig1P00927
LQ0AAB23YK23FM1_SCFP00034
LQ0AAB48YI23FM1_SCFP00111
LQ0AAB58YK05FM1_SCFP00024
LQ0AAB34YH23FM1_SCFP00093
ESV-1-110P00444
ESV-1-90P00026
ESV-1-226P00518
CL7147Contig1P00190
ESV-1-61P00182
LQ0AAA12YL16FM1_SCFP00540
ESV-1-61P00160
CL4569Contig1P00680
ESV-1-41P00249
LQ0AAB27YJ18FM1_SCFP00370
CL5975Contig1P00149
CL7147Contig1P00359
LQ0AAB104YG07RM1_SCFP00216
LQ0AAB21YL02FM1_SCFP00228
LQ0AAB23YK23FM1_SCFP00369
CL6937Contig1P00011
ESV-1-91P00395
LQ0AAA2YL23FM1_SCFP00209
CL4232Contig1P00309
ESV-1-92P00094
LQ0ACA21YL20RM1_SCFP00094
ESV-1-84P00131
LQ0AAB102YB02FM1_SCFP00506
ESV-1-137P00069
LQ0AAB7YA02FM1_SCFP00041
CL5203Contig1P00133
ESV-1-77P00641
CL5739Contig1P00167
LQ0AAA2YL23FM1_SCFP00330
LQ0AAB18YK01FM1_SCFP00050
LQ0AAB64YP17RM1_SCFP00066
LQ0AAB23YK23FM1_SCFP00385
LQ0ACA24YB20RM1_SCFP00176
ESV-1-74P00885
LQ0AAB48YI23FM1_SCFP00410
CL7545Contig1P00376
ESV-1-69P00172
CL4777Contig1P00207
LQ0AAB34YH23FM1_SCFP00253
ESV-1-20P00589
LQ0AAB18YK01FM1_SCFP00541
LQ0AAB48YI23FM1_SCFP00488
CL6937Contig1P00010
ESV-1-97P00011
ESV-1-15P00086
ESV-1-79P00202
LQ0AAB7YH19FM1_SCFP00594
LQ0ACA22YO14RM1_SCFP00072
ESV-1-95P00103
ESV-1-103P00691
ESV-1-91P00160
CL7617Contig1P00691
CL5975Contig1P00006
LQ0AAB27YJ18FM1_SCFP00004
ESV-1-217P00312
CL2226Contig1P01351
LQ0AAB21YG14FM1_SCFP00065
CL4301Contig1P00652
ESV-1-42P00346
ESV-1-138P00001
LQ0AAB1YK06RM1_SCFP00009
CL4777Contig1P00202
ESV-1-132P00513
CL5504Contig1P00191
ESV-1-168P00372
LQ0AAB21YL02FM1_SCFP00138
ESV-1-87P00856
CL5739Contig1P00407
LQ0AAB21YG14FM1_SCFP00157
ESV-1-103P01116
ESV-1-29P01208
CL7617Contig1P00277
ESV-1-92P00087
ESV-1-151P01322
CL4232Contig1P00070
ESV-1-134P00052
ESV-1-207P00559
ESV-1-136P00144
ESV-1-47P00243
ESV-1-53P00395
CL6937Contig1P00008
ESV-1-213P01551
ESV-1-92P00102
CL5421Contig1P00183
ESV-1-226P00936
ESV-1-128P00513
LQ0ACA24YB20RM1_SCFP00222
ESV-1-186P00661
ESV-1-95P00150
LQ0ACA24YA24RM1_SCFP00251
LQ0AAB21YG14FM1_SCFP00051
LQ0AAB35YJ15FM1_SCFP00012
LQ0AAB57YC02RM1_SCFP00090
CL7723Contig1P00363
LQ0AAB11YN12FM1_SCFP00601
LQ0AAB38YA10FM1_SCFP00010
ESV-1-136P00156
LQ0AAA16YK12FM1_SCFP00110
CL5739Contig1P00410
ESV-1-119P01223
ESV-1-15P00099
CL4801Contig1P00350
CL4547Contig1P00343
ESV-1-180P02057
CL6470Contig1P00017
CL586Contig1P01802
ESV-1-172P02100
ESV-1-212P00095
CL6776Contig1P00267
LQ0AAB34YH23FM1_SCFP00041
LQ0ACA22YO14RM1_SCFP00337
CL6776Contig1P00250
LQ0AAB37YO04FM1_SCFP00213
ESV-1-128P01102
ESV-1-54P00095
ESV-1-90P00021
ESV-1-28P00090
CL7545Contig1P00491
CL1804Contig1P00770
ESV-1-223P00073
ESV-1-56P00482
ESV-1-94P00237
LQ0AAB57YC02RM1_SCFP00258
ESV-1-98P00183
ESV-1-188P00581
CL7027Contig1P00500
CL6382Contig1P00001
ESV-1-100P00144
CL880Contig1P00096
ESV-1-187P00865
CL6937Contig1P00009
ESV-1-163P00554
CL3212Contig1P00740
CL7147Contig1P00343
CL5923Contig1P00004
CL5923Contig1P00132
ESV-1-127P00201
LQ0AAB53YA08FM1_SCFP00501
LQ0ACA21YL20RM1_SCFP00125
CL4210Contig1P00642
ESV-1-132P00828
CL188Contig3P00793
LQ0ACA3YO14RM1_SCFP00039
CL7791Contig1P00045
LQ0AAB17YC07FM1_SCFP00146
CL3679Contig1P00082
LQ0AAA5YG01FM1_SCFP00524
LQ0AAB14YD22FM1_SCFP00203
ESV-1-175P00465
ESV-1-161P00283
LQ0ACA3YO14RM1_SCFP00043
LQ0AFA6YH15RM1_SCFP00248
LQ0AAB1YK18FM1_SCFP00099
CL4801Contig1P00206
CL5861Contig1P00300
ESV-1-128P00646
CL188Contig4P00719
CL4777Contig1P00451
LQ0AAA19YJ06FM1_SCFP00323
LQ0AAB37YJ23FM1_SCFP00509
LQ0ACA24YB20RM1_SCFP00170
CL2302Contig1P00060
ESV-1-67P00190
CL6382Contig1P00603
ESV-1-56P00563
CL7147Contig1P00329
CL5421Contig1P00512
ESV-1-128P00047
ESV-1-137P00092
LQ0AAB101YF09FM1_SCFP00266
CL3457Contig1P00766
ESV-1-163P00619
ESV-1-213P01352
CL6684Contig1P00417
ESV-1-13P00902
CL3212Contig1P00176
ESV-1-55P00123
ESV-1-58P00529
ESV-1-132P00062
ESV-1-72P00659
CL188Contig1P00847
ESV-1-40P00560
LQ0AAB11YN12FM1_SCFP00562
ESV-1-107P00008
LQ0AAB14YD22FM1_SCFP00347
CL4725Contig1P00255
ESV-1-70P00522
ESV-1-44P00308
LQ0AAB35YJ15FM1_SCFP00037
LQ0ACA8YF21RM1_SCFP00181
CL3457Contig1P00083
CL7791Contig1P00229
LQ0ACA22YO14RM1_SCFP00047
CL7545Contig1P00497
ESV-1-37P00033
CL188Contig3P00512
LQ0ACA3YO14RM1_SCFP00044
CL595Contig2P00705
CL188Contig4P00715
LQ0AAB21YL02FM1_SCFP00125
ESV-1-8P00783
CL5092Contig1P00588
ESV-1-28P00079
ESV-1-212P00179
ESV-1-186P00830
ESV-1-93P02570
CL6382Contig1P00089
LQ0AAB17YC07FM1_SCFP00002
CL3940Contig1P01074
LQ0AAB102YM23FM1_SCFP00256
LQ0ACA24YA24RM1_SCFP00027
LQ0ACA21YL20RM1_SCFP00237
CL188Contig4P00724
ESV-1-129P01229
ESV-1-162P00125
CL4633Contig1P00663
CL188Contig4P00890
LQ0AAB21YG14FM1_SCFP00038
ESV-1-101P00456
ESV-1-70P00344
LQ0ACA3YO14RM1_SCFP00042
CL2458Contig1P00651
LQ0AAB21YO08FM1_SCFP00062
ESV-1-27P00175
ESV-1-56P01588
LQ0AAB5YK19FM1_SCFP00185
ESV-1-50P00605
LQ0AAB12YO21FM1_SCFP00358
LQ0AAB48YI23FM1_SCFP00017
ESV-1-71P00009
CL1804Contig1P00410
CL188Contig3P01602
ESV-1-169P00945
LQ0AAB73YF09FM1_SCFP00210
CL2302Contig1P00511
ESV-1-89P00808
ESV-1-51P00108
CL7723Contig1P00340
ESV-1-92P00271
CL6470Contig1P00001
CL4504Contig1P00678
ESV-1-95P00090
CL5203Contig1P00506
LQ0AAB1YC15RM1_SCFP00189
ESV-1-223P00089
CL1125Contig1P00278
ESV-1-101P00876
ESV-1-212P00096
LQ0AAB36YD24FM1_SCFP00433
LQ0AFA6YH15RM1_SCFP00118
CL4504Contig1P00151
ESV-1-136P00112
LQ0AAB18YK01FM1_SCFP00034
ESV-1-29P00603
ESV-1-29P01840
LQ0ACA8YF21RM1_SCFP00123
LQ0AAB13YG05FM1_SCFP00203
ESV-1-100P00100
LQ0AAB12YK01FM1_SCFP00392
ESV-1-20P00369
LQ0AAB28YC21FM1_SCFP00334
LQ0AAA5YG01FM1_SCFP00251
CL4504Contig1P00042
CL188Contig1P00673
ESV-1-85P00108
LQ0AAB75YN12FM1_SCFP00381
LQ0AAB5YK08FM1_SCFP00177
CL5923Contig1P00154
CL4504Contig1P00323
LQ0AFA6YH15RM1_SCFP00234
LQ0AAB7YA02FM1_SCFP00556
CL4263Contig1P00599
ESV-1-59P00208
CL7423Contig1P00182
ESV-1-169P01051
LQ0AAA6YD22FM1_SCFP00295
LQ0AAB101YF09RM1_SCFP00045
CL6194Contig1P00032
CL6684Contig1P00413
LQ0AAB5YK19FM1_SCFP00335
CL5958Contig1P00101
CL5203Contig1P00612
LQ0AAB79YP09FM1_SCFP00080
CL6405Contig1P00093
LQ0AAB18YB20FM1_SCFP00344
ESV-1-212P00199
LQ0AAB76YD16RM1_SCFP00161
ESV-1-107P00098
LQ0AAA10YB19FM1_SCFP00352
CL4725Contig1P00181
ESV-1-95P00023
LQ0AAB6YD23FM1_SCFP00386
ESV-1-84P00459
LQ0AAB7YA02FM1_SCFP00290
CL7027Contig1P00759
CL7198Contig1P00674
ESV-1-150P00534
CL4600Contig1P00935
ESV-1-41P00232
CL182Contig3P00576
ESV-1-134P00069
ESV-1-35P00124
ESV-1-42P00055
CL3678Contig1P00317
ESV-1-180P00935
LQ0AGA1YA21RM1_SCFP00023
CL1274Contig1P00556
ESV-1-181P02228
ESV-1-194P00113
CL59Contig1P00137
ESV-1-111P00173
LQ0AAB43YN20FM1_SCFP00076
CL5504Contig1P00560
CL4232Contig1P00496
LQ0AAB5YK08FM1_SCFP00522
LQ0AAB99YF01FM1_SCFP00440
LQ0AAB11YN06FM1_SCFP00005
LQ0ACA24YB20RM1_SCFP00160
ESV-1-109P00599
CL4777Contig1P00549
LQ0AAB56YM15FM1_SCFP00241
LQ0AAA6YD22FM1_SCFP00226
CL3679Contig1P00448
ESV-1-186P01024
LQ0AAB28YK11FM1_SCFP00298
CL3457Contig1P00378
CL6382Contig1P00286
ESV-1-136P00264
LQ0AAB29YO15FM1_SCFP00465
ESV-1-102P00038
ESV-1-93P03049
CL1214Contig1P00670
ESV-1-127P00196
LQ0AAB39YN16FM1_SCFP00033
ESV-1-75P00564
LQ0AAB35YJ15FM1_SCFP00458
ESV-1-108P00518
ESV-1-91P00697
CL3678Contig1P00267
CL6194Contig1P00182
CL3277Contig1P00094
LQ0AAB102YM23FM1_SCFP00170
LQ0ACA15YJ01RM1_SCFP00487
CL7140Contig1P00273
LQ0AAB7YF19FM1_SCFP00516
LQ0AAB75YN12FM1_SCFP00105
CL1116Contig1P01564
ESV-1-103P00883
CL182Contig3P00675
ESV-1-224P00032
CL1125Contig1P00056
CL5861Contig1P00040
ESV-1-55P00481
LQ0AAB1YK06FM1_SCFP00329
LQ0AAB102YM23FM1_SCFP00192
ESV-1-179P00574
LQ0AAA2YL23FM1_SCFP00145
ESV-1-108P00621
LQ0AAB5YL11FM1_SCFP00383
CL6470Contig1P00034
ESV-1-77P00808
LQ0AAB6YD23FM1_SCFP00237
CL188Contig1P01096
ESV-1-172P01484
LQ0AAB101YF09RM1_SCFP00056
LQ0AAB102YM23FM1_SCFP00328
LQ0AAB101YF09FM1_SCFP00407
CL3981Contig1P00526
CL188Contig3P01174
LQ0AAB5YC24FM1_SCFP00183
ESV-1-62P00777
CL4621Contig1P00328
LQ0AAB25YP05FM1_SCFP00354
LQ0AAB29YJ02FM1_SCFP00105
LQ0AAB31YF12FM1_SCFP00061
LQ0AAB37YI20FM1_SCFP00302
LQ0AAB48YB06FM1_SCFP00272
CL1983Contig1P00162
LQ0AAB11YJ21FM1_SCFP00186
LQ0AAB61YG07FM1_SCFP00047
CL3497Contig1P00356
ESV-1-205P00482
LQ0AAA5YM17FM1_SCFP00120
LQ0AAB25YP12FM1_SCFP00127
LQ0AAB38YK13FM1_SCFP00110
LQ0AAB63YB06FM1_SCFP00055
LQ0ABA1YA03FM1_SCFP00019
CL6006Contig1P00587
CL6496Contig1P00012
LQ0AAB46YM07FM1_SCFP00016
LQ0AAB49YF06FM1_SCFP00275
LQ0AAB4YD22FM1_SCFP00552
CL1956Contig1P00531
CL2184Contig1P00499
ESV-1-18P00347
ESV-1-39P01491
LQ0AAB30YM21FM1_SCFP00196
LQ0AAB46YH15FM1_SCFP00309
CL170Contig1P01129
CL3962Contig1P00388
CL7Contig10P02157
LQ0AAB91YI20FM1_SCFP00244
LQ0ABA2YD16FM1_SCFP00143
LQ0ACA2YI21RM1_SCFP00027
LQ0ACA3YE01RM1_SCFP00134
CL5573Contig1P00349
LQ0AAB36YL05FM1_SCFP00071
LQ0AAB7YC23FM1_SCFP00039
CL1686Contig1P00710
CL4135Contig1P00865
ESV-1-83P00176
LQ0AAB5YO21FM1_SCFP00139
LQ0AAB85YJ02FM1_SCFP00002
LQ0AAB27YJ24FM1_SCFP00528
LQ0AAB35YM06FM1_SCFP00627
CL1451Contig1P00837
CL6918Contig1P00595
ESV-1-14P00265
ESV-1-49P00191
LQ0AAB34YK20FM1_SCFP00315
LQ0AFA2YJ03RM1_SCFP00035
CL7573Contig1P00453
CL829Contig1P00823
LQ0AAA10YI15FM1_SCFP00403
LQ0AAB35YJ22FM1_SCFP00306
LQ0ABA2YG16FM1_SCFP00159
CL4113Contig1P00338
ESV-1-179P00405
LQ0AAB40YB11FM1_SCFP00494
LQ0AAB42YC22FM1_SCFP00106
LQ0AAB88YK21FM1_SCFP00184
CL6107Contig1P00039
ESV-1-145P00162
ESV-1-148P00806
ESV-1-194P00330
LQ0AAA19YF08FM1_SCFP00417
CL4079Contig1P00442
LQ0AAB61YG07FM1_SCFP00067
LQ0AAB7YB06FM1_SCFP00022
LQ0ABA2YC05FM1_SCFP00116
LQ0AFA2YF02RM1_SCFP00157
CL2596Contig1P00044
CL6720Contig1P00264
ESV-1-39P00995
LQ0AAB15YJ01FM1_SCFP00278
LQ0AAB3YC14FM1_SCFP00092
LQ0ABA1YI18FM1_SCFP00147
ESV-1-176P00617
ESV-1-200P00152
LQ0AAA15YA18FM1_SCFP00247
LQ0AAB22YL21FM1_SCFP00587
LQ0AAB46YN03FM1_SCFP00169
CL1493Contig1P01242
CL1681Contig1P00996
CL1974Contig1P00374
CL2863Contig1P00447
CL6918Contig1P00251
CL7181Contig1P00506
CL7558Contig1P00254
LQ0AAA20YH24FM1_SCFP00260
LQ0AAB13YD24FM1_SCF_LQP00165
LQ0AFA1YK05RM1_SCFP00135
CL1954Contig1P00135
CL2164Contig1P00383
CL2556Contig1P00210
ESV-1-1P00732
ESV-1-19P00207
LQ0AAB31YN14FM1_SCFP00369
LQ0AAB50YP04FM1_SCFP00343
LQ0ABA2YH21FM1_SCFP00052
CL5914Contig1P00755
CL7314Contig1P00063
ESV-1-228P00001
LQ0AAB104YE23FM1_SCFP00021
LQ0AAB14YP11FM1_SCFP00599
LQ0AAB29YJ02FM1_SCFP00253
LQ0AAB104YI10FM1_SCFP00001
LQ0ABA2YC13FM1_SCF_LQP00129
LQ0AFA5YD11RM1_SCFP00045
CL1852Contig1P01158
LQ0AAB30YD07FM1_SCFP00416
LQ0AAB73YP18FM1_SCFP00205
LQ0ABA2YH21FM1_SCFP00064
CL1317Contig1P00795
LQ0AAB32YH01FM1_SCFP00266
LQ0AAB7YG11FM1_SCFP00058
LQ0ABA1YJ22FM1_SCFP00182
CL3057Contig1P00466
LQ0AAB1YM20FM1_SCFP00001
LQ0ABA2YO03FM1_SCFP00049
ESV-1-145P00020
LQ0AAA5YD05FM1_SCFP00150
LQ0ABA2YA08FM1_SCFP00011
LQ0AEA11YB15RM1_SCFP00224
LQ0AGA1YI04RM1_SCFP00437
CL2435Contig1P00255
CL4465Contig1P00224
CL7031Contig1P00063
LQ0ABA2YF10FM1_SCFP00050
CL7314Contig1P00239
LQ0AAA3YB23FM1_SCFP00029
LQ0AAB23YO09FM1_SCFP00297
CL7034Contig1P00123
ESV-1-6P00071
LQ0AAB103YK22RM1_SCFP00031
LQ0AAB29YJ22FM1_SCFP00202
LQ0ABA1YE06FM1_SCFP00204
LQ0AGA1YI09RM1_SCFP00004
CL2076Contig1P00658
CL403Contig1P00564
CL4545Contig1P00794
ESV-1-200P00594
LQ0ABA2YP20FM1_SCFP00035
CL3100Contig1P00217
CL92Contig1P03345
LQ0AAB103YD21FM1_SCFP00108
LQ0AAB12YL22FM1_SCFP00186
LQ0AAB82YL16FM1_SCFP00048
LQ0AAB9YC01FM1_SCFP00545
LQ0ABA2YF10FM1_SCFP00053
LQ0ACA3YC02RM1_SCFP00113
CL5101Contig1P00147
CL6965Contig1P00551
ESV-1-1P00152
ESV-1-182P00732
LQ0AAB12YL22FM1_SCFP00384
LQ0AAB49YH04FM1_SCFP00187
LQ0AAB4YB09FM1_SCFP00170
LQ0AAB8YJ20FM1_SCFP00577
LQ0ABA1YO05FM1_SCFP00102
LQ0ABA2YA09FM1_SCFP00038
CL107Contig1P02098
LQ0AAB64YN17FM1_SCFP00455
LQ0ABA1YC24FM1_SCFP00139
LQ0ABA2YA08FM1_SCFP00023
CL4716Contig1P00346
CL6907Contig1P00321
CL7459Contig1P00078
LQ0AAB40YN06FM1_SCFP00197
LQ0ABA2YC05FM1_SCFP00186
CL6122Contig1P00332
LQ0AAB74YK09RM1_SCFP00055
LQ0AAB78YM14FM1_SCFP00318
LQ0AAB103YH16RM1_SCFP00344
LQ0ABA2YC16FM1_SCFP00183
LQ0AAB14YP23FM1_SCFP00518
LQ0AAB35YM06FM1_SCFP00095
LQ0AAB80YB14FM1_SCFP00055
LQ0AAB88YK21FM1_SCFP00104
LQ0AAB100YP14FM1_SCFP00063
LQ0AAB40YH08FM1_SCFP00415
CL135Contig2P01077
CL7062Contig1P00451
LQ0ABA1YA13FM1_SCFP00369
sctg1_27-379000-379300-WP00170
CL7033Contig1P00483
LQ0AAB40YL06FM1_SCFP00483
LQ0AEA2YO06RM1_SCFP00282
CL28Contig2P01273
CL7033Contig1P00131
LQ0AAA8YP24FM1_SCFP00178
CL6767Contig1P00118
CL6965Contig1P00010
LQ0AAB101YH09FM1_SCFP00010
LQ0AAB37YM16FM1_SCFP00001
LQ0AAB40YB11FM1_SCFP00403
LQ0AAB48YO23FM1_SCFP00010
LQ0ABA1YM14FM1_SCFP00299
LQ0AAB15YB21FM1_SCFP00053
CL1810Contig1P00192
LQ0AAB16YN11FM3_SCFP00017
LQ0AAB45YF07FM1_SCFP00452
LQ0AAB59YM10FM1_SCFP00351
LQ0ABA2YI14FM1_SCFP00107
CL7159Contig1P00726
LQ0AAB64YE22FM1_SCF_LQP00240
LQ0AAB76YI13FM1_SCFP00395
CL273Contig1P02275
CL5592Contig1P00208
LQ0AAA13YM17FM1_SCFP00376
LQ0AAA3YI11FM1_SCFP00079
LQ0ABA1YB10FM1_SCFP00003
ESV-1-152P00243
LQ0AAB1YD20FM1_SCFP00522
LQ0ABA2YD03FM1_SCFP00108
CL5567Contig1P00369
LQ0AAB50YD12FM1_SCFP00004
LQ0AAB5YD22FM1_SCFP00253
LQ0AGA1YA10RM1_SCFP00065
CL285Contig1P03152
CL5914Contig1P00667
CL6418Contig1P00418
CL1317Contig1P01094
CL5399Contig1P00309
CL6208Contig1P00227
LQ0AAB103YF09FM1_SCFP00113
LQ0AAB48YL19FM1_SCFP00371
LQ0ABA1YO17FM1_SCFP00056
LQ0AAA5YC14FM1_SCFP00081
LQ0AAB104YO18RM1_SCFP00149
LQ0AAA21YP16FM1_SCFP00497
LQ0AAB32YN08FM1_SCFP00021
LQ0AAB5YD22FM1_SCFP00406
CL3064Contig1P00213
CL7375Contig1P00525
LQ0AAB48YA02FM1_SCFP00424
LQ0ABA1YI18FM1_SCFP00038
LQ0AAB103YM06FM1_SCFP00033
LQ0AAB85YO09FM1_SCFP00485
LQ0AAB89YJ20FM1_SCFP00414
LQ0AEA2YO06RM1_SCFP00071
ESV-1-196P00016
LQ0AAB41YP04FM1_SCFP00007
CL5592Contig1P00454
LQ0AAA21YE14FM1_SCFP00077
LQ0AAB100YF02FM1_SCFP00054
LQ0AAB101YJ01FM1_SCFP00008
LQ0AGA1YG01RM1_SCFP00013
CL1129Contig1P00432
CL7074Contig1P00369
LQ0AAB38YC03FM1_SCFP00065
LQ0ABA1YN24FM1_SCFP00491
CL2050Contig1P00319
CL237Contig1P01306
ESV-1-36P00435
LQ0AAB88YA23RM1_SCFP00194
CL1129Contig1P00417
LQ0AAB48YP22FM1_SCFP00012
CL201Contig2P00197
CL376Contig2P00009
CL4340Contig1P00031
CL7385Contig1P00147
LQ0AAB23YH19FM1_SCFP00329
LQ0AAB94YN24FM1_SCFP00077
LQ0ACA17YH20RM1_SCFP00616
CL5773Contig1P00201
CL7350Contig1P00855
ESV-1-191P00632
LQ0AAB7YE03FM1_SCFP00277
CL5457Contig1P00001
LQ0AAA3YA04FM1_SCFP00119
LQ0AAB32YN13FM1_SCFP00259
LQ0AAB97YD07FM1_SCFP00537
LQ0ABA2YL17FM1_SCFP00020
CL612Contig1P00602
LQ0AAB27YJ11FM1_SCFP00027
LQ0AAB67YM09RM1_SCFP00073
CL5567Contig1P00052
ESV-1-18P00585
LQ0AAB39YO15FM1_SCFP00183
LQ0ACA1YP23RM1_SCFP00056
CL4178Contig1P00419
CL6624Contig1P00415
ESV-1-21P00717
CL135Contig1P02862
ESV-1-227P00318
LQ0AAB41YP04FM1_SCFP00432
LQ0AAB92YM04FM1_SCFP00268
CL4643Contig1P00350
CL7458Contig1P00608
LQ0AAA16YP04FM1_SCFP00432
LQ0AAB41YA05FM1_SCFP00155
CL2183Contig1P00280
LQ0AAB35YM06FM1_SCFP00103
LQ0AAB91YJ24FM1_SCFP00387
LQ0AAA11YJ22FM1_SCFP00026
LQ0AAB64YN17FM1_SCFP00010
LQ0ABA2YF10FM1_SCFP00059
CL2837Contig1P00699
LQ0AAB39YG24FM1_SCFP00514
LQ0AAB97YB03FM1_SCFP00180
ESV-1-172P01558
LQ0AAB4YC05FM1_SCFP00435
LQ0ABA1YP17FM1_SCFP00053
CL7763Contig1P00021
LQ0AAA18YO09FM1_SCFP00382
LQ0AAB11YF24FM1_SCFP00125
LQ0AAB35YM06FM1_SCFP00009
LQ0AAB49YH04FM1_SCFP00141
LQ0ABA1YC05FM1_SCFP00151
LQ0ABA1YP03FM1_SCFP00001
ESV-1-144P01523
CL2220Contig1P00275
LQ0AAA8YF11FM1_SCFP00440
LQ0AAB77YG02FM1_SCFP00081
LQ0AAB9YA05FM1_SCFP00317
CL7198Contig1P00027
ESV-1-84P01394
LQ0AAA8YK05FM1_SCFP00001
LQ0AAB103YH16FM1_SCFP00263
LQ0AAA9YE04FM1_SCFP00176
LQ0AAB103YH16RM1_SCFP00225
LQ0AAB4YF14FM1_SCFP00334
CL4374Contig1P00907
CL6918Contig1P00622
ESV-1-171P02368
LQ0ABA2YC05FM1_SCFP00173
LQ0AAB26YI24FM1_SCFP00531
CL5584Contig1P00153
ESV-1-154P01327
LQ0AFA2YO05RM1_SCFP00176
LQ0AAA3YF09FM1_SCFP00050
LQ0AAB103YP07FM1_SCFP00081
LQ0AAB48YF16FM1_SCFP00035
LQ0AAB97YP01FM1_SCF_LQP00269
CL1745Contig1P00470
CL3214Contig1P00113
CL7610Contig1P00007
LQ0AAB88YA23RM1_SCFP00130
LQ0AFA1YK05RM1_SCFP00127
CL5323Contig1P00013
ESV-1-231P00337
CL5269Contig1P00175
CL6727Contig1P00326
ESV-1-197P01231
CL3338Contig1P00330
CL4288Contig1P00452
LQ0AAB32YI01FM1_SCFP00006
CL1989Contig1P00311
ESV-1-65P01390
LQ0AAB4YB09FM1_SCFP00418
LQ0AAB91YA21FM1_SCFP00422
LQ0AAB88YA23FM1_SCFP00053
LQ0ABA2YN06FM1_SCFP00053
CL2301Contig1P00997
LQ0AAB39YO15FM1_SCFP00195
LQ0ABA1YG16FM1_SCFP00131
CL1768Contig1P00619
CL2971Contig1P00241
CL6844Contig1P00002
ESV-1-160P02470
LQ0AAB26YI24FM1_SCFP00169
LQ0AAB41YA04FM1_SCFP00072
LQ0AAB80YJ06FM1_SCFP00075
LQ0ACA3YC02RM1_SCFP00063
LQ0AAB103YF11RM1_SCFP00144
LQ0AAB31YK13FM1_SCFP00120
LQ0ABA1YG04FM1_SCFP00215
LQ0AGA1YG01RM1_SCFP00001
ESV-1-220P00096
LQ0ABA1YB10FM1_SCFP00082
CL4243Contig1P00075
CL6582Contig1P00333
LQ0AAB84YP16FM1_SCFP00140
CL883Contig1P00010
LQ0AAB29YD06FM1_SCFP00076
LQ0AAB43YA14FM1_SCFP00103
CL7062Contig1P00455
ESV-1-112P01318
LQ0AAB103YH16RM1_SCFP00335
LQ0AAB3YP18FM1_SCF_LQP00196
LQ0AAB4YB09FM1_SCFP00164
ESV-1-58P00332
LQ0AAB53YH01FM1_SCFP00300
LQ0AFA1YP11RM1_SCFP00163
LQ0AGA1YA10RM1_SCFP00307
CL1051Contig1P00865
CL7467Contig1P00001
LQ0AAB100YH01FM1_SCFP00093
LQ0AAB8YB02FM1_SCFP00469
LQ0ABA1YC03FM1_SCFP00098
LQ0AGA1YI09RM1_SCFP00007
CL637Contig1P00062
LQ0AAB27YJ04FM1_SCFP00113
CL4243Contig1P00081
CL1534Contig1P01284
LQ0AAB104YM05RM1_SCFP00261
LQ0ABA1YA13FM1_SCFP00362
CL1317Contig1P00416
ESV-1-18P00570
LQ0AAA11YA11FM1_SCFP00045
LQ0AEA2YO06RM1_SCFP00485
CL6720Contig1P00212
CL3633Contig1P00191
CL4467Contig1P00352
CL5323Contig1P00023
CL4273Contig1P00052
LQ0AAA5YE23FM1_SCFP00328
LQ0ABA1YE17FM1_SCFP00057
CL3514Contig1P00100
ESV-1-144P01841
LQ0AAA11YE13FM1_SCFP00319
LQ0AAA17YE03FM1_SCFP00165
LQ0AAB104YM07RM1_SCFP00300
LQ0AAB98YJ04RM1_SCFP00111
CL2886Contig1P00058
LQ0AAA8YJ08FM1_SCFP00135
LQ0AAB82YA07FM1_SCFP00131
CL5269Contig1P00047
LQ0AAB58YK16FM1_SCFP00012
ESV-1-140P00465
ESV-1-178P01680
ESV-1-203P00115
CL6553Contig1P00112
LQ0AAB94YM17FM1_SCFP00189
LQ0AEA11YB15RM1_SCFP00184
CL1571Contig1P01027
CL7385Contig1P00318
LQ0AAB39YO15FM1_SCFP00200
CL5534Contig1P00266
LQ0AAB40YB11FM1_SCFP00262
CL2886Contig1P00008
CL5457Contig1P00096
CL5707Contig1P00328
ESV-1-227P00184
CL2886Contig1P00014
LQ0AAB30YE14FM1_SCFP00387
LQ0AAB49YJ08FM1_SCF_LQP00068
CL2461Contig1P00266
LQ0AAB103YO17RM1_SCFP00301
LQ0AAB97YD07FM1_SCFP00185
LQ0ABA1YA23FM1_SCFP00201
CL5286Contig1P00102
CL5728Contig1P00439
LQ0AAB88YA23RM1_SCFP00049
CL6963Contig1P00475
LQ0AAB14YP11FM1_SCFP00078
ESV-1-148P01619
LQ0AAA11YO06FM1_SCFP00148
LQ0AAB89YA23FM1_SCFP00236
LQ0ABA1YF16FM1_SCFP00277
CL3520Contig1P01026
LQ0AAA12YO15FM1_SCFP00355
CL6397Contig1P00326
LQ0ABA2YC16FM1_SCFP00206
CL2948Contig1P00145
CL7632Contig1P00060
ESV-1-39P01290
LQ0ABA2YG06FM1_SCFP00039
CL1327Contig1P00117
LQ0AAB103YF11FM1_SCFP00004
LQ0ABA1YF15FM1_SCFP00093
CL6618Contig1P00792
CL2882Contig1P00626
CL4730Contig1P00103
CL6542Contig1P00293
ESV-1-229P00465
LQ0AAB104YM05FM1_SCFP00371
LQ0ABA2YD16FM1_SCFP00139
CL948Contig1P01354
CL6122Contig1P00230
LQ0AAB104YO18RM1_SCFP00115
CL5155Contig1P00277
CL549Contig2P01147
LQ0AAB72YK11FM1_SCFP00074
LQ0ACA17YH20RM1_SCFP00524
LQ0ACA8YK01RM1_SCFP00019
LQ0AAB37YK03FM1_SCFP00349
CL6835Contig1P00004
LQ0AAB10YF21FM1_SCFP00468
CL6301Contig1P00149
LQ0AAB104YE12FM1_SCFP00250
LQ0AAB80YK11FM1_SCFP00166
CL5728Contig1P00776
ESV-1-31P00009
LQ0AAB104YM05FM1_SCFP00330
LQ0AAB52YJ13FM1_SCFP00039
LQ0ABA2YF05FM1_SCFP00022
LQ0ABA2YG16FM1_SCFP00278
LQ0AAA11YO15FM1_SCFP00035
LQ0AAB24YB13FM1_SCFP00001
LQ0AEA11YB15RM1_SCFP00205
LQ0AAB102YO02FM1_SCFP00431
LQ0AFA1YK19RM1_SCFP00045
LQ0AAB32YL06FM1_SCFP00114
LQ0AAB34YN03FM1_SCFP00171
CL6418Contig1P00341
LQ0AAB42YH01FM1_SCFP00164
CL4495Contig1P00556
LQ0ABA1YA13FM1_SCFP00352
ESV-1-9P00120
LQ0AAB40YP23FM1_SCFP00401
LQ0ABA1YG16FM1_SCFP00198
CL5571Contig1P00190
LQ0AAB14YP11FM1_SCFP00451
LQ0AAB59YM10FM1_SCFP00324
LQ0AAB103YE23RM1_SCF_LQP00158
LQ0AAB8YJ23FM1_SCFP00472
CL405Contig1P00515
CL5134Contig1P00479
CL5323Contig1P00029
ESV-1-73P00001
LQ0AAB40YB11FM1_SCFP00019
LQ0AAB8YB02FM1_SCFP00299
CL7Contig11P00482
LQ0AAB103YP07RM1_SCFP00234
CL5676Contig1P00746
ESV-1-211P01409
LQ0AAB2YH22FM1_SCFP00001
LQ0ABA2YI24FM1_SCFP00052
CL6176Contig1P00527
LQ0AAB64YN17FM1_SCFP00266
LQ0AAB98YJ04RM1_SCFP00121
LQ0AAA3YK17FM1_SCFP00014
LQ0AAB73YP07FM1_SCFP00016
CL5340Contig1P00469
LQ0AAB13YO19FM1_SCFP00213
LQ0ABA2YN01FM1_SCFP00221
LQ0AAB22YP05FM1_SCFP00212
LQ0AAB3YC14FM1_SCFP00159
CL414Contig1P00531
CL7385Contig1P00296
CL6963Contig1P00432
LQ0AAA3YC17FM1_SCFP00170
ESV-1-147P01077
CL5016Contig1P00227
CL5728Contig1P00881
LQ0ADA17YE03RM1_SCFP00145
LQ0AAB27YJ04FM1_SCFP00120
LQ0AAB27YN12FM1_SCFP00160
LQ0AAB88YA23RM1_SCFP00009
LQ0ABA1YG03FM1_SCFP00558
LQ0AAB27YJ04FM1_SCFP00111
LQ0ABA2YA08FM1_SCFP00003
CL3508Contig1P00023
CL4273Contig1P00069
LQ0AAB48YP22FM1_SCFP00008
LQ0AAB80YH21FM1_SCFP00186
LQ0ABA2YI24FM1_SCFP00062
LQ0AAB42YM12FM1_SCFP00001
LQ0ABA1YL04FM1_SCFP00038
CL7217Contig1P00196
LQ0AAA3YB23FM1_SCFP00553
LQ0AAB91YC03FM1_SCFP00034
LQ0AAB40YG23FM1_SCFP00135
LQ0AAB31YK11FM1_SCFP00126
LQ0AAB88YA23FM1_SCFP00045
LQ0AAB75YO14FM1_SCFP00240
ESV-1-170P00560
LQ0AAA5YE12FM1_SCFP00063
LQ0AAB15YA13FM1_SCFP00172
CL5491Contig1P00639
CL6624Contig1P00221
LQ0AAB102YO02FM1_SCFP00363
LQ0AAB103YO17RM1_SCFP00296
ESV-1-46P00001
LQ0AAB103YO17RM1_SCFP00291
CL2678Contig1P00158
LQ0AAB54YF17FM1_SCFP00390
LQ0AAB6YM11FM1_SCFP00048
LQ0AAB86YA17RM1_SCFP00005
LQ0AAA8YJ08FM1_SCFP00001
LQ0ABA2YP20FM1_SCFP00024
CL6720Contig1P00066
ESV-1-219P00055
CL6835Contig1P00206
LQ0ABA1YP17FM1_SCFP00054
LQ0AAA12YO14FM1_SCFP00427
LQ0AAB100YH01FM1_SCFP00188
LQ0AAB38YI07FM1_SCFP00227
LQ0ABA1YL04FM1_SCFP00022
LQ0AAB32YN13FM1_SCFP00550
LQ0ABA2YA09FM1_SCFP00062
CL549Contig2P00697
LQ0ABA1YG04FM1_SCFP00044
LQ0AAA8YJ08FM1_SCFP00417
LQ0AAB27YJ04FM1_SCFP00109
LQ0AAB97YE06FM1_SCFP00027
LQ0AGA1YA10RM1_SCFP00504
CL5280Contig1P00517
LQ0AAB32YO19FM1_SCFP00046
LQ0AAB7YE02FM1_SCFP00136
LQ0ACA2YI21RM1_SCFP00031
LQ0AAA5YE23FM1_SCFP00394
LQ0AAB75YB18FM1_SCFP00306
LQ0ACA3YE01RM1_SCFP00108
CL4475Contig1P00500
ESV-1-176P00636
LQ0ACA10YI02RM1_SCFP00181
CL5803Contig1P00158
LQ0AAB4YC19FM1_SCFP00611
LQ0ABA2YJ19FM1_SCFP00207
LQ0AAB17YI16FM1_SCFP00515
LQ0AAA22YC09FM1_SCFP00510
LQ0AAB57YP02FM1_SCFP00114
LQ0AAB84YP16FM1_SCFP00002
CL3843Contig1P00070
CL4243Contig1P00751
LQ0AAB9YJ16FM1_SCFP00287
LQ0AAB86YA09FM1_SCFP00398
CL4623Contig1P01001
LQ0AAB46YO08FM1_SCFP00148
ESV-1-6P00469
LQ0AAA3YF09FM1_SCFP00160
LQ0AAB103YE19RM1_SCFP00148
CL2971Contig1P00590
CL5728Contig1P00028
CL6908Contig1P00023
ESV-1-220P00092
LQ0AAA14YN07FM1_SCFP00550
LQ0AAB104YO18RM1_SCFP00075
LQ0AAB104YM07RM1_SCFP00170
LQ0AEA8YG15RM1_SCFP00001
LQ0AAA12YO15FM1_SCFP00001
LQ0AAB103YO17FM1_SCFP00252
LQ0AAB85YF07FM1_SCFP00159
LQ0AAB98YJ04RM1_SCFP00116
CL4276Contig1P00435
CL7450Contig1P00022
CL2971Contig1P00976
LQ0AFA1YP11RM1_SCFP00267
CL4273Contig1P00268
CL6159Contig1P00363
CL3643Contig1P00668
LQ0ABA1YO05FM1_SCFP00004
ESV-1-148P00964
LQ0AAB82YI11RM1_SCFP00278
ESV-1-117P00375
CL7217Contig1P00490
LQ0ABA2YA09FM1_SCFP00034
CL5133Contig1P00515
LQ0ABA1YM14FM1_SCFP00387
CL3085Contig1P00227
LQ0AAA4YD06FM1_SCFP00109
LQ0AAB12YJ08FM1_SCFP00052
CL6990Contig1P00894
CL7060Contig1P00039
LQ0ABA2YK10FM1_SCFP00059
CL6378Contig1P00102
ESV-1-88P00593
LQ0AAA15YA18FM1_SCFP00705
LQ0AAB42YH01FM1_SCFP00130
LQ0AAB42YH01FM1_SCFP00151
LQ0AAB82YI11RM1_SCFP00279
CL4450Contig1P00075
CL6720Contig1P00244
LQ0ABA1YC03FM1_SCFP00181
CL6615Contig1P00125
LQ0ABA2YN01FM1_SCFP00202
LQ0AEA11YO22RM1_SCF_LQP00157
LQ0AGA1YL04RM1_SCFP00051
CL2704Contig1P00015
ESV-1-145P00043
LQ0AAB103YF11RM1_SCFP00151
LQ0ABA1YO05FM1_SCFP00109
LQ0AAB88YA23FM1_SCFP00049
CL5212Contig1P00165
LQ0AAA5YE12FM1_SCFP00145
LQ0ABA2YD04FM1_SCFP00002
ESV-1-198P01565
ESV-1-4P00727
LQ0AAB103YP07RM1_SCFP00223
CL6250Contig1P00368
LQ0AAB52YA03FM1_SCFP00003
LQ0AAA14YH09FM1_SCFP00154
LQ0AAB4YC05FM1_SCFP00044
LQ0AGA1YM15RM1_SCFP00054
CL2971Contig1P00481
LQ0AAA4YD06FM1_SCFP00144
LQ0AAB65YC02FM1_SCFP00065
CL3612Contig1P00561
LQ0AAB104YE12FM1_SCFP00048
LQ0AEA11YP23RM1_SCFP00520
CL7610Contig1P00590
LQ0AAA3YK17FM1_SCFP00032
LQ0AAB12YJ23FM1_SCFP00083
LQ0AAB59YM10FM1_SCFP00359
LQ0ABA1YJ07FM1_SCFP00164
CL2301Contig1P00445
CL5684Contig1P00244
CL4853Contig1P00872
LQ0AAB13YL08FM1_SCFP00092
LQ0AGA1YI11RM1_SCFP00053
LQ0AFA5YD11RM1_SCFP00149
LQ0AAA3YF09FM1_SCFP00355
LQ0AAB103YE19RM1_SCFP00129
LQ0AAB88YD21FM1_SCFP00613
CL3111Contig1P00307
LQ0AAA5YE23FM1_SCFP00399
LQ0ABA2YN18FM1_SCFP00060
LQ0ABA1YM09FM1_SCFP00432
LQ0AEA8YG15RM1_SCFP00386
CL4276Contig1P00263
LQ0AAA5YC14FM1_SCFP00177
LQ0AAB65YE04FM1_SCFP00078
ESV-1-5P00476
ESV-1-119P00555
LQ0AFA5YD11RM1_SCFP00203
LQ0AAB73YF09FM1_SCFP00025
LQ0AAB33YD19FM1_SCFP00035
CL2390Contig1P00332
ESV-1-115P00133
CL2390Contig1P00670
CL405Contig1P00639
LQ0ACA1YP23RM1_SCFP00049
LQ0ABA2YG06FM1_SCFP00029
ESV-1-1P00463
ESV-1-222P01654
LQ0AEA11YP23RM1_SCFP00144
LQ0AAB4YC07FM1_SCFP00131
ESV-1-208P00220
LQ0ACA2YI21RM1_SCFP00373
LQ0AFA2YO05RM1_SCFP00249
LQ0AAB83YO07RM1_SCFP00089
LQ0ABA2YP20FM1_SCFP00102
CL7137Contig1P00023
ESV-1-170P00279
LQ0AAA5YC12FM1_SCFP00132
LQ0AAB3YA05FM1_SCFP00019
ESV-1-19P00129
LQ0AAB104YM07RM1_SCFP00305
LQ0AAA3YF09FM1_SCFP00114
LQ0AAA5YC14FM1_SCFP00372
LQ0AAB50YJ24FM1_SCFP00422
CL2390Contig1P00944
CL5588Contig1P00371
LQ0AAB3YD05FM1_SCFP00277
CL7434Contig1P00668
ESV-1-155P00553
LQ0AAB5YD22FM1_SCFP00169
LQ0ABA1YD10FM1_SCFP00184
LQ0ADA1YO10RM1_SCFP00040
LQ0AAB7YG08FM1_SCFP00087
LQ0ACA1YB04RM1_SCFP00008
LQ0AAB103YF24RM1_SCFP00065
LQ0AAB17YO20FM1_SCFP00074
LQ0AAB32YN13FM1_SCFP00543
LQ0AAA10YC19FM1_SCFP00073
CL5773Contig1P00258
CL783Contig1P00851
LQ0AAB3YP18FM1_SCF_LQP00001
LQ0AAB104YM07RM1_SCFP00233
CL1612Contig1P00828
ESV-1-231P00322
LQ0AEA8YG15RM1_SCFP00295
LQ0AAA5YC14FM1_SCFP00002
LQ0ADA1YO10RM1_SCFP00030
ESV-1-121P00165
LQ0AAA3YP16FM1_SCFP00145
ESV-1-121P00169
LQ0ABA1YG03FM1_SCFP00306
LQ0ABA1YG04FM1_SCFP00061
LQ0AAB7YG08FM1_SCFP00090
CL7632Contig1P00126
LQ0ABA2YA09FM1_SCFP00042
LQ0AAA14YH09FM1_SCFP00229
LQ0ABA1YD07FM1_SCFP00232
LQ0AAB44YK05FM1_SCFP00032
ESV-1-2P00570
LQ0ABA1YN24FM1_SCFP00387
CL7060Contig1P00214
LQ0ABA1YN13FM1_SCFP00436
ESV-1-147P01495
LQ0AAB103YO17RM1_SCFP00162
LQ0AAB10YH02FM1_SCFP00357
CL7654Contig1P00017
LQ0AAB86YB16RM1_SCFP00017
CL6555Contig1P00226
CL2596Contig1P00703
LQ0ACA3YE01RM1_SCFP00139
LQ0AAB94YN24FM1_SCFP00086
CL4465Contig1P00025
CL7735Contig1P00411
CL1506Contig1P00053
CL5059Contig1P00434
LQ0ABA2YL01FM1_SCFP00106
LQ0AEA11YK23RM1_SCFP00387
CL2390Contig1P01283
LQ0AAB3YD05FM1_SCFP00046
CL7632Contig1P00177
LQ0AAA12YO14FM1_SCFP00533
LQ0AAB33YD19FM1_SCFP00020
CL1049Contig1P00310
LQ0AGA1YM15RM1_SCFP00198
LQ0AAB31YK13FM1_SCFP00532
LQ0AAB103YO17FM1_SCFP00407
LQ0ABA1YI11FM1_SCFP00093
ESV-1-11P01030
LQ0ABA1YP10FM1_SCFP00528
LQ0AAB50YJ24FM1_SCFP00291
LQ0AAB5YD22FM1_SCFP00090
ESV-1-23P01427
CL6418Contig1P00038
LQ0AAA5YE12FM1_SCFP00382
LQ0AGA1YL04RM1_SCFP00046
CL5676Contig1P00106
LQ0ABA1YF20FM1_SCFP00099
LQ0ABA1YC24FM1_SCFP00005
LQ0AAB103YO17FM1_SCFP00025
LQ0AFA1YK19RM1_SCFP00027
CL6159Contig1P00392
CL6418Contig1P00222
LQ0ABA1YL04FM1_SCFP00034
LQ0AAB97YP01FM1_SCF_LQP00241
LQ0AAA21YG16FM1_SCFP00053
LQ0AEA1YK19RM1_SCFP00234
LQ0AAB103YE23RM1_SCF_LQP00145
LQ0AAB27YF08FM1_SCFP00365
LQ0ABA1YN24FM1_SCFP00076
LQ0AAB91YJ03FM1_SCFP00075
LQ0AAB103YF24RM1_SCFP00035
LQ0ABA2YA08FM1_SCFP00089
LQ0AAB38YB14FM1_SCFP00273
LQ0ABA1YG03FM1_SCFP00214
LQ0AAB7YE02FM1_SCFP00152
LQ0AAB103YF11FM1_SCFP00011
LQ0AAA3YI11FM1_SCFP00184
ESV-1-12P00514
LQ0AFA1YK19RM1_SCFP00030
LQ0AAA10YC19FM1_SCFP00517
LQ0AAB52YD05FM1_SCFP00230
LQ0ABA1YO10FM1_SCFP00377
CL4325Contig1P01105
ESV-1-155P00004
LQ0AAB93YE18FM1_SCFP00350
CL4751Contig1P00370
CL5323Contig1P00002
LQ0ABA2YD16FM1_SCFP00128
LQ0AFA1YK19RM1_SCFP00024
CL7632Contig1P00071
CL4325Contig1P00230
LQ0AAB75YB18FM1_SCFP00407
CL7217Contig1P00639
LQ0ABA1YN13FM1_SCFP00170
LQ0AAB74YG07RM1_SCFP00076
ESV-1-155P00279
LQ0AAA5YA01FM1_SCFP00104
CL5059Contig1P00421
LQ0AAA15YA18FM1_SCFP00527
CL5059Contig1P00413
CL4853Contig1P00363
CL123Contig1P02123
CL6704Contig1P00615
LQ0AAB3YA05FM1_SCFP00364
LQ0AAB103YO17FM1_SCFP00116
LQ0AAA11YO06FM1_SCFP00306
LQ0AAA3YB23FM1_SCFP00638
CL5717Contig1P00117
LQ0AAB46YO11FM1_SCFP00049
CL3864Contig1P00912
CL294Contig1P01882
CL4325Contig1P01167
LQ0AAB75YB18FM1_SCFP00114
LQ0AAB27YF08FM1_SCFP00254
LQ0AAB8YB02FM1_SCFP00328
LQ0ABA1YI11FM1_SCFP00098
CL1749Contig1P00339
LQ0AAB70YH11FM1_SCFP00103
LQ0AAA3YK17FM1_SCFP00004
CL5717Contig1P00119
LQ0AAB37YA02FM1_SCFP00022
LQ0AAB59YF13FM1_SCFP00043
CL3794Contig1P00039
LQ0AAB27YF08FM1_SCFP00414
LQ0ACA1YB04RM1_SCFP00024
LQ0AAB103YF24RM1_SCFP00050
LQ0AAB14YD05FM1_SCFP00071
LQ0AAB65YG19RM1_SCFP00140
CL5717Contig1P00133
CL123Contig1P01900
LQ0AAB91YJ03FM1_SCFP00189
CL1483Contig1P00677
LQ0AAB75YB18FM1_SCFP00279
LQ0AAB91YJ03FM1_SCFP00215
CL123Contig1P02391
LQ0AAA3YA04FM1_SCFP00023
LQ0AAB65YN16FM1_SCFP00175
CL5676Contig1P00352
CL1483Contig1P01202
LQ0AAB83YI13RM1_SCF_LQP00220
LQ0ADA17YE03RM1_SCFP00007
CL3864Contig1P00390
LQ0AAB85YO23FM1_SCFP00206
LQ0AAA8YJ08FM1_SCFP00119
LQ0AAA5YA01FM1_SCFP00344
LQ0AAA10YC19FM1_SCFP00503
CL4786Contig1P00829
CL7484Contig1P00030
ESV-1-12P00629
CL5981Contig1P00478
CL294Contig1P02230
LQ0AAB74YG07RM1_SCFP00081
CL4492Contig1P00397
CL5676Contig1P00404
CL1483Contig1P00967
LQ0AAB29YN14FM1_SCFP00019
LQ0ABA1YN13FM1_SCFP00234
LQ0ABA1YN13FM1_SCFP00193
ESV-1-12P00217
CL3864Contig1P00410
LQ0AAB67YH03FM1_SCFP00077
LQ0AAB104YE12FM1_SCFP00028
CL4853Contig1P00760
LQ0AAB83YI13RM1_SCF_LQP00457
CL294Contig1P02099
CL4492Contig1P00477
CL5059Contig1P00182
CL1483Contig1P01116
LQ0AAB67YH03FM1_SCFP00072
CL6688Contig1P00090
CL365Contig1P01625
LQ0ABA1YO05FM1_SCFP00118
LQ0AAB91YJ03FM1_SCFP00440
LQ0AAB65YG19RM1_SCFP00133
CL365Contig1P00655
CL7666Contig1P00558
LQ0AAB99YE15RM1_SCFP00340
LQ0AAA5YA01FM1_SCFP00083
LQ0AAB85YO23FM1_SCFP00105
CL7217Contig1P00078
LQ0AAB27YF08FM1_SCFP00103
LQ0AAA5YA01FM1_SCFP00093
CL365Contig1P01366
CL7666Contig1P00082
LQ0AAB22YM16FM1_SCFP00520
LQ0AAB50YJ24FM1_SCFP00232
LQ0AAB3YA05FM1_SCFP00463
LQ0AAB16YJ18FM3_SCFP00017
LQ0AAB65YN16FM1_SCFP00391
LQ0AAB70YH11FM1_SCFP00115
LQ0AAB45YA08FM1_SCFP00292
LQ0AAB29YN14FM1_SCFP00351
LQ0ABA1YF16FM1_SCFP00198
LQ0AAA3YB23FM1_SCFP00359
LQ0AAB7YA13FM1_SCFP00001
CL4853Contig1P00986
CL4786Contig1P00400
CL3864Contig1P00610
LQ0AAB104YE12FM1_SCFP00092
LQ0AAB3YI16FM1_SCFP00008
LQ0AAB45YA08FM1_SCFP00286
CL123Contig1P01069
LQ0AAB65YG19RM1_SCFP00135
LQ0AAB29YN14FM1_SCFP00001
LQ0AAA23YK16FM1_SCFP00269
CL294Contig1P01492
CL3810Contig1P00383
CL4158Contig1P00906
LQ0AAB9YI08FM1_SCFP00376
LQ0AAB83YI13RM1_SCF_LQP00439
LQ0AAB29YN14FM1_SCFP00315
LQ0AAB74YG07RM1_SCFP00118
LQ0AAB83YI13RM1_SCF_LQP00448
LQ0AAB103YP07RM1_SCFP00258
LQ0AAB74YG07RM1_SCFP00065
LQ0AAB45YA08FM1_SCFP00451
LQ0AAB70YH11FM1_SCFP00094
CL4786Contig1P00045
LQ0AAB85YO23FM1_SCFP00002
CL365Contig1P00857
LQ0AAB65YN16FM1_SCFP00097
ESV-1-12P00391
LQ0AAA11YK13FM1_SCFP00612
LQ0AAB67YH03FM1_SCFP00046
CL7597Contig1P00107
CL5717Contig1P00116
LQ0AAB67YH03FM1_SCFP00075
CL3810Contig1P00351
ESV-1-170P00004
LQ0AAB45YA08FM1_SCFP00298
CL5981Contig1P00469
LQ0AAB70YH11FM1_SCFP00081
LQ0AAB85YO23FM1_SCFP00112
CL7646Contig1P00060
LQ0ACA24YE10RM1_SCFP00089
CL4492Contig1P00839
CL4158Contig1P00832
LQ0AAB9YI08FM1_SCFP00538
CL4492Contig1P00566
CL5177Contig1P00323
CL7666Contig1P00459
CL5981Contig1P00106
CL3810Contig1P00653
CL6555Contig1P00232
LQ0AAA3YK17FM1_SCFP00020
CL6965Contig1P00454
CL3810Contig1P00651
CL4786Contig1P00569
CL5981Contig1P00240
CL4158Contig1P00643
LQ0ABA1YF16FM1_SCFP00044
CL7666Contig1P00013
LQ0AAB3YA05FM1_SCFP00006
LQ0AAB9YI08FM1_SCFP00206
LQ0AAB9YI08FM1_SCFP00075
LQ0AAB65YG19RM1_SCFP00122
LQ0AAB65YN16FM1_SCFP00201
LQ0ABA1YI11FM1_SCFP00089
LQ0ABA1YI11FM1_SCFP00086
CL4158Contig1P00448
