# Supplementary material for: Microarray estimation of genomic inter-strain variability in the genus Ectocarpus (Phaeophyceae)
Source: BMC Mol Biol. 2011 Jan 13;12:2. doi: 10.1186/1471-2199-12-2 (PMC3027116; doi:10.1186/1471-2199-12-2)
Supplement: Additional file 1 — List of probes with absolute log2-ratios > 0.5 and > 1 for all examined strains of E. siliculosus. [file 1471-2199-12-2-S1.ZIP › Lists_of_variable_probes/log2-ratio_less_than_1/strain3_variable_1.txt]

CL3727Contig1P00058
CL1496Contig1P00804
CL227Contig1P02285
CL4888Contig1P00187
CL1761Contig2P00382
CL1761Contig1P00162
CL4888Contig1P00210
CL59Contig1P00182
CL6462Contig1P00217
CL4777Contig1P00202
CL1496Contig1P01600
CL224Contig1P00645
CL1125Contig1P00278
CL7Contig9P01160
CL224Contig1P00585
CL7Contig12P00283
CL3727Contig1P00236
CL7147Contig1P00190
CL188Contig1P00847
CL6517Contig1P00359
CL224Contig1P00549
CL4888Contig1P00339
CL6433Contig1P00136
CL6462Contig1P00228
CL7Contig14P01397
LQ0AAB84YO05FM1_SCFP00068
CL59Contig1P00012
LQ0AAB2YG22FM1_SCFP00008
LQ0AAB88YP13FM1_SCFP00395
CL1116Contig1P01564
LQ0AAB58YL14RM1_SCFP00151
LQ0AAB58YL14RM1_SCFP00153
LQ0AAB84YM07RM1_SCFP00265
LQ0AAB35YO06FM1_SCFP00509
CL5466Contig1P00339
LQ0AAB72YF01FM1_SCFP00009
CL59Contig1P00137
LQ0AAB35YO06FM1_SCFP00256
CL6517Contig1P00072
CL6517Contig1P00175
LQ0ACA24YG19RM1_SCFP00539
LQ0AAB48YI23FM1_SCFP00410
CL1761Contig1P00152
CL1761Contig1P01089
CL1701Contig1P00250
CL4777Contig1P00207
CL462Contig1P00548
CL1761Contig2P00387
CL6240Contig1P00683
LQ0AAB68YE11RM1_SCFP00137
LQ0AAB58YL14RM1_SCFP00149
CL2328Contig1P00938
LQ0AAB36YO07FM1_SCFP00027
LQ0AAB77YB05FM1_SCFP00063
CL227Contig1P01885
LQ0AAB54YN03RM1_SCFP00131
LQ0AAB36YJ01FM1_SCFP00273
LQ0AAB54YN03RM1_SCFP00138
CL13Contig18P00199
CL1496Contig1P00938
LQ0AAB75YN12FM1_SCFP00381
LQ0AAB72YF01FM1_SCFP00005
CL224Contig1P00306
CL4777Contig1P00451
CL7Contig10P00735
CL5466Contig1P00364
LQ0AAB46YM16FM1_SCFP00233
CL2328Contig1P00345
LQ0AAB48YI23FM1_SCFP00488
CL3727Contig1P00308
CL188Contig3P01602
LQ0AAB12YK10FM1_SCFP00188
CL227Contig1P02069
CL227Contig2P00050
LQ0AAB46YM16FM1_SCFP00160
CL13Contig18P00472
LQ0AAB58YL14RM1_SCFP00146
CL2664Contig1P00179
LQ0AFA4YI24RM1_SCFP00028
CL6462Contig1P00211
CL2328Contig1P00748
CL1370Contig1P00708
LQ0AAA6YJ14FM1_SCFP00540
LQ0AAB14YO24FM1_SCFP00426
CL188Contig4P00719
CL13Contig3P01206
CL1332Contig1P01257
LQ0AAB102YM23FM1_SCFP00256
CL5228Contig1P00113
CL6240Contig1P00324
LQ0ACA24YB12RM1_SCFP00035
LQ0AAB10YH03FM1_SCFP00557
LQ0AAB73YF04RM1_SCFP00284
CL6433Contig1P00127
CL5400Contig1P00339
CL462Contig1P00021
LQ0AAB36YJ01FM1_SCFP00346
LQ0AAB92YC13FM1_SCFP00055
LQ0AAB16YG19FM3_SCFP00113
CL6822Contig1P00701
CL4888Contig1P00251
LQ0AAB10YH03FM1_SCFP00339
CL2225Contig1P00854
CL7Contig14P01549
CL3727Contig1P00270
CL1116Contig1P01288
LQ0AAB36YJ01FM1_SCFP00063
CL5228Contig1P00121
LQ0AAB84YM07RM1_SCFP00258
CL13Contig18P00163
LQ0AAA19YJ06FM1_SCFP00018
CL5949Contig1P00087
CL462Contig4P00235
CL334Contig1P00765
CL7147Contig1P00343
CL3954Contig1P01278
LQ0AAB84YO05FM1_SCFP00453
LQ0AAB31YG13FM1_SCFP00071
LQ0AAB68YE11RM1_SCFP00049
LQ0AAB72YK09FM1_SCFP00308
CL1332Contig1P01106
CL7147Contig1P00359
LQ0AAB35YO06FM1_SCFP00620
LQ0AAB94YB02RM1_SCFP00214
LQ0AAB36YO07FM1_SCFP00323
CL13Contig3P01635
CL6240Contig1P00475
CL75Contig7P00568
CL7Contig12P00672
CL1348Contig2P00331
LQ0AAB68YE11RM1_SCFP00142
CL1701Contig1P00129
CL1348Contig2P00344
CL4878Contig1P00806
CL2719Contig1P00841
CL291Contig4P00117
LQ0AAA12YL16FM1_SCFP00640
LQ0AAB72YF01FM1_SCFP00026
CL13Contig5P01463
CL6433Contig1P00103
LQ0AAB36YO07FM1_SCFP00223
LQ0AAB73YF04RM1_SCFP00291
CL4504Contig1P00323
LQ0AAB69YE21FM1_SCFP00003
CL7164Contig1P00009
LQ0AGA1YB17RM1_SCFP00056
LQ0AAB72YK09FM1_SCFP00451
LQ0AAB81YH06FM1_SCFP00233
CL334Contig2P01536
CL5228Contig1P00105
LQ0AAB4YI16FM1_SCFP00553
LQ0AAB2YG22FM1_SCFP00395
CL6826Contig1P00842
LQ0AAB90YL04FM1_SCFP00393
LQ0AAB94YC02FM1_SCFP00051
CL7Contig12P00960
CL4170Contig1P00540
LQ0AAB23YI05FM1_SCFP00450
LQ0AAB94YC02FM1_SCFP00040
CL5482Contig1P00006
CL454Contig1P01047
LQ0AAB47YG22FM1_SCFP00149
CL13Contig18P00137
LQ0AAB94YB02RM1_SCFP00209
CL4878Contig1P00680
CL1701Contig1P00241
CL13Contig5P01885
CL4970Contig1P00291
LQ0AFA4YI24RM1_SCFP00009
CL1116Contig1P01084
CL2149Contig1P00003
LQ0ACA24YB12RM1_SCFP00053
LQ0AAB93YD20FM1_SCFP00379
CL291Contig2P00036
CL59Contig1P00546
LQ0AAB11YN06FM1_SCFP00018
CL1Contig15P00908
LQ0AAB11YL24FM1_SCFP00006
LQ0AAB26YI24FM1_SCFP00169
CL3978Contig1P00078
LQ0AAB93YL23FM1_SCFP00014
LQ0ADA20YI20RM1_SCFP00140
LQ0AAB46YM17FM1_SCFP00189
CL1005Contig1P00621
LQ0AAB58YI12RM1_SCFP00221
CL7Contig9P00772
CL188Contig3P00793
LQ0AAB49YH07FM1_SCFP00485
CL188Contig4P00724
CL2149Contig1P00029
CL7Contig1P00342
CL6646Contig1P00283
LQ0AAB93YD20FM1_SCFP00210
CL4170Contig1P00395
CL188Contig4P00715
LQ0AGA1YB17RM1_SCFP00057
LQ0AAA2YM15FM1_SCFP00364
LQ0AAB64YP17RM1_SCFP00004
CL3293Contig1P00233
LQ0ACA26YM04RM1_SCFP00044
CL13Contig2P01518
LQ0AAB84YM07RM1_SCFP00318
CL188Contig1P00673
LQ0AAB36YO07FM1_SCFP00125
CL1Contig33P01054
LQ0AFA5YK07RM1_SCFP00275
LQ0AAB46YM16FM1_SCFP00075
LQ0ACA26YM04RM1_SCFP00039
CL540Contig1P00011
LQ0AAB71YC11RM1_SCFP00250
CL188Contig2P00338
CL5949Contig1P00080
CL2798Contig1P00681
LQ0AAB14YJ10FM1_SCFP00417
CL2149Contig1P00148
CL1125Contig1P00056
CL59Contig2P03058
CL188Contig3P01174
LQ0AAB42YH20FM1_SCFP00482
CL4301Contig1P00652
LQ0AAB14YF23FM1_SCFP00106
LQ0AAB80YC18FM1_SCFP00104
LQ0AAB73YF04FM1_SCFP00238
LQ0AAB48YI23FM1_SCFP00111
CL7250Contig1P00399
CL291Contig2P00005
CL1897Contig1P00172
LQ0AAB21YG14FM1_SCFP00157
LQ0AAB77YJ22RM1_SCFP00273
LQ0AAB73YF04RM1_SCFP00300
CL188Contig2P00340
CL291Contig2P00570
LQ0AAA14YB20FM1_SCFP00492
LQ0AAB81YH06FM1_SCFP00229
CL13Contig2P01269
LQ0AAB82YC19FM1_SCFP00028
LQ0AGA1YB17RM1_SCFP00058
LQ0AAB16YG19FM3_SCFP00082
CL7Contig1P00630
CL13Contig5P00603
CL101Contig4P00844
LQ0AAB93YL23FM1_SCFP00474
CL5400Contig1P00077
LQ0AAB72YF01FM1_SCFP00002
LQ0AAB12YK04FM1_SCFP00250
CL7Contig1P00034
LQ0AAA16YP06FM1_SCFP00002
LQ0AAB7YC24FM1_SCFP00483
LQ0AAA1YK11FM1_SCFP00654
CL5400Contig1P00050
CL1005Contig1P00455
LQ0AAB73YE17FM1_SCFP00095
LQ0AAB80YK03FM1_SCFP00016
LQ0AAB88YA23RM1_SCFP00130
LQ0AAB94YB02RM1_SCFP00203
CL13Contig1P01116
CL5864Contig1P00447
CL3226Contig1P00133
CL13Contig3P00346
LQ0AAB77YB05FM1_SCFP00237
LQ0AAA1YK11FM1_SCFP00669
CL1692Contig2P00196
LQ0AAB37YI01FM1_SCFP00016
LQ0AAB7YH12FM1_SCFP00183
CL4970Contig1P00039
LQ0ACA24YB12RM1_SCFP00123
CL76Contig1P00690
CL5925Contig1P00517
LQ0AAB42YG02FM1_SCFP00139
CL3954Contig1P01082
LQ0AAB41YD19FM1_SCFP00529
LQ0ADA1YH01FM1_SCFP00004
CL1005Contig2P00527
CL13Contig22P00001
CL462Contig4P00003
LQ0AFA4YI24RM1_SCFP00005
LQ0AGA1YB17RM1_SCFP00305
LQ0AAB102YK02FM1_SCFP00072
LQ0AAB77YD16RM1_SCFP00177
LQ0AFA4YI24RM1_SCFP00316
LQ0AAA1YK11FM1_SCFP00155
LQ0AAB10YM08FM1_SCFP00337
CL8Contig13P00160
CL7Contig14P01625
LQ0AAB11YN06FM1_SCFP00005
LQ0AAB76YP07RM1_SCFP00001
CL730Contig1P00046
CL5898Contig1P00661
CL1701Contig1P00303
CL6407Contig1P00635
LQ0AAB10YH03FM1_SCFP00269
LQ0AAB4YM05FM1_SCFP00523
CL1Contig33P01077
CL6517Contig1P00295
CL3630Contig1P01429
LQ0AAB101YA17FM1_SCFP00124
LQ0AAB38YJ21FM1_SCFP00018
LQ0AAB58YI12RM1_SCFP00138
LQ0AAA17YN01FM1_SCFP00379
CL466Contig1P00992
LQ0AAB41YH04FM1_SCFP00031
CL3357Contig1P00234
CL1761Contig2P00329
CL636Contig2P01804
LQ0AAB11YN06FM1_SCFP00487
LQ0AAB12YE17FM1_SCFP00591
CL1Contig45P00001
LQ0AAB38YK09FM1_SCFP00181
CL462Contig4P00006
LQ0AAB104YF03RM1_SCFP00138
LQ0AAB87YM21FM1_SCFP00078
CL13Contig8P00759
CL1005Contig2P00006
CL4170Contig1P00009
CL101Contig2P00019
LQ0AAB41YF22FM1_SCFP00367
LQ0AAB82YC19FM1_SCFP00122
CL6253Contig1P00234
LQ0AAB46YM16FM1_SCFP00070
LQ0AAB10YM08FM1_SCFP00133
LQ0AAB33YE08FM1_SCFP00206
CL1478Contig1P00148
CL462Contig1P00159
LQ0AAB21YG13FM1_SCFP00333
CL1125Contig2P00935
CL2417Contig1P00917
LQ0AAB39YL21FM1_SCFP00360
CL13Contig17P00125
LQ0AAB44YF21FM1_SCFP00001
LQ0AAB49YF06FM1_SCFP00320
CL5228Contig1P00172
CL1125Contig1P00042
CL2664Contig1P00108
CL3112Contig1P01032
CL291Contig1P00881
LQ0AAA2YM15RM1_SCFP00487
LQ0ACA25YD13RM1_SCFP00385
LQ0AAB54YN03RM1_SCFP00001
CL2664Contig1P00017
CL646Contig1P01565
LQ0AAB68YK10FM1_SCFP00036
LQ0AAB1YF15RM1_SCFP00244
CL13Contig19P01293
LQ0AAB94YJ03RM1_SCFP00167
CL6822Contig1P00050
CL7617Contig1P00442
LQ0AAB56YP17FM1_SCFP00194
CL2328Contig1P01129
LQ0AAB14YJ10FM1_SCFP00410
CL227Contig2P00242
LQ0AAB70YH17RM1_SCFP00143
CL6822Contig1P00505
CL7755Contig1P00454
LQ0AAB17YP19FM1_SCFP00130
CL5664Contig1P00222
CL7251Contig1P00498
LQ0AAB16YG19FM3_SCFP00103
CL4970Contig1P00031
CL309Contig1P02292
CL5616Contig1P00111
CL76Contig1P00682
CL7703Contig1P00412
CL6897Contig1P00532
LQ0AAB69YJ12FM1_SCFP00130
CL1005Contig2P00313
CL80Contig12P00224
LQ0AAB86YM02FM1_SCFP00144
CL6267Contig1P00137
LQ0AAB90YK01FM1_SCFP00108
LQ0AAB48YN07FM1_SCFP00339
LQ0AAB94YB02RM1_SCFP00227
CL6462Contig1P00205
CL4169Contig1P00004
CL1005Contig1P01348
LQ0AAB84YO05FM1_SCFP00428
CL6433Contig1P00213
CL263Contig1P00813
CL6405Contig1P00093
LQ0AAA6YJ14FM1_SCFP00622
CL8Contig8P01473
LQ0ADA6YL12RM1_SCFP00003
LQ0AAB14YF23FM1_SCFP00570
CL3027Contig1P01205
LQ0ACA3YB06RM1_SCFP00355
CL3357Contig1P00130
LQ0AAB79YN05FM1_SCFP00085
LQ0AAB92YC13FM1_SCFP00154
LQ0AAB104YF03RM1_SCFP00168
CL188Contig2P00358
LQ0AAB50YM19FM1_SCFP00365
LQ0ACA24YB12RM1_SCFP00017
CL1370Contig1P00975
CL4043Contig1P00143
LQ0AAB80YC18FM1_SCFP00296
CL464Contig2P00772
LQ0ACA3YO14RM1_SCFP00039
CL263Contig1P00817
CL2283Contig1P00968
CL6240Contig1P00255
LQ0AAB38YJ21FM1_SCFP00080
LQ0AAB7YM22FM1_SCFP00557
CL3067Contig1P00538
LQ0AAB3YG06FM1_SCFP00455
LQ0AAB92YJ10FM1_SCFP00170
CL6407Contig1P00119
LQ0AAB96YK03FM1_SCFP00432
LQ0AAB41YE18FM1_SCFP00089
LQ0AAB9YI13FM1_SCFP00592
LQ0AAB7YG14FM1_SCFP00056
CL5170Contig1P00772
LQ0AAB22YA09FM1_SCFP00414
LQ0AFA5YG18RM1_SCFP00071
CL5894Contig1P00661
LQ0AAB73YF04RM1_SCFP00091
CL188Contig4P00890
CL2888Contig1P00970
CL76Contig1P00101
CL6047Contig1P00328
CL4225Contig1P00610
CL1240Contig1P00087
CL2152Contig1P00240
CL227Contig2P00461
CL4301Contig1P00928
LQ0AAB1YJ09FM1_SCFP00280
LQ0AAB68YG15FM1_SCFP00074
CL2476Contig1P00150
LQ0AAB58YL14FM1_SCFP00103
LQ0AAB60YE21FM1_SCFP00416
CL7006Contig1P00247
CL2673Contig1P00001
LQ0AAA10YP11FM1_SCFP00040
LQ0AAB28YP11FM1_SCFP00437
CL4396Contig1P00778
CL4569Contig1P00263
CL18Contig1P00680
LQ0AAB68YG15FM1_SCFP00080
LQ0AAB15YK10FM1_SCFP00507
LQ0ACA8YF21RM1_SCFP00262
LQ0AAB73YE17FM1_SCFP00087
LQ0AAB12YL22FM1_SCFP00044
CL3343Contig1P00432
CL4043Contig1P00471
CL793Contig1P01085
LQ0AAB50YM19FM1_SCFP00343
LQ0AAB84YM07RM1_SCFP00144
CL2798Contig1P00063
LQ0AAB36YJ01FM1_SCFP00372
CL1214Contig1P00129
CL7184Contig1P00064
CL4170Contig1P00145
CL542Contig1P01970
CL7755Contig1P00120
LQ0AAB6YE06FM1_SCFP00218
LQ0AAA6YO24FM1_SCFP00344
LQ0AAB90YF22FM1_SCFP00219
CL227Contig1P01600
CL2999Contig1P00503
CL2798Contig1P00045
LQ0AAB25YJ07FM1_SCFP00519
CL8Contig10P00125
LQ0ADA1YC12RM1_SCFP00299
CL5241Contig1P00283
LQ0AAB101YF09RM1_SCFP00067
CL4048Contig1P00166
CL4994Contig1P00664
CL841Contig1P00001
CL5241Contig1P00210
CL4111Contig1P00267
CL2554Contig1P00020
LQ0AAB5YK08FM1_SCFP00541
LQ0AAB75YB14RM1_SCFP00015
CL3909Contig1P00531
LQ0AAB37YO15FM1_SCFP00007
LQ0AAB41YF22FM1_SCFP00355
LQ0AAB43YD10FM1_SCFP00458
CL3992Contig1P00265
LQ0AAB6YE06FM1_SCFP00194
CL5958Contig1P00101
CL5764Contig1P00418
CL13Contig20P01119
CL8Contig3P00146
LQ0AAB92YC13FM1_SCFP00158
LQ0AFA5YK07RM1_SCFP00242
LQ0AAB17YH24FM1_SCFP00372
LQ0AAB67YB03RM1_SCFP00457
CL1005Contig2P00272
CL6889Contig1P00409
LQ0AFA1YJ11RM1_SCFP00048
CL7616Contig1P00787
LQ0ADA6YL12RM1_SCFP00007
LQ0AAB93YA14RM1_SCFP00053
CL4407Contig1P00725
CL1Contig4P01168
CL2551Contig1P01314
LQ0AAB39YL23FM1_SCFP00490
LQ0AAB3YJ20FM1_SCFP00243
CL1621Contig2P01414
CL845Contig1P01478
LQ0AAB35YE15FM1_SCFP00498
LQ0AAA6YJ14FM1_SCFP00224
CL4142Contig1P00899
LQ0AAA14YB20FM1_SCFP00481
LQ0AFA3YA13RM1_SCFP00103
CL4135Contig1P00856
LQ0AAA17YN01FM1_SCFP00496
CL13Contig17P00260
CL40Contig2P02718
LQ0AAB14YK13FM1_SCFP00425
CL2238Contig1P00546
LQ0ACA22YO23RM1_SCFP00049
CL256Contig1P02121
LQ0AAB73YB09FM1_SCFP00022
CL5154Contig1P00519
LQ0AEA6YO01RM1_SCFP00049
CL3067Contig1P00546
LQ0AAB7YB20FM1_SCFP00602
CL6466Contig1P00031
CL7616Contig1P00204
LQ0AAB16YG19FM3_SCFP00328
CL188Contig1P01502
CL6267Contig1P00141
CL7142Contig1P00325
LQ0AFA1YJ11RM1_SCFP00052
CL3046Contig1P00392
CL4504Contig1P00151
CL6097Contig1P00423
CL7147Contig1P00329
LQ0AAB61YP01FM1_SCFP00001
CL6423Contig1P00403
CL681Contig1P01568
CL7084Contig1P00413
CL3277Contig1P00587
CL6826Contig1P00467
CL3978Contig1P00073
LQ0AAB10YG22FM1_SCFP00533
LQ0AAB29YP21FM1_SCFP00274
CL5349Contig1P00135
CL3669Contig1P00001
LQ0AAB21YF10FM1_SCFP00495
CL1Contig33P01045
LQ0AAB58YI12RM1_SCFP00356
CL6973Contig1P00142
CL13Contig16P00093
CL1Contig1P01474
CL45Contig1P01152
LQ0AAB50YM19FM1_SCFP00358
CL602Contig1P01153
LQ0AAB81YD19FM1_SCFP00423
LQ0AAB1YK10RM1_SCFP00346
LQ0AAA9YA01FM1_SCFP00407
LQ0AAB52YH18RM1_SCFP00001
LQ0AAB24YD19FM1_SCFP00309
CL6353Contig1P00212
CL3954Contig1P00805
LQ0AAB70YH17RM1_SCFP00307
CL4383Contig1P00296
CL7140Contig1P00273
LQ0AAB24YD19FM1_SCFP00319
CL7164Contig1P00479
CL2047Contig1P00619
LQ0AAA5YG17FM1_SCFP00120
CL3978Contig1P00069
LQ0AAB44YF21FM1_SCFP00008
LQ0AAB80YK03FM1_SCFP00160
LQ0ADA6YL12RM1_SCFP00029
CL7737Contig1P00011
LQ0AAB48YK21FM1_SCFP00217
LQ0AAB13YG05FM1_SCFP00083
LQ0AAB41YF22FM1_SCFP00343
CL6033Contig1P00661
LQ0AAB77YB05FM1_SCFP00107
LQ0AAB102YM23FM1_SCFP00170
LQ0AAB41YH04FM1_SCFP00322
CL2627Contig2P00558
CL3407Contig1P00014
LQ0ACA6YE15RM1_SCFP00136
CL5653Contig1P00972
CL464Contig2P00726
LQ0AAB29YP21FM1_SCFP00260
LQ0AAB8YH03FM1_SCFP00328
CL3655Contig1P00080
CL2839Contig1P00448
CL3978Contig1P00206
CL416Contig1P00278
LQ0AAB66YO16RM1_SCFP00001
LQ0AAB92YK09FM1_SCFP00024
LQ0AAB97YP17RM1_SCFP00063
CL1217Contig1P00152
CL334Contig1P00620
CL6435Contig1P00129
LQ0AAB103YK09FM1_SCFP00288
LQ0AAB67YB03RM1_SCFP00447
LQ0AAB6YA07FM1_SCFP00105
LQ0AEA5YJ03RM1_SCFP00296
CL6606Contig1P00483
LQ0AAB38YA19FM1_SCFP00355
LQ0AAB36YH11FM1_SCFP00312
LQ0ACA26YC01RM1_SCFP00050
LQ0AAB99YN22FM1_SCFP00072
LQ0AAB104YG07RM1_SCFP00096
CL6946Contig1P00364
LQ0AAB73YE17FM1_SCFP00080
CL18Contig1P00673
LQ0AAB38YF23FM1_SCFP00427
CL4504Contig1P00678
CL7737Contig1P00018
LQ0ACA26YC01RM1_SCFP00033
CL2221Contig1P00099
LQ0AAB39YM17FM1_SCFP00200
CL5616Contig1P00437
LQ0AAB6YE06FM1_SCFP00202
LQ0ADA20YI20RM1_SCFP00020
CL7560Contig1P00570
LQ0AAB69YO24FM1_SCFP00100
LQ0AAB78YC20RM1_SCFP00353
CL7Contig9P00484
CL151Contig1P01311
CL2664Contig1P00030
LQ0AAB70YH17RM1_SCFP00066
LQ0AAB37YK08FM1_SCFP00398
LQ0AAB75YJ01FM1_SCFP00216
CL1175Contig1P01383
CL4080Contig1P00034
LQ0AAB104YG07RM1_SCFP00221
LQ0AAB48YF13FM1_SCFP00417
LQ0AAB64YP17RM1_SCFP00078
LQ0AAB92YJ10FM1_SCFP00145
LQ0AAB37YE15FM1_SCFP00001
CL7737Contig1P00004
CL6367Contig1P00089
LQ0AAB94YC02FM1_SCFP00155
LQ0AAB10YH03FM1_SCFP00151
LQ0ACA19YP10RM1_SCFP00101
CL2644Contig1P00001
CL291Contig4P00284
LQ0AAB7YH19FM1_SCFP00332
CL13Contig3P00674
CL5466Contig1P00481
CL6646Contig1P00006
LQ0AAA2YM15FM1_SCFP00258
CL655Contig1P01884
CL6533Contig1P00419
CL1348Contig1P00863
CL3252Contig1P00065
LQ0AAB15YH23FM1_SCFP00277
CL5240Contig1P00268
LQ0AAB35YJ15FM1_SCFP00012
LQ0AAB48YO04FM1_SCFP00489
CL4569Contig1P00316
LQ0AAB65YE15FM1_SCFP00162
CL291Contig1P01474
CL1440Contig1P01378
CL841Contig1P00089
LQ0AAB41YI12FM1_SCFP00267
LQ0AAB93YJ12FM1_SCFP00410
CL3067Contig1P00542
CL462Contig4P00214
LQ0AAB42YH20FM1_SCFP00247
LQ0AAB18YD03FM1_SCFP00221
LQ0AAB90YK21RM1_SCFP00356
CL6033Contig1P00927
CL3992Contig1P00253
CL7Contig14P01665
LQ0AAB39YL21FM1_SCFP00064
LQ0AAB77YJ22RM1_SCFP00241
LQ0AAB41YD02FM1_SCFP00039
CL1563Contig1P01346
CL5113Contig1P00670
LQ0AAB78YB09FM1_SCFP00328
CL3550Contig1P00332
LQ0AAB6YP16FM1_SCFP00492
CL4600Contig1P00935
CL13Contig1P01221
CL878Contig1P00092
CL1172Contig1P00320
LQ0AAB92YK09FM1_SCFP00011
LQ0ADA18YJ19RM1_SCFP00036
CL7080Contig1P00426
LQ0AAB44YF21FM1_SCFP00049
LQ0ACA19YP10RM1_SCFP00097
LQ0AAB49YC20FM1_SCFP00150
LQ0AAB94YA13FM1_SCFP00208
LQ0AAA23YK03FM1_SCFP00401
LQ0ACA3YO14RM1_SCFP00043
CL5650Contig1P00568
LQ0AAB104YI03RM1_SCFP00044
CL7752Contig1P00121
CL1987Contig1P00538
ESV-1-120P00362
LQ0AAB21YG14FM1_SCFP00051
CL5320Contig1P00177
CL6773Contig1P00543
CL4185Contig1P00403
CL55Contig1P01765
CL5929Contig1P00029
LQ0AAB14YO24FM1_SCFP00515
LQ0AAB36YH11FM1_SCFP00301
CL7527Contig1P00351
LQ0AAB35YJ15FM1_SCFP00037
LQ0AEA8YK08RM1_SCFP00005
LQ0AAB17YP19FM1_SCFP00149
LQ0AAB78YP13RM1_SCFP00009
CL3793Contig1P00379
LQ0AAB68YE11RM1_SCFP00316
CL2039Contig1P00661
CL5466Contig1P00155
CL265Contig1P01435
CL5764Contig1P00192
CL6684Contig1P00417
CL2958Contig1P00390
CL2851Contig1P00186
CL188Contig3P00512
CL4467Contig1P00024
CL1230Contig1P01558
CL636Contig2P00599
CL4138Contig1P00258
CL13Contig8P00735
LQ0AAB45YG21FM1_SCFP00217
CL2811Contig1P00170
LQ0AAB42YH20FM1_SCFP00316
CL1566Contig1P01376
CL6788Contig1P00417
LQ0AAB43YB16FM1_SCFP00120
CL1526Contig1P01467
CL217Contig1P01026
CL2615Contig1P00284
CL3055Contig1P00330
CL3073Contig1P00162
LQ0ABA1YL08FM1_SCFP00002
CL4405Contig1P00575
CL122Contig3P01040
CL6052Contig1P00179
LQ0AAB43YB19FM1_SCFP00173
LQ0AFA5YK07RM1_SCFP00239
CL1049Contig1P00845
LQ0AAB96YL06FM1_SCFP00010
CL7697Contig1P00311
CL4569Contig1P00542
LQ0AAB34YL22FM1_SCFP00399
LQ0AAB101YN05FM1_SCFP00226
LQ0ADA10YJ11RM1_SCFP00044
CL5616Contig1P00415
LQ0AAB93YL23FM1_SCFP00323
CL4633Contig1P00663
CL4429Contig1P00486
CL13Contig9P01157
LQ0AAB5YG05FM1_SCFP00575
CL5851Contig1P00099
CL2609Contig1P00171
LQ0AAB48YN07FM1_SCFP00175
LQ0AAA20YA07FM1_SCFP00068
CL1Contig53P00069
CL1692Contig2P00137
LQ0AAA9YA15FM1_SCFP00300
CL5923Contig1P00017
LQ0AAB35YO06FM1_SCFP00390
CL13Contig20P00090
LQ0AAB5YN17FM1_SCFP00256
CL2283Contig1P00528
LQ0AAB50YJ13FM1_SCFP00447
CL5898Contig1P00385
LQ0AAB13YF14FM1_SCFP00032
CL3992Contig1P00259
LQ0AAB23YM08FM1_SCFP00081
CL6337Contig1P00152
LQ0AAB28YH02FM1_SCFP00451
CL7130Contig1P00634
CL3446Contig1P00467
CL227Contig2P00460
CL3545Contig1P00949
CL3856Contig1P00391
LQ0AAB48YK21FM1_SCFP00055
LQ0AAB35YJ15FM1_SCFP00192
CL5400Contig1P00105
LQ0AAB3YN12FM1_SCFP00068
LQ0AFA8YL14RM1_SCFP00138
LQ0AAB30YO15FM1_SCFP00071
CL7372Contig1P00516
CL6047Contig1P00482
LQ0AAB100YJ06FM1_SCFP00328
LQ0AAB86YM02FM1_SCFP00140
CL5250Contig1P00051
CL4405Contig1P00778
CL6684Contig1P00413
LQ0AAB72YP19FM1_SCFP00202
CL698Contig1P01444
LQ0AAB5YJ18FM1_SCFP00001
CL5090Contig1P00423
LQ0AAB76YK10RM1_SCFP00001
LQ0AAB28YH02FM1_SCFP00399
CL75Contig7P00557
CL5250Contig1P00176
CL5680Contig1P00191
CL3061Contig1P00872
LQ0AAB41YA07FM1_SCFP00447
CL4504Contig1P00042
LQ0AAB7YL22FM1_SCFP00160
LQ0AAB56YA17RM1_SCFP00008
LQ0AAB72YK09FM1_SCFP00366
LQ0AAB11YJ19FM1_SCFP00089
LQ0AFA5YM18RM1_SCFP00233
CL2283Contig1P00241
CL2588Contig1P00572
CL80Contig12P00106
CL5161Contig1P00562
CL232Contig1P01256
LQ0AAB82YC19FM1_SCFP00553
CL3489Contig1P00122
LQ0AAB73YB09FM1_SCFP00118
LQ0AAB15YK01FM1_SCFP00237
LQ0AAB50YM19FM1_SCFP00351
LQ0AAB80YK03FM1_SCFP00146
CL350Contig1P02826
LQ0AAB61YD21RM1_SCFP00141
LQ0ACA19YP10RM1_SCFP00091
LQ0AAB34YC11FM1_SCFP00474
LQ0AAB73YB09FM1_SCFP00115
LQ0AAB3YM10FM1_SCFP00009
LQ0AAB70YO10RM1_SCFP00048
LQ0ACA16YJ16RM1_SCFP00029
CL1478Contig1P00336
LQ0AAB44YI14FM1_SCFP00113
CL188Contig1P01096
CL5680Contig1P00424
LQ0AAB16YF24FM3_SCFP00434
LQ0AAB35YD08FM1_SCFP00220
CL5914Contig1P00667
CL3633Contig1P00113
CL6478Contig1P00306
CL2085Contig1P00485
CL464Contig1P00773
CL6102Contig1P00209
LQ0AAB7YH12FM1_SCFP00188
CL6803Contig1P00040
LQ0AAB21YF10FM1_SCFP00049
LQ0AAB92YJ10FM1_SCFP00311
CL179Contig1P01868
LQ0AAB88YK18RM1_SCFP00006
LQ0AAB86YG22RM1_SCFP00045
LQ0AAB88YP08FM1_SCFP00344
LQ0AAB44YK15FM1_SCFP00434
LQ0AAB5YM20FM1_SCFP00472
LQ0AAB63YI18FM1_SCFP00243
LQ0AFA4YP10RM1_SCFP00032
LQ0ACA26YM04RM1_SCFP00049
CL6252Contig1P00500
LQ0AAB66YO16RM1_SCFP00004
CL1496Contig1P00297
LQ0AAB54YO05RM1_SCFP00050
LQ0AAB1YJ09FM1_SCFP00066
CL1071Contig1P00730
LQ0AAB39YL21FM1_SCFP00022
LQ0AAB18YF13FM1_SCFP00601
CL1223Contig1P00413
LQ0AAB94YC02FM1_SCFP00062
CL2918Contig1P00636
CL5161Contig1P00653
LQ0AAB1YF15RM1_SCFP00249
LQ0AAB31YJ22FM1_SCFP00479
LQ0AAB88YA23FM1_SCFP00038
LQ0AAB37YC10FM1_SCFP00072
LQ0AAB7YH11FM1_SCFP00301
CL1796Contig1P00951
CL5745Contig1P00829
CL7540Contig1P00177
LQ0AAB73YB20RM1_SCFP00120
LQ0AFA5YG18RM1_SCFP00072
CL4201Contig1P00805
LQ0AAB27YG24FM1_SCFP00264
CL3303Contig1P00291
LQ0AAB57YI07FM1_SCFP00081
LQ0ACA3YO14RM1_SCFP00044
LQ0AAB102YM23FM1_SCFP00192
LQ0AAB63YK10RM1_SCFP00001
CL7244Contig1P00138
LQ0AAB100YK08FM1_SCFP00030
CL542Contig1P01990
LQ0AAA17YN01FM1_SCFP00355
LQ0AAB52YO19FM1_SCFP00335
CL4281Contig1P00775
CL280Contig1P00924
CL7405Contig1P00106
CL3343Contig1P00333
CL5958Contig1P00830
CL4093Contig1P00828
LQ0AAB5YN17FM1_SCFP00269
CL13Contig12P00112
LQ0AAB72YP19FM1_SCFP00186
CL7801Contig1P00034
CL7703Contig1P00593
LQ0AAB27YE23FM1_SCFP00336
CL224Contig3P00470
LQ0AAB21YD04FM1_SCFP00433
LQ0ACA24YG19RM1_SCFP00176
CL2657Contig1P00924
CL2721Contig1P00568
LQ0AAB18YE22FM1_SCFP00287
LQ0AAB26YI24FM1_SCFP00302
CL2829Contig1P00433
ESV-1-192P01517
LQ0AAB9YD12FM1_SCFP00430
CL6138Contig1P00072
CL2463Contig1P00630
CL64Contig3P00036
CL8Contig13P00147
CL18Contig1P00701
CL7054Contig1P00704
CL80Contig12P00240
CL2395Contig1P01266
LQ0AFA8YK20RM1_SCFP00085
CL4983Contig1P00332
LQ0AAB77YJ22RM1_SCFP00403
CL2333Contig1P00654
CL538Contig1P01825
CL5894Contig1P00444
LQ0AAB81YD19FM1_SCFP00050
LQ0AAB40YL12FM1_SCFP00159
LQ0ACA19YH06RM1_SCFP00234
LQ0AAB95YC16RM1_SCFP00150
LQ0AAB100YI05FM1_SCFP00051
LQ0AAB18YO04FM1_SCFP00210
CL2121Contig1P00822
LQ0AAB45YM05FM1_SCFP00460
LQ0ACA16YJ16RM1_SCFP00044
CL6973Contig1P00153
LQ0AAB30YF10FM1_SCFP00376
LQ0AAB61YH06RM1_SCFP00075
LQ0ACA19YP10RM1_SCFP00094
CL291Contig1P00777
CL2305Contig1P01088
ESV-1-187P00865
LQ0AAB7YG13FM1_SCFP00249
LQ0AAB82YC19FM1_SCFP00189
LQ0AAB97YI02RM1_SCFP00298
CL3169Contig1P00445
LQ0AAB34YE24FM1_SCFP00323
LQ0AAB39YL21FM1_SCFP00445
LQ0AAB83YO12RM1_SCFP00095
CL4503Contig1P00113
CL2721Contig1P00701
CL7755Contig1P00591
CL8Contig14P00335
LQ0AAB48YO04FM1_SCFP00498
CL3550Contig1P00324
LQ0AAB72YP21FM1_SCFP00116
LQ0AAB29YN14FM1_SCFP00351
LQ0AAB24YI01FM1_SCFP00227
LQ0AAB103YP06FM1_SCFP00177
CL1591Contig1P00853
CL1Contig23P01406
CL4180Contig1P00161
CL5696Contig1P00112
CL5292Contig1P00268
LQ0AAB61YK24FM1_SCFP00194
LQ0AAB50YJ13FM1_SCFP00390
CL5462Contig1P00961
CL5472Contig1P00188
CL6138Contig1P00403
CL1621Contig2P01682
LQ0AFA2YC24RM1_SCFP00029
CL459Contig1P01284
LQ0ACA2YO20RM1_SCFP00085
CL5414Contig1P00123
LQ0AAB91YG03RM1_SCFP00072
LQ0AAB47YE17FM1_SCFP00077
CL2758Contig1P00926
CL472Contig1P01111
CL2757Contig1P00844
LQ0AAB77YD16RM1_SCFP00164
LQ0ACA19YH06RM1_SCFP00228
LQ0AAB2YG22FM1_SCFP00073
CL6190Contig1P00431
LQ0AAB61YK24FM1_SCFP00001
LQ0AAA13YA11FM1_SCFP00058
CL13Contig22P00481
CL101Contig4P01887
CL59Contig2P01896
CL704Contig1P00902
LQ0AAB72YM02FM1_SCFP00022
LQ0AAB56YA17RM1_SCFP00015
LQ0AAB29YN14FM1_SCFP00315
CL549Contig2P00178
CL5042Contig1P00212
CL3105Contig1P00195
LQ0AAB44YO12FM1_SCFP00431
LQ0AAB73YB09FM1_SCFP00116
LQ0AAB65YN01FM1_SCFP00418
CL2045Contig1P00784
CL13Contig8P00747
CL13Contig9P01267
CL2902Contig1P00506
LQ0AAB25YM08FM1_SCFP00035
LQ0AAB27YJ18FM1_SCFP00370
LQ0AAB37YO15FM1_SCFP00104
CL13Contig12P00108
CL4484Contig1P00164
CL7140Contig1P00539
LQ0AAB33YC02FM1_SCFP00495
LQ0AAB7YI21FM1_SCFP00007
CL3232Contig1P00276
CL636Contig1P00632
LQ0AAB23YI05FM1_SCFP00540
CL7373Contig1P00001
CL291Contig4P00531
CL3008Contig1P00972
LQ0AAB104YG07RM1_SCFP00219
LQ0AAB69YI04RM1_SCFP00001
LQ0AFA6YB23RM1_SCFP00087
CL1513Contig1P01425
CL1880Contig1P00190
CL2067Contig1P00864
CL6889Contig1P00414
CL1497Contig1P00630
CL3293Contig1P00121
CL59Contig2P01744
LQ0AAB28YA23FM1_SCFP00032
LQ0ADA22YI01RM1_SCFP00051
CL904Contig1P01638
LQ0AAB39YA08FM1_SCFP00036
LQ0AAB96YO15FM1_SCFP00083
LQ0AAB1YI17RM1_SCFP00539
LQ0AAB75YN12FM1_SCFP00105
LQ0AAB84YO05FM1_SCFP00133
LQ0AAA17YD02FM1_SCFP00329
LQ0AAB69YK19FM1_SCFP00089
CL7159Contig1P00251
LQ0AAB16YP01FM3_SCFP00471
LQ0AAB41YA11FM1_SCFP00022
LQ0AAB93YL23FM1_SCFP00177
LQ0AAB81YG21FM1_SCFP00520
CL1240Contig1P00270
CL719Contig1P01757
LQ0AAB14YG13FM1_SCFP00182
LQ0AAB1YO20RM1_SCFP00178
CL1804Contig1P01363
CL2554Contig1P00134
CL4135Contig1P00849
LQ0AFA5YG18RM1_SCFP00074
LQ0AAB5YK08FM1_SCFP00522
CL6155Contig1P00312
CL5007Contig1P00703
LQ0AAB95YD21FM1_SCFP00005
CL7806Contig1P00397
LQ0AAB32YK07FM1_SCFP00007
CL4957Contig1P00110
CL897Contig1P01750
LQ0AAA10YP11FM1_SCFP00580
LQ0AAB38YK09FM1_SCFP00203
CL3628Contig1P00323
CL3965Contig1P00551
LQ0AAB94YJ03RM1_SCFP00168
LQ0AAB95YE07RM1_SCFP00356
CL1692Contig2P00134
LQ0AAB41YA07FM1_SCFP00467
LQ0ADA2YM24RM1_SCFP00001
CL7659Contig1P00262
LQ0AAB42YG02FM1_SCFP00097
LQ0AAB4YM05FM1_SCFP00336
LQ0AAB22YP12FM1_SCFP00354
CL4135Contig1P00865
CL6641Contig1P00512
LQ0ACA26YM04RM1_SCFP00053
CL1313Contig1P01016
CL2604Contig1P01328
CL4631Contig1P00126
CL7293Contig1P00199
CL4281Contig1P00422
CL6268Contig1P00398
LQ0AEA4YH03RM1_SCFP00393
LQ0AAB3YN12FM1_SCFP00075
CL6889Contig1P00431
LQ0AAB38YG05FM1_SCFP00158
LQ0AAB58YI12RM1_SCFP00334
CL2085Contig1P00524
CL3278Contig1P01285
LQ0AAA3YO19FM1_SCFP00174
CL2722Contig1P00358
LQ0AAB54YJ12RM1_SCFP00224
LQ0AAB95YH01RM1_SCFP00048
CL2476Contig1P00123
CL7140Contig1P00532
LQ0AAB74YD11FM1_SCFP00383
CL7570Contig1P00012
LQ0AAB21YG14FM1_SCFP00065
LQ0ADA9YH08RM1_SCFP00406
LQ0AAB5YN17FM1_SCFP00554
CL2778Contig1P00273
CL6138Contig1P00158
LQ0AAB42YJ16FM1_SCFP00468
CL4201Contig1P00809
LQ0AAB88YP13FM1_SCFP00336
LQ0AAB98YN17RM1_SCFP00192
LQ0AAB17YL24FM1_SCFP00217
LQ0AAB51YA17FM1_SCFP00377
LQ0ACA23YE03RM1_SCFP00267
LQ0AAB7YC08FM1_SCFP00560
LQ0AAB77YO21RM1_SCFP00084
CL2798Contig1P00055
CL6513Contig1P00513
LQ0AAB86YP08RM1_SCFP00124
CL6973Contig1P00157
LQ0AAB73YB20RM1_SCFP00154
CL5970Contig1P00017
CL692Contig1P02289
LQ0AAB16YB11FM3_SCFP00164
LQ0AEA5YJ03RM1_SCFP00232
CL5126Contig1P00093
LQ0AAA14YG17FM1_SCFP00353
LQ0AAB14YJ03FM1_SCFP00168
LQ0AAB43YO03FM1_SCFP00265
CL3169Contig1P00869
CL4762Contig1P00077
LQ0AAB86YG22RM1_SCFP00458
CL40Contig2P03048
LQ0AAB34YF13FM1_SCFP00139
CL1667Contig1P01116
CL2014Contig1P00457
CL5205Contig1P00127
CL540Contig1P00084
LQ0AAB58YF21RM1_SCFP00345
CL265Contig1P01443
CL334Contig1P00122
LQ0AAB35YP24FM1_SCFP00211
LQ0AEA5YJ03RM1_SCFP00200
CL286Contig1P01777
CL3041Contig1P00833
LQ0AAB90YL04FM1_SCFP00328
CL280Contig2P01017
LQ0AAB87YM21FM1_SCFP00129
LQ0AAA17YA15FM1_SCFP00288
LQ0AAB83YJ10FM1_SCFP00011
CL681Contig1P01003
LQ0ADA22YG11RM1_SCFP00050
CL3388Contig1P00409
LQ0AAB23YD06FM1_SCFP00037
LQ0AAB14YF23FM1_SCFP00274
CL1131Contig1P01128
CL280Contig1P00819
LQ0AAB44YI14FM1_SCFP00096
CL291Contig3P00496
CL7220Contig1P00061
CL1194Contig1P02067
LQ0AAB79YK15RM1_SCFP00222
CL1765Contig1P00432
LQ0AAB7YC24FM1_SCFP00280
CL59Contig2P02235
LQ0ACA3YO14RM1_SCFP00042
LQ0AAB22YG14FM1_SCFP00526
LQ0AAB34YD13FM1_SCFP00245
LQ0AFA6YF08RM1_SCFP00219
LQ0AAB17YH12FM1_SCFP00485
CL26Contig1P01441
CL291Contig3P00644
CL846Contig1P01570
CL2099Contig1P01600
LQ0AAB54YG17RM1_SCFP00125
LQ0ACA8YF21RM1_SCFP00246
CL7708Contig1P00351
LQ0AAB49YH07FM1_SCFP00521
CL13Contig20P00891
LQ0AAB52YL16FM1_SCFP00142
CL113Contig1P01817
CL334Contig1P00455
CL7708Contig1P00101
LQ0AAB10YH02FM1_SCFP00357
LQ0AAB75YA11FM1_SCFP00103
CL291Contig4P00067
CL13Contig12P00107
LQ0AAB13YF14FM1_SCFP00006
CL2208Contig1P00343
CL4206Contig1P00057
LQ0ADA6YL12RM1_SCFP00059
LQ0AAB15YN14FM1_SCFP00144
CL1632Contig1P01303
CL5528Contig1P00028
LQ0AAA22YB08FM1_SCFP00631
CL5277Contig1P00555
CL75Contig5P00154
CL5994Contig1P00042
CL1935Contig1P00430
CL4383Contig1P00227
CL1206Contig1P01555
LQ0AAB4YJ16FM1_SCFP00583
LQ0AAA23YM04FM1_SCFP00135
LQ0AAB73YB20RM1_SCFP00158
CL4600Contig1P00075
CL6831Contig1P00124
LQ0AAA6YN21FM1_SCFP00398
CL101Contig4P01140
CL1391Contig2P00544
CL2002Contig1P00537
LQ0AAB3YI12FM1_SCFP00327
LQ0AAB48YO08FM1_SCFP00532
CL200Contig1P00130
LQ0AAB80YC18FM1_SCFP00378
CL6077Contig1P00072
LQ0AAB86YG22RM1_SCFP00001
CL3041Contig1P00542
LQ0AAB78YM23FM1_SCFP00191
LQ0AAB7YM21FM1_SCFP00411
CL4936Contig1P00420
CL5Contig1P01378
LQ0AAB48YN07FM1_SCFP00547
LQ0AAB71YI11RM1_SCFP00271
LQ0AAB3YI12FM1_SCFP00456
CL5563Contig1P00033
LQ0AAB75YJ01FM1_SCFP00243
LQ0ADA8YI20RM1_SCFP00206
CL75Contig2P01301
CL1969Contig1P00829
LQ0AAA22YA17FM1_SCFP00118
LQ0AAA2YM15RM1_SCFP00106
CL2434Contig1P00665
LQ0AAB31YM03FM1_SCFP00441
CL6973Contig1P00149
CL773Contig1P00988
LQ0AAB42YK15FM1_SCFP00096
LQ0AEA6YO21RM1_SCFP00095
LQ0AAB6YE22FM1_SCFP00439
LQ0AFA5YF06RM1_SCFP00003
CL7395Contig1P00359
LQ0AAB7YG14FM1_SCFP00450
CL6772Contig1P00437
LQ0AAA17YA15FM1_SCFP00300
LQ0ACA8YF21RM1_SCFP00181
LQ0AEA8YJ06RM1_SCFP00019
LQ0AEA6YO01RM1_SCFP00042
LQ0AAB76YP07RM1_SCFP00125
CL1781Contig1P00975
CL4136Contig1P01133
LQ0AAB14YG13FM1_SCFP00383
LQ0AAB41YA07FM1_SCFP00009
CL2540Contig1P00964
LQ0AAB23YF11FM1_SCFP00594
LQ0AAB16YN16FM3_SCFP00306
LQ0AAB1YG08FM1_SCFP00167
CL1239Contig1P00426
CL1423Contig1P01450
CL540Contig2P00459
LQ0AAA6YC13FM1_SCFP00230
CL1348Contig1P00889
CL5281Contig1P00340
LQ0AAB103YE01FM1_SCFP00257
LQ0AAB47YE17FM1_SCFP00306
CL555Contig1P01990
CL4631Contig1P00125
LQ0ABA1YL08FM1_SCFP00051
LQ0AAB14YI23FM1_SCFP00073
CL1538Contig1P01499
CL2555Contig1P00442
LQ0AAA7YI04FM1_SCFP00339
LQ0AAB42YK20FM1_SCFP00140
LQ0AAB44YI14FM1_SCFP00106
LQ0AAB7YP02FM1_SCFP00503
LQ0AAB11YK11FM1_SCFP00445
LQ0AAB8YB20FM1_SCFP00227
LQ0AFA5YF06RM1_SCFP00001
LQ0AAB17YH14FM1_SCFP00544
CL2110Contig1P00818
LQ0AAB77YJ22RM1_SCFP00396
LQ0AAB91YG03RM1_SCFP00083
LQ0AAB52YF08RM1_SCFP00350
CL1214Contig1P00670
LQ0AAB95YM23FM1_SCFP00195
LQ0ACA16YJ16RM1_SCFP00059
CL1606Contig1P00198
CL1636Contig1P00194
CL3744Contig1P00239
CL309Contig1P02097
CL6070Contig1P00863
CL7703Contig1P00128
LQ0ACA11YP19RM1_SCFP00281
CL1986Contig1P00866
LQ0ADA13YL09RM1_SCFP00044
CL850Contig1P01082
LQ0AAB23YI13FM1_SCFP00187
CL4702Contig1P00391
CL565Contig1P01389
CL1964Contig1P00193
LQ0AAB83YI15FM1_SCFP00248
CL914Contig1P00365
CL5975Contig1P00276
LQ0AAB78YP07FM1_SCFP00358
LQ0ADA9YM22RM1_SCFP00006
CL3140Contig1P00641
CL5616Contig1P00426
CL1Contig53P00049
LQ0AAB57YB14FM1_SCFP00196
CL4049Contig1P01053
LQ0AAB1YO20RM1_SCFP00344
LQ0AAB95YE07RM1_SCFP00365
CL4819Contig1P00543
CL1969Contig1P01226
ESV-1-61P00160
LQ0AAA9YA15FM1_SCFP00307
CL8Contig3P00570
CL1523Contig1P00963
LQ0AAB24YI17FM1_SCFP00443
LQ0AAB71YI11RM1_SCFP00264
CL3088Contig1P00550
CL1Contig42P00017
CL201Contig2P00561
CL462Contig2P00011
LQ0AAB78YN10RM1_SCFP00057
CL13Contig1P01460
LQ0AAB5YD07FM1_SCFP00371
LQ0AAB7YP05FM1_SCFP00482
CL3980Contig1P00203
CL5042Contig1P00302
CL1182Contig1P00874
CL101Contig5P01456
CL5438Contig1P00421
CL6098Contig1P00215
LQ0AAB47YD21FM1_SCFP00045
ESV-1-52P00140
LQ0AAB38YL20FM1_SCFP00565
LQ0AAB103YK09FM1_SCFP00276
LQ0AAB32YC17FM1_SCFP00276
LQ0AAB64YP17RM1_SCFP00090
CL7682Contig1P00309
LQ0ADA4YP06RM1_SCFP00367
CL5579Contig1P00224
CL4431Contig1P00345
CL645Contig1P01346
LQ0AAB12YH16FM1_SCFP00428
CL3435Contig1P00462
LQ0AAB101YN05FM1_SCFP00425
LQ0AAB43YN20FM1_SCFP00076
LQ0ACA16YJ16RM1_SCFP00072
CL5578Contig1P00051
CL5631Contig1P00950
CL1775Contig1P01069
LQ0ACA8YN15RM1_SCFP00034
LQ0AAB13YB22FM1_SCFP00545
CL570Contig3P00564
CL5670Contig1P00180
CL5281Contig1P00213
LQ0ACA5YF24RM1_SCFP00101
CL656Contig1P01016
CL7803Contig1P00185
LQ0AAB1YO04RM1_SCFP00276
CL5975Contig1P00149
CL1569Contig1P01175
CL5947Contig1P00440
CL1301Contig1P00245
CL13Contig20P00496
LQ0AAB101YJ19FM1_SCFP00042
CL1761Contig2P00266
LQ0AAB63YO06RM1_SCFP00241
LQ0AAB72YA21FM1_SCFP00112
CL3720Contig1P00658
LQ0AAB1YK05RM1_SCFP00236
LQ0ADA20YH15RM1_SCFP00388
CL5578Contig1P00047
LQ0AAB5YK08FM1_SCFP00177
CL4306Contig1P00677
CL280Contig1P00805
CL3733Contig1P00153
CL4Contig3P01340
LQ0AAB2YF08FM1_SCFP00335
LQ0AAB93YA14RM1_SCFP00144
LQ0AAB18YE22FM1_SCFP00566
CL3368Contig1P00124
LQ0AAB78YP07FM1_SCFP00279
CL1781Contig1P00816
LQ0AAB34YG02FM1_SCFP00364
CL1147Contig1P00174
CL6285Contig1P00497
LQ0AAB72YF08FM1_SCFP00170
LQ0AAB60YE21FM1_SCFP00409
CL7606Contig1P00123
CL6288Contig1P00496
CL5086Contig1P00591
LQ0AAB2YN14FM1_SCFP00591
CL7119Contig1P00348
CL7737Contig1P00023
CL698Contig1P01785
CL7637Contig1P00147
LQ0AAB74YG17FM1_SCFP00013
CL1653Contig1P00701
LQ0AAB104YJ20RM1_SCFP00107
LQ0AAB35YI06FM1_SCFP00508
CL7379Contig1P00508
CL5333Contig1P00001
ESV-1-79P00197
LQ0AAB39YA22FM1_SCFP00463
CL6764Contig1P00148
CL7454Contig1P00122
LQ0ACA25YJ04RM1_SCFP00247
CL589Contig1P01861
LQ0AAB3YN12FM1_SCFP00243
LQ0AAB91YD21FM1_SCFP00470
CL1951Contig1P00186
LQ0AAB21YA19FM1_SCFP00591
LQ0AAB38YJ21FM1_SCFP00436
LQ0AAB54YN03FM1_SCFP00329
CL7776Contig1P00570
LQ0AAB102YB14FM1_SCFP00220
CL107Contig7P00287
CL928Contig1P01439
CL5757Contig1P00089
CL2077Contig1P00523
CL247Contig1P02758
CL3457Contig1P00083
LQ0AAB41YA11FM1_SCFP00028
LQ0AEA6YO21RM1_SCFP00091
CL2123Contig1P00417
CL4060Contig1P00416
CL4772Contig1P00734
CL87Contig3P00006
CL1144Contig1P00468
CL6446Contig1P00647
LQ0AAB10YC08FM1_SCFP00479
LQ0AAB42YG02FM1_SCFP00188
CL326Contig1P00574
CL7178Contig1P00625
LQ0AAB42YN05FM1_SCFP00505
CL4297Contig1P00666
CL914Contig2P00287
CL4503Contig1P00125
LQ0AAB9YO13FM1_SCFP00512
CL1455Contig1P00150
LQ0AAB5YJ18FM1_SCFP00005
CL3253Contig1P00150
CL7540Contig1P00412
CL676Contig1P01526
LQ0AAB80YK03FM1_SCFP00171
LQ0AAB65YN01FM1_SCFP00413
CL1170Contig1P01284
CL4148Contig1P00287
LQ0AAB4YO22FM1_SCFP00501
CL1935Contig1P00417
CL2811Contig1P00145
CL3041Contig1P00748
LQ0AAB11YK02FM1_SCFP00570
LQ0AAB73YF04FM1_SCFP00217
LQ0AEA8YJ06RM1_SCFP00044
LQ0AFA8YL14RM1_SCFP00134
CL5882Contig1P00126
CL224Contig3P00650
LQ0AEA8YA14RM1_SCFP00228
CL3033Contig1P00202
CL3640Contig1P00184
LQ0AAB28YO23FM1_SCFP00390
LQ0AAB27YF10FM1_SCFP00168
CL157Contig1P01835
CL3801Contig1P00079
LQ0AAA10YP11FM1_SCFP00048
CL7454Contig1P00125
CL13Contig19P00611
ESV-1-52P00148
LQ0AAB22YI07FM1_SCFP00144
CL5784Contig1P00042
CL4741Contig1P00003
CL7747Contig1P00570
LQ0AAB46YD08FM1_SCFP00414
LQ0AAB77YP18RM1_SCFP00240
LQ0AEA2YH17RM1_SCFP00189
CL413Contig1P01458
LQ0AAB78YK17FM1_SCFP00089
CL5386Contig1P00048
LQ0AAB41YF22FM1_SCFP00376
LQ0AFA5YF06RM1_SCFP00030
CL5102Contig1P00385
CL3169Contig1P00690
CL370Contig1P01319
LQ0AAB88YP13FM1_SCFP00210
CL3722Contig1P00895
CL902Contig1P01323
LQ0AAB36YG05FM1_SCFP00088
CL1214Contig1P01269
CL7647Contig1P00619
CL8Contig11P00074
LQ0AAB3YN12FM1_SCFP00083
LQ0ADA9YM22RM1_SCFP00009
CL7794Contig1P00299
CL875Contig1P01005
LQ0AAB49YF06FM1_SCFP00331
LQ0AAA20YD24FM1_SCFP00541
LQ0AAB2YF08FM1_SCFP00196
CL13Contig11P00498
CL306Contig1P01737
LQ0AAB17YH24FM1_SCFP00343
LQ0AAB23YE07FM1_SCFP00087
CL534Contig1P01669
CL13Contig12P00109
CL2743Contig1P00835
CL3293Contig1P00537
CL3930Contig1P00105
LQ0AAB70YO10RM1_SCFP00160
LQ0AAB7YJ20FM1_SCFP00253
CL5898Contig1P00026
CL7566Contig1P00087
LQ0AAA4YK20FM1_SCFP00435
LQ0AAB26YK01FM1_SCFP00019
LQ0AAB44YN01FM1_SCFP00246
CL2668Contig1P00926
CL3388Contig1P00031
CL45Contig1P01618
CL7568Contig1P00002
LQ0ADA16YP02RM1_SCFP00072
LQ0AAA16YH20FM1_SCFP00488
CL13Contig5P00936
CL3847Contig1P00098
CL5250Contig1P00179
CL5386Contig1P00023
CL6573Contig1P00354
CL7250Contig1P00217
LQ0AAB24YI06FM1_SCFP00125
LQ0AAB68YD15RM1_SCFP00062
LQ0AAB7YI08FM1_SCFP00433
CL1031Contig1P00371
CL4387Contig1P00581
CL702Contig1P01017
LQ0AAB1YB19FM1_SCFP00517
CL64Contig3P00035
LQ0AAB100YO15FM1_SCFP00431
LQ0AAB7YK18FM1_SCFP00138
CL5925Contig1P00534
CL730Contig1P00463
LQ0AAB98YD15FM1_SCFP00325
LQ0AEA3YD18RM1_SCFP00403
CL3271Contig1P00790
CL3033Contig1P00706
CL3633Contig1P00191
CL1214Contig1P00454
CL7188Contig1P00127
LQ0AAB34YE24FM1_SCFP00321
CL366Contig1P02497
CL6513Contig1P00517
LQ0AAA10YP11FM1_SCFP00044
LQ0ACA16YE16RM1_SCFP00202
CL7708Contig1P00366
CL4461Contig1P00637
CL5300Contig1P00099
CL5444Contig1P00129
LQ0AAA15YD10FM1_SCFP00595
LQ0AAB4YN13FM1_SCFP00404
CL1276Contig1P01151
CL1370Contig1P00344
CL2319Contig1P00847
LQ0AAA2YD18RM1_SCFP00144
LQ0AAB25YP05FM1_SCFP00287
LQ0AAB32YC17FM1_SCFP00581
LQ0AAB76YP07FM1_SCFP00037
CL1521Contig1P01137
CL4383Contig1P00701
CL4477Contig1P00009
LQ0AAB82YC20FM1_SCFP00052
LQ0AAB8YB12FM1_SCFP00318
CL2580Contig1P00384
CL6519Contig1P00010
LQ0AAB7YH19FM1_SCFP00594
LQ0AAB87YH16FM1_SCFP00195
LQ0AFA5YK07RM1_SCFP00238
CL5405Contig1P00449
CL2796Contig1P00314
LQ0AAB54YG17RM1_SCFP00123
CL1341Contig1P01142
CL489Contig1P01137
CL6011Contig1P00154
CL8Contig13P00306
LQ0AAB84YK09FM1_SCFP00141
CL13Contig2P01945
LQ0AAB21YB12FM1_SCFP00146
CL1010Contig1P01331
CL1113Contig1P01274
CL5947Contig1P00430
CL7012Contig1P00007
LQ0AAB42YK15FM1_SCFP00024
LQ0AAB49YL10FM1_SCFP00080
LQ0AAB61YG17RM1_SCFP00277
CL5990Contig1P00551
LQ0AAB33YC07FM1_SCFP00174
LQ0ABA2YB19FM1_SCFP00027
CL1621Contig2P01013
CL6052Contig1P00183
LQ0AAB4YI16FM1_SCFP00203
LQ0AAB76YE22RM1_SCFP00153
LQ0ACA7YN01RM1_SCFP00228
CL3446Contig1P00463
CL922Contig1P01551
CL1958Contig1P01170
CL970Contig1P00042
LQ0AAB77YO17RM1_SCFP00041
CL5055Contig1P00534
CL416Contig2P00199
CL776Contig1P01195
CL1846Contig1P00864
LQ0AAB25YP05FM1_SCFP00243
CL7124Contig1P00335
LQ0AAB44YO12FM1_SCFP00298
LQ0AAB88YB13FM1_SCFP00499
CL3596Contig1P00075
CL7776Contig1P00469
CL3033Contig1P00296
LQ0AAB25YM08FM1_SCFP00232
LQ0ACA26YC01RM1_SCFP00041
CL1794Contig1P00362
CL2427Contig1P00440
CL2984Contig1P00784
CL3369Contig1P00345
CL3685Contig1P00159
CL5211Contig1P00571
LQ0AAB41YA11FM1_SCFP00257
CL5997Contig1P00098
CL6364Contig1P00013
CL985Contig1P00001
LQ0AAB37YC07FM1_SCFP00127
LQ0AAB77YB05FM1_SCFP00134
LQ0AAB88YA23RM1_SCFP00009
CL1Contig8P00923
LQ0AAB35YH01FM1_SCFP00438
LQ0AAB96YM21RM1_SCFP00104
CL64Contig4P00702
CL6461Contig1P00384
CL242Contig1P01472
CL6366Contig1P00124
LQ0ACA25YP02RM1_SCFP00007
CL2937Contig1P00423
LQ0AAB32YG01FM1_SCFP00455
CL1374Contig1P00526
CL681Contig1P01354
CL763Contig1P00637
CL217Contig1P01153
CL4266Contig1P00579
LQ0AAB64YD19RM1_SCFP00001
LQ0AAB26YO19FM1_SCFP00242
LQ0AAB23YM08FM1_SCFP00070
LQ0AAB43YN05FM1_SCFP00318
LQ0AAB74YG17FM1_SCFP00043
LQ0AAB97YN06FM1_SCFP00325
ESV-1-61P00182
LQ0ABA1YG09FM1_SCFP00124
LQ0ACA24YA24RM1_SCFP00118
LQ0AAB30YI01FM1_SCFP00055
CL68Contig1P01928
LQ0AFA1YJ11RM1_SCFP00057
CL2968Contig1P00840
CL475Contig1P01399
CL7411Contig1P00407
CL7806Contig1P00260
LQ0AAB3YN03FM1_SCFP00379
LQ0ADA22YI01RM1_SCFP00032
CL6441Contig1P00722
CL1602Contig1P01292
CL3253Contig1P00157
LQ0AAB28YC15FM1_SCFP00388
LQ0AAB36YG05FM1_SCFP00552
LQ0AAB83YA10FM1_SCFP00026
LQ0AEA1YP01FM1_SCFP00092
CL4092Contig1P00546
CL462Contig3P00498
LQ0AAB88YI07RM1_SCFP00379
CL3067Contig1P00554
CL4072Contig1P00103
CL5177Contig1P00182
CL7388Contig1P00519
CL4180Contig1P00157
CL453Contig1P00845
LQ0AAB28YP08FM1_SCFP00307
CL623Contig1P00488
LQ0AAB13YC08FM1_SCFP00340
LQ0AAB68YG15FM1_SCFP00005
CL2988Contig1P00231
LQ0AAB63YB22FM1_SCFP00142
CL4405Contig1P00133
CL7060Contig1P00491
LQ0AAB21YH22FM1_SCFP00543
LQ0AAB40YA08FM1_SCFP00374
CL6891Contig1P00149
LQ0AAA23YA03FM1_SCFP00145
LQ0AAB22YI07FM1_SCFP00139
LQ0AAB83YO12RM1_SCFP00098
CL416Contig2P00255
LQ0AAB38YK09FM1_SCFP00251
LQ0AFA6YB23RM1_SCFP00146
CL3212Contig1P00016
LQ0AAB9YL11FM1_SCFP00386
CL2201Contig1P00683
LQ0ADA19YI03RM1_SCFP00019
CL5340Contig1P00576
CL1276Contig1P01315
CL5109Contig1P00180
LQ0AAB101YN05FM1_SCFP00410
LQ0AEA8YC10RM1_SCFP00436
LQ0AAA19YF07FM1_SCFP00457
LQ0AAB54YO21FM1_SCFP00405
CL3068Contig1P00002
LQ0AAB51YA03FM1_SCFP00010
CL3169Contig1P00204
CL6726Contig1P00527
LQ0AAB40YE11FM1_SCFP00310
CL1Contig32P00577
CL6102Contig1P00224
CL1817Contig1P00403
CL5600Contig1P00026
CL3444Contig1P00274
CL4332Contig1P00239
CL5294Contig1P00029
LQ0AAB23YH18FM1_SCFP00504
LQ0AAB24YL20FM1_SCFP00431
LQ0AAB104YF03RM1_SCFP00194
CL2295Contig1P01292
CL3683Contig1P00203
CL4783Contig1P00548
CL6819Contig1P00168
LQ0AAB14YI05FM1_SCFP00353
LQ0AAA23YM13FM1_SCFP00463
CL7231Contig1P00561
LQ0AAB12YL22FM1_SCFP00384
LQ0AAB79YB16FM1_SCFP00324
CL1806Contig2P00157
LQ0AAB45YD05FM1_SCFP00243
CL1461Contig1P00152
LQ0AAB7YB20FM1_SCFP00176
LQ0ADA22YI01RM1_SCFP00055
LQ0AAB1YO15RM1_SCFP00326
CL5381Contig1P00181
CL13Contig15P00637
CL1606Contig1P00010
CL7398Contig1P00657
LQ0AAB64YC05FM1_SCFP00006
LQ0AAB9YJ22FM1_SCFP00261
LQ0ADA4YP06RM1_SCFP00344
CL3586Contig1P00468
LQ0AAA1YK11FM1_SCFP00248
CL2922Contig1P01524
LQ0AAB48YO04FM1_SCFP00477
CL2221Contig1P00513
LQ0AAB65YE15FM1_SCFP00084
CL3105Contig1P00427
CL6541Contig1P00569
CL166Contig1P01434
LQ0AAB13YE01FM1_SCFP00590
LQ0AAB27YJ18FM1_SCFP00364
LQ0AAB30YB12FM1_SCFP00322
LQ0AAB56YO05FM1_SCFP00158
LQ0AAB69YI11FM1_SCFP00166
LQ0AAB24YL13FM1_SCFP00383
CL462Contig3P00699
CL8Contig14P00397
LQ0AAB87YH09RM1_SCFP00214
CL2668Contig1P01099
CL3820Contig1P00142
CL1938Contig1P00156
CL3462Contig1P01059
LQ0AAB12YF09FM1_SCFP00063
LQ0AAB68YG15FM1_SCFP00098
CL195Contig2P00524
LQ0AAB98YL04RM1_SCFP00258
CL1000Contig1P01919
LQ0AAB102YK08RM1_SCFP00095
LQ0AAB23YA15FM1_SCFP00060
LQ0AAB39YO10FM1_SCFP00505
LQ0ADA12YO24RM1_SCFP00340
CL1969Contig1P00822
CL4275Contig1P00103
CL69Contig2P01505
LQ0AAB73YM04FM1_SCFP00083
LQ0AAB97YA16RM1_SCFP00202
LQ0ACA11YI12RM1_SCFP00312
CL3701Contig1P00486
LQ0AAB52YD12FM1_SCFP00289
LQ0AAB90YF22FM1_SCFP00407
CL755Contig1P02340
CL4160Contig1P00197
CL6596Contig1P00104
LQ0AAB41YJ08FM1_SCFP00287
CL7631Contig1P00760
CL1161Contig1P01457
CL1677Contig1P00638
CL3408Contig1P00387
CL4576Contig1P00260
CL4857Contig1P00300
LQ0AAB52YH18RM1_SCFP00140
LQ0AAB15YG03FM1_SCFP00353
CL3145Contig1P00781
LQ0AAB28YI07FM1_SCFP00061
CL2748Contig1P00620
CL1581Contig1P00982
CL4027Contig1P00328
CL6407Contig1P00736
CL80Contig11P00013
ESV-1-29P01208
CL3293Contig1P00313
LQ0AAB23YJ07FM1_SCFP00312
CL4926Contig1P00211
LQ0AAB77YP18RM1_SCFP00257
LQ0AAB90YA01FM1_SCFP00140
CL4111Contig1P00133
LQ0AAA16YN10FM1_SCFP00684
CL6339Contig1P00390
CL2025Contig1P00212
LQ0AAA11YG05FM1_SCFP00005
CL2506Contig1P00348
CL1261Contig1P00358
LQ0AAB37YH17FM1_SCFP00050
CL6391Contig1P00070
CL803Contig1P01205
CL6169Contig1P00169
CL4609Contig1P00716
LQ0ADA16YP02RM1_SCFP00232
CL6761Contig1P00328
LQ0AAB14YI16FM1_SCFP00341
LQ0AAB42YN15FM1_SCFP00019
LQ0AAB6YG03FM1_SCFP00051
LQ0AAB63YF07RM1_SCFP00296
CL4865Contig1P00453
CL7167Contig1P00709
CL7723Contig1P00244
LQ0AAB33YE08FM1_SCFP00075
LQ0AAB44YN16FM1_SCFP00218
CL4753Contig1P00135
CL13Contig16P00273
CL6334Contig1P00564
CL7544Contig1P00273
CL2401Contig1P00744
CL5976Contig1P00408
LQ0AAB95YF17FM1_SCFP00043
LQ0AAB27YP05FM1_SCFP00226
LQ0AAB30YB11FM1_SCFP00190
CL101Contig6P00210
CL1653Contig1P01113
CL2715Contig1P00387
LQ0AAB36YG05FM1_SCFP00470
LQ0AAB57YD21FM1_SCFP00070
LQ0AAB80YN05RM1_SCFP00001
LQ0AAB66YE17RM1_SCFP00133
CL7787Contig1P00476
CL5432Contig1P00074
LQ0AAB24YG18FM1_SCFP00399
LQ0AAB46YD16FM1_SCFP00277
CL6894Contig1P00709
CL1834Contig1P00678
CL2629Contig1P00460
CL460Contig1P01057
CL4762Contig1P00701
CL7071Contig1P00646
CL7210Contig1P00439
LQ0AAB37YO15FM1_SCFP00021
CL557Contig1P00109
CL1154Contig1P00879
LQ0AAB95YH01RM1_SCFP00212
CL291Contig3P01045
LQ0AAB41YP23FM1_SCFP00250
CL13Contig7P00386
CL6471Contig1P00287
LQ0AAB87YK06FM1_SCFP00249
CL3270Contig1P00743
CL4970Contig1P00164
CL3397Contig1P00757
CL1949Contig1P00352
CL2286Contig1P00803
CL2422Contig1P00833
LQ0AAB15YC16FM1_SCFP00411
CL3Contig4P00748
LQ0AAB7YB20FM1_SCFP00186
CL419Contig1P01898
CL4934Contig1P00209
CL4960Contig1P00232
CL6266Contig1P00476
LQ0AAB66YO16RM1_SCFP00008
LQ0AAB5YN17FM1_SCFP00470
CL2951Contig1P00220
CL3744Contig1P00264
CL4142Contig1P00106
CL5204Contig1P00302
CL5971Contig1P00095
LQ0AAB29YP07FM1_SCFP00226
CL5785Contig1P00065
CL7084Contig1P00318
LQ0AAB48YJ05FM1_SCFP00177
LQ0AAB50YJ13FM1_SCFP00494
CL716Contig1P01217
LQ0AAB63YF15FM1_SCFP00052
LQ0AAB75YB14RM1_SCFP00020
LQ0ADA19YB08RM1_SCFP00131
CL5914Contig1P00755
LQ0AAB54YN03FM1_SCFP00309
CL5009Contig1P00170
CL7803Contig1P00120
CL2856Contig1P01316
CL6285Contig1P00112
LQ0AAB25YJ07FM1_SCFP00533
LQ0AAB46YG10FM1_SCFP00421
LQ0AAB88YG13FM1_SCFP00425
CL4351Contig1P00529
CL7801Contig1P00103
CL2463Contig1P00858
CL5345Contig1P00610
CL5638Contig1P00367
CL5871Contig1P00094
LQ0AAB1YI19RM1_SCFP00576
CL7119Contig1P00329
LQ0AAB21YP07FM1_SCFP00244
CL1782Contig1P00470
CL2286Contig1P00241
CL538Contig1P02149
LQ0AAB6YM03FM1_SCFP00301
LQ0AAB42YH09FM1_SCFP00189
CL1Contig32P00452
CL2527Contig1P00504
CL31Contig1P03654
LQ0AAA8YH10FM1_SCFP00001
LQ0AAB21YF10FM1_SCFP00507
CL523Contig2P00429
CL4482Contig1P00481
CL7413Contig1P00580
LQ0AAB10YM08FM1_SCFP00080
LQ0AFA6YA20RM1_SCFP00049
CL5312Contig1P00132
CL7429Contig1P00048
LQ0AAB40YM05FM1_SCFP00280
CL172Contig1P01965
CL2142Contig1P00840
CL2843Contig1P00090
LQ0AAB15YH04FM1_SCFP00176
LQ0ACA3YH15RM1_SCFP00012
CL2975Contig1P01356
LQ0AAA5YF13FM1_SCFP00017
LQ0AAB67YB03RM1_SCFP00468
LQ0AAB70YC10FM1_SCFP00014
CL462Contig2P00863
CL7Contig12P00795
CL13Contig10P00322
LQ0AAB37YE02FM1_SCFP00322
CL658Contig1P00732
ESV-1-186P00661
CL153Contig3P02120
CL6731Contig1P00301
LQ0AAB73YJ23RM1_SCFP00148
LQ0AAB81YH06FM1_SCFP00218
LQ0AAB23YI05FM1_SCFP00128
CL2473Contig1P00148
CL3942Contig1P00250
CL4730Contig1P00103
LQ0AFA6YK20RM1_SCFP00075
CL6596Contig1P00236
LQ0AAB18YI16FM1_SCFP00365
LQ0AAB57YG06RM1_SCFP00022
LQ0ADA13YL09RM1_SCFP00033
CL2301Contig1P00205
CL5460Contig1P00583
CL7679Contig1P00356
LQ0ADA10YD07RM1_SCFP00588
CL7124Contig1P00291
LQ0AAA12YA09FM1_SCFP00282
LQ0AAA12YM19FM1_SCFP00068
LQ0AAB47YG22FM1_SCFP00224
LQ0AAB95YF23FM1_SCFP00041
CL3197Contig1P00807
CL5976Contig1P00045
LQ0AAB13YB20FM1_SCFP00167
LQ0AAB96YL06FM1_SCFP00019
CL13Contig16P00498
CL3171Contig1P00238
LQ0AAB71YF08RM1_SCFP00339
CL2673Contig1P00788
CL182Contig3P00675
CL2942Contig1P00721
CL608Contig1P01223
LQ0AAB41YJ08FM1_SCFP00307
LQ0AAB78YN10RM1_SCFP00061
LQ0AAB9YL11FM1_SCFP00324
CL5438Contig1P00429
LQ0AAB21YH22FM1_SCFP00541
LQ0AAB2YD17FM1_SCFP00486
LQ0AAB6YN05FM1_SCFP00382
LQ0AAB6YF04FM1_SCFP00496
CL4304Contig1P00419
CL4316Contig1P00665
CL4467Contig1P00352
LQ0AAA14YH09FM1_SCFP00229
LQ0AAB39YF03FM1_SCFP00632
CL5448Contig1P00191
CL7008Contig1P00209
LQ0AAB24YB02FM1_SCFP00276
LQ0AAB33YB14FM1_SCFP00446
LQ0AAB82YH02RM1_SCFP00028
LQ0AFA3YA13RM1_SCFP00200
CL6419Contig1P00092
CL5414Contig1P00440
LQ0AAB97YF13FM1_SCFP00024
LQ0AAB11YH01FM1_SCFP00659
LQ0AAB7YI03FM1_SCFP00602
LQ0AAB81YG21FM1_SCFP00507
LQ0AFA1YB09RM1_SCFP00164
CL3730Contig1P00979
LQ0AAB42YJ02FM1_SCFP00216
CL5921Contig1P00200
CL1467Contig1P00940
CL485Contig1P00395
LQ0AAB30YB11FM1_SCFP00010
LQ0AFA7YC01RM1_SCFP00003
LQ0AAB63YF07RM1_SCFP00285
CL238Contig1P01372
LQ0AAB100YI05FM1_SCFP00002
LQ0AAB76YI24RM1_SCFP00264
CL1685Contig2P00417
CL6470Contig1P00017
LQ0AAB52YJ12RM1_SCFP00004
LQ0AAB24YJ11FM1_SCFP00042
LQ0AAB40YA11FM1_SCFP00155
LQ0AAB60YB22FM1_SCFP00202
LQ0AAB83YA10FM1_SCFP00034
LQ0AAB46YN13FM1_SCFP00432
CL311Contig1P00099
LQ0AAB66YH12RM1_SCFP00331
CL3517Contig1P00589
CL7124Contig1P00320
LQ0AAA10YG16FM1_SCFP00090
LQ0AAB33YJ05FM1_SCFP00146
LQ0ADA19YD20RM1_SCFP00003
LQ0AAB76YJ08FM1_SCFP00338
CL4517Contig1P00709
CL1159Contig1P01533
CL1407Contig2P01390
CL4484Contig1P00359
LQ0AAB43YN20FM1_SCFP00070
LQ0AAB60YH23FM1_SCFP00029
LQ0AAB95YD21RM1_SCFP00010
LQ0AAB95YM23FM1_SCFP00202
CL4631Contig1P00127
CL6194Contig1P00182
CL7758Contig1P00566
LQ0AAB57YF18FM1_SCFP00055
LQ0AAB25YA22FM1_SCFP00552
LQ0AAB49YL18FM1_SCFP00189
LQ0AAB72YK09FM1_SCFP00358
LQ0AAB89YL16FM1_SCFP00182
LQ0AAA15YC13FM1_SCFP00014
LQ0AAB81YG12FM1_SCFP00286
CL3317Contig1P00214
CL4741Contig1P00114
LQ0AAB33YJ05FM1_SCFP00030
LQ0AAB74YF05FM1_SCFP00029
LQ0AAB89YA19RM1_SCFP00202
LQ0ADA17YL16RM1_SCFP00010
CL842Contig1P01132
CL4584Contig1P00638
LQ0AAB58YB01FM1_SCFP00177
CL5997Contig1P00120
CL2888Contig1P00244
CL596Contig1P01785
LQ0AAB51YA17FM1_SCFP00388
CL4482Contig1P00472
CL3867Contig1P00477
CL6011Contig1P00151
LQ0AAB3YM10FM1_SCFP00076
LQ0ACA17YC18RM1_SCFP00093
CL6198Contig1P00425
CL2401Contig1P00877
LQ0AEA1YH24RM1_SCFP00026
CL3793Contig1P00503
CL4180Contig1P00165
CL6454Contig1P00244
CL6619Contig1P00017
LQ0AAB14YJ03FM1_SCFP00603
LQ0AAB23YO11FM1_SCFP00077
LQ0AAB79YN05FM1_SCFP00363
LQ0AEA2YA02RM1_SCFP00026
LQ0AAB9YJ22FM1_SCFP00246
LQ0AEA3YI05RM1_SCFP00428
LQ0AAA16YK12FM1_SCFP00570
LQ0AAB1YK05RM1_SCFP00134
LQ0ADA10YB08RM1_SCFP00198
LQ0AAB28YC21FM1_SCFP00334
CL5983Contig1P00361
CL6463Contig1P00342
LQ0AAA14YA18FM1_SCFP00588
LQ0AAA17YA15FM1_SCFP00003
LQ0ABA2YB01FM1_SCFP00193
LQ0AEA8YJ19RM1_SCFP00112
CL6519Contig1P00003
LQ0AAB61YD03RM1_SCFP00203
LQ0AAB46YD08FM1_SCFP00440
LQ0AAB75YP05FM1_SCFP00119
CL3624Contig1P00329
CL2356Contig1P01412
LQ0AAB68YD15RM1_SCFP00059
CL313Contig1P00841
CL4023Contig1P00807
CL5406Contig1P00614
CL5595Contig1P00770
CL5696Contig1P00103
LQ0AAB104YG07RM1_SCFP00216
LQ0AAB34YH15FM1_SCFP00426
LQ0AAB87YM21FM1_SCFP00286
CL4049Contig1P00989
LQ0AAB95YO04FM1_SCFP00226
CL5921Contig1P00198
CL659Contig1P00280
CL168Contig1P01132
CL4600Contig1P00103
CL4Contig4P01401
LQ0AAA17YN01FM1_SCFP00372
LQ0AAB69YO24FM1_SCFP00183
LQ0AAB75YN12FM1_SCFP00015
LQ0AAB40YP04FM1_SCFP00154
CL4Contig2P00874
LQ0AAB3YF02FM1_SCFP00434
LQ0AAB11YJ19FM1_SCFP00326
LQ0AAB1YO20RM1_SCFP00111
LQ0AAB3YB12FM1_SCFP00484
LQ0AAB88YK18RM1_SCFP00094
LQ0AAB9YJ22FM1_SCFP00240
CL100Contig1P00257
CL7376Contig1P00034
LQ0AAA11YL01FM1_SCFP00177
CL316Contig2P01006
CL87Contig3P00263
LQ0AAA15YN22FM1_SCFP00239
LQ0AAB14YJ10FM1_SCFP00406
CL1498Contig1P01587
CL4082Contig1P01124
CL182Contig1P00015
LQ0ADA11YE06RM1_SCFP00133
CL978Contig1P01175
LQ0AAB12YB08FM1_SCFP00037
LQ0ACA3YH15RM1_SCFP00007
LQ0AAB58YN05FM1_SCFP00224
CL4256Contig1P00534
CL695Contig1P01551
CL6235Contig1P00432
CL2226Contig1P01351
CL6639Contig1P00006
CL3432Contig1P00774
LQ0AAB2YF08FM1_SCFP00504
CL2899Contig1P00713
CL4220Contig1P00389
CL5222Contig1P01057
LQ0AAB10YO10FM1_SCFP00598
LQ0AAB84YN18FM1_SCFP00051
LQ0AAB1YK07RM1_SCFP00419
LQ0AAB95YF17FM1_SCFP00345
CL2271Contig1P00267
CL464Contig2P00906
CL729Contig1P01306
LQ0AAB81YG21FM1_SCFP00529
CL3343Contig1P00447
CL558Contig1P00694
LQ0AAB101YH23RM1_SCFP00053
LQ0AAB93YJ12FM1_SCFP00378
LQ0ADA10YI01RM1_SCFP00143
CL187Contig1P02139
LQ0AAB49YA21FM1_SCFP00242
LQ0AAB65YF24RM1_SCFP00242
CL5103Contig1P00161
CL6224Contig1P00439
CL910Contig1P00886
LQ0AAB10YI03FM1_SCFP00367
LQ0AAB47YN12FM1_SCFP00075
CL517Contig1P00582
LQ0AAB61YC02FM1_SCFP00330
CL4686Contig1P00064
CL596Contig1P01716
LQ0AAB70YO10RM1_SCFP00152
CL7008Contig1P00213
CL7453Contig1P00190
CL1Contig44P00205
CL7054Contig1P00564
LQ0AAB1YO02RM1_SCFP00001
CL13Contig22P00338
CL6194Contig1P00196
LQ0AAB32YH19FM1_SCFP00033
LQ0AAB94YO15RM1_SCFP00142
CL6337Contig1P00419
CL1752Contig1P00514
LQ0AAA3YO19FM1_SCFP00164
LQ0AAB101YI03FM1_SCFP00498
LQ0AAB80YE17FM1_SCFP00145
CL5108Contig1P00498
CL1820Contig1P00114
CL2661Contig1P00176
CL3669Contig1P00670
CL5179Contig1P00476
LQ0AAB83YJ10FM1_SCFP00007
LQ0AAB92YC10FM1_SCFP00501
LQ0AAB99YN22FM1_SCFP00422
CL3079Contig1P00469
CL416Contig2P00206
CL5653Contig1P00402
CL6454Contig1P00463
LQ0AAB53YK02RM1_SCFP00148
LQ0AFA8YP05RM1_SCFP00042
CL702Contig1P01024
ESV-1-136P00144
CL469Contig1P00416
LQ0AAB42YK20FM1_SCFP00334
LQ0AEA6YM12RM1_SCFP00240
CL2761Contig1P00144
CL5914Contig1P00258
LQ0AAB33YE08FM1_SCFP00339
CL3580Contig1P00884
CL3921Contig1P00724
CL825Contig1P00864
LQ0AAB76YH17RM1_SCFP00203
LQ0AAB82YH02RM1_SCFP00035
LQ0ACA3YB06RM1_SCFP00259
CL1284Contig1P02010
CL3315Contig1P00469
CL3896Contig1P00250
LQ0AAB17YH14FM1_SCFP00621
CL205Contig1P02575
CL3769Contig1P00160
LQ0AFA2YI07RM1_SCFP00228
LQ0AAB42YE14FM1_SCFP00026
CL231Contig1P02257
CL3599Contig1P00111
LQ0AAA15YD10FM1_SCFP00497
LQ0AAB78YP13RM1_SCFP00145
CL1465Contig1P00494
CL5492Contig1P00168
CL7243Contig1P00323
CL776Contig1P01465
LQ0AAA23YA03FM1_SCFP00143
LQ0AAB1YD10RM1_SCFP00049
LQ0AAB4YK06FM1_SCFP00064
LQ0AAB2YC06FM1_SCFP00563
CL1481Contig1P00231
LQ0AAB28YO11FM1_SCFP00376
LQ0AAA17YD02FM1_SCFP00252
LQ0AAB80YC18FM1_SCFP00361
CL2102Contig1P00427
CL518Contig2P00857
CL7452Contig1P00223
LQ0AAB28YO23FM1_SCFP00384
LQ0AAB7YH11FM1_SCFP00437
LQ0AAB99YJ07FM1_SCFP00434
LQ0AAB68YL02RM1_SCFP00305
CL460Contig1P01008
CL3968Contig1P00018
LQ0AAB1YL22FM1_SCFP00413
CL1Contig55P00472
CL549Contig1P00095
LQ0AAA7YI04FM1_SCFP00335
LQ0AAB14YP16FM1_SCFP00622
LQ0ACA25YP02RM1_SCFP00005
LQ0ADA1YA24FM1_SCFP00479
LQ0AAA14YG17FM1_SCFP00104
CL3989Contig1P00021
CL4Contig2P01300
CL6340Contig1P00449
LQ0AAB9YM24FM1_SCFP00317
CL13Contig2P01410
CL1843Contig1P00049
CL3916Contig1P00963
LQ0ACA23YF22RM1_SCFP00354
CL6203Contig1P00006
LQ0AAA14YH13FM1_SCFP00187
CL3164Contig1P00614
CL5106Contig1P00481
CL3103Contig1P00104
CL3501Contig1P00378
LQ0AAB57YM17RM1_SCFP00280
LQ0AAB74YH11RM1_SCFP00076
LQ0AAB95YO04FM1_SCFP00202
LQ0AAB87YH23RM1_SCFP00129
CL1342Contig1P00855
CL1957Contig1P01157
CL2073Contig1P00610
CL333Contig1P00990
CL4169Contig1P00507
CL3493Contig1P00487
LQ0AAB21YD15FM1_SCFP00618
CL2954Contig1P00397
CL444Contig3P00565
LQ0AAB38YK09FM1_SCFP00230
LQ0AAB3YI12FM1_SCFP00316
LQ0AAB7YI21FM1_SCFP00019
LQ0ADA6YJ08RM1_SCFP00070
LQ0AAB4YC06FM1_SCFP00462
LQ0AAA13YP20FM1_SCFP00244
LQ0AAB1YN14RM1_SCFP00372
LQ0AAB38YO10FM1_SCFP00496
LQ0AEA3YD18RM1_SCFP00393
CL3140Contig1P00347
CL8Contig10P00259
LQ0AAA9YK12FM1_SCFP00435
CL7787Contig1P00041
ESV-1-41P00249
CL2647Contig1P00469
LQ0ACA5YK14RM1_SCFP00083
CL7285Contig1P00407
CL2343Contig1P01255
CL2932Contig1P00222
CL3917Contig1P00007
CL462Contig2P00001
CL5555Contig1P00532
CL69Contig3P00034
LQ0AAB24YK03FM1_SCFP00389
CL1388Contig1P01221
CL2765Contig1P00679
CL9Contig2P00731
LQ0AAB94YL05FM1_SCFP00472
LQ0ADA22YI01RM1_SCFP00047
LQ0AAB54YF10RM1_SCFP00122
CL2379Contig1P00010
LQ0AEA6YM12RM1_SCFP00369
CL5845Contig1P00221
CL7506Contig1P00505
LQ0AAA14YB20FM1_SCFP00006
LQ0AAB81YG11RM1_SCFP00005
CL4534Contig1P00484
CL5900Contig1P00296
LQ0AAB30YB07FM1_SCFP00367
CL1671Contig1P00031
CL2067Contig1P00726
CL5165Contig1P00824
CL6340Contig1P00118
CL6492Contig1P00701
LQ0AAB49YD01FM1_SCFP00496
LQ0AAB77YB18FM1_SCFP00395
LQ0AAB93YC15FM1_SCFP00154
LQ0ACA3YH15RM1_SCFP00017
LQ0AFA5YM18RM1_SCFP00214
LQ0AAB91YG03RM1_SCFP00100
CL6705Contig1P00023
LQ0AAB22YH12FM1_SCFP00316
LQ0ADA1YC12RM1_SCFP00243
CL1Contig45P00115
CL4198Contig1P00183
CL4517Contig1P00453
CL7000Contig1P00121
CL708Contig1P01240
LQ0AAB58YN05FM1_SCFP00105
LQ0ACA5YK14RM1_SCFP00089
LQ0AAB9YM02FM1_SCFP00185
CL3485Contig1P00959
CL558Contig1P01514
LQ0AAB11YH01FM1_SCFP00403
LQ0AAB42YH02FM1_SCFP00475
LQ0AFA5YF06RM1_SCFP00027
LQ0AAA10YF13FM1_SCFP00023
LQ0AAB104YG17RM1_SCFP00187
LQ0AEA5YK09RM1_SCFP00108
LQ0AAB102YF21FM1_SCFP00252
LQ0AAB28YI02FM1_SCFP00128
LQ0AAB47YE17FM1_SCFP00298
LQ0ACA26YC01RM1_SCFP00024
LQ0AAB85YA21RM1_SCFP00010
CL3701Contig1P00456
LQ0AEA11YB20RM1_SCFP00473
LQ0AAB57YM20RM1_SCFP00207
LQ0AAB99YB24FM1_SCFP00253
CL3569Contig1P00172
LQ0AAA14YB20FM1_SCFP00238
LQ0AAB52YD17FM1_SCFP00227
LQ0AFA2YF21RM1_SCFP00039
CL4060Contig1P00424
CL1953Contig1P00721
LQ0AAB11YK02FM1_SCFP00563
CL1527Contig1P01080
CL3025Contig1P00644
LQ0AAB66YE17RM1_SCFP00144
LQ0ACA22YH02RM1_SCFP00055
LQ0AAA22YL24FM1_SCFP00556
CL31Contig1P03217
CL557Contig1P00500
LQ0AAA11YG11FM1_SCFP00196
LQ0AAB99YI11RM1_SCFP00215
CL5583Contig1P00598
CL2426Contig1P00517
CL235Contig1P00595
CL841Contig1P00913
LQ0AAB2YI10FM1_SCFP00556
LQ0AAB93YC15FM1_SCFP00160
LQ0AAB93YJ12RM1_SCFP00427
CL4153Contig1P00885
CL822Contig1P00049
LQ0AAB3YD04FM1_SCFP00003
CL226Contig1P00924
CL2491Contig1P00179
LQ0AAB30YI01FM1_SCFP00086
CL7149Contig1P00047
LQ0AAB48YI19FM1_SCFP00496
LQ0AAB61YA05FM1_SCFP00157
LQ0AAB85YB22RM1_SCFP00235
LQ0AFA6YA20RM1_SCFP00026
CL6863Contig1P00517
LQ0AAB68YA24RM1_SCFP00413
CL1284Contig1P00766
CL224Contig2P00861
CL636Contig2P01133
LQ0AAA13YO11FM1_SCFP00001
LQ0AAB40YC07FM1_SCFP00404
LQ0AAB57YM17RM1_SCFP00272
CL4979Contig1P00579
CL633Contig1P00502
LQ0ACA23YF22RM1_SCFP00403
LQ0AFA8YK20RM1_SCFP00092
LQ0AAB17YH02FM1_SCFP00586
LQ0AAB41YK18FM1_SCFP00248
CL3226Contig1P00144
CL7202Contig1P00116
LQ0AAB39YL23FM1_SCFP00061
LQ0AAB63YI18FM1_SCFP00264
LQ0AAB90YK21RM1_SCFP00161
CL2575Contig1P00911
CL2Contig3P00910
LQ0AAB57YF06FM1_SCFP00097
LQ0AAB58YF21RM1_SCFP00328
LQ0AAB76YE22RM1_SCFP00274
LQ0AAB43YN20FM1_SCFP00072
CL188Contig2P00128
CL6645Contig1P00004
LQ0AFA3YB13RM1_SCFP00257
LQ0AAB39YA20FM1_SCFP00551
CL4220Contig1P00382
LQ0AAB36YC18FM1_SCFP00432
CL7621Contig1P00007
LQ0AAB14YN08FM1_SCFP00162
LQ0AAB43YK23FM1_SCFP00192
LQ0AAB46YO17FM1_SCFP00283
LQ0AAB71YJ03RM1_SCFP00259
LQ0ADA19YI03RM1_SCFP00010
CL4756Contig1P00781
CL1831Contig1P01436
CL7555Contig1P00140
LQ0AAB76YP07FM1_SCFP00095
CL2790Contig1P00063
CL4762Contig1P00661
CL6033Contig1P00836
LQ0AAA23YM13FM1_SCFP00071
LQ0AAB78YN10RM1_SCFP00040
LQ0AAB88YA23RM1_SCFP00049
LQ0AEA8YJ19RM1_SCFP00113
CL7679Contig1P00369
CL5579Contig1P00233
LQ0AAB12YJ12FM1_SCFP00212
LQ0AAB74YC01FM1_SCFP00455
LQ0AAB82YJ16RM1_SCFP00210
CL3481Contig1P01021
CL7386Contig1P00643
LQ0AAB76YG01FM1_SCFP00328
LQ0AAB23YI13FM1_SCFP00323
LQ0AAB25YK15FM1_SCFP00622
LQ0AFA8YP05RM1_SCFP00159
CL291Contig1P00897
CL6728Contig1P00571
CL6905Contig1P00173
LQ0AAB26YI24FM1_SCFP00369
LQ0AAB37YC07FM1_SCFP00167
CL1632Contig1P01415
LQ0AAB11YJ19FM1_SCFP00324
LQ0AAB57YC02RM1_SCFP00009
CL5482Contig1P00028
LQ0AAB2YM19FM1_SCFP00566
LQ0AAB57YD21FM1_SCFP00071
LQ0AAB65YJ18RM1_SCFP00170
CL6697Contig1P00513
CL1Contig15P01296
CL5660Contig1P00491
CL897Contig1P01598
LQ0AAB24YJ11FM1_SCFP00261
LQ0AAB9YL16FM1_SCFP00124
CL7202Contig1P00190
LQ0ACA22YO23RM1_SCFP00238
CL2854Contig1P00308
LQ0AAA11YG05FM1_SCFP00012
LQ0AAB12YC16FM1_SCFP00432
LQ0AAB38YG05FM1_SCFP00340
LQ0AFA6YK20RM1_SCFP00077
LQ0AAB12YJ12FM1_SCFP00226
ESV-1-79P00202
CL1991Contig1P00442
LQ0AAB45YL15FM1_SCFP00440
CL4678Contig1P00788
CL4092Contig1P00554
CL6160Contig1P00433
CL18Contig1P00001
CL2316Contig1P00068
CL3059Contig1P00278
LQ0AFA8YJ14RM1_SCFP00197
CL568Contig1P00089
CL7224Contig1P00137
LQ0AAB7YC08FM1_SCFP00551
LQ0ADA17YL16RM1_SCFP00007
LQ0AAA22YJ20FM1_SCFP00018
CL4474Contig1P00591
CL3669Contig1P00488
CL3022Contig1P00427
CL914Contig1P00222
LQ0AAB14YM23FM1_SCFP00213
LQ0AAB90YH18FM1_SCFP00083
CL6052Contig1P00280
LQ0AAA12YI04FM1_SCFP00292
LQ0AAB89YL16FM1_SCFP00276
LQ0ACA16YE16RM1_SCFP00186
CL3550Contig1P00313
LQ0AAB34YE24FM1_SCFP00326
CL1796Contig1P00445
CL2494Contig1P00229
CL4316Contig1P00280
CL757Contig1P00267
LQ0AAA17YD02FM1_SCFP00337
LQ0AAB60YD01FM1_SCFP00061
LQ0ACA8YN15RM1_SCFP00024
LQ0AAA20YA23FM1_SCFP00622
LQ0AAA23YA03FM1_SCFP00149
LQ0AAB87YP19RM1_SCFP00057
CL8Contig7P01526
CL1011Contig1P00365
CL4400Contig1P00209
CL4729Contig1P00196
LQ0AAB63YN23FM1_SCFP00174
LQ0AAB60YH07FM1_SCFP00465
CL1360Contig1P01534
LQ0AAA17YL03FM1_SCFP00509
LQ0AAB83YK01FM1_SCFP00409
CL5092Contig1P00134
LQ0AAB28YH02FM1_SCFP00314
LQ0AAB17YK02FM1_SCFP00463
CL3670Contig1P00364
CL3678Contig1P00317
LQ0AAB1YK10RM1_SCFP00111
LQ0AAB23YK23FM1_SCFP00048
CL2618Contig1P01035
CL2632Contig1P00353
CL5472Contig1P00074
LQ0AAA2YJ04RM1_SCFP00190
LQ0ACA15YD21RM1_SCFP00291
CL4983Contig1P00487
CL6419Contig1P00235
CL1730Contig1P00569
CL2851Contig1P00507
LQ0AAB14YJ03FM1_SCFP00177
LQ0AAB76YN04FM1_SCFP00183
LQ0AEA8YA14RM1_SCFP00331
LQ0AAB39YA08FM1_SCFP00084
CL3059Contig1P00364
CL341Contig3P00160
CL6144Contig1P00032
CL7395Contig1P00126
CL80Contig4P00848
LQ0AAB71YB18FM1_SCFP00116
CL4694Contig1P00374
LQ0ACA23YI24RM1_SCFP00262
CL5413Contig1P00353
CL5601Contig1P00318
CL7454Contig1P00119
LQ0AAB57YD21FM1_SCFP00075
LQ0AAB7YB20FM1_SCFP00190
CL2796Contig1P00316
LQ0AAB6YK05FM1_SCFP00082
CL6856Contig1P00177
LQ0AAB27YP05FM1_SCFP00210
LQ0AAB48YA20FM1_SCFP00097
CL13Contig7P00402
CL7338Contig1P00287
LQ0AAB11YP13FM1_SCFP00356
LQ0AAB14YN08FM1_SCFP00157
LQ0ACA4YL07RM1_SCFP00120
LQ0AFA5YO20RM1_SCFP00194
CL5627Contig1P00317
LQ0AAB96YK03FM1_SCFP00267
CL4720Contig1P00394
CL5239Contig1P00347
CL6772Contig1P00482
CL6831Contig1P00178
LQ0AAA5YG04FM1_SCFP00187
LQ0AAB13YC08FM1_SCFP00380
LQ0AAB50YE04FM1_SCFP00013
LQ0AAB5YJ18FM1_SCFP00033
LQ0AAB94YA13FM1_SCFP00204
LQ0AAB57YD21FM1_SCFP00072
CL6822Contig1P00641
CL6Contig2P01881
LQ0AAA5YE16FM1_SCFP00418
LQ0AAB11YG02FM1_SCFP00514
LQ0AAB31YC03FM1_SCFP00279
CL4931Contig1P00418
CL291Contig2P00394
LQ0AAB104YO15FM1_SCFP00397
LQ0AAB49YB04FM1_SCFP00163
LQ0AAB74YG17FM1_SCFP00173
LQ0AAB7YA08FM1_SCFP00520
CL177Contig1P01670
CL1Contig14P00489
CL3180Contig1P00661
CL334Contig2P00697
CL6467Contig1P00004
LQ0AAB21YL07FM1_SCFP00590
CL1Contig14P00369
CL7063Contig1P00736
LQ0AAB53YK02RM1_SCFP00170
LQ0AAB57YF06FM1_SCFP00088
CL1473Contig1P00214
CL4407Contig1P00378
CL4993Contig1P00468
CL7814Contig1P00443
LQ0AAB99YN22FM1_SCFP00351
LQ0AAB87YN23FM1_SCFP00303
CL122Contig4P00153
CL6364Contig1P00088
LQ0AAB54YO05RM1_SCFP00312
LQ0AAB58YD08RM1_SCFP00101
CL1964Contig1P00265
LQ0AAA5YP04FM1_SCFP00141
LQ0AAB65YF18FM1_SCFP00069
LQ0ADA18YG04RM1_SCFP00001
CL80Contig6P00018
CL182Contig1P00011
CL447Contig1P01812
CL715Contig1P00557
CL1703Contig1P01081
CL226Contig1P00471
CL2518Contig1P00328
CL2752Contig1P00202
CL3354Contig1P00019
CL75Contig4P00972
CL841Contig1P00320
LQ0AAB74YD11FM1_SCFP00273
CL1143Contig1P01281
CL2757Contig1P00584
CL3993Contig1P00173
CL4914Contig1P00060
CL5889Contig1P00634
CL6098Contig1P00237
CL6546Contig1P00126
LQ0AAB91YI21RM1_SCFP00175
CL107Contig3P00278
CL1651Contig1P01494
CL3446Contig1P00459
CL6252Contig1P00444
CL13Contig19P01241
CL4649Contig1P00756
CL5657Contig1P00426
CL6234Contig1P00490
CL7026Contig1P01002
LQ0AAB53YH01RM1_SCFP00326
CL6186Contig1P00039
LQ0AAB21YJ22FM1_SCFP00351
CL2609Contig1P00173
LQ0ACA4YA21RM1_SCFP00020
CL2552Contig2P00040
CL578Contig1P00909
CL7599Contig1P00629
CL7699Contig1P00400
LQ0AAB87YP19RM1_SCFP00055
CL2753Contig1P00333
CL341Contig3P00153
LQ0ADA21YE08RM1_SCFP00361
CL200Contig2P01910
LQ0AAB61YC14RM1_SCFP00014
CL3597Contig1P00224
LQ0AAB67YA03RM1_SCFP00115
CL13Contig14P02394
CL7Contig1P00465
LQ0AAB79YN05FM1_SCFP00250
CL1303Contig1P00351
CL4649Contig1P00671
CL4694Contig1P00310
CL5116Contig1P00419
CL6560Contig1P00417
LQ0AAB79YN05FM1_SCFP00481
LQ0ACA13YF15RM1_SCFP00532
LQ0ACA20YG12RM1_SCFP00061
CL5157Contig1P00364
CL5268Contig1P00345
CL905Contig1P01786
LQ0AAB10YG22FM1_SCFP00304
LQ0AAB24YK03FM1_SCFP00277
LQ0AAB26YB03FM1_SCFP00041
CL2301Contig1P00997
CL3435Contig1P00658
LQ0AAB83YH06RM1_SCFP00137
LQ0AAB100YP02FM1_SCFP00206
CL3764Contig1P00479
CL5023Contig1P00296
LQ0AAB46YG09FM1_SCFP00252
CL3297Contig1P00495
LQ0AAB56YO18RM1_SCFP00001
LQ0AAA22YJ20FM1_SCFP00003
LQ0AAB23YF11FM1_SCFP00673
LQ0AAB83YC04FM1_SCFP00029
CL3550Contig1P00317
CL1724Contig1P00587
CL2417Contig1P00890
CL34Contig5P00606
CL4517Contig1P00480
CL462Contig1P00007
CL511Contig1P00512
LQ0ADA20YI20RM1_SCFP00245
LQ0ACA21YJ19RM1_SCFP00001
CL4287Contig1P00011
CL4407Contig1P00170
CL863Contig1P01352
LQ0AAB57YC02RM1_SCFP00016
CL4171Contig1P00453
CL619Contig1P01072
CL6573Contig1P00143
LQ0AAB17YG05FM1_SCFP00422
LQ0AAB16YJ22FM3_SCFP00137
LQ0ACA10YL09RM1_SCFP00013
CL2715Contig1P00008
CL6185Contig1P00617
CL6914Contig1P00243
LQ0AAB34YH23FM1_SCFP00093
LQ0AAB56YA17RM1_SCFP00029
LQ0AAB61YE10FM1_SCFP00378
LQ0ACA3YB06RM1_SCFP00017
CL2300Contig1P01260
CL2549Contig1P00126
CL101Contig2P00263
CL13Contig11P00149
CL5258Contig1P00154
CL785Contig1P00603
LQ0AAB102YI05FM1_SCFP00386
LQ0AAB14YK13FM1_SCFP00398
LQ0AAB27YJ23FM1_SCFP00026
LQ0AAB45YK05FM1_SCFP00001
CL1125Contig2P00006
CL4301Contig1P00332
CL1839Contig1P00388
CL4163Contig1P01179
CL558Contig1P00882
CL7621Contig1P00340
LQ0AAB26YO19FM1_SCFP00373
LQ0AAB38YG23FM1_SCFP00268
LQ0AAB42YN15FM1_SCFP00036
LQ0AAA22YN15FM1_SCFP00202
LQ0AAB40YN23FM1_SCFP00228
CL558Contig1P01832
LQ0AAB87YP19RM1_SCFP00059
LQ0AAB90YC20FM1_SCFP00152
LQ0AAB10YH20FM1_SCFP00535
LQ0AAB101YM20RM1_SCFP00146
LQ0AAB83YO12RM1_SCFP00102
LQ0AAB2YG22FM1_SCFP00517
CL7084Contig1P00305
CL924Contig1P00747
LQ0AAB42YM05FM1_SCFP00591
LQ0AAB48YO02FM1_SCFP00308
CL1176Contig1P00718
LQ0AAB15YK10FM1_SCFP00411
LQ0AAB56YA17RM1_SCFP00044
CL2491Contig1P00174
LQ0AAB1YO04RM1_SCFP00023
CL2351Contig1P00032
LQ0AAB30YO19FM1_SCFP00338
LQ0ACA10YP21RM1_SCFP00263
CL2537Contig1P01082
CL13Contig23P00241
CL7454Contig1P00129
LQ0AAB102YJ08FM1_SCFP00300
LQ0AAB77YO17RM1_SCFP00035
LQ0ACA10YL09RM1_SCFP00035
LQ0AAB14YO24FM1_SCFP00349
CL1067Contig1P00510
LQ0AAB41YJ08FM1_SCFP00292
CL2976Contig1P00366
CL4460Contig1P00875
LQ0AAB66YP11FM1_SCFP00008
LQ0AAB95YF16RM1_SCFP00369
CL5109Contig1P00727
CL6304Contig1P00064
LQ0AAB54YG12RM1_SCFP00077
LQ0AAB93YJ12RM1_SCFP00216
LQ0AAB8YB12FM1_SCFP00598
CL2284Contig1P00953
CL2385Contig1P00562
CL3107Contig1P00782
LQ0AAB18YC04FM1_SCFP00177
CL3911Contig1P00333
LQ0AFA3YJ15RM1_SCFP00245
LQ0AFA3YK08RM1_SCFP00032
LQ0AFA2YP14RM1_SCFP00077
CL296Contig1P01413
CL1868Contig1P01159
CL280Contig1P01088
CL3151Contig1P00568
CL4991Contig1P00705
CL6313Contig1P00452
LQ0AAB25YA22FM1_SCFP00536
LQ0AAB22YI07FM1_SCFP00135
CL182Contig3P00576
CL2552Contig2P00218
LQ0AFA3YJ15RM1_SCFP00079
CL2591Contig1P00221
CL5181Contig1P00210
CL5997Contig1P00141
CL5292Contig1P00362
CL5552Contig1P00492
LQ0AAB34YL22FM1_SCFP00370
CL315Contig1P01104
LQ0ADA10YI24RM1_SCFP00022
CL5177Contig1P00027
LQ0AAB44YI14FM1_SCFP00137
LQ0ACA16YF05RM1_SCFP00059
CL1343Contig1P01973
LQ0AAB14YI08FM1_SCFP00557
CL1132Contig1P01651
CL159Contig1P00922
LQ0AAB39YK03FM1_SCFP00284
LQ0AAB26YB03FM1_SCFP00194
CL3781Contig1P00542
CL168Contig1P00858
CL570Contig3P00662
LQ0AAA15YD10FM1_SCFP00339
LQ0AAB104YL13FM1_SCFP00111
CL7729Contig1P00162
LQ0AAB1YB19RM1_SCFP00521
CL101Contig6P00333
CL5009Contig1P00039
LQ0AAB36YK18FM1_SCFP00248
CL7470Contig1P00097
CL13Contig1P01636
CL1977Contig1P00143
CL2532Contig1P00239
CL613Contig1P00816
CL6345Contig1P00324
LQ0AAA7YG01FM1_SCFP00437
LQ0AAB101YA17FM1_SCFP00006
LQ0AAB31YC09FM1_SCFP00434
LQ0AAB92YG19FM1_SCFP00388
CL2386Contig1P00612
CL6439Contig1P00282
CL6040Contig1P01047
CL4857Contig1P00231
CL954Contig1P00007
CL2969Contig1P00275
CL13Contig16P00383
LQ0AAB13YF14FM1_SCFP00051
LQ0AAB78YN10RM1_SCFP00053
LQ0ACA12YL14RM1_SCFP00050
CL1952Contig1P00809
CL1Contig15P01217
CL157Contig1P02162
CL7372Contig1P00183
CL7411Contig1P00129
LQ0AAB54YN03RM1_SCFP00123
LQ0AAB9YD12FM1_SCFP00156
LQ0AAB21YK12FM1_SCFP00547
LQ0AAB8YG12FM1_SCFP00438
LQ0AAB54YG17RM1_SCFP00134
CL13Contig14P02669
CL5976Contig1P00253
LQ0AAA17YD17FM1_SCFP00343
LQ0AAB25YK15FM1_SCFP00632
LQ0AAB45YC22FM1_SCFP00009
LQ0AAB53YM09RM1_SCFP00002
LQ0AAB95YF16RM1_SCFP00086
CL3117Contig1P00251
CL3004Contig1P00024
CL3616Contig1P00584
CL4484Contig1P00567
CL5332Contig1P00735
CL5833Contig1P00093
CL6522Contig1P00357
LQ0AAB37YA02FM1_SCFP00244
LQ0AAB48YC04FM1_SCFP00589
LQ0AAB72YF08FM1_SCFP00165
LQ0AFA4YP10RM1_SCFP00014
CL568Contig1P00103
CL1579Contig1P00982
CL3701Contig1P00450
CL6273Contig1P00870
LQ0AAA8YG10FM1_SCFP00331
LQ0AAB102YM23FM1_SCFP00328
LQ0AAB14YI13FM1_SCFP00189
CL1007Contig1P00809
CL7229Contig1P00001
CL1Contig44P00217
CL4926Contig1P00202
LQ0AAB57YI07FM1_SCFP00277
LQ0AAB77YP18RM1_SCFP00267
LQ0AAB71YF08RM1_SCFP00358
CL1308Contig1P00356
CL2888Contig1P00753
CL7204Contig1P00247
LQ0AAB28YC02FM1_SCFP00178
CL6492Contig1P00778
CL6194Contig1P00032
LQ0AAB98YI01FM1_SCFP00442
CL6479Contig1P00444
LQ0AFA3YN10RM1_SCFP00212
CL237Contig1P01933
CL7299Contig1P00603
LQ0AAB48YA08FM1_SCFP00181
LQ0AAB92YK09FM1_SCFP00003
CL3737Contig1P00089
CL1Contig7P00575
LQ0AAB13YB20FM1_SCFP00312
LQ0AAB65YF24RM1_SCFP00264
LQ0AAB90YK21RM1_SCFP00202
LQ0AAB15YG03FM1_SCFP00323
LQ0AEA5YK09RM1_SCFP00107
CL1692Contig2P00147
CL4086Contig1P00583
CL2633Contig1P00482
CL922Contig1P01154
LQ0AAB1YI19RM1_SCFP00393
LQ0AAB53YD07RM1_SCFP00204
CL3028Contig1P00526
CL5492Contig1P00180
CL917Contig1P01263
LQ0AAB23YE07FM1_SCFP00211
LQ0AAB13YC12FM1_SCFP00203
CL3399Contig1P00717
CL13Contig11P00323
CL1553Contig1P00287
CL1Contig28P00105
CL3980Contig1P00278
CL4206Contig1P00040
CL7729Contig1P00170
LQ0AAA18YO09FM1_SCFP00270
LQ0AAB3YM10FM1_SCFP00214
CL6946Contig1P00357
CL4222Contig1P00263
CL596Contig1P01749
CL6499Contig1P00007
LQ0AAB43YN05FM1_SCFP00067
LQ0AEA7YG21RM1_SCFP00021
CL5174Contig1P00420
CL6344Contig1P00224
LQ0AAB92YF16RM1_SCFP00116
LQ0ACA17YC04RM1_SCFP00001
CL1689Contig1P00833
CL1814Contig1P00074
CL1Contig51P00174
CL3473Contig1P00663
CL6844Contig1P00339
LQ0AAB74YD11FM1_SCFP00377
LQ0AFA6YA20RM1_SCFP00073
LQ0AAB25YG03FM1_SCFP00566
LQ0AAB57YB14FM1_SCFP00209
CL3295Contig1P00249
CL4Contig3P00901
CL5187Contig1P00377
CL540Contig1P00171
LQ0AAB103YN24RM1_SCFP00168
LQ0AAB27YB05FM1_SCFP00189
LQ0AAB44YF19FM1_SCFP00105
LQ0AAB45YK05FM1_SCFP00060
LQ0AAB7YH11FM1_SCFP00202
CL570Contig2P00758
LQ0AAB76YH13FM1_SCFP00029
LQ0ACA3YG05RM1_SCFP00036
CL1398Contig1P01526
LQ0AAA2YM15RM1_SCFP00088
LQ0AAB1YO02RM1_SCFP00007
LQ0AAB45YG21FM1_SCFP00212
LQ0AAB80YD20FM1_SCFP00471
CL237Contig2P01618
CL1814Contig1P00635
CL5983Contig1P00136
CL6333Contig1P00002
CL682Contig1P00951
LQ0AAA13YK08FM1_SCFP00307
LQ0AAB21YA09FM1_SCFP00018
LQ0AAB73YF04FM1_SCFP00410
LQ0AAB51YA17FM1_SCFP00370
CL5369Contig1P00248
CL598Contig1P00988
CL8Contig11P00057
LQ0AAB41YH01FM1_SCFP00496
LQ0AAB48YL12FM1_SCFP00012
LQ0AAB5YD07FM1_SCFP00394
LQ0AAB70YF21RM1_SCFP00201
CL498Contig1P00875
CL5479Contig1P00080
CL5639Contig1P00199
CL833Contig1P00158
LQ0AAB82YJ16RM1_SCFP00154
LQ0AAB21YD15FM1_SCFP00622
LQ0AAB23YI13FM1_SCFP00243
CL1369Contig1P00391
CL2788Contig1P00446
CL3744Contig1P00249
CL5405Contig1P00476
CL5925Contig1P00294
LQ0AAB28YC09FM1_SCFP00248
LQ0AAB88YL12RM1_SCFP00052
LQ0AFA6YB23RM1_SCFP00012
CL1293Contig1P00906
CL6856Contig1P00276
CL1750Contig1P00767
CL1012Contig1P00715
CL1336Contig1P00523
CL1477Contig1P00237
CL4344Contig1P00546
CL4694Contig1P00069
CL6174Contig1P00108
LQ0AAB10YI03FM1_SCFP00627
LQ0AAB1YK10RM1_SCFP00182
CL2470Contig1P00874
CL5456Contig1P00049
CL1600Contig1P00987
CL2351Contig1P00023
CL3249Contig1P00282
CL7331Contig1P00104
CL1930Contig1P00253
LQ0AAB3YI12FM1_SCFP00303
LQ0AAB22YP12FM1_SCFP00118
CL13Contig10P00321
CL1521Contig1P01444
CL4395Contig1P00879
CL5267Contig1P00245
LQ0AAB3YD11FM1_SCFP00322
LQ0AAB5YJ03FM1_SCFP00204
LQ0AAB96YA19FM1_SCFP00123
CL1746Contig1P00913
CL3295Contig1P00855
CL5777Contig1P00089
LQ0AAB83YJ10FM1_SCFP00017
LQ0AAB95YF23FM1_SCFP00393
CL13Contig10P00323
CL3992Contig1P00011
CL4540Contig1P00297
CL1292Contig1P00805
CL4714Contig1P00441
LQ0AAB21YA02FM1_SCFP00155
CL1232Contig1P01275
CL2743Contig1P00638
CL7515Contig1P00202
LQ0AAA14YI13FM1_SCFP00144
LQ0AAA20YG09FM1_SCFP00429
LQ0AAB23YD06FM1_SCFP00268
LQ0AAB36YE03FM1_SCFP00210
LQ0AAB99YH04FM1_SCFP00157
CL2573Contig1P00904
CL4931Contig1P00600
CL7535Contig1P00068
CL910Contig1P01702
LQ0AAB33YB18FM1_SCFP00054
LQ0AAB43YO03FM1_SCFP00131
LQ0AAB46YD08FM1_SCFP00435
CL6364Contig1P00190
LQ0AAA15YC13FM1_SCFP00096
LQ0AAB18YG23FM1_SCFP00218
CL2970Contig1P00884
CL3614Contig1P00266
LQ0AAB86YM21RM1_SCFP00012
LQ0AAB95YA04RM1_SCFP00205
CL2752Contig1P00205
CL6419Contig1P00001
CL7328Contig1P00225
LQ0AAA18YE13FM1_SCFP00395
LQ0AAB10YA21FM1_SCFP00359
LQ0AAB13YF14FM1_SCFP00001
LQ0AAB97YF13RM1_SCFP00085
LQ0AAB9YD19FM1_SCFP00590
LQ0ACA16YK16RM1_SCFP00239
LQ0ADA11YN10RM1_SCFP00239
LQ0AAB1YG02RM1_SCFP00454
LQ0AAB1YL02RM1_SCFP00400
LQ0AAB64YL21RM1_SCFP00293
LQ0AAB79YB16FM1_SCFP00428
LQ0AAB95YG17RM1_SCFP00270
CL2761Contig1P00390
LQ0AAB91YD08FM1_SCFP00224
CL7697Contig1P00296
CL2382Contig1P00925
CL4665Contig1P00079
LQ0AAB90YK01FM1_SCFP00232
CL863Contig1P01834
CL3424Contig1P00805
CL113Contig1P02077
CL6733Contig1P00017
CL812Contig1P00382
LQ0AAB3YD11FM1_SCFP00222
LQ0AAB84YG06RM1_SCFP00008
LQ0AAB87YH09RM1_SCFP00201
LQ0AAB94YC15RM1_SCFP00312
CL2159Contig1P01196
CL508Contig1P00921
CL6776Contig1P00108
LQ0AAA21YJ16FM1_SCFP00091
LQ0ADA8YI20RM1_SCFP00191
LQ0AEA5YO09RM1_SCFP00015
CL1305Contig1P01527
LQ0AAB15YL02FM1_SCFP00232
CL1112Contig1P00227
LQ0AAB23YK23FM1_SCFP00385
LQ0AAB95YF23RM1_SCFP00042
LQ0ADA10YB08RM1_SCFP00218
LQ0AFA3YK08RM1_SCFP00036
CL4793Contig1P00087
LQ0AAA20YA18FM1_SCFP00455
LQ0AAB27YM18FM1_SCFP00332
LQ0AFA6YD18RM1_SCFP00004
LQ0AAB32YH19FM1_SCFP00037
LQ0AAB48YN05FM1_SCFP00554
CL5929Contig1P00006
CL1328Contig1P00535
CL6181Contig1P00291
LQ0AAB101YJ19FM1_SCFP00056
CL1408Contig1P01044
CL2505Contig1P00561
CL2759Contig1P00007
CL2811Contig1P00302
LQ0ACA22YI23RM1_SCFP00017
LQ0AEA7YF10RM1_SCFP00099
CL22Contig1P01201
CL4912Contig1P00670
CL5583Contig1P00035
LQ0AAA15YB09FM1_SCFP00553
LQ0AAB22YH16FM1_SCFP00228
LQ0ADA7YF20RM1_SCFP00109
LQ0AEA9YE01RM1_SCFP00190
CL1753Contig1P01088
CL6443Contig1P00599
ESV-1-226P00518
LQ0AAB12YJ12FM1_SCFP00208
LQ0AAB39YM17FM1_SCFP00282
LQ0AAB52YL16FM1_SCFP00273
LQ0AAB11YJ19FM1_SCFP00322
LQ0AAB60YL06RM1_SCFP00001
CL4325Contig1P01280
LQ0AAB18YH08FM1_SCFP00072
LQ0AAB49YP13FM1_SCFP00139
LQ0ACA21YL20RM1_SCFP00094
LQ0AEA9YF17RM1_SCFP00097
LQ0AFA6YK20RM1_SCFP00073
CL13Contig22P00240
CL343Contig1P01015
CL5107Contig1P00130
CL5237Contig1P00390
CL5990Contig1P00358
LQ0AAB14YI05FM1_SCFP00363
LQ0AAB38YM15FM1_SCFP00437
LQ0AAB57YF06FM1_SCFP00264
CL3030Contig1P00527
CL4549Contig1P00445
CL5623Contig1P00087
CL6353Contig1P00061
CL6500Contig1P00584
LQ0AAB28YI23FM1_SCFP00409
LQ0AAB42YK17FM1_SCFP00095
LQ0AAB58YE20FM1_SCFP00038
LQ0AAB12YK10FM1_SCFP00048
LQ0AAB22YN16FM1_SCFP00230
LQ0AAB48YC04FM1_SCFP00591
CL1348Contig1P00834
CL2233Contig1P00976
CL3030Contig1P00532
CL485Contig1P00371
CL559Contig1P00879
LQ0AAB70YC10FM1_SCFP00048
CL4344Contig1P00438
CL4549Contig1P00463
LQ0AAB11YI02FM1_SCFP00082
CL1527Contig1P00326
CL3145Contig1P00674
CL909Contig1P00024
LQ0AAB57YF11FM1_SCFP00446
LQ0AAB93YA14RM1_SCFP00113
CL3624Contig1P00156
LQ0AAB25YD18FM1_SCFP00245
CL1616Contig1P01383
CL5921Contig1P00205
CL5928Contig1P00139
LQ0AAB17YK02FM1_SCFP00455
LQ0AAB1YP03FM1_SCFP00231
LQ0AAB7YL22FM1_SCFP00093
LQ0AAB9YJ22FM1_SCFP00243
LQ0ACA24YA24RM1_SCFP00359
LQ0AAB5YA03FM1_SCFP00041
LQ0AAB5YM20FM1_SCFP00188
CL6731Contig1P00437
LQ0AAB34YL22FM1_SCFP00223
CL2523Contig1P00506
CL2555Contig1P01706
CL4175Contig1P00842
CL4847Contig1P00283
LQ0ACA16YE16RM1_SCFP00157
LQ0AAA23YK03FM1_SCFP00413
CL2203Contig1P00549
CL480Contig1P00671
CL540Contig2P00735
CL7776Contig1P00293
LQ0AAA22YA17FM1_SCFP00079
CL1949Contig1P00360
LQ0AAB43YJ11FM1_SCFP00328
CL2751Contig1P00162
CL4145Contig1P00540
CL6319Contig1P00090
LQ0AAA10YK05FM1_SCFP00198
LQ0AAB17YH18FM1_SCFP00356
LQ0AAA13YJ16FM1_SCFP00400
CL443Contig1P02311
CL1073Contig1P00819
CL1Contig15P01118
CL64Contig3P00033
LQ0AAB104YG17FM1_SCFP00036
LQ0AAB1YO20FM1_SCFP00651
LQ0AAB54YG12RM1_SCFP00070
LQ0ACA21YB10RM1_SCFP00062
CL861Contig1P01048
CL4048Contig1P00162
LQ0ACA3YH15RM1_SCFP00009
CL1053Contig1P00163
CL4777Contig1P00549
CL4993Contig1P00009
CL7021Contig1P00533
CL7675Contig1P00191
LQ0AAB14YL09FM1_SCFP00077
LQ0AAB40YP04FM1_SCFP00167
LQ0AAB43YG13FM1_SCFP00371
LQ0AAB94YF22RM1_SCFP00001
LQ0ACA19YH06RM1_SCFP00240
CL656Contig1P00849
LQ0AAB53YD17FM1_SCFP00073
LQ0AAB18YN06FM1_SCFP00051
CL1293Contig1P01202
CL4631Contig1P00116
LQ0AAB28YL09FM1_SCFP00374
LQ0AAB2YF08FM1_SCFP00167
LQ0AAB48YA08FM1_SCFP00480
CL3406Contig1P00006
CL629Contig1P01026
LQ0AEA9YF17RM1_SCFP00080
CL1339Contig1P01736
CL1495Contig1P00474
CL2317Contig2P00385
CL279Contig1P01459
CL4041Contig1P00588
CL4463Contig1P00490
LQ0AAA2YM15FM1_SCFP00158
LQ0AAB21YL02FM1_SCFP00228
CL1343Contig1P01778
CL1581Contig1P01508
CL4169Contig1P00404
CL3224Contig1P00311
CL389Contig1P01695
CL4585Contig1P00823
LQ0AAA2YD18RM1_SCFP00128
LQ0AAB78YN05FM1_SCFP00440
CL6468Contig1P00552
LQ0AFA2YF21RM1_SCFP00151
LQ0ACA11YK07RM1_SCFP00048
CL150Contig1P01290
CL564Contig2P01441
CL7405Contig1P00001
LQ0AAB103YI15RM1_SCFP00001
LQ0AAB5YK08FM1_SCFP00440
LQ0AAB90YL15RM1_SCFP00041
LQ0AAB41YF07FM1_SCFP00397
CL887Contig1P00875
CL1Contig54P00554
LQ0AAB102YK08RM1_SCFP00120
LQ0ACA4YC24RM1_SCFP00380
LQ0AAB93YJ12RM1_SCFP00201
CL4569Contig1P00680
CL4735Contig1P00950
CL5444Contig1P00049
CL732Contig1P01397
CL7473Contig1P00186
LQ0AAB11YH01FM1_SCFP00227
LQ0AAB3YM10FM1_SCFP00210
LQ0AAB61YK24FM1_SCFP00176
CL226Contig1P01009
CL7722Contig1P00509
CL5525Contig1P00423
LQ0AAA18YJ01FM1_SCFP00190
CL1782Contig1P00082
CL555Contig1P01816
CL6354Contig1P00742
LQ0AAB63YJ20RM1_SCFP00001
CL485Contig1P00188
CL5251Contig1P00492
CL7080Contig1P00432
LQ0AAB4YP23FM1_SCFP00508
CL13Contig10P00324
CL1856Contig1P00483
CL1968Contig1P00599
CL4291Contig1P00426
CL535Contig1P01432
CL7617Contig1P00543
LQ0AAB23YK23FM1_SCFP00034
LQ0AAB36YB18FM1_SCFP00458
LQ0AEA8YN24RM1_SCFP00120
CL7Contig9P00095
CL5049Contig1P00022
LQ0AFA6YJ09RM1_SCFP00343
CL2427Contig1P00328
CL4291Contig1P00619
CL6546Contig1P00115
LQ0AAB24YN21FM1_SCFP00474
LQ0AAB8YC01FM1_SCFP00539
CL3885Contig1P00001
CL7071Contig1P00343
CL2428Contig1P00592
CL5842Contig1P01011
CL6968Contig1P00561
CL711Contig1P01652
CL7409Contig1P00088
CL7740Contig1P00019
LQ0AAB47YG22FM1_SCFP00269
LQ0ACA3YG05RM1_SCFP00033
LQ0ADA21YD20RM1_SCFP00240
CL565Contig1P01685
LQ0AAA3YF04FM1_SCFP00047
LQ0AFA5YI14RM1_SCFP00129
CL6617Contig1P00044
CL3192Contig1P00386
CL4847Contig1P00352
LQ0AAB95YK09FM1_SCFP00518
LQ0ADA17YE03RM1_SCFP00411
CL5692Contig1P00508
CL236Contig1P01236
CL7173Contig1P00068
LQ0AAB2YO07FM1_SCFP00402
LQ0AAB64YM06RM1_SCFP00016
LQ0ACA4YC24RM1_SCFP00384
CL2534Contig1P00191
CL3099Contig1P00506
LQ0AAB30YP20FM1_SCFP00311
LQ0ACA13YG17RM1_SCFP00015
CL7304Contig1P00125
LQ0AAB16YE24FM3_SCFP00321
CL1328Contig1P00687
CL6300Contig1P00907
CL6219Contig1P00654
LQ0AAA9YF22FM1_SCFP00536
CL3380Contig1P00065
LQ0AAB22YE03FM1_SCFP00636
LQ0AAB28YC02FM1_SCFP00099
LQ0AAB7YJ20FM1_SCFP00141
CL3738Contig1P00356
CL676Contig1P01657
LQ0AAB35YK15FM1_SCFP00189
LQ0AAB52YL16RM1_SCFP00144
LQ0AAB57YG07RM1_SCFP00186
CL1030Contig1P00935
CL1680Contig1P00522
CL3783Contig1P00946
CL4983Contig1P00005
CL5978Contig1P00083
CL6672Contig1P00155
LQ0AAB12YL22FM1_SCFP00186
LQ0AFA4YP10RM1_SCFP00018
CL2301Contig1P00445
CL561Contig1P01666
LQ0AAB8YB20FM1_SCFP00197
LQ0AAB54YO13RM1_SCFP00119
CL4818Contig1P00139
CL914Contig2P00509
LQ0AAB1YF19FM1_SCFP00505
LQ0AFA7YM05RM1_SCFP00035
CL3375Contig1P00549
LQ0AAB12YC16FM1_SCFP00400
LQ0AAB97YF13FM1_SCFP00038
CL2444Contig1P00694
LQ0AAB10YE19FM1_SCFP00058
LQ0AAB37YE02FM1_SCFP00307
LQ0AAB63YB22FM1_SCFP00129
LQ0AAB74YG17FM1_SCFP00024
LQ0AEA11YE02RM1_SCFP00183
CL4395Contig1P00615
LQ0AAA4YN23FM1_SCFP00076
LQ0AAB58YL14FM1_SCFP00085
CL75Contig2P01793
LQ0AAB12YH17FM1_SCFP00423
LQ0AAB54YL15FM1_SCFP00076
CL2796Contig1P00312
CL4261Contig1P00543
CL5976Contig1P00168
CL6641Contig1P00118
CL994Contig1P00692
LQ0AAB71YC11RM1_SCFP00209
CL1782Contig1P00288
CL6596Contig1P00227
LQ0AAB27YF10FM1_SCFP00149
CL1610Contig1P01099
CL324Contig1P01505
CL3710Contig1P00525
CL7307Contig1P00763
LQ0AAB25YD18FM1_SCFP00360
LQ0AAB38YG05FM1_SCFP00025
LQ0AAB42YE14FM1_SCFP00029
LQ0AAB81YD19FM1_SCFP00478
CL3922Contig1P00394
CL1095Contig1P00148
CL1348Contig2P00225
CL4044Contig1P00621
CL5806Contig1P00428
CL6613Contig1P00618
CL924Contig1P00707
LQ0AAB40YL12FM1_SCFP00052
LQ0AAB72YM18FM1_SCFP00005
CL3455Contig1P00165
CL4092Contig1P00550
CL6209Contig1P00011
CL6829Contig1P00005
CL8Contig11P00053
LQ0AAB40YI07FM1_SCFP00257
LQ0AEA6YO01RM1_SCFP00267
CL824Contig1P00760
CL386Contig1P00134
CL100Contig1P00535
CL1172Contig1P00854
CL416Contig1P01044
CL5821Contig1P00592
CL608Contig1P01724
CL6371Contig1P00127
CL699Contig1P01203
LQ0AAA17YD17FM1_SCFP00224
LQ0AAB21YK22FM1_SCFP00438
LQ0ACA2YO24RM1_SCFP00071
CL2747Contig1P00954
CL6863Contig1P00143
CL960Contig1P00506
CL4139Contig1P01130
CL4396Contig1P00845
CL5004Contig1P00712
CL6041Contig1P00297
LQ0AAB26YC20FM1_SCFP00202
LQ0AAB43YE07FM1_SCFP00214
LQ0AAB49YC13FM1_SCFP00311
LQ0AAB8YB20FM1_SCFP00207
CL1833Contig1P00359
CL6087Contig1P00391
LQ0AAB99YH03FM1_SCFP00493
CL1Contig17P01683
LQ0AAB27YM18FM1_SCFP00354
LQ0AEA8YL01RM1_SCFP00161
LQ0AFA2YI07RM1_SCFP00230
CL2852Contig1P00177
CL55Contig1P01950
LQ0AAB15YN14FM1_SCFP00134
CL323Contig1P01503
CL3325Contig1P00252
CL3640Contig1P00513
CL7339Contig1P00060
LQ0AAB12YF09FM1_SCFP00538
LQ0AAB58YL14FM1_SCFP00224
LQ0AAB15YD14FM1_SCFP00198
LQ0ACA8YI15RM1_SCFP00095
CL13Contig15P00683
LQ0AAA10YD14FM1_SCFP00247
LQ0AAB89YL16FM1_SCFP00441
LQ0AEA6YH12RM1_SCFP00037
LQ0AAB49YE03FM1_SCFP00564
LQ0AAB15YP05FM1_SCFP00016
CL1285Contig1P01579
CL3721Contig1P00978
CL3758Contig1P00477
CL4271Contig1P00611
CL6285Contig1P00121
CL90Contig1P00806
LQ0AAA7YM10FM1_SCFP00023
LQ0AAB64YC02RM1_SCFP00019
LQ0AEA2YN21RM1_SCFP00030
LQ0AEA8YL01RM1_SCFP00152
CL948Contig1P01103
CL80Contig12P00136
CL3331Contig1P01112
CL6284Contig1P00434
CL6742Contig1P00056
CL683Contig1P01195
LQ0AAB49YH11FM1_SCFP00197
LQ0AAB64YM06RM1_SCFP00012
LQ0AAB77YI10RM1_SCFP00193
CL5969Contig1P00680
LQ0AAB82YI14RM1_SCFP00242
LQ0AAB76YP07FM1_SCFP00203
LQ0AAB82YJ16RM1_SCFP00297
CL2180Contig1P01442
CL731Contig1P01008
LQ0AAB45YH18FM1_SCFP00373
CL1068Contig1P00879
CL95Contig1P00977
LQ0ADA17YL16RM1_SCFP00005
CL1008Contig1P00210
LQ0AAB104YP12FM1_SCFP00382
LQ0AAB44YN01FM1_SCFP00254
LQ0AAB65YF18FM1_SCFP00370
LQ0AAB87YH09RM1_SCFP00217
LQ0AAB92YI02RM1_SCFP00141
CL3972Contig1P00690
CL4540Contig1P00775
CL7023Contig1P00502
CL7376Contig1P00106
CL934Contig1P01598
LQ0AAB10YO10FM1_SCFP00259
LQ0AAB49YC11FM1_SCFP00046
LQ0AAB4YC06FM1_SCFP00280
LQ0ADA18YG06RM1_SCFP00102
LQ0AEA5YG02RM1_SCFP00317
CL1770Contig1P00470
LQ0AAB86YD16FM1_SCFP00302
CL5487Contig1P00383
CL5680Contig1P00415
LQ0AAB15YH23FM1_SCFP00573
LQ0AAB32YO07FM1_SCFP00247
LQ0AAB35YK15FM1_SCFP00058
CL5567Contig1P00369
CL6185Contig1P00613
CL7637Contig1P00124
LQ0AAB2YP16FM1_SCFP00586
LQ0AAB98YK12FM1_SCFP00167
LQ0ACA11YH12RM1_SCFP00265
CL523Contig3P01357
CL4Contig2P01291
LQ0AAB12YD16FM1_SCFP00279
LQ0AAB56YO05FM1_SCFP00007
LQ0AAB88YG13FM1_SCFP00417
LQ0AAB93YP02FM1_SCFP00155
LQ0AAB29YO13FM1_SCFP00512
CL6305Contig1P00642
CL2283Contig1P01123
CL1792Contig1P00811
CL3268Contig1P00249
LQ0AAA2YA16FM1_SCFP00591
LQ0AAB86YP08RM1_SCFP00140
LQ0AAB5YP09FM1_SCFP00343
CL1232Contig1P01294
CL1644Contig1P00704
CL2235Contig1P00205
CL2911Contig1P01466
CL4736Contig1P00712
LQ0AAB24YI06FM1_SCFP00047
LQ0AAB49YL18FM1_SCFP00086
LQ0AAB54YO21FM1_SCFP00068
CL6514Contig1P00010
CL1177Contig1P01025
CL3353Contig1P01150
CL3239Contig1P00044
LQ0AAB36YM17FM1_SCFP00296
LQ0AAB73YI18RM1_SCFP00001
CL1765Contig1P00374
CL4770Contig1P01029
LQ0AAA2YG24RM1_SCFP00001
LQ0AAB44YM10FM1_SCFP00197
LQ0AAB61YF07FM1_SCFP00300
LQ0AAB82YD04RM1_SCFP00347
CL2108Contig1P00920
CL7581Contig1P00249
CL13Contig15P00698
CL2233Contig1P00825
CL6726Contig1P00173
CL7187Contig1P00474
LQ0AAA15YC13FM1_SCFP00381
LQ0AAB24YM06FM1_SCFP00633
LQ0AAB30YO15FM1_SCFP00177
CL280Contig4P00001
CL6272Contig1P00526
CL6435Contig1P00122
LQ0AAB48YE10FM1_SCFP00454
CL1Contig44P00198
LQ0AAB27YF10FM1_SCFP00158
CL7220Contig1P00078
LQ0AAA8YL18FM1_SCFP00448
CL4044Contig1P00679
CL5174Contig1P00425
CL7551Contig1P00868
LQ0AAB103YN24RM1_SCFP00178
LQ0AAB32YH09FM1_SCFP00086
LQ0AAB46YD16FM1_SCFP00279
CL3213Contig1P00812
LQ0AAB49YK13FM1_SCFP00420
CL367Contig1P00771
CL5611Contig1P00368
LQ0AAB38YB19FM1_SCFP00335
CL2390Contig1P00944
CL3431Contig1P00377
CL5137Contig1P00410
CL8Contig2P01630
LQ0AAB22YJ14FM1_SCFP00605
CL2105Contig1P01377
CL3572Contig1P00516
CL5060Contig1P00086
CL5312Contig1P00701
CL7207Contig1P00329
LQ0AAB14YG13FM1_SCFP00044
LQ0AAB23YG13FM1_SCFP00355
LQ0AAB70YO10RM1_SCFP00216
ESV-1-128P00513
CL1079Contig1P01383
LQ0AAB66YE08RM1_SCFP00256
CL1473Contig1P00145
CL4179Contig1P00376
LQ0AAB16YF01FM3_SCFP00485
LQ0ACA5YF22RM1_SCFP00121
CL5931Contig1P00308
LQ0AAB57YC04FM1_SCFP00309
LQ0AAA13YJ16FM1_SCFP00520
CL101Contig6P00033
CL1346Contig1P01442
CL4844Contig1P00275
CL7581Contig1P00261
LQ0AAB104YG17RM1_SCFP00312
LQ0AAB33YB18FM1_SCFP00045
LQ0AAB14YJ10FM1_SCFP00147
LQ0AAB26YH02FM1_SCFP00494
LQ0AAB42YC04FM1_SCFP00285
CL2220Contig1P00914
CL2715Contig1P00320
CL6257Contig1P00108
CL258Contig1P01060
CL1296Contig1P00063
CL3323Contig1P00349
CL64Contig3P00029
CL13Contig14P02426
CL2811Contig1P00465
CL5578Contig1P00063
CL5738Contig1P00705
LQ0AAB66YO16RM1_SCFP00023
LQ0AAB7YA10FM1_SCFP00510
LQ0AAB81YK07FM1_SCFP00302
LQ0AAB41YP22FM1_SCFP00095
CL5289Contig1P00220
CL7659Contig1P00777
LQ0AAB11YF05FM1_SCFP00413
LQ0AAB18YO17FM1_SCFP00111
LQ0AAB42YE14FM1_SCFP00044
LQ0AAB68YH03FM1_SCFP00059
LQ0AAB44YE06FM1_SCFP00089
LQ0AAB70YG14RM1_SCFP00271
CL1156Contig1P01357
CL1566Contig1P02047
CL2000Contig1P00205
CL7527Contig1P00174
LQ0AAB47YI10FM1_SCFP00432
LQ0AAB5YB06FM1_SCFP00001
LQ0AAB24YB22FM1_SCFP00341
CL4916Contig1P00392
LQ0ACA25YD13RM1_SCFP00123
CL76Contig1P00825
LQ0ABA2YI11FM1_SCFP00191
CL2000Contig1P00881
CL2864Contig1P00274
CL3291Contig1P00507
LQ0AAB103YB04FM1_SCFP00064
LQ0AAB37YI05FM1_SCFP00340
LQ0AAB93YJ12FM1_SCFP00386
LQ0ACA14YK15RM1_SCFP00328
LQ0ACA2YE17RM1_SCFP00008
CL6354Contig1P00485
LQ0AAB92YC10FM1_SCFP00494
CL1Contig1P01492
CL303Contig1P01038
LQ0AAB1YL22FM1_SCFP00404
LQ0AAB97YI08FM1_SCFP00131
LQ0ADA14YI19RM1_SCFP00053
CL2180Contig1P01437
LQ0AAB48YN05FM1_SCFP00235
CL3Contig2P02146
LQ0AAB65YN19RM1_SCFP00093
CL3388Contig1P00550
CL3746Contig1P01075
CL3826Contig1P00628
LQ0AAB26YB03FM1_SCFP00187
CL4Contig4P01256
CL5071Contig1P00643
LQ0AAA23YA03FM1_SCFP00141
LQ0AAB93YC15FM1_SCFP00150
CL2577Contig1P01405
CL2680Contig1P00251
CL5220Contig1P00717
CL735Contig1P00689
LQ0AAB22YM02FM1_SCFP00598
LQ0AAB35YF22FM1_SCFP00351
LQ0AAB35YM15FM1_SCFP00406
LQ0AAB80YP13RM1_SCFP00121
CL2317Contig2P00144
CL4158Contig1P00643
CL1348Contig2P01163
LQ0AAB49YF04FM1_SCFP00164
CL3112Contig1P00615
CL801Contig1P01008
LQ0AAA10YK05FM1_SCFP00220
LQ0AAB15YN14FM1_SCFP00191
LQ0AAB31YJ22FM1_SCFP00038
LQ0AAB49YB04FM1_SCFP00157
LQ0AAB5YD07FM1_SCFP00376
LQ0AAB7YC24FM1_SCFP00135
LQ0ACA21YJ17RM1_SCFP00001
CL6646Contig1P00381
CL760Contig1P01101
LQ0ACA17YC13RM1_SCFP00575
CL1Contig41P00016
LQ0AAB24YA19FM1_SCFP00158
LQ0ACA22YO23RM1_SCFP00261
LQ0ADA16YF17RM1_SCFP00018
LQ0AAA17YL20FM1_SCFP00238
CL3357Contig1P00068
CL3493Contig1P00266
CL444Contig1P00189
CL5839Contig1P00323
CL6047Contig1P00997
LQ0AAB10YP05FM1_SCFP00228
LQ0ADA19YP06RM1_SCFP00202
LQ0AAB99YN11FM1_SCFP00468
LQ0AAB15YG11FM1_SCFP00597
LQ0AAB56YP10FM1_SCFP00022
LQ0AFA6YF08RM1_SCFP00111
CL3206Contig1P01093
CL3887Contig1P01013
LQ0AAB26YD12FM1_SCFP00404
LQ0AAB2YE12FM1_SCFP00373
LQ0ADA4YP06RM1_SCFP00324
LQ0AEA7YG21RM1_SCFP00001
LQ0AAB74YC01FM1_SCFP00442
CL6576Contig1P00561
LQ0AAB59YP16FM1_SCFP00328
LQ0AAB74YN16FM1_SCFP00390
LQ0AAB96YK03FM1_SCFP00102
LQ0ADA10YJ11RM1_SCFP00040
LQ0AAA8YG10FM1_SCFP00289
LQ0AAB15YA21FM1_SCFP00143
CL1574Contig1P00215
CL3252Contig1P00604
CL6196Contig1P00438
CL6829Contig1P00021
CL7223Contig1P00017
LQ0AAB49YE03FM1_SCFP00321
LQ0AAB78YM23FM1_SCFP00371
LQ0AAB90YK01FM1_SCFP00054
LQ0AAB18YL01FM1_SCFP00335
LQ0ACA18YO22RM1_SCFP00201
LQ0AAB17YN17FM1_SCFP00455
LQ0AEA11YF23RM1_SCFP00018
CL13Contig17P00027
CL2119Contig1P00934
CL2491Contig1P00169
CL5663Contig1P00411
LQ0AAA7YG01FM1_SCFP00152
LQ0AAB67YE15FM1_SCFP00011
LQ0AAB85YB22RM1_SCFP00240
LQ0AAB95YM23FM1_SCFP00214
LQ0AEA1YH24RM1_SCFP00036
LQ0AAB9YD12FM1_SCFP00522
CL1Contig11P01584
LQ0AAB21YH22FM1_SCFP00545
CL3670Contig1P00173
CL5968Contig1P00491
LQ0AAB97YO12RM1_SCFP00319
CL3026Contig1P00048
CL2775Contig1P00091
LQ0AAB7YJ20FM1_SCFP00029
LQ0AAA20YA18FM1_SCFP00352
CL1025Contig1P01281
CL1296Contig1P00338
CL1Contig44P00193
LQ0AAB42YJ22FM1_SCFP00071
LQ0ACA2YE17RM1_SCFP00004
CL2969Contig1P00391
CL4333Contig1P00689
CL3854Contig1P00148
CL5528Contig1P00634
CL6995Contig1P00215
CL217Contig1P00912
LQ0AAB30YF10FM1_SCFP00295
CL3717Contig1P00199
CL390Contig2P00513
CL4942Contig1P00028
CL6478Contig1P00413
LQ0AAB6YD24FM1_SCFP00505
LQ0AAB75YA10FM1_SCFP00175
LQ0ADA17YJ22RM1_SCFP00026
LQ0AAB84YN18FM1_SCFP00031
LQ0AAB25YF24FM1_SCFP00351
CL547Contig1P00174
LQ0AAB32YH09FM1_SCFP00103
LQ0AAB5YB06FM1_SCFP00109
LQ0AAB87YH09RM1_SCFP00211
LQ0ABA1YE07FM1_SCFP00068
LQ0ADA18YJ18RM1_SCFP00002
LQ0AFA7YP21RM1_SCFP00326
CL3137Contig1P00786
CL3232Contig1P00159
CL1964Contig1P00350
CL1417Contig1P00489
CL2130Contig1P00501
CL7465Contig1P00482
LQ0ACA11YP19RM1_SCFP00022
LQ0ACA25YI04RM1_SCFP00414
LQ0ACA4YA21RM1_SCFP00018
LQ0AAB29YC09FM1_SCFP00118
CL4955Contig1P00215
CL6487Contig1P00466
CL683Contig1P01956
CL941Contig1P00463
LQ0AAB64YE03RM1_SCFP00247
LQ0AAB81YD19FM1_SCFP00487
CL600Contig1P00080
LQ0AAB13YB20FM1_SCFP00157
CL2051Contig1P00190
LQ0AAA8YJ02FM1_SCFP00040
CL2302Contig1P01416
CL5961Contig1P00217
CL2415Contig1P00712
CL3455Contig1P00136
LQ0AAA5YP04FM1_SCFP00138
LQ0AAB23YG11FM1_SCFP00574
CL678Contig1P00643
CL13Contig17P00073
CL2458Contig1P00651
LQ0AAA12YL16FM1_SCFP00540
LQ0AAA5YE16FM1_SCFP00182
LQ0AAB16YE24FM3_SCFP00313
LQ0AAB46YM17FM1_SCFP00246
LQ0AAB97YK23FM1_SCFP00110
CL4946Contig1P00544
CL6057Contig1P00502
CL7403Contig1P00144
LQ0AAA13YL10FM1_SCFP00404
LQ0AAB79YB16FM1_SCFP00127
CL7290Contig1P00564
CL6940Contig1P00587
CL3568Contig1P00368
CL6033Contig1P00125
LQ0AAA3YD07FM1_SCFP00537
LQ0AAB14YI10FM1_SCFP00310
CL4316Contig1P00468
CL7023Contig1P00431
LQ0AAB48YM09FM1_SCFP00646
CL3389Contig1P00557
CL1038Contig1P00772
CL7617Contig1P00277
CL1626Contig1P00879
CL3940Contig1P01074
CL2895Contig1P01112
CL2928Contig1P00235
CL4408Contig1P00268
CL664Contig1P01184
CL7016Contig1P00388
LQ0AAA4YK20FM1_SCFP00085
LQ0AAB47YD21FM1_SCFP00014
CL2575Contig1P00729
CL116Contig1P02738
CL3704Contig1P00451
CL7395Contig1P00254
LQ0AAA4YP21FM1_SCFP00049
LQ0AAB52YE17FM1_SCFP00345
LQ0ADA12YC02RM1_SCFP00088
CL2969Contig1P00133
LQ0AAB44YD11FM1_SCFP00394
CL1105Contig1P00435
CL575Contig1P00160
LQ0AAB22YH16FM1_SCFP00346
LQ0AAB26YO19FM1_SCFP00090
CL6500Contig1P00579
LQ0AAB37YO15FM1_SCFP00026
LQ0AAB41YD01FM1_SCFP00215
CL493Contig1P00524
LQ0AAB12YF10FM1_SCFP00392
CL2679Contig1P00930
LQ0AAB14YN12FM1_SCFP00016
LQ0AAB25YJ13FM1_SCFP00346
CL110Contig1P01854
CL4910Contig1P00354
CL101Contig5P02039
CL7680Contig1P00630
LQ0AAB33YL09FM1_SCFP00145
LQ0AAB103YP02FM1_SCFP00133
LQ0ACA14YK08RM1_SCFP00181
CL1321Contig1P01421
CL2016Contig1P00586
CL2367Contig1P01110
CL5199Contig1P00006
LQ0AAB54YC19FM1_SCFP00217
LQ0ACA25YI04RM1_SCFP00279
LQ0ADA20YI20RM1_SCFP00622
LQ0AAB50YG09FM1_SCFP00230
CL3861Contig1P00196
CL4464Contig1P00111
CL805Contig2P00489
LQ0AAB45YC22FM1_SCFP00354
LQ0AAB85YF07RM1_SCFP00003
CL3308Contig1P00007
CL82Contig1P00814
CL1750Contig1P00544
CL2611Contig1P00140
LQ0AAB26YK01FM1_SCFP00227
LQ0AAB3YE20FM1_SCFP00209
LQ0AAB98YK15FM1_SCFP00248
LQ0AAB32YM07FM1_SCFP00175
CL947Contig1P01631
CL2740Contig1P00011
CL6253Contig1P00223
CL6667Contig1P00053
CL6730Contig1P00227
LQ0AAA3YM20FM1_SCFP00341
LQ0AAA9YK12FM1_SCFP00423
LQ0AAB24YK03FM1_SCFP00555
LQ0AAB11YF02FM1_SCFP00611
CL4158Contig1P00448
CL4965Contig1P00136
LQ0AAB1YI13RM1_SCFP00212
CL4249Contig1P00017
LQ0AAB35YH13FM1_SCFP00372
CL3930Contig1P00467
CL4866Contig1P00347
CL491Contig1P01695
LQ0AAB15YP20FM1_SCFP00412
LQ0AAB31YH17FM1_SCFP00473
LQ0AAB56YE06RM1_SCFP00301
CL4408Contig1P00276
CL6742Contig1P00051
CL784Contig1P00611
LQ0AAB34YG03FM1_SCFP00079
LQ0AAB40YA16FM1_SCFP00317
LQ0AAB76YN04FM1_SCFP00179
CL805Contig3P00951
LQ0AAA8YE17FM1_SCFP00403
CL2834Contig1P00538
CL3Contig4P00727
LQ0AAB30YP22FM1_SCFP00057
LQ0AAB3YJ20FM1_SCFP00165
LQ0AAB7YI21FM1_SCFP00015
CL2551Contig1P00263
CL2801Contig1P00155
CL4916Contig1P00509
CL7543Contig1P00840
LQ0AAB29YC09FM1_SCFP00124
LQ0AAB30YF20FM1_SCFP00084
LQ0AAB77YO21RM1_SCFP00061
CL1809Contig1P00763
CL2088Contig1P00808
CL97Contig1P01737
LQ0AAA4YE14FM1_SCFP00511
LQ0AAB1YK18FM1_SCFP00099
LQ0ACA16YB20RM1_SCFP00282
CL1832Contig1P00346
CL2749Contig1P00401
CL4473Contig1P00150
LQ0AAB40YA16FM1_SCFP00580
LQ0AAB4YC22FM1_SCFP00251
LQ0AAB56YC21RM1_SCFP00227
LQ0AAB86YM21RM1_SCFP00021
CL5824Contig1P00203
CL6850Contig1P00381
LQ0AAB61YH18RM1_SCFP00219
LQ0AAB71YB19FM1_SCFP00308
LQ0AAB7YH21FM1_SCFP00254
LQ0AAB75YE12FM1_SCFP00463
CL13Contig15P00663
LQ0AAB24YL13FM1_SCFP00368
CL1551Contig1P00612
CL4528Contig1P00103
CL5839Contig1P00511
LQ0AAB73YD21RM1_SCFP00001
LQ0AAB7YA22FM1_SCFP00443
LQ0AAB34YF13FM1_SCFP00156
CL3086Contig1P00659
LQ0AAB89YH15RM1_SCFP00241
CL813Contig1P00678
CL163Contig1P02106
CL13Contig21P01528
CL3310Contig1P00616
CL55Contig3P00574
CL6780Contig1P00147
LQ0AAB29YF12FM1_SCFP00519
LQ0AAB46YG19FM1_SCFP00218
LQ0AFA7YG17RM1_SCFP00229
CL1445Contig1P00929
CL2488Contig1P00209
LQ0AAB5YG13FM1_SCFP00334
LQ0AAB83YA10FM1_SCFP00038
LQ0AAB99YP22RM1_SCFP00180
LQ0ADA21YI07RM1_SCFP00002
CL1732Contig1P00961
CL2932Contig1P00305
LQ0AAB1YO04RM1_SCFP00169
CL2674Contig1P00647
CL2683Contig1P00612
CL3284Contig1P00588
CL3678Contig1P00267
CL4275Contig1P00122
CL521Contig1P01436
CL6125Contig1P00589
CL6849Contig1P00321
LQ0AAB74YC12FM1_SCFP00353
LQ0AAB78YK17FM1_SCFP00087
LQ0AAB29YO15FM1_SCFP00298
LQ0AAB39YO20FM1_SCFP00380
LQ0AAB43YE02FM1_SCFP00127
CL914Contig2P00354
CL2615Contig1P00516
CL5174Contig1P00416
CL2674Contig1P00429
CL5492Contig1P00286
CL6441Contig1P00650
LQ0AAB1YK05RM1_SCFP00339
LQ0AAB58YK14FM1_SCFP00411
LQ0AAB69YM19FM1_SCFP00048
CL5906Contig1P00189
LQ0ADA9YE16RM1_SCFP00170
CL4187Contig1P00001
CL7257Contig1P00652
LQ0AAB97YO12RM1_SCFP00317
LQ0AAB98YM05FM1_SCFP00125
LQ0AAB1YN01RM1_SCFP00067
LQ0AAB48YL14FM1_SCFP00333
LQ0AAB13YI18FM1_SCFP00302
CL1913Contig1P00210
CL3334Contig1P00715
CL3911Contig1P00340
CL6876Contig1P00015
LQ0AAB14YE02FM1_SCFP00381
LQ0AAB23YI05FM1_SCFP00350
LQ0AAB52YG05RM1_SCFP00365
LQ0AAB12YD22FM1_SCFP00283
LQ0AAA1YF14RM1_SCFP00217
LQ0AAB24YG18FM1_SCFP00306
CL1391Contig2P00510
CL4599Contig1P00271
CL6363Contig1P00033
LQ0AAB27YB17FM1_SCFP00276
LQ0AAB81YG11RM1_SCFP00121
LQ0AAB30YH24FM1_SCFP00405
LQ0AAB52YL16RM1_SCFP00137
CL6592Contig1P00527
CL7014Contig1P00499
CL101Contig6P00010
LQ0AAB93YG17RM1_SCFP00091
LQ0ADA14YE03RM1_SCFP00157
CL1897Contig1P00468
CL5733Contig1P00002
CL1092Contig1P01341
CL1271Contig1P00462
CL3218Contig1P00250
CL3471Contig1P00250
CL3914Contig1P00241
CL5702Contig1P00002
CL5900Contig1P00313
CL851Contig1P00472
LQ0AAA10YF13FM1_SCFP00025
LQ0AAB40YF19FM1_SCFP00370
CL4334Contig1P00005
LQ0AAB1YB19FM1_SCFP00573
CL2396Contig1P00033
CL1015Contig1P01898
CL3640Contig1P00517
CL5525Contig1P00280
LQ0AAB51YD17RM1_SCFP00005
LQ0AAB54YO05FM1_SCFP00257
LQ0AAB64YM06RM1_SCFP00009
LQ0AAB6YO17FM1_SCFP00458
LQ0AAB92YC13FM1_SCFP00042
CL7229Contig1P00151
LQ0AAB79YM06FM1_SCFP00074
LQ0AAB91YD08FM1_SCFP00388
LQ0AFA1YH01RM1_SCFP00005
LQ0AAB104YD04FM1_SCFP00442
LQ0AAB32YO05FM1_SCFP00528
LQ0AAB3YP19FM1_SCFP00178
LQ0AAB6YG03FM1_SCFP00105
LQ0AAB98YJ02FM1_SCFP00104
LQ0ADA22YN06RM1_SCFP00020
CL1127Contig1P01247
LQ0AAA1YI05RM1_SCFP00409
CL3029Contig1P00749
CL7507Contig1P00654
CL7Contig8P00466
LQ0AAA23YA16FM1_SCFP00464
LQ0AAB71YH15RM1_SCFP00027
CL2010Contig1P00203
CL4702Contig1P00447
LQ0AAB104YD06RM1_SCFP00387
LQ0AAB77YE06FM1_SCFP00288
LQ0ACA7YN01RM1_SCFP00235
CL4093Contig1P00932
CL6275Contig1P00250
LQ0AAB77YB10RM1_SCFP00052
LQ0AAB91YL14RM1_SCFP00247
CL3704Contig1P00001
CL1822Contig1P00881
CL6353Contig1P00001
CL7794Contig1P00030
LQ0AAA9YP20FM1_SCFP00322
LQ0AAB30YP20FM1_SCFP00343
LQ0AFA4YG03RM1_SCFP00179
LQ0AAB50YC04FM1_SCFP00240
CL4774Contig1P00413
LQ0AAB9YI06FM1_SCFP00455
LQ0AAB66YG11FM1_SCFP00035
LQ0AAB87YM05RM1_SCFP00054
LQ0AAB46YB17FM1_SCFP00030
CL1397Contig1P00554
CL3108Contig1P00810
CL3819Contig1P01045
CL7755Contig1P00667
LQ0AAB82YD04RM1_SCFP00339
CL2203Contig1P01384
LQ0AAB1YO19RM1_SCFP00301
LQ0AAB41YP09FM1_SCFP00452
LQ0AFA7YC24RM1_SCFP00371
CL2289Contig1P01005
CL4018Contig1P00421
CL6287Contig1P00213
LQ0AAB36YL02FM1_SCFP00483
LQ0AAB76YC17FM1_SCFP00182
LQ0AAB85YF07RM1_SCFP00190
LQ0ADA17YJ22RM1_SCFP00025
CL7285Contig1P00532
CL3678Contig1P00329
CL518Contig2P00850
CL5779Contig1P00169
CL5813Contig1P00114
CL7330Contig1P00042
LQ0AAB11YL24FM1_SCFP00025
LQ0AAB2YP16FM1_SCFP00203
CL2620Contig1P01186
CL350Contig1P02478
CL4318Contig1P00023
CL6407Contig1P00427
LQ0AAB35YJ09FM1_SCFP00376
LQ0ADA18YG04RM1_SCFP00026
CL7690Contig1P00444
CL1Contig33P00012
CL4698Contig1P01000
LQ0AAB17YP19FM1_SCFP00004
LQ0AAB1YP03FM1_SCFP00532
LQ0AEA6YM12RM1_SCFP00315
CL5525Contig1P00412
CL3216Contig1P00053
CL3409Contig1P00262
CL4738Contig1P00689
CL4983Contig1P00206
LQ0AAB36YL11FM1_SCFP00390
LQ0AAB8YG20FM1_SCFP00480
LQ0AAB30YH24FM1_SCFP00423
LQ0AAB35YD08FM1_SCFP00622
LQ0AAB81YB21FM1_SCFP00473
CL3133Contig1P01032
CL1937Contig1P01026
CL5663Contig1P00323
CL722Contig1P00452
CL96Contig1P02562
LQ0AAB12YJ08FM1_SCFP00444
LQ0AAB47YM20FM1_SCFP00457
LQ0AAB53YK02RM1_SCFP00139
LQ0AAB5YN11FM1_SCFP00070
CL5781Contig1P00271
LQ0AAB36YK01FM1_SCFP00314
CL7124Contig1P00305
CL341Contig3P00147
CL7190Contig1P00443
LQ0AAB1YE15RM1_SCFP00258
LQ0AAB28YG01FM1_SCFP00078
LQ0AAB47YM20FM1_SCFP00461
LQ0ADA6YJ08RM1_SCFP00056
CL1689Contig1P00855
CL5438Contig1P00150
LQ0AAB67YJ11FM1_SCFP00170
CL1276Contig1P00993
CL2498Contig1P00119
CL1083Contig1P00497
CL7567Contig1P00517
CL1587Contig1P00439
CL2839Contig1P00363
LQ0AAB74YF05FM1_SCFP00020
CL5254Contig1P00012
LQ0AAB11YB06FM1_SCFP00609
LQ0AAA20YG15FM1_SCFP00186
LQ0AAB37YO04FM1_SCFP00213
CL1480Contig1P01620
CL6548Contig1P00486
ESV-1-213P01551
LQ0AAB34YN24FM1_SCFP00211
LQ0AAB37YK13FM1_SCFP00072
LQ0AAB4YK06FM1_SCFP00030
LQ0AAB27YO21FM1_SCFP00217
LQ0AAB33YI24FM1_SCFP00427
CL3407Contig1P00610
CL3757Contig1P00883
CL4488Contig1P00545
LQ0AAB27YP03FM1_SCFP00128
LQ0AAB58YK09RM1_SCFP00364
LQ0AEA6YJ06RM1_SCFP00012
CL5842Contig1P00743
CL1718Contig1P00913
CL4456Contig1P00318
CL13Contig6P00070
LQ0AAB70YG14RM1_SCFP00283
CL1339Contig1P01025
CL7495Contig1P00261
LQ0AAB17YC21FM1_SCFP00439
LQ0AAB7YH12FM1_SCFP00080
CL5567Contig1P00590
LQ0AAA6YD22FM1_SCFP00226
LQ0AAB25YI04FM1_SCFP00170
CL2114Contig1P00357
CL2561Contig1P00588
CL5759Contig1P00857
LQ0AAB42YD18FM1_SCFP00043
CL1104Contig1P01091
CL5174Contig1P00407
CL3329Contig1P00745
CL773Contig1P00931
CL1767Contig1P01519
CL2941Contig1P00126
CL5833Contig1P00117
CL617Contig2P01207
LQ0AAA3YO14FM1_SCFP00007
LQ0AAB18YI16FM1_SCFP00388
LQ0AAB1YP11RM1_SCFP00160
LQ0AAB36YE03FM1_SCFP00013
LQ0AAB2YB24FM1_SCFP00044
CL1767Contig1P01694
CL3807Contig1P00028
CL805Contig2P00502
ESV-1-119P01223
LQ0AAB61YE17FM1_SCFP00009
LQ0AAB76YH13FM1_SCFP00034
LQ0ADA8YM03RM1_SCFP00346
LQ0AAA6YJ14FM1_SCFP00164
LQ0AAB28YI07FM1_SCFP00057
LQ0AAB60YJ10FM1_SCFP00525
LQ0AAB95YM23FM1_SCFP00209
LQ0AAB96YI24FM1_SCFP00023
sctg1_201-106000-106500-WP00159
CL862Contig1P00742
LQ0AAB87YK06FM1_SCFP00525
LQ0AAB97YA16RM1_SCFP00216
CL103Contig2P02464
CL5107Contig1P00141
LQ0AAA11YG05FM1_SCFP00001
LQ0AAB11YO18FM1_SCFP00413
CL153Contig3P01555
LQ0AAA22YN15FM1_SCFP00302
LQ0AAB23YJ07FM1_SCFP00369
LQ0AFA8YK03RM1_SCFP00082
CL2376Contig1P00116
CL6196Contig1P00559
CL7205Contig1P00324
CL3081Contig1P00637
CL3640Contig1P00509
CL4346Contig1P00244
LQ0AAA19YL02FM1_SCFP00133
LQ0AAB45YH18FM1_SCFP00371
LQ0ACA12YI24RM1_SCFP00005
LQ0AAB48YJ05FM1_SCFP00148
CL4547Contig1P00647
CL1668Contig1P00570
CL1951Contig1P01487
CL5018Contig1P01072
CL80Contig8P00469
LQ0AAB92YA07FM1_SCFP00531
LQ0ACA14YD05RM1_SCFP00127
CL7333Contig1P00489
LQ0AAB32YH19FM1_SCFP00030
LQ0ADA10YI24RM1_SCFP00041
CL1137Contig1P00414
CL1289Contig1P00669
LQ0AAB42YO14FM1_SCFP00448
LQ0AAA15YD10FM1_SCFP00351
LQ0AAB48YO08FM1_SCFP00254
LQ0ACA22YP20RM1_SCFP00052
CL5029Contig1P00613
CL5877Contig1P00872
CL5447Contig1P00658
CL4691Contig1P00021
LQ0AAB4YL06FM1_SCFP00135
CL2165Contig1P01066
LQ0AAA11YE23FM1_SCFP00269
LQ0AAB39YD20FM1_SCFP00342
LQ0AAB48YO16FM1_SCFP00377
LQ0AAB97YO12RM1_SCFP00318
LQ0AAB98YL04RM1_SCFP00041
LQ0AAB85YB22RM1_SCFP00230
CL1846Contig1P00886
CL3819Contig1P00263
CL5010Contig1P00372
CL6632Contig1P00471
LQ0AAB17YI21FM1_SCFP00196
LQ0AAB3YH02FM1_SCFP00001
LQ0AAB79YO12FM1_SCFP00360
LQ0AAB81YK07FM1_SCFP00290
LQ0AAB98YI01FM1_SCFP00454
LQ0AAB9YO13FM1_SCFP00314
LQ0AAB14YC17FM1_SCFP00368
CL3212Contig1P00586
CL5398Contig1P00560
LQ0AAB22YH12FM1_SCFP00570
LQ0ADA20YK16RM1_SCFP00455
LQ0ADA2YP18RM1_SCFP00292
LQ0AFA8YK20RM1_SCFP00129
LQ0AAB48YE10FM1_SCFP00397
LQ0AEA5YK09RM1_SCFP00109
CL1093Contig1P00289
LQ0AAB93YP02FM1_SCFP00147
LQ0AAB9YJ18FM1_SCFP00143
LQ0AAB3YD11FM1_SCFP00278
CL2244Contig1P00733
CL783Contig1P00450
LQ0AAA8YJ02FM1_SCFP00043
LQ0AAB89YH15RM1_SCFP00231
CL1369Contig1P00451
CL2071Contig1P00046
CL2899Contig1P00721
CL4258Contig1P00328
CL5472Contig1P00432
CL5745Contig1P00103
CL6391Contig1P00025
CL7006Contig1P00167
LQ0AAB12YF10FM1_SCFP00367
LQ0AAB15YG11FM1_SCFP00123
CL910Contig1P01900
LQ0AAB1YB19RM1_SCFP00480
LQ0AAB1YH18RM1_SCFP00165
LQ0AAB22YD24FM1_SCFP00010
LQ0AAB27YM18FM1_SCFP00172
LQ0AAB49YI11FM1_SCFP00380
LQ0AAB74YJ06RM1_SCFP00376
LQ0AAB75YJ01FM1_SCFP00146
LQ0AFA4YG03RM1_SCFP00176
CL3741Contig1P00011
LQ0AAA10YF13FM1_SCFP00021
LQ0AAB13YB22FM1_SCFP00534
LQ0AAB34YG02FM1_SCFP00135
LQ0AAA4YE01FM1_SCFP00182
LQ0AAB8YE24FM1_SCFP00546
LQ0AAB96YM21RM1_SCFP00109
LQ0ACA5YK14RM1_SCFP00078
LQ0ADA22YN06RM1_SCFP00028
LQ0AEA8YJ06RM1_SCFP00004
CL13Contig11P00237
LQ0AAA14YG17FM1_SCFP00339
LQ0AAB22YJ07FM1_SCFP00260
LQ0AAB23YO09FM1_SCFP00385
LQ0AAB35YD08FM1_SCFP00078
LQ0AAB40YM24FM1_SCFP00068
LQ0AGA1YD19RM1_SCFP00202
LQ0ACA19YJ08RM1_SCFP00391
CL1Contig38P01711
CL663Contig1P01193
LQ0AAB23YI23FM1_SCFP00536
LQ0AAB60YE08FM1_SCFP00306
LQ0AAB82YD04RM1_SCFP00343
CL3226Contig1P00123
CL1165Contig1P01141
CL5990Contig1P00206
LQ0AAB80YE12FM1_SCFP00474
CL2458Contig1P00907
CL6014Contig1P00217
CL739Contig1P00711
LQ0AAA23YG08FM1_SCFP00062
LQ0AAB39YA20FM1_SCFP00012
LQ0AAB43YL14FM1_SCFP00302
LQ0AAB4YC22FM1_SCFP00394
LQ0AAB74YK15RM1_SCFP00087
LQ0AFA7YA19RM1_SCFP00154
LQ0AAB97YE17RM1_SCFP00223
CL261Contig1P00880
LQ0AAB14YL18FM1_SCFP00013
LQ0AAB14YN08FM1_SCFP00148
LQ0ABA1YJ19FM1_SCFP00050
CL1952Contig1P00136
CL462Contig2P00255
CL1120Contig1P01268
CL4911Contig1P00827
CL6631Contig1P00121
LQ0AAA7YA20FM1_SCFP00358
LQ0AAB38YN03FM1_SCFP00166
CL6481Contig1P00576
CL912Contig1P01311
LQ0ACA17YH01RM1_SCFP00121
LQ0AAB78YA11RM1_SCFP00406
CL2895Contig1P00842
CL4641Contig1P00050
CL4783Contig1P00221
LQ0AAA14YM10FM1_SCFP00563
LQ0AAA14YO08FM1_SCFP00313
LQ0AAB42YN04FM1_SCFP00034
LQ0AFA2YI07RM1_SCFP00232
CL5382Contig1P00314
CL616Contig1P01183
CL7682Contig1P00203
CL923Contig1P00181
LQ0AAA10YL24FM1_SCFP00304
LQ0AAB89YL16FM1_SCFP00126
LQ0AAB95YK09FM1_SCFP00390
LQ0ABA1YK04FM1_SCFP00017
LQ0AFA7YA19RM1_SCFP00127
CL4157Contig1P00410
LQ0AAB81YH20FM1_SCFP00078
CL521Contig1P00766
CL5954Contig1P00339
LQ0AAB16YE24FM3_SCFP00306
CL1Contig46P01023
LQ0AAB27YN05FM1_SCFP00362
LQ0AFA8YJ14RM1_SCFP00125
CL80Contig2P00086
LQ0AAA9YA15FM1_SCFP00437
LQ0AAB76YK10RM1_SCFP00020
CL3141Contig1P00747
LQ0AAB43YP17FM1_SCFP00129
LQ0ADA11YK15RM1_SCFP00047
CL7184Contig1P00093
CL7244Contig1P00050
LQ0AAB102YD16RM1_SCFP00058
LQ0AAB10YA16FM1_SCFP00167
LQ0AAB68YC16RM1_SCFP00062
LQ0ABA1YK04FM1_SCFP00021
LQ0ACA23YI20RM1_SCFP00246
LQ0ADA6YB06RM1_SCFP00232
LQ0AEA6YO21RM1_SCFP00063
CL2133Contig1P00027
CL4783Contig1P00446
CL7527Contig1P00652
CL279Contig1P01444
CL3055Contig1P00076
CL3297Contig1P00960
CL6863Contig1P00276
LQ0ADA9YM22RM1_SCFP00017
LQ0AFA7YF11RM1_SCFP00001
CL489Contig1P01701
CL683Contig1P00921
CL7708Contig1P00329
CL1012Contig1P00727
CL3287Contig1P00521
CL4585Contig1P00794
CL4976Contig1P00902
CL80Contig3P00610
LQ0AAB27YM18FM1_SCFP00012
LQ0AAB34YB08FM1_SCFP00108
LQ0AAB48YD02FM1_SCFP00080
CL805Contig3P00839
LQ0AAB83YO12RM1_SCFP00109
CL1438Contig1P00079
CL2016Contig1P00596
CL2937Contig1P00405
CL4020Contig1P00469
CL5696Contig1P00121
CL689Contig1P01807
CL7108Contig1P00059
CL7164Contig1P00261
CL5990Contig1P00484
CL6826Contig1P00199
LQ0AAA16YK23FM1_SCFP00258
CL4910Contig1P00359
CL983Contig1P00242
LQ0AAB31YP13FM1_SCFP00272
LQ0AAB61YJ08RM1_SCFP00169
LQ0AAB73YF02FM1_SCFP00440
LQ0AFA6YP07RM1_SCFP00285
CL1075Contig1P00842
CL1696Contig1P00858
CL4442Contig1P00172
CL1128Contig1P00834
CL2377Contig1P01193
CL7379Contig1P00407
CL8Contig11P00061
LQ0AAB80YN21RM1_SCFP00001
LQ0AAB8YH01FM1_SCFP00047
LQ0AAB22YE18FM1_SCFP00573
CL2312Contig1P00126
CL2555Contig1P00720
CL5240Contig1P00285
CL7660Contig1P00179
LQ0AAA2YL23FM1_SCFP00209
LQ0AAB39YL23FM1_SCFP00237
LQ0AAB66YM19RM1_SCFP00171
LQ0AFA4YG03RM1_SCFP00174
LQ0AAB71YG06RM1_SCFP00017
CL1116Contig1P00608
CL7230Contig1P00001
LQ0AAB80YC23FM1_SCFP00052
LQ0ACA16YJ12RM1_SCFP00365
CL2160Contig1P00574
CL2760Contig1P00803
CL3453Contig1P00550
CL7131Contig1P00306
LQ0AAB11YL10FM1_SCFP00494
LQ0AAB14YL18FM1_SCFP00068
LQ0AAB57YG07RM1_SCFP00195
LQ0AAB77YD16RM1_SCFP00106
LQ0AAB100YK08FM1_SCFP00095
LQ0AEA8YL01RM1_SCFP00126
CL4043Contig1P00328
CL4895Contig1P00146
CL6584Contig1P00002
LQ0AAB53YF21FM1_SCFP00480
LQ0AAB63YA08FM1_SCFP00430
LQ0ACA20YO06RM1_SCFP00044
LQ0AAA11YB09FM1_SCFP00488
LQ0ACA14YK08RM1_SCFP00177
CL6894Contig1P00684
LQ0ACA15YO11RM1_SCFP00090
CL3813Contig1P00844
CL5374Contig1P00048
LQ0AAB71YG06RM1_SCFP00107
LQ0AEA6YJ06RM1_SCFP00063
LQ0AFA7YG17RM1_SCFP00217
CL3346Contig1P00006
CL727Contig1P00606
CL6183Contig1P00466
CL2610Contig1P00134
CL3232Contig1P00288
CL3943Contig1P00517
CL702Contig1P00800
CL769Contig1P00037
LQ0AAA14YM10FM1_SCFP00213
LQ0AAA9YK12FM1_SCFP00428
LQ0AAB37YE05FM1_SCFP00324
LQ0AAB48YL14FM1_SCFP00398
CL5675Contig1P00074
LQ0AAB88YB03FM1_SCFP00328
CL780Contig2P00639
LQ0AAB1YF10RM1_SCFP00359
CL3773Contig1P00393
CL952Contig2P00499
LQ0AAB25YE24FM1_SCFP00475
LQ0AAB99YM17FM1_SCFP00005
LQ0AAB48YJ16FM1_SCFP00458
CL3496Contig1P00115
CL511Contig1P00885
CL553Contig1P00670
LQ0AAB1YE15RM1_SCFP00333
LQ0AAB40YE11FM1_SCFP00117
LQ0AAB44YA11FM1_SCFP00176
LQ0AAB79YJ18RM1_SCFP00251
LQ0AAB81YA16RM1_SCFP00163
LQ0AAB46YG19FM1_SCFP00232
CL1406Contig1P00778
CL156Contig1P01077
CL720Contig1P00506
CL1046Contig1P00588
CL134Contig1P00242
CL1981Contig1P01526
CL2008Contig1P00105
CL2800Contig1P00001
CL2807Contig1P00008
CL4302Contig1P00489
CL6137Contig1P00593
CL6416Contig1P00324
CL6746Contig1P00156
CL6796Contig1P00485
LQ0AAB1YE23FM1_SCFP00367
LQ0AAB22YE13FM1_SCFP00368
LQ0AAB2YE13FM1_SCFP00401
LQ0AAB31YG10FM1_SCFP00448
LQ0AAB45YK21FM1_SCFP00312
LQ0AAB46YH17FM1_SCFP00200
LQ0AAB52YH15FM1_SCFP00202
LQ0ABA2YM24FM1_SCFP00113
CL3497Contig1P00111
CL2398Contig1P00224
CL317Contig1P01312
ESV-1-10P00139
LQ0AAB24YD05FM1_SCFP00154
LQ0AAB91YN16FM1_SCFP00019
CL3251Contig1P00491
LQ0AAA20YG17FM1_SCFP00287
LQ0AAB58YN06FM1_SCFP00142
CL1394Contig1P00016
CL2355Contig1P01240
CL2436Contig1P00068
CL3768Contig1P00197
CL5396Contig1P00187
CL6163Contig1P00409
LQ0AAB14YI06FM1_SCFP00250
LQ0AAB28YA21FM1_SCFP00072
LQ0AAB30YD06FM1_SCFP00184
LQ0AAB32YJ20FM1_SCFP00136
LQ0AAB34YJ16FM1_SCFP00062
LQ0AAB3YP08FM1_SCFP00179
LQ0AAB43YM06FM1_SCFP00283
LQ0AAB46YO15FM1_SCFP00356
LQ0AAB50YJ24FM1_SCFP00422
LQ0AAB5YF05FM1_SCFP00139
LQ0AAB75YG14FM1_SCFP00104
LQ0AAB78YA03FM1_SCFP00399
LQ0AAB99YF22FM1_SCFP00094
CL6118Contig1P00444
CL1540Contig1P00486
CL4748Contig1P00617
CL5012Contig1P00339
CL6971Contig1P00290
LQ0AAB37YJ23FM1_SCFP00244
LQ0AAB3YJ05FM1_SCFP00059
LQ0AAB79YL18FM1_SCFP00459
LQ0AAB98YO09FM1_SCFP00237
CL179Contig1P01348
CL1804Contig1P00265
CL2223Contig1P00346
CL2546Contig1P00657
CL2737Contig1P00640
CL3478Contig1P00702
CL349Contig1P01600
CL3827Contig1P01055
CL5564Contig1P00653
CL6549Contig1P00672
CL6648Contig1P00371
CL6674Contig1P00083
CL7001Contig1P00496
CL7093Contig1P00091
CL7117Contig1P00231
LQ0AAA21YM24FM1_SCFP00259
LQ0AAA5YJ10FM1_SCFP00129
LQ0AAA8YF09FM1_SCFP00527
LQ0AAB104YP18FM1_SCFP00072
LQ0AAB24YH09FM1_SCFP00144
LQ0AAB26YD12FM1_SCFP00001
LQ0AAB28YO22FM1_SCFP00344
LQ0AAB34YG09FM1_SCFP00447
LQ0AAB45YB12FM1_SCFP00007
LQ0AAB5YE17FM1_SCFP00099
LQ0AAB65YA08FM1_SCFP00163
LQ0AAB83YJ23FM1_SCFP00392
LQ0AAB97YO19FM1_SCFP00034
CL2773Contig1P00170
CL5353Contig1P00068
CL7428Contig1P00409
LQ0AAB22YN17FM1_SCFP00184
LQ0AAB9YK17FM1_SCFP00068
CL4855Contig1P00343
LQ0AAB50YN04FM1_SCFP00259
LQ0AAB6YI08FM1_SCFP00264
CL1376Contig1P00572
CL4124Contig1P00571
CL4378Contig1P00001
CL4520Contig1P00036
CL4767Contig1P00391
CL6121Contig1P00105
CL7233Contig1P00505
CL959Contig1P00017
ESV-1-37P00092
LQ0AAA1YN03RM1_SCFP00034
LQ0AAA23YC15FM1_SCFP00624
LQ0AAB103YH05RM1_SCFP00181
LQ0AAB22YL21FM1_SCFP00324
LQ0AAB23YL10FM1_SCFP00108
LQ0AAB39YF22FM1_SCFP00563
LQ0AAB45YN19FM1_SCFP00417
LQ0AAB58YB01FM1_SCFP00015
LQ0AAB5YA02FM1_SCFP00063
LQ0AAB7YN06FM1_SCFP00128
LQ0AAB99YN12FM1_SCFP00614
LQ0AAB99YO21FM1_SCFP00065
LQ0ACA14YA06RM1_SCFP00203
LQ0ACA22YG07RM1_SCFP00443
CL4164Contig1P00001
LQ0AAB23YL10FM1_SCFP00334
LQ0AAB58YE07FM1_SCFP00099
LQ0AAB83YP07FM1_SCFP00160
LQ0AAB94YO12FM1_SCFP00156
CL6291Contig1P00183
LQ0AAB15YB16FM1_SCFP00031
CL1927Contig1P00438
LQ0AAB56YI13FM1_SCFP00076
CL133Contig1P00783
CL2103Contig1P00785
CL2163Contig1P00253
CL2718Contig1P00331
CL3988Contig1P00937
CL4422Contig1P00481
CL5563Contig1P00757
CL5801Contig1P00441
CL7441Contig1P00087
CL7684Contig1P00212
ESV-1-135P00384
LQ0AAA15YP20FM1_SCFP00379
LQ0AAA2YC03FM1_SCFP00243
LQ0AAA4YD15FM1_SCFP00227
LQ0AAB100YD20FM1_SCFP00005
LQ0AAB11YE09FM1_SCFP00125
LQ0AAB38YF05FM1_SCFP00328
LQ0AAB42YD19FM1_SCFP00075
LQ0AAB63YK23FM1_SCFP00120
LQ0AAB74YL13FM1_SCFP00052
LQ0AAB75YG14FM1_SCFP00100
LQ0AAB77YJ07FM1_SCFP00153
LQ0AAB80YN23RM1_SCFP00026
LQ0AAB8YA20FM1_SCFP00615
LQ0AAB32YJ16FM1_SCFP00013
LQ0AAB86YE10FM1_SCFP00445
CL1671Contig1P00525
CL2429Contig1P00480
LQ0AAB12YB03FM1_SCFP00489
CL6598Contig1P00057
LQ0AAB5YI19FM1_SCFP00091
LQ0AAB97YO24FM1_SCFP00129
CL1001Contig1P01356
CL1492Contig1P00644
CL2359Contig1P00857
CL3362Contig1P00198
CL4063Contig1P00030
CL5445Contig1P00310
CL5758Contig1P00139
CL6040Contig1P00035
CL614Contig1P00706
CL6496Contig1P00022
CL6754Contig1P00025
CL6812Contig1P00564
LQ0AAA20YA02FM1_SCFP00415
LQ0AAA20YG17FM1_SCFP00422
LQ0AAB14YA01FM1_SCFP00497
LQ0AAB34YD10FM1_SCFP00023
LQ0AAB40YD02FM1_SCFP00351
LQ0AAB4YC23FM1_SCFP00615
LQ0AAB61YI04RM1_SCFP00041
LQ0AAB72YE14FM1_SCFP00104
LQ0AAB7YE15FM1_SCFP00554
LQ0AAB83YB05FM1_SCFP00174
LQ0AAB91YM22FM1_SCFP00126
CL6456Contig1P00172
LQ0AAB31YD05FM1_SCFP00320
CL3272Contig1P00340
CL446Contig1P03035
ESV-1-64P00045
LQ0AAA15YF12FM1_SCFP00119
CL237Contig2P00334
CL2414Contig1P00342
CL3391Contig1P00743
CL343Contig1P02016
CL503Contig1P02540
CL5887Contig1P00148
CL6884Contig1P00003
CL7057Contig1P00442
CL812Contig2P00571
LQ0AAB103YM09FM1_SCFP00232
LQ0AAB12YK01FM1_SCFP00236
LQ0AAB30YM21FM1_SCFP00201
LQ0AAB40YC09FM1_SCFP00140
LQ0AAB44YJ12FM1_SCFP00367
LQ0AAB48YP23FM1_SCFP00053
LQ0AAB65YA08FM1_SCFP00033
LQ0AAB69YA10FM1_SCFP00001
LQ0AAB70YC08FM1_SCFP00010
LQ0AAB71YC11FM1_SCFP00325
LQ0AAB81YE15RM1_SCFP00137
LQ0AAB87YD06FM1_SCFP00017
LQ0AAB90YL12RM1_SCFP00262
LQ0ADA19YG12RM1_SCFP00271
LQ0AAA9YN05FM1_SCFP00208
CL4658Contig1P00210
CL6108Contig1P00074
LQ0AAB13YO16FM1_SCFP00237
CL4532Contig1P00236
CL6836Contig1P00412
LQ0AAB78YJ03FM1_SCFP00429
LQ0AAB48YI17FM1_SCFP00110
LQ0AAB59YN07FM1_SCFP00171
CL1Contig46P01328
CL2109Contig1P01573
CL2865Contig1P01307
CL696Contig1P00474
CL7472Contig1P00009
CL7661Contig1P00134
LQ0AAB22YN17FM1_SCFP00001
LQ0AAB4YD05FM1_SCFP00457
LQ0AAB64YM13FM1_SCFP00114
LQ0AAB66YM16FM1_SCFP00018
LQ0AAB73YP16FM1_SCFP00408
LQ0AAB88YM16FM1_SCFP00513
CL171Contig1P01507
CL5973Contig1P00440
ESV-1-131P00047
LQ0AAA2YG24FM1_SCFP00111
LQ0AAB49YO03FM1_SCFP00401
CL5965Contig1P00317
CL2539Contig1P00490
CL2731Contig1P00237
CL2801Contig1P00502
CL3587Contig1P00468
CL4015Contig1P00094
CL4893Contig1P00076
CL5675Contig1P00245
CL584Contig1P00676
CL6048Contig1P00062
CL6457Contig1P00546
CL6816Contig1P00482
LQ0AAB27YJ24FM1_SCFP00256
LQ0AAB37YL10FM1_SCFP00404
LQ0AAB42YB21FM1_SCFP00080
LQ0AAB49YE06FM1_SCFP00567
LQ0AAB60YI08RM1_SCFP00104
LQ0AAB64YP15FM1_SCFP00156
LQ0AAB67YF21FM1_SCFP00022
LQ0AAB6YK22FM1_SCFP00261
LQ0AAB70YC19FM1_SCFP00097
LQ0AAB75YC11FM1_SCFP00417
LQ0AAB95YG22RM1_SCFP00187
LQ0AAB95YL23RM1_SCFP00299
CL2910Contig1P00713
ESV-1-99P00136
LQ0AAB32YC10FM1_SCFP00195
CL7007Contig1P00110
LQ0AAB43YG18FM1_SCFP00315
CL6615Contig1P00125
LQ0AAB27YP06FM1_SCFP00022
LQ0AAB38YG18FM1_SCFP00121
LQ0AAB82YM15FM1_SCFP00345
LQ0AAB31YM10FM1_SCFP00057
CL2172Contig1P00628
CL2590Contig1P00822
CL4008Contig1P00137
CL6641Contig1P00826
CL7707Contig1P00380
LQ0AAA15YH07FM1_SCFP00253
LQ0AAA19YD09FM1_SCF_LQP00586
LQ0AAA6YA11FM1_SCFP00189
LQ0AAB14YO22FM1_SCFP00539
LQ0AAB17YO09FM1_SCFP00463
LQ0AAB25YB11FM1_SCFP00188
LQ0AAB33YD19FM1_SCFP00151
LQ0AAB35YG07FM1_SCFP00102
LQ0AAB39YN02FM1_SCFP00259
LQ0AAB65YI23FM1_SCFP00047
LQ0AAB71YO14FM1_SCFP00240
LQ0AAB87YN22RM1_SCFP00368
LQ0AAB90YO03FM1_SCFP00121
CL7614Contig1P00377
LQ0AAA3YB07FM1_SCFP00234
LQ0AAB35YK08FM1_SCFP00111
CL467Contig1P00975
LQ0AAB65YC16FM1_SCFP00010
LQ0AAB86YP12FM1_SCFP00012
LQ0AAB99YJ18FM1_SCFP00078
CL1001Contig1P00799
CL3772Contig1P00308
CL3999Contig1P00783
CL409Contig1P00847
CL5149Contig1P00045
CL691Contig1P00633
LQ0AAB104YJ07RM1_SCFP00287
LQ0AAB22YH04FM1_SCFP00145
LQ0AAB25YB06FM1_SCFP00053
LQ0AAB31YD04FM1_SCFP00029
LQ0AAB35YA07FM1_SCFP00125
LQ0AAB41YB21FM1_SCFP00324
LQ0AAB45YM22FM1_SCFP00394
LQ0AAB61YI04RM1_SCFP00134
LQ0AAB63YE10RM1_SCFP00093
LQ0AAB73YG16RM1_SCFP00006
LQ0AAB77YL07FM1_SCFP00364
LQ0AAB82YO02RM1_SCFP00024
LQ0AAB87YB05FM1_SCFP00437
CL1757Contig1P00209
CL7590Contig1P00017
LQ0AAB38YM12FM1_SCFP00059
LQ0AAB50YN01FM1_SCFP00487
CL3005Contig1P00539
CL4331Contig1P00355
CL6848Contig1P00030
LQ0AAB24YN19FM1_SCFP00461
LQ0AAB40YF18FM1_SCFP00479
LQ0AAA6YE03FM1_SCFP00293
CL4233Contig1P00902
LQ0ADA17YJ22RM1_SCFP00157
CL3452Contig1P00129
CL4802Contig1P00059
CL5354Contig1P00196
CL6867Contig1P00650
CL7457Contig1P00293
CL7485Contig1P00027
LQ0AAA12YB16FM1_SCFP00094
LQ0AAA16YP05FM1_SCFP00308
LQ0AAA3YE08FM1_SCFP00200
LQ0AAA7YB21FM1_SCFP00074
LQ0AAB103YA22FM1_SCFP00224
LQ0AAB12YO19FM1_SCFP00137
LQ0AAB14YD02FM1_SCFP00453
LQ0AAB14YN05FM1_SCFP00513
LQ0AAB29YA05FM1_SCFP00411
LQ0AAB29YA13FM1_SCFP00513
LQ0AAB31YE14FM1_SCFP00274
LQ0AAB43YF11FM1_SCFP00204
LQ0AAB43YM13FM1_SCFP00004
LQ0AAB46YH15FM1_SCFP00055
LQ0AAB52YC01FM1_SCFP00357
LQ0AAB60YP24RM1_SCFP00015
LQ0AAB63YE24FM1_SCFP00282
LQ0AAB83YO13FM1_SCFP00128
LQ0AAB93YM05FM1_SCFP00248
LQ0AAB98YH19FM1_SCFP00241
LQ0AAB9YK03FM1_SCFP00131
CL1431Contig1P01332
CL5124Contig1P00018
LQ0AAB10YA21FM1_SCFP00064
LQ0AAB37YA22FM1_SCFP00056
CL2392Contig1P00572
LQ0AAA2YK07RM1_SCFP00095
LQ0AAB41YC09FM1_SCFP00002
CL116Contig3P00654
CL3347Contig1P00172
CL4039Contig1P00129
CL493Contig1P01650
CL6182Contig1P01038
CL6215Contig1P00001
CL6602Contig1P00253
LQ0AAA20YA02FM1_SCFP00408
LQ0AAA23YK01FM1_SCFP00001
LQ0AAB31YD18FM1_SCFP00106
LQ0AAB39YD15FM1_SCFP00022
LQ0AAB64YM11FM1_SCFP00399
LQ0AAB71YK09FM1_SCFP00357
LQ0AAB84YB24FM1_SCFP00250
CL1960Contig1P00394
CL2074Contig1P00448
CL3997Contig1P00651
CL404Contig1P01275
LQ0AAB10YL13FM1_SCFP00099
CL3042Contig1P00001
CL4366Contig1P00200
CL6669Contig1P00107
LQ0AAB9YN03FM1_SCFP00368
CL1318Contig2P00581
CL181Contig1P02029
CL2135Contig1P01105
CL2779Contig1P00400
CL2779Contig1P00986
CL632Contig1P02050
CL6392Contig1P00096
CL6475Contig1P00507
LQ0AAA10YP19FM1_SCFP00250
LQ0AAA4YI22FM1_SCFP00591
LQ0AAB13YN08FM1_SCFP00021
LQ0AAB1YP16FM1_SCFP00178
LQ0AAB22YJ14FM1_SCFP00391
LQ0AAB31YC06FM1_SCFP00159
LQ0AAB35YE01FM1_SCFP00267
LQ0AAB37YE12FM1_SCFP00176
LQ0AAB58YA20FM1_SCFP00252
LQ0AAB70YP15FM1_SCFP00162
LQ0AAB98YB04FM1_SCFP00056
LQ0ACA2YF01RM1_SCFP00439
LQ0ADA13YE12RM1_SCFP00007
LQ0AAA22YB12FM1_SCFP00313
CL3306Contig1P00058
LQ0AAB39YF20FM1_SCFP00366
CL6163Contig1P00557
CL7520Contig1P00116
CL7652Contig1P00138
LQ0AAB4YP12FM1_SCFP00354
LQ0AAB52YL17RM1_SCFP00318
CL2801Contig1P00369
LQ0AAA2YI05FM1_SCFP00546
LQ0AAB30YC14FM1_SCFP00289
CL1799Contig1P00609
CL2822Contig1P00678
CL3850Contig1P00439
CL3977Contig1P00412
CL4284Contig1P00455
CL4645Contig1P00666
CL4971Contig1P00283
CL5521Contig1P00575
CL6718Contig1P00031
CL750Contig1P00006
CL865Contig1P00141
ESV-1-82P00648
LQ0AAB10YL08FM1_SCFP00214
LQ0AAB29YI13FM1_SCFP00165
LQ0AAB31YL05FM1_SCFP00225
LQ0AAB44YJ12FM1_SCFP00422
LQ0AAB44YM19FM1_SCFP00243
LQ0AAB78YN10FM1_SCFP00050
LQ0AAB80YE22FM1_SCFP00025
CL3715Contig1P00088
CL2987Contig1P01983
CL7078Contig1P00691
LQ0AAB31YI12FM1_SCFP00065
LQ0AAB31YK16FM1_SCFP00065
LQ0AAB71YF04FM1_SCFP00027
CL2052Contig1P01386
LQ0AAA8YI03FM1_SCFP00556
LQ0AAB41YE22FM1_SCFP00385
CL6031Contig1P00479
CL920Contig1P00317
LQ0AAA23YC01FM1_SCFP00537
LQ0AAB22YH04FM1_SCFP00154
CL1169Contig1P00380
CL1662Contig1P00257
CL1922Contig1P00777
CL272Contig1P01843
CL2920Contig1P00213
CL4140Contig1P00242
CL4390Contig1P00755
CL4754Contig1P00680
CL5817Contig1P00691
CL6157Contig1P00058
CL745Contig1P00583
LQ0AAB104YE07FM1_SCFP00090
LQ0AAB4YP12FM1_SCFP00077
LQ0AAB66YI02RM1_SCFP00048
LQ0AAB9YH21FM1_SCFP00001
CL6000Contig1P00317
CL3746Contig1P00814
CL6425Contig1P00358
LQ0AAB86YM10FM1_SCFP00275
LQ0AAB93YK13FM1_SCFP00113
CL4014Contig1P00298
LQ0AAB76YC22RM1_SCFP00109
CL1389Contig2P00480
CL1784Contig1P00040
CL2273Contig1P00564
CL233Contig1P00618
CL4394Contig1P00809
CL4525Contig1P00264
CL4780Contig1P00432
CL4832Contig1P00094
CL505Contig1P01271
CL5895Contig1P00914
CL6359Contig1P00571
CL6521Contig1P00082
CL7038Contig1P00094
CL973Contig1P01302
LQ0AAB17YA09FM1_SCFP00088
LQ0AAB18YH01FM1_SCFP00158
LQ0AAB22YI24FM1_SCFP00180
LQ0AAB26YH05FM1_SCFP00019
LQ0AAB32YF24FM1_SCFP00208
LQ0AAB32YK06FM1_SCFP00255
LQ0AAB41YC04FM1_SCFP00095
LQ0AAB41YK11FM1_SCFP00215
LQ0AAB42YH03FM1_SCFP00432
LQ0AAB59YF13FM1_SCFP00314
LQ0AAB63YB19FM1_SCFP00415
LQ0AAB63YN02FM1_SCFP00201
LQ0AAB75YK19FM1_SCFP00071
LQ0AAB7YI04FM1_SCFP00004
LQ0ACA23YC22RM1_SCFP00080
LQ0ACA8YG05RM1_SCFP00052
LQ0AEA4YK09RM1_SCFP00052
LQ0ADA17YB24RM1_SCFP00022
CL6886Contig1P00013
CL1178Contig1P01077
CL2019Contig1P00397
CL4112Contig1P00357
CL5475Contig1P00633
CL7444Contig1P00387
CL999Contig1P00070
LQ0AAA12YB03FM1_SCFP00403
LQ0AAA18YN10FM1_SCFP00204
LQ0AAB10YB17FM1_SCFP00010
LQ0AAB30YB03FM1_SCFP00535
LQ0AAB40YH03FM1_SCFP00324
LQ0AAB44YC05FM1_SCFP00249
LQ0AAB53YK18FM1_SCFP00462
LQ0AAB53YN09FM1_SCFP00083
LQ0AAB57YO19FM1_SCFP00085
LQ0AAB81YH23FM1_SCFP00096
LQ0AAB83YB24RM1_SCFP00093
LQ0AAB87YK07FM1_SCFP00359
LQ0AAB91YC04FM1_SCFP00149
LQ0AAB92YB06FM1_SCFP00282
LQ0AAB99YB07FM1_SCFP00243
LQ0AEA9YG21RM1_SCFP00250
CL320Contig1P01454
CL579Contig1P00465
CL7609Contig1P00328
CL7685Contig1P00671
LQ0AAB22YA23FM1_SCFP00268
CL5389Contig1P00422
CL5709Contig1P00002
CL6428Contig1P00441
CL7020Contig1P00432
LQ0AAA17YO09FM1_SCFP00423
LQ0AAB98YD06FM1_SCFP00078
CL1247Contig1P00437
CL1769Contig1P00677
CL1780Contig1P00739
CL1838Contig1P00659
CL2423Contig1P00536
CL2496Contig1P00032
CL4268Contig1P00058
CL548Contig1P01488
CL548Contig1P01695
CL6811Contig1P00079
CL7137Contig1P00213
CL7726Contig1P00305
CL998Contig1P01448
LQ0AAA4YL15FM1_SCFP00312
LQ0AAB11YB14FM1_SCFP00375
LQ0AAB12YC07FM1_SCFP00275
LQ0AAB22YP19FM1_SCFP00340
LQ0AAB33YI07FM1_SCFP00306
LQ0AAB36YA07FM1_SCFP00024
LQ0AAB49YP01FM1_SCFP00544
LQ0AAB74YP22RM1_SCFP00365
LQ0AAB82YE05FM1_SCFP00092
LQ0AAB91YA09FM1_SCFP00082
LQ0AAB27YL12FM1_SCFP00352
LQ0AAB2YI12FM1_SCFP00004
CL2037Contig1P00430
CL7468Contig1P00513
CL7Contig2P01099
LQ0AAB102YF21FM1_SCFP00055
LQ0AAB37YH20FM1_SCFP00172
LQ0AAB37YK15FM1_SCFP00072
CL1495Contig1P01072
CL186Contig1P01225
CL2345Contig1P00861
CL2511Contig1P01292
CL3239Contig1P00283
CL3838Contig1P00393
CL5514Contig1P00309
CL6332Contig1P00001
CL6472Contig1P00260
CL6956Contig1P00881
CL726Contig1P02427
LQ0AAA2YE02FM1_SCFP00067
LQ0AAA2YF19FM1_SCFP00600
LQ0AAB101YH23FM1_SCFP00027
LQ0AAB10YB11FM1_SCFP00455
LQ0AAB10YB21FM1_SCFP00595
LQ0AAB30YN21FM1_SCFP00253
LQ0AAB71YC11FM1_SCFP00469
LQ0AAB83YE18FM1_SCFP00328
LQ0AAB84YK09RM1_SCFP00232
LQ0AAB8YM09FM1_SCFP00542
LQ0AAB94YC06FM1_SCFP00079
LQ0ADA14YF02RM1_SCFP00357
LQ0ADA2YI09RM1_SCFP00125
LQ0AEA3YI18RM1_SCFP00134
CL2007Contig1P00385
LQ0AAB41YN24FM1_SCFP00059
CL5209Contig1P00016
CL7319Contig1P00348
CL7520Contig1P00420
LQ0AAB23YL16FM1_SCFP00396
LQ0AAB26YO02FM1_SCFP00209
LQ0AAB39YE21FM1_SCFP00504
LQ0AAB60YC07FM1_SCFP00109
LQ0AAB66YP10RM1_SCFP00120
LQ0AAB46YK14FM1_SCFP00078
CL1985Contig1P00457
CL4807Contig1P00072
LQ0AAB37YB14FM1_SCFP00004
LQ0AAB76YB10FM1_SCFP00310
LQ0AAB90YC11FM1_SCFP00003
LQ0ADA10YE10RM1_SCFP00099
CL219Contig1P00812
CL102Contig2P00001
CL1040Contig1P00626
CL3191Contig1P00022
CL3319Contig1P00589
CL3426Contig1P00005
CL4263Contig1P00056
CL4721Contig1P00035
CL4921Contig1P00207
CL543Contig1P00784
CL6388Contig1P00499
CL971Contig1P00007
ESV-1-21P00835
LQ0AAA13YC21FM1_SCFP00469
LQ0AAA20YF03FM1_SCFP00311
LQ0AAB102YG19FM1_SCFP00197
LQ0AAB10YK11FM1_SCFP00570
LQ0AAB11YC13FM1_SCFP00438
LQ0AAB11YN12FM1_SCFP00088
LQ0AAB16YO10FM1_SCFP00008
LQ0AAB25YE19FM1_SCFP00395
LQ0AAB2YD23FM1_SCFP00299
LQ0AAB51YM17FM1_SCFP00005
LQ0AAB5YA13FM1_SCFP00015
LQ0AAB66YG24FM1_SCFP00039
LQ0AAB68YD18FM1_SCFP00026
LQ0AAB6YM22FM1_SCFP00444
LQ0AAB73YI24FM1_SCFP00168
LQ0AAB83YE18FM1_SCFP00030
sctg1_504-67400-67700-WP00182
LQ0ACA22YG22RM1_SCFP00120
CL6424Contig1P00344
LQ0AAB59YB04FM1_SCFP00107
CL1728Contig1P00160
LQ0AAA3YL02FM1_SCFP00491
LQ0AAB14YM10FM1_SCFP00196
LQ0AAB43YO20FM1_SCFP00154
CL7354Contig1P00053
CL2175Contig1P00435
CL2510Contig1P00596
CL3075Contig1P00501
CL3178Contig1P00062
CL3526Contig1P00103
CL3691Contig1P00783
CL4101Contig1P00275
CL4846Contig1P00037
CL5992Contig1P00297
CL6436Contig1P00881
CL647Contig1P01206
CL7161Contig1P00404
CL7222Contig1P00035
CL7741Contig1P00619
LQ0AAA7YB24FM1_SCFP00135
LQ0AAB104YP18RM1_SCFP00224
LQ0AAB14YG19FM1_SCFP00168
LQ0AAB14YN15FM1_SCFP00294
LQ0AAB15YD03FM1_SCFP00272
LQ0AAB21YI16FM1_SCFP00077
LQ0AAB37YP16FM1_SCFP00068
LQ0AAB45YN08FM1_SCFP00183
LQ0AAB47YD05FM1_SCFP00528
LQ0AAB51YM17FM1_SCFP00018
LQ0AAB56YB09FM1_SCFP00078
CL3115Contig1P00257
CL5185Contig1P00159
LQ0AAB2YP08FM1_SCFP00068
LQ0AAB36YH01FM1_SCFP00276
LQ0AAB31YD05FM1_SCFP00110
CL2135Contig1P00009
CL5234Contig1P00568
CL950Contig1P00919
LQ0AAB5YH14FM1_SCFP00295
LQ0ACA9YK16RM1_SCFP00125
CL13Contig7P00295
CL1953Contig1P00218
CL2167Contig1P00459
CL250Contig1P01997
CL3329Contig1P00274
CL5080Contig1P00031
CL5272Contig1P00563
CL572Contig1P00826
CL5731Contig1P00066
CL5984Contig1P00256
CL6645Contig1P00181
CL6966Contig1P00099
CL7481Contig1P00482
CL760Contig1P01376
LQ0AAA11YP08FM1_SCFP00279
LQ0AAA14YM01FM1_SCFP00012
LQ0AAA18YH21FM1_SCFP00437
LQ0AAB44YK05FM1_SCFP00019
LQ0AAB53YP15FM1_SCFP00056
LQ0AAB59YF13FM1_SCFP00267
LQ0AAB65YH14RM1_SCFP00171
LQ0AAB6YK13FM1_SCFP00095
LQ0AAB93YP07FM1_SCFP00016
CL47Contig1P01161
CL3673Contig1P00569
CL3931Contig1P00380
CL444Contig3P01209
LQ0AAB100YM15FM1_SCFP00457
LQ0AAB80YO23FM1_SCFP00209
CL5818Contig1P00726
LQ0ADA3YK04RM1_SCFP00045
CL245Contig3P00666
CL2675Contig1P00128
CL3275Contig1P00113
CL3468Contig1P00653
CL3662Contig1P00238
CL5394Contig1P00252
CL6658Contig1P00238
CL6922Contig1P00150
CL7059Contig1P00449
LQ0AAA17YD05FM1_SCFP00356
LQ0AAB104YJ24FM1_SCFP00324
LQ0AAB11YD12FM1_SCFP00522
LQ0AAB32YG18FM1_SCFP00348
LQ0AAB37YI18FM1_SCFP00099
LQ0AAB37YL18FM1_SCFP00055
LQ0AAB38YD10FM1_SCFP00134
LQ0AAB4YH18FM1_SCFP00507
LQ0AAB53YI12FM1_SCFP00537
LQ0AAB59YG08FM1_SCFP00351
LQ0AAB66YD23FM1_SCFP00071
LQ0AAB66YJ14FM1_SCFP00055
LQ0AAB71YI19FM1_SCFP00041
LQ0AAB77YD18FM1_SCFP00242
LQ0AAB98YG07FM1_SCFP00322
LQ0ADA1YM08RM1_SCFP00334
LQ0AEA7YG21RM1_SCFP00286
LQ0ACA18YM06RM1_SCFP00157
LQ0AAB38YL20FM1_SCFP00003
LQ0AAB4YD22FM1_SCFP00336
CL748Contig1P00308
LQ0AAB35YH16FM1_SCFP00091
LQ0AAB39YJ03FM1_SCFP00320
LQ0AAB75YK12FM1_SCFP00283
LQ0AAB82YF21FM1_SCFP00050
CL1238Contig1P00019
CL2154Contig1P01357
CL2665Contig1P00014
CL4741Contig1P00653
CL4776Contig1P00439
CL5665Contig1P00160
CL6387Contig1P00702
CL744Contig1P00847
LQ0AAB16YO04FM3_SCFP00049
LQ0AAB22YI18FM1_SCFP00020
LQ0AAB24YH18FM1_SCFP00037
LQ0AAB27YB17FM1_SCFP00245
LQ0AAB36YJ20FM1_SCFP00233
LQ0AAB3YD18FM1_SCFP00472
LQ0AAB45YC09FM1_SCFP00402
LQ0AAB64YE22FM1_SCF_LQP00094
LQ0AAB66YJ23FM1_SCFP00004
LQ0AAB82YE24FM1_SCFP00066
LQ0AAB94YJ21RM1_SCFP00216
LQ0AAB96YJ07FM1_SCFP00067
LQ0AAA11YA17FM1_SCFP00036
CL8Contig8P01184
CL5979Contig1P00228
CL7238Contig1P00483
LQ0AAB42YF09FM1_SCFP00074
LQ0AAB64YP18FM1_SCFP00305
LQ0AAB80YH14FM1_SCFP00097
LQ0AAB87YN15FM1_SCFP00393
LQ0AEA4YK09RM1_SCFP00053
CL1013Contig1P01853
LQ0AAB91YL14RM1_SCFP00102
CL2452Contig1P00266
CL3367Contig1P00170
CL3759Contig1P00542
CL3885Contig1P00588
CL7248Contig1P00274
CL7353Contig1P00149
CL941Contig1P00065
LQ0AAA21YL09FM1_SCFP00316
LQ0AAA23YE24FM1_SCFP00052
LQ0AAA4YE21FM1_SCFP00587
LQ0AAB10YE21FM1_SCFP00086
LQ0AAB10YK20FM1_SCFP00575
LQ0AAB26YD20FM1_SCFP00355
LQ0AAB40YF03FM1_SCFP00251
LQ0AAB46YP17FM1_SCFP00020
LQ0AAB58YF08RM1_SCFP00063
LQ0AAB65YO12FM1_SCFP00283
LQ0AFA4YB22RM1_SCFP00070
CL3759Contig1P00224
CL1790Contig1P00603
CL3488Contig1P00287
CL499Contig1P00744
LQ0AAB80YD20RM1_SCFP00241
CL1347Contig1P00729
CL1579Contig1P00108
CL2265Contig1P01310
CL3684Contig1P00234
CL3723Contig1P00398
CL4050Contig1P00004
CL5122Contig1P00568
CL6476Contig1P00307
CL6491Contig1P00281
CL7138Contig1P00096
CL7160Contig1P00001
CL967Contig2P00459
LQ0AAA1YF07FM1_SCFP00249
LQ0AAB101YD19FM1_SCFP00047
LQ0AAB41YE08FM1_SCFP00240
LQ0AAB42YF21FM1_SCFP00001
LQ0AAB43YD03FM1_SCFP00078
LQ0AAB45YG16FM1_SCFP00064
LQ0AAB46YB11FM1_SCFP00552
LQ0AAB4YG19FM1_SCFP00318
LQ0AAB50YN05FM1_SCFP00345
LQ0AAB56YN08FM1_SCF_LQP00025
LQ0AAB6YP11FM1_SCFP00189
LQ0AAB71YG15RM1_SCFP00174
LQ0AAB72YB22FM1_SCFP00165
LQ0AAB98YB04FM1_SCFP00359
LQ0AAB99YJ18FM1_SCFP00071
LQ0AAB74YN10RM1_SCFP00121
LQ0ACA3YL04RM1_SCFP00263
CL2953Contig1P00655
CL4871Contig1P00530
LQ0AAB26YL09FM1_SCFP00080
CL7121Contig1P00355
LQ0AAB18YN22FM1_SCFP00220
CL3569Contig1P00506
CL4769Contig1P00466
CL5370Contig1P00180
CL5501Contig1P00221
CL6374Contig1P00303
CL6402Contig1P00143
LQ0AAA18YC10FM1_SCFP00164
LQ0AAB28YG18FM1_SCFP00491
LQ0AAB65YO03FM1_SCFP00082
LQ0AAB75YK04RM1_SCFP00125
LQ0AAB88YH12FM1_SCFP00067
LQ0AAB96YJ24RM1_SCFP00275
LQ0AAB97YE17FM1_SCFP00311
sctg1_235-54500-54800-WP00113
CL1321Contig1P00406
LQ0AAB16YN18FM3_SCFP00058
CL4227Contig1P00812
CL873Contig1P00740
LQ0AAA11YC17FM1_SCFP00103
LQ0AAA4YA09FM1_SCF_LQP00436
LQ0AAB21YF22FM1_SCFP00006
LQ0AAB63YM09FM1_SCFP00227
CL2272Contig1P00930
CL4163Contig1P00100
LQ0AAB36YA12FM1_SCFP00139
CL1492Contig1P01023
CL1602Contig1P00363
CL2423Contig1P00837
CL2677Contig1P00309
CL4500Contig1P01015
CL6055Contig1P00619
CL6130Contig1P00200
CL6648Contig1P00102
CL7361Contig1P00102
ESV-1-63P00260
LQ0AAA16YN11FM1_SCFP00559
LQ0AAA2YK07RM1_SCFP00352
LQ0AAB103YD24FM1_SCFP00147
LQ0AAB22YO13FM1_SCFP00005
LQ0AAB42YC22FM1_SCFP00106
LQ0AAB49YJ08FM1_SCF_LQP00456
LQ0AAB59YH23FM1_SCFP00306
LQ0AAB74YA12FM1_SCFP00153
LQ0AAB74YF10FM1_SCFP00368
LQ0AAB78YG15FM1_SCFP00020
LQ0AAB84YN02RM1_SCFP00030
LQ0AAB8YD22FM1_SCFP00001
LQ0AAB9YD09FM1_SCFP00678
LQ0ADA21YE15RM1_SCFP00230
CL3794Contig1P00039
CL4459Contig1P00024
CL7179Contig1P00268
LQ0AAB49YN16FM1_SCFP00261
CL4002Contig1P00348
CL1383Contig1P00138
LQ0AAB99YL01FM1_SCFP00114
CL219Contig2P00319
CL2510Contig1P00585
CL2706Contig1P00142
CL2731Contig1P00590
CL4986Contig1P00026
CL5123Contig1P00447
CL5144Contig1P00267
CL5302Contig1P00899
CL5609Contig1P00996
CL675Contig1P01112
CL6790Contig1P00816
CL7697Contig1P00172
CL787Contig1P01259
LQ0AAA20YO14FM1_SCFP00643
LQ0AAA4YO15FM1_SCFP00128
LQ0AAB16YH22FM3_SCFP00064
LQ0AAB47YG18FM1_SCFP00403
LQ0AAB48YL18FM1_SCFP00196
LQ0AAB83YN02RM1_SCFP00143
LQ0AAA12YB09FM1_SCFP00034
CL5897Contig1P00570
LQ0AAB34YG13FM1_SCFP00210
LQ0AAB9YK12FM1_SCFP00303
CL2767Contig1P00697
CL6538Contig1P00026
CL135Contig1P02563
CL2594Contig1P00004
CL2711Contig1P00394
CL342Contig1P00415
CL3467Contig1P00528
CL3657Contig1P00122
CL403Contig2P01598
CL4099Contig1P00610
CL4490Contig1P00187
CL5043Contig1P00136
CL7109Contig1P00201
LQ0AAA5YN22FM1_SCFP00351
LQ0AAB29YH01FM1_SCFP00219
LQ0AAB33YG21FM1_SCFP00083
LQ0AAB49YJ07FM1_SCFP00019
LQ0AAB57YD05FM1_SCFP00057
LQ0AAB61YD21FM1_SCFP00485
LQ0AAB61YJ21FM1_SCFP00310
LQ0AAB78YJ03FM1_SCFP00266
LQ0AFA3YA11RM1_SCFP00001
CL103Contig1P00511
LQ0AAA9YD06FM1_SCFP00453
LQ0AAA1YE16FM1_SCFP00114
LQ0AAB54YH14FM1_SCFP00068
CL3609Contig1P00174
CL7739Contig1P00055
LQ0AAB26YL01FM1_SCFP00061
CL2830Contig1P00707
CL3246Contig1P00583
CL4773Contig1P00300
CL4781Contig1P00399
CL4918Contig1P00420
CL4965Contig1P00839
CL5083Contig1P00612
CL5389Contig1P00760
CL5411Contig1P00093
CL6089Contig1P00199
CL6611Contig1P00005
CL6981Contig1P00792
CL7005Contig1P00379
CL7039Contig1P00132
CL7492Contig1P00294
LQ0AAA19YA23FM1_SCFP00148
LQ0AAA9YN05FM1_SCFP00234
LQ0AAB1YC08RM1_SCFP00093
LQ0AAB38YG20FM1_SCFP00197
LQ0AAB52YJ17FM1_SCFP00065
LQ0AAB73YC15FM1_SCFP00312
LQ0AAB84YJ09FM1_SCFP00454
LQ0AAB97YE06FM1_SCFP00170
LQ0AFA4YB22RM1_SCFP00066
CL3215Contig1P00034
LQ0AAB100YJ03RM1_SCFP00168
CL40Contig2P03520
LQ0AAB13YH19FM1_SCFP00200
LQ0AAB95YD11FM1_SCFP00366
CL1017Contig1P00059
CL1872Contig1P00466
CL6127Contig1P00436
CL6421Contig1P00192
LQ0AAA9YN21FM1_SCFP00317
LQ0AAB101YC02FM1_SCFP00473
LQ0AAB10YG21FM1_SCFP00415
LQ0AAB16YM04FM3_SCFP00132
LQ0AAB32YL14FM1_SCFP00397
LQ0AAB37YE01FM1_SCFP00173
LQ0AAB42YI03FM1_SCFP00096
LQ0AAB48YH17FM1_SCFP00519
LQ0AAB51YA03FM1_SCFP00180
LQ0AAB54YO22FM1_SCFP00509
LQ0AAB65YI06FM1_SCFP00094
LQ0AAB81YH02RM1_SCFP00254
CL7451Contig1P00352
CL2352Contig1P00164
LQ0AAB42YD23FM1_SCFP00067
LQ0AAB82YP04FM1_SCFP00014
CL3138Contig1P00951
CL3963Contig1P00219
CL4315Contig1P00517
LQ0AAB36YG09FM1_SCFP00024
LQ0AAB42YC09FM1_SCFP00328
LQ0AAB47YL19FM1_SCFP00214
CL1800Contig1P00850
CL201Contig1P00013
CL2766Contig1P00486
CL4062Contig1P00255
CL4479Contig1P00233
CL4858Contig1P00098
CL5617Contig1P00415
CL6118Contig1P00572
CL6638Contig1P00394
CL7273Contig1P00286
ESV-1-184P00340
LQ0AAB12YI11FM1_SCFP00061
LQ0AAB15YP05FM1_SCFP00595
LQ0AAB17YM08FM1_SCFP00359
LQ0AAB21YI16FM1_SCFP00312
LQ0AAB29YG22FM1_SCFP00176
LQ0AAB32YA13FM1_SCFP00004
LQ0AAB38YE14FM1_SCFP00020
LQ0AAB39YJ15FM1_SCFP00151
LQ0AAB45YC17FM1_SCFP00213
LQ0AAB63YL23FM1_SCFP00154
LQ0AAB82YK12FM1_SCFP00254
LQ0AAB89YF05FM1_SCFP00282
LQ0AAB94YO03FM1_SCFP00216
LQ0AAB97YO09FM1_SCFP00087
LQ0AAB9YG02FM1_SCFP00274
LQ0AAB9YJ01FM1_SCFP00615
CL6096Contig1P00202
LQ0AAB65YP03FM1_SCFP00120
CL7153Contig1P00411
LQ0AAA17YE23FM1_SCFP00396
LQ0AAB12YP11FM1_SCFP00249
CL3309Contig1P00634
CL4219Contig1P01110
CL5984Contig1P00635
CL6717Contig1P00113
CL4026Contig1P01116
CL4873Contig1P00645
CL5078Contig1P00001
CL6081Contig1P00278
CL6455Contig1P00012
CL6528Contig1P00761
CL6637Contig1P00001
CL7144Contig1P00846
CL7319Contig1P00456
LQ0AAA10YB16FM1_SCFP00484
LQ0AAB103YK06FM1_SCFP00135
LQ0AAB103YP19FM1_SCFP00052
LQ0AAB37YI15FM1_SCFP00221
LQ0AAB38YN06FM1_SCFP00217
LQ0AAB52YH15FM1_SCFP00293
LQ0AAB5YM17FM1_SCFP00378
LQ0AAB79YF14FM1_SCFP00074
CL3313Contig1P00997
CL478Contig1P01321
CL7099Contig1P00193
LQ0AAB17YC24FM1_SCFP00316
LQ0AAB101YM23FM1_SCFP00380
CL2538Contig1P00210
CL3639Contig1P00698
CL4072Contig1P00398
LQ0AAB70YF17FM1_SCFP00007
LQ0AAB86YN05RM1_SCFP00063
CL118Contig1P01906
CL1497Contig1P01386
CL1681Contig1P00996
CL2768Contig1P00471
CL4382Contig1P00092
CL5518Contig1P00043
CL6Contig2P01265
CL7039Contig1P00625
LQ0AAA11YI11FM1_SCFP00259
LQ0AAB14YF16FM1_SCFP00462
LQ0AAB15YN24FM1_SCFP00150
LQ0AAB1YJ17RM1_SCFP00224
LQ0AAB38YM12FM1_SCFP00012
LQ0AAB42YB02FM1_SCFP00010
LQ0AAB45YM22FM1_SCFP00390
LQ0AAB46YC22FM1_SCFP00119
LQ0AAB60YG01FM1_SCFP00169
LQ0AAB6YB22FM1_SCFP00267
LQ0AAB71YG11FM1_SCFP00285
LQ0AAB75YG16FM1_SCFP00082
LQ0AAB7YA06FM1_SCFP00091
LQ0AAB86YN05FM1_SCFP00384
LQ0AAB91YB16RM1_SCFP00047
LQ0AAB91YN02FM1_SCFP00200
CL1702Contig1P00406
CL2567Contig1P00315
CL6124Contig1P00871
CL6779Contig1P00571
LQ0ACA16YJ11RM1_SCFP00144
CL2100Contig1P01114
CL1869Contig1P00600
CL4310Contig1P00802
CL6091Contig1P00516
LQ0AAA19YJ12FM1_SCFP00317
LQ0AAB11YL14FM1_SCFP00384
LQ0AAB17YA22FM1_SCFP00505
CL2828Contig1P00066
CL6528Contig1P00976
LQ0AAB90YO03FM1_SCFP00099
CL1485Contig1P00654
CL1789Contig1P00826
CL2317Contig1P00281
CL2320Contig1P00266
CL3940Contig1P00623
CL4101Contig1P00601
CL4467Contig1P00192
CL5490Contig1P00225
CL6141Contig1P00552
ESV-1-80P00398
LQ0AAA15YD15FM1_SCFP00430
LQ0AAA18YK06FM1_SCFP00116
LQ0AAA21YF12FM1_SCFP00538
LQ0AAA8YL21FM1_SCFP00208
LQ0AAA9YJ20FM1_SCFP00016
LQ0AAB102YA12FM1_SCFP00330
LQ0AAB102YH07FM1_SCFP00432
LQ0AAB12YI09FM1_SCFP00035
LQ0AAB14YO11FM1_SCFP00278
LQ0AAB27YA23FM1_SCFP00302
LQ0AAB34YO10FM1_SCFP00043
LQ0AAB36YJ05FM1_SCFP00347
LQ0AAB40YC20FM1_SCFP00075
LQ0AAB4YN19FM1_SCFP00119
LQ0AAB60YI11FM1_SCFP00080
LQ0AAB61YG04FM1_SCFP00073
LQ0AAB85YH22FM1_SCFP00080
LQ0AAB91YC08FM1_SCFP00120
LQ0AAB92YB06FM1_SCFP00228
LQ0AAB94YJ13FM1_SCFP00138
LQ0AAB97YI14RM1_SCFP00344
LQ0ABA2YC09FM1_SCFP00047
LQ0ADA14YG24RM1_SCFP00012
LQ0AAB15YM14FM1_SCFP00381
CL3338Contig1P00912
LQ0AAB94YO01FM1_SCFP00328
sctg1_393-141200-141600-WP00028
CL1883Contig1P00433
LQ0AAB37YO14FM1_SCFP00057
CL1376Contig1P01018
CL1968Contig1P00001
CL2431Contig1P01286
CL2570Contig1P00056
CL573Contig1P01787
CL5878Contig1P00524
CL6086Contig1P01003
CL7140Contig1P00018
LQ0AAA4YM11FM1_SCFP00260
LQ0AAA9YM23FM1_SCFP00530
LQ0AAB100YC09RM1_SCFP00038
LQ0AAB103YO06FM1_SCFP00007
LQ0AAB1YJ19RM1_SCFP00005
LQ0AAB27YL21FM1_SCFP00179
LQ0AAB38YD03FM1_SCFP00250
LQ0AAB49YK05FM1_SCFP00099
LQ0AAB71YM02FM1_SCFP00030
LQ0AAB7YE17FM1_SCF_LQP00164
LQ0AAB80YK23RM1_SCFP00101
LQ0AAB82YB18FM1_SCFP00105
LQ0AAB93YD22FM1_SCFP00164
LQ0ABA1YO06FM1_SCFP00056
CL116Contig2P00772
LQ0AAB30YK12FM1_SCFP00232
LQ0AAB43YA17FM1_SCFP00211
LQ0AAB74YK09RM1_SCFP00076
LQ0AAB87YB21RM1_SCFP00105
CL1073Contig1P00226
CL1Contig21P01282
CL2880Contig1P00786
CL3531Contig1P00532
CL4067Contig1P00268
CL4610Contig1P00058
CL4833Contig1P00157
CL6459Contig1P00331
CL6511Contig1P00023
CL6955Contig1P00052
CL7727Contig1P00534
LQ0AAB104YI10FM1_SCFP00315
LQ0AAB16YF01FM3_SCFP00084
LQ0AAB21YC14FM1_SCFP00537
LQ0AAB29YH01FM1_SCFP00283
LQ0AAB30YF17FM1_SCFP00115
LQ0AAB30YK05FM1_SCFP00047
LQ0AAB31YD21FM1_SCFP00265
LQ0AAB40YN10FM1_SCFP00398
LQ0AAB41YF02FM1_SCFP00438
LQ0AAB42YF09FM1_SCFP00063
LQ0AAB42YI02FM1_SCFP00360
LQ0AAB44YA04FM1_SCFP00110
LQ0AAB54YJ12FM1_SCFP00121
LQ0AAB71YB22FM1_SCFP00120
LQ0AAB8YO05FM1_SCFP00561
CL5377Contig1P00078
CL5905Contig1P00321
LQ0ACA25YN01RM1_SCFP00081
CL4449Contig1P00049
LQ0AAB80YN23RM1_SCFP00029
CL2675Contig1P00286
CL3158Contig1P00411
CL3815Contig1P01064
CL4446Contig1P00570
CL448Contig2P00832
CL4962Contig1P00567
CL5177Contig1P00323
CL5637Contig1P00209
CL6558Contig1P00281
CL7099Contig1P00060
CL961Contig1P00694
ESV-1-162P00096
LQ0AAB101YL23FM1_SCFP00128
LQ0AAB18YG06FM1_SCFP00257
LQ0AAB21YI01FM1_SCFP00001
LQ0AAB25YE04FM1_SCFP00403
LQ0AAB26YB22FM1_SCFP00324
LQ0AAB31YG10FM1_SCFP00453
LQ0AAB41YK11FM1_SCFP00104
LQ0AAB49YL11FM1_SCFP00564
LQ0AAB4YN19FM1_SCFP00367
LQ0AAB59YB04FM1_SCFP00018
LQ0AAB5YJ02FM1_SCFP00203
LQ0AAB74YJ23FM1_SCFP00315
LQ0AAB88YD19FM1_SCFP00379
LQ0ADA18YG08RM1_SCFP00096
LQ0AAA6YN21FM1_SCFP00252
LQ0AAB42YE19FM1_SCFP00300
LQ0AAB56YF19FM1_SCF_LQP00136
CL5520Contig1P00160
LQ0AAB30YH23FM1_SCFP00229
LQ0AAB44YF19FM1_SCFP00251
LQ0AAB5YH13FM1_SCFP00137
LQ0AAB96YK16RM1_SCFP00182
CL4869Contig1P00137
CL1970Contig1P00596
LQ0AAB2YD23FM1_SCFP00007
CL1540Contig1P00670
CL2095Contig2P00749
CL3725Contig1P00601
CL4228Contig1P00144
CL4693Contig1P00135
CL471Contig1P00463
CL5121Contig1P00446
CL6109Contig1P00592
CL6399Contig1P01075
CL6794Contig1P00265
CL6873Contig1P00227
CL7121Contig1P00363
CL7185Contig1P00759
CL7720Contig1P00437
CL980Contig1P01651
CL997Contig1P01030
LQ0AAA10YJ09FM1_SCFP00450
LQ0AAA5YG22FM1_SCFP00542
LQ0AAB100YO16FM1_SCFP00013
LQ0AAB22YA05FM1_SCFP00053
LQ0AAB37YH24FM1_SCFP00089
LQ0AAB41YB08FM1_SCFP00146
LQ0AAB48YI19FM1_SCFP00001
LQ0AAB58YP22FM1_SCFP00170
LQ0AAB69YD13FM1_SCFP00022
LQ0AAB6YH06FM1_SCFP00403
LQ0AAB71YB22FM1_SCFP00286
LQ0AAB73YN18FM1_SCFP00205
LQ0AAB76YN15RM1_SCF_LQP00227
LQ0AAB82YJ04RM1_SCFP00094
LQ0ACA22YG22RM1_SCFP00163
CL3507Contig1P00360
LQ0AAB86YI21FM1_SCFP00455
CL2904Contig1P00457
LQ0ADA22YJ24RM1_SCFP00001
CL1686Contig1P00978
CL2828Contig1P00440
LQ0AAB3YF22FM1_SCFP00504
LQ0AAB69YA01RM1_SCFP00077
CL1371Contig1P00125
CL158Contig2P01072
CL1900Contig1P00632
CL2646Contig1P00693
CL2957Contig1P00048
CL3292Contig1P00409
CL3482Contig1P00923
CL3518Contig1P00010
CL3540Contig1P00237
CL3751Contig1P00238
CL3996Contig1P00274
CL450Contig1P01767
CL6126Contig1P00001
ESV-1-122P00189
LQ0AAA9YL24FM1_SCFP00152
LQ0AAB100YF02FM1_SCFP00171
LQ0AAB1YC06RM1_SCFP00427
LQ0AAB41YC11FM1_SCFP00292
LQ0AAB43YL02FM1_SCFP00251
LQ0AAB77YO17FM1_SCFP00353
LQ0ADA3YB15RM1_SCFP00081
LQ0AAA10YC15FM1_SCFP00154
LQ0AAB84YK09RM1_SCFP00038
CL6178Contig1P00097
CL7654Contig1P00428
LQ0AAB1YA06RM1_SCFP00083
LQ0AAB37YO14FM1_SCFP00060
LQ0AAB4YK12FM1_SCFP00152
CL6006Contig1P00587
LQ0AAB80YL03RM1_SCFP00166
LQ0AAB85YG21FM1_SCFP00369
LQ0AAB99YB09FM1_SCFP00359
LQ0AEA2YI19RM1_SCFP00107
CL3729Contig1P00582
LQ0AAB58YA10RM1_SCFP00277
CL2923Contig1P00946
CL171Contig1P01711
CL1810Contig1P00134
CL4386Contig1P00400
CL4966Contig1P00001
CL5266Contig1P00004
CL5524Contig1P00550
CL7275Contig1P00652
CL829Contig1P00823
LQ0AAA17YK06FM1_SCFP00127
LQ0AAA21YG16FM1_SCFP00194
LQ0AAB26YJ03FM1_SCFP00390
LQ0AAB2YA04FM1_SCFP00012
LQ0AAB34YB14FM1_SCFP00182
LQ0AAB36YN19FM1_SCFP00108
LQ0AAB46YO11FM1_SCFP00049
LQ0AAB65YC16FM1_SCFP00024
LQ0AAB6YM21FM1_SCFP00383
CL1Contig5P00965
CL4730Contig1P00369
LQ0AAB87YE13FM1_SCFP00104
LQ0AAB8YJ17FM1_SCFP00410
CL252Contig1P00490
CL6222Contig1P00451
CL6670Contig1P00307
LQ0AAB30YD19FM1_SCFP00140
CL4950Contig1P00519
CL4958Contig1P00434
LQ0AAA18YH06FM1_SCFP00226
LQ0AAB94YD08FM1_SCFP00281
CL1603Contig1P00221
CL1854Contig1P00306
CL2833Contig1P00422
CL3328Contig1P00001
CL4014Contig1P00443
CL4259Contig1P00187
CL5974Contig1P00138
CL885Contig1P01170
LQ0AAB36YH16FM1_SCFP00001
LQ0AAB43YJ24FM1_SCFP00030
LQ0AAB5YN22FM1_SCFP00536
LQ0AAB66YH24FM1_SCFP00049
LQ0AAB78YN16RM1_SCFP00136
LQ0AAB86YD21FM1_SCFP00092
LQ0AAB90YC11FM1_SCFP00001
sctg1_155-348500-349100-WP00010
LQ0AAB91YF16FM1_SCFP00130
LQ0AFA3YA11RM1_SCFP00227
CL7163Contig1P00328
LQ0AAB32YL23FM1_SCFP00290
CL1859Contig1P00998
LQ0AAB87YN15FM1_SCFP00001
LQ0ABA2YD19FM1_SCFP00044
CL1327Contig1P00453
CL1347Contig1P00602
CL304Contig1P02125
CL3809Contig1P00522
CL4676Contig1P00400
CL4843Contig1P00227
CL5078Contig1P00246
CL5079Contig1P00243
CL5397Contig1P00013
CL5647Contig1P00115
CL7011Contig1P00843
CL7272Contig1P00332
CL7561Contig1P00416
CL7726Contig1P00106
LQ0AAA10YJ09FM1_SCFP00627
LQ0AAA14YP07FM1_SCFP00086
LQ0AAB28YD24FM1_SCFP00024
LQ0AAB41YB21FM1_SCFP00165
LQ0AAB46YH02FM1_SCFP00367
LQ0AAB4YH11FM1_SCFP00367
LQ0AAB4YI05FM1_SCFP00436
LQ0AAB75YB10FM1_SCFP00456
LQ0AAB7YC21FM1_SCFP00097
LQ0AAB7YC21FM1_SCFP00263
LQ0ACA25YD24RM1_SCFP00114
LQ0ADA11YM05RM1_SCFP00037
CL2658Contig1P00448
CL1204Contig1P01014
CL6612Contig1P00091
LQ0AAB18YE14FM1_SCFP00243
LQ0AAB18YH01FM1_SCFP00001
CL669Contig1P01331
CL6898Contig1P00671
CL96Contig1P01537
LQ0AAB83YB04FM1_SCFP00351
LQ0AAB36YH12FM1_SCFP00385
LQ0AAB68YH22FM1_SCFP00013
CL1327Contig1P00271
CL13Contig21P02064
CL1401Contig1P01204
CL189Contig1P00604
CL2735Contig1P00211
CL2960Contig1P00151
CL437Contig2P00960
CL5401Contig1P00467
CL5780Contig1P00110
CL805Contig1P00183
CL91Contig1P00184
LQ0AAA16YA09FM1_SCFP00193
LQ0AAA17YG22FM1_SCFP00271
LQ0AAA21YL09FM1_SCFP00522
LQ0AAA8YG12FM1_SCFP00433
LQ0AAB103YK04FM1_SCFP00253
LQ0AAB13YK24FM1_SCFP00220
LQ0AAB16YO09FM3_SCFP00039
LQ0AAB17YO04FM1_SCFP00001
LQ0AAB28YP16FM1_SCFP00274
LQ0AAB34YH22FM1_SCFP00053
LQ0AAB75YB08FM1_SCFP00498
LQ0AAB92YC08RM1_SCFP00144
CL2316Contig1P00716
CL4123Contig1P00833
ESV-1-78P00790
CL116Contig2P01278
CL2946Contig1P00264
CL4787Contig1P00432
CL5419Contig1P00202
CL7387Contig1P00257
LQ0AAB97YM23FM1_SCFP00123
LQ0AAB9YJ17FM1_SCFP00319
CL3693Contig1P00236
CL3809Contig1P00292
CL4320Contig1P00608
CL5513Contig1P00710
CL5756Contig1P00138
CL6785Contig1P00181
CL838Contig1P00056
LQ0AAA17YD05FM1_SCFP00137
LQ0AAA7YN02FM1_SCFP00067
LQ0AAB103YF22FM1_SCFP00315
LQ0AAB104YF12FM1_SCFP00299
LQ0AAB104YG08FM1_SCFP00051
LQ0AAB16YN22FM3_SCFP00001
LQ0AAB2YP03FM1_SCFP00208
LQ0AAB37YH24FM1_SCFP00061
LQ0AAB38YM23FM1_SCFP00086
LQ0AAB39YA16FM1_SCFP00027
LQ0AAB42YE16FM1_SCFP00185
LQ0AAB5YI10FM1_SCFP00368
LQ0AAB64YJ20FM1_SCFP00019
LQ0AAB77YB04FM1_SCFP00161
LQ0AAB86YL21RM1_SCFP00108
LQ0AAB88YD11FM1_SCFP00001
LQ0AAB95YN21RM1_SCFP00341
LQ0AAB97YD02FM1_SCFP00252
CL4676Contig1P00288
CL46Contig2P00001
CL4228Contig1P00034
CL5088Contig1P00154
CL7736Contig1P00001
LQ0AAB101YO16FM1_SCFP00177
LQ0AAB47YC22FM1_SCFP00111
LQ0AAB4YM09FM1_SCFP00184
CL1925Contig1P00755
LQ0AAB27YO01FM1_SCFP00375
LQ0AAB42YP24FM1_SCFP00158
LQ0AAB76YF20FM1_SCFP00156
CL6430Contig1P00311
CL7199Contig1P00142
CL1893Contig1P00189
CL2279Contig1P00001
CL2390Contig1P01283
CL2542Contig1P01146
CL2650Contig1P00214
CL5536Contig1P00354
CL5932Contig1P01276
CL6027Contig1P00146
CL7423Contig1P00182
CL972Contig1P00945
LQ0AAA14YK24FM1_SCFP00038
LQ0AAA18YB19FM1_SCFP00229
LQ0AAB12YH02FM1_SCFP00256
LQ0AAB1YG10RM1_SCFP00104
LQ0AAB2YD24FM1_SCFP00233
LQ0AAB32YL17FM1_SCFP00038
LQ0AAB37YJ10FM1_SCFP00057
LQ0AAB46YC14FM1_SCFP00105
LQ0AAB48YB22FM1_SCFP00001
LQ0AAB53YN14FM1_SCFP00082
LQ0AAB97YB03FM1_SCFP00158
LQ0AEA1YG06FM1_SCFP00092
CL4265Contig1P00532
CL3367Contig1P00173
CL4478Contig1P00430
CL6540Contig1P00199
CL6952Contig1P00123
LQ0AAA1YG22FM1_SCFP00328
LQ0AAA2YN10FM1_SCFP00458
LQ0AAB29YG14FM1_SCFP00148
LQ0AAB80YL03FM1_SCFP00472
LQ0AAB11YH10FM1_SCFP00165
CL4900Contig1P00127
CL6739Contig1P00506
CL7779Contig1P00780
LQ0AAB57YI13FM1_SCFP00250
LQ0AAB90YK12FM1_SCFP00017
CL1541Contig1P00287
CL2400Contig1P00238
CL2612Contig1P00290
CL3369Contig1P01317
CL37Contig1P01006
CL5330Contig1P00432
CL6261Contig1P00026
CL7061Contig1P00247
LQ0AAA8YC15FM1_SCFP00162
LQ0AAB10YP03FM1_SCFP00570
LQ0AAB16YC18FM3_SCFP00136
LQ0AAB1YJ17RM1_SCFP00220
LQ0AAB24YP17FM1_SCFP00097
LQ0AAB35YJ16FM1_SCFP00120
LQ0AAB38YN09FM1_SCFP00424
LQ0AAB56YO13FM1_SCFP00197
LQ0AAB63YE24FM1_SCFP00174
LQ0ACA8YF04RM1_SCFP00071
LQ0AAB6YK23FM1_SCFP00207
CL2193Contig1P00049
CL5521Contig1P00543
CL7047Contig1P00383
LQ0AAB14YN19FM1_SCFP00247
CL7203Contig1P00199
CL2292Contig1P00126
CL3002Contig1P00606
CL3917Contig1P00577
CL4189Contig1P00095
CL4279Contig1P00774
CL431Contig1P00718
CL438Contig2P01948
CL6090Contig1P00317
CL6669Contig1P00019
CL7739Contig1P00156
LQ0AAA19YG15FM1_SCFP00411
LQ0AAA22YH08FM1_SCFP00613
LQ0AAB18YG11FM1_SCFP00202
LQ0AAB26YI23FM1_SCFP00186
LQ0AAB37YL01FM1_SCFP00036
LQ0AAB42YI20FM1_SCFP00083
LQ0AAB46YM07FM1_SCFP00329
LQ0AAB58YE07FM1_SCFP00327
LQ0AAB64YO10FM1_SCFP00066
LQ0AAB69YC12FM1_SCFP00030
LQ0AAB69YN15FM1_SCFP00066
LQ0AAB6YD21FM1_SCFP00540
LQ0AAB78YE10FM1_SCFP00093
LQ0AAB78YG15FM1_SCFP00050
LQ0AAB84YO16FM1_SCFP00132
LQ0AAB88YA15FM1_SCFP00070
LQ0AAB90YH07FM1_SCFP00026
LQ0AAB93YG23FM1_SCFP00210
CL327Contig1P00544
CL2735Contig1P00664
CL893Contig1P00684
LQ0AAB13YJ18FM1_SCFP00217
LQ0AFA8YP19RM1_SCFP00175
CL80Contig5P00144
CL816Contig1P01536
LQ0AAA17YI04FM1_SCFP00460
LQ0AAB50YM15FM1_SCFP00005
CL2056Contig1P00846
CL2412Contig1P00023
CL2586Contig1P00365
CL4244Contig1P00317
CL4651Contig1P00034
CL5716Contig1P00520
CL614Contig1P00272
CL6795Contig1P00110
CL7351Contig1P00632
CL92Contig1P02620
LQ0AAA21YG16FM1_SCFP00463
LQ0AAA4YF11FM1_SCFP00160
LQ0AAB14YD05FM1_SCFP00626
LQ0AAB22YA23FM1_SCFP00219
LQ0AAB40YN20FM1_SCFP00008
LQ0AAB48YK09FM1_SCFP00355
LQ0AAB49YB14FM1_SCFP00374
LQ0AAB52YK22FM1_SCFP00429
LQ0AAB56YD20FM1_SCFP00001
LQ0AAB58YA20RM1_SCFP00265
LQ0AAB67YG19FM1_SCFP00103
LQ0AAB76YK02FM1_SCFP00356
CL1545Contig1P01219
CL249Contig1P01809
CL6563Contig1P00009
CL5383Contig1P00109
CL575Contig1P00632
LQ0AAA13YJ09FM1_SCFP00019
LQ0AAA16YL15FM1_SCFP00290
LQ0AAB73YM17FM1_SCFP00352
CL3626Contig1P00144
CL1407Contig1P00526
CL2204Contig1P00543
CL3074Contig1P00835
CL4134Contig1P00475
CL4771Contig1P00046
CL6071Contig1P00093
CL747Contig1P00036
LQ0AAB1YE23RM1_SCFP00183
LQ0AAB27YF15FM1_SCFP00001
LQ0AAB41YF08FM1_SCFP00038
LQ0AAB49YH15FM1_SCFP00318
LQ0AAB49YI21FM1_SCFP00170
LQ0AAB50YH23FM1_SCFP00013
LQ0AAB59YK07FM1_SCFP00303
LQ0AAB74YH24FM1_SCFP00312
LQ0AAB75YI24FM1_SCFP00100
LQ0AAB81YG11FM1_SCFP00142
LQ0AAB91YC03FM1_SCFP00463
LQ0ACA16YB20RM1_SCFP00007
LQ0AFA2YN07RM1_SCFP00117
LQ0AAB64YG01RM1_SCFP00162
CL6068Contig1P00243
LQ0ACA24YK24RM1_SCFP00044
CL5455Contig1P00001
LQ0AAA16YI19FM1_SCFP00039
LQ0AAB42YB19FM1_SCFP00210
LQ0AAB14YD02FM1_SCFP00201
LQ0AAB30YE06FM1_SCFP00052
CL1615Contig1P00320
CL2787Contig1P00748
CL2838Contig2P00096
CL3384Contig1P00561
CL3714Contig1P00062
CL4294Contig1P00144
CL443Contig1P01733
CL7053Contig1P00471
CL7096Contig1P00215
CL7291Contig1P00446
LQ0AAA14YA08FM1_SCFP00421
LQ0AAA14YK19FM1_SCFP00170
LQ0AAA2YG24FM1_SCFP00598
LQ0AAB29YF03FM1_SCFP00064
LQ0AAB30YA22FM1_SCFP00151
LQ0AAB41YO01FM1_SCFP00360
LQ0AAB42YC23FM1_SCFP00447
LQ0AAB48YE22FM1_SCFP00259
LQ0AAB57YG07FM1_SCFP00346
LQ0AAB58YA20FM1_SCFP00023
LQ0AAB65YG24FM1_SCFP00003
LQ0AAB93YB01FM1_SCFP00085
LQ0AAB99YN03FM1_SCFP00299
CL4709Contig1P00580
CL3065Contig1P00257
CL7422Contig1P00025
CL791Contig1P00448
LQ0AAB63YP04RM1_SCFP00194
LQ0AAB88YC19FM1_SCFP00366
CL2322Contig1P00915
CL3460Contig1P00189
CL4132Contig1P00586
CL6869Contig1P00021
CL961Contig1P00092
CL1255Contig1P00899
CL2127Contig1P00736
CL2439Contig1P00305
CL3548Contig1P00968
CL4357Contig1P00545
CL4586Contig1P00097
CL4680Contig1P00613
CL5714Contig1P00488
CL6327Contig1P00362
CL6539Contig1P00420
CL6558Contig1P00303
LQ0AAA5YN22FM1_SCFP00369
LQ0AAB14YA01FM1_SCFP00576
LQ0AAB18YN11FM1_SCFP00198
LQ0AAB37YJ22FM1_SCFP00022
LQ0AAB43YH18FM1_SCFP00249
LQ0AAB52YH18FM1_SCFP00295
LQ0AEA8YE09RM1_SCFP00261
CL3657Contig1P00077
CL3763Contig1P00085
CL7428Contig1P00521
LQ0AAB104YN23FM1_SCFP00099
LQ0AAB27YN18FM1_SCFP00242
LQ0AAB98YI05FM1_SCFP00373
LQ0ACA9YK16RM1_SCFP00041
CL162Contig2P00162
CL2871Contig1P00339
LQ0AAB100YA09FM1_SCFP00006
LQ0AAB21YL07FM1_SCFP00250
LQ0AAB59YL01RM1_SCFP00273
CL977Contig2P00343
LQ0AAB16YL04FM3_SCFP00024
CL2186Contig1P00219
CL2737Contig1P00956
CL3118Contig1P00110
CL3692Contig1P00352
CL44Contig4P00376
CL4603Contig1P00663
CL6654Contig1P00117
CL6833Contig1P00071
CL7247Contig1P00094
CL7687Contig1P00119
LQ0AAA15YI08FM1_SCFP00297
LQ0AAA17YG22FM1_SCFP00429
LQ0AAB12YG15FM1_SCFP00016
LQ0AAB12YH01FM1_SCFP00133
LQ0AAB15YO13FM1_SCFP00051
LQ0AAB18YG14FM1_SCFP00202
LQ0AAB23YD10FM1_SCFP00140
LQ0AAB32YA01FM1_SCFP00109
LQ0AAB47YI02FM1_SCFP00351
LQ0AAB50YE08FM1_SCFP00325
LQ0AAB50YG24FM1_SCFP00008
LQ0AAB63YG10FM1_SCFP00150
LQ0AAB67YM09RM1_SCFP00191
LQ0AAB77YM23FM1_SCFP00242
LQ0AAB85YP01FM1_SCFP00450
LQ0AAB9YH11FM1_SCFP00112
CL6222Contig1P00447
LQ0AAB38YD07FM1_SCFP00148
CL2478Contig1P00001
CL5535Contig1P00006
CL5699Contig1P00013
CL6030Contig1P00232
LQ0AAB78YJ03FM1_SCFP00063
LQ0AEA7YD11RM1_SCFP00060
LQ0AEA8YE17RM1_SCFP00001
CL5548Contig1P00001
CL7577Contig1P00415
LQ0AAA4YL02FM1_SCFP00653
CL4990Contig1P00434
LQ0AAB16YN01FM3_SCFP00002
LQ0AAB27YI03FM1_SCFP00123
LQ0AAB63YO03FM1_SCFP00011
CL1548Contig1P00310
CL1893Contig1P00406
CL254Contig1P00966
CL2601Contig1P00101
CL2699Contig1P00508
CL3010Contig1P00436
CL3128Contig1P00739
CL5050Contig1P00529
CL5633Contig1P00009
CL6231Contig1P00535
CL6329Contig1P00184
CL994Contig1P00909
LQ0AAB1YD20FM1_SCFP00522
LQ0AAB22YP17FM1_SCFP00600
LQ0AAB31YA05FM1_SCFP00001
LQ0AAB37YP16FM1_SCFP00063
LQ0AAB3YD04FM1_SCFP00044
LQ0AAB42YL12FM1_SCFP00083
LQ0AAB59YJ17FM1_SCFP00446
LQ0AAB5YJ02FM1_SCFP00096
LQ0AAB69YN15FM1_SCFP00060
LQ0AAB73YI04FM1_SCFP00001
LQ0AAB84YE17FM1_SCFP00043
LQ0AAB26YN17FM1_SCFP00471
CL1129Contig1P00432
CL7348Contig1P00075
CL929Contig1P00349
LQ0AAB41YJ16FM1_SCFP00057
LQ0AAB80YO23FM1_SCFP00129
LQ0ACA12YE13RM1_SCFP00172
LQ0AAB31YA05FM1_SCFP00183
LQ0AAB90YJ10FM1_SCFP00296
CL1063Contig1P01534
CL2137Contig1P00162
CL2642Contig1P01014
CL3534Contig1P00440
CL4130Contig1P00153
CL4328Contig1P00374
CL7031Contig1P00048
CL7357Contig1P00474
LQ0AAB16YO10FM1_SCFP00016
LQ0AAB27YJ17FM1_SCFP00334
LQ0AAB29YI07FM1_SCFP00529
LQ0AAB30YE24FM1_SCFP00005
LQ0AAB30YL01FM1_SCFP00028
LQ0AAB30YL08FM1_SCFP00004
LQ0AAB39YG02FM1_SCFP00102
LQ0AAB52YC04FM1_SCFP00264
LQ0AAB66YC07FM1_SCFP00076
LQ0AAB80YO07FM1_SCFP00008
LQ0AAB81YG20FM1_SCFP00024
LQ0AAB85YO04FM1_SCFP00402
LQ0AAB87YK24FM1_SCFP00255
LQ0AAB8YM13FM1_SCFP00061
LQ0AAB85YI16FM1_SCFP00285
LQ0ACA23YA16RM1_SCFP00157
CL3760Contig1P00258
CL4560Contig1P00040
LQ0AAB104YB24FM1_SCFP00225
LQ0AAB34YH11FM1_SCFP00465
LQ0AAB90YC11FM1_SCFP00002
CL3591Contig1P00491
CL5998Contig1P00549
CL7387Contig1P00055
LQ0AAB11YH02FM1_SCFP00610
LQ0AAB27YL08FM1_SCFP00388
LQ0AAB65YO12RM1_SCFP00250
LQ0AAB69YP23FM1_SCFP00036
CL208Contig1P01591
CL2349Contig1P00902
CL3334Contig1P00506
CL4110Contig1P00001
CL4809Contig1P00341
CL5617Contig1P00262
CL7013Contig1P00181
CL7260Contig1P00407
CL72Contig1P00498
CL7601Contig1P00074
CL882Contig1P00088
LQ0AAA10YN17FM1_SCFP00462
LQ0AAB13YO16FM1_SCFP00438
LQ0AAB1YI17RM1_SCFP00262
LQ0AAB2YP08FM1_SCFP00562
LQ0AAB31YP01FM1_SCFP00464
LQ0AAB46YM02FM1_SCFP00066
LQ0AAB52YE17FM1_SCFP00553
LQ0AAB57YI18FM1_SCFP00267
LQ0AAB57YL20FM1_SCFP00364
LQ0AAB7YA13FM1_SCFP00005
LQ0AAB95YN24FM1_SCFP00117
LQ0AAB99YO21FM1_SCFP00073
LQ0AAB9YA07FM1_SCFP00550
CL7342Contig1P00393
LQ0AAB23YP20FM1_SCFP00374
LQ0AAB70YJ23FM1_SCFP00107
LQ0AAB75YC11FM1_SCFP00038
CL3822Contig1P00211
CL4703Contig1P00501
CL6952Contig1P00320
LQ0AAB29YI13FM1_SCFP00150
LQ0AAB34YG24FM1_SCFP00484
CL2960Contig1P00387
CL3156Contig1P00761
CL345Contig1P01100
CL431Contig1P01443
CL7122Contig1P00452
CL7501Contig1P00013
CL899Contig1P00965
CL937Contig1P01344
ESV-1-31P00102
LQ0AAB24YB14FM1_SCFP00296
LQ0AAB28YD23FM1_SCFP00267
LQ0AAB31YH13FM1_SCFP00358
LQ0AAB37YH17FM1_SCFP00279
LQ0AAB37YL18FM1_SCFP00224
LQ0AAB44YG23FM1_SCFP00278
LQ0AAB47YC05FM1_SCFP00264
LQ0AAB58YG13FM1_SCFP00189
LQ0AAB66YH22FM1_SCFP00014
LQ0AAB70YM10FM1_SCFP00064
LQ0AAB72YB09FM1_SCFP00134
LQ0AAB89YD06FM1_SCFP00472
CL3858Contig1P00030
LQ0AAA7YN02FM1_SCFP00080
LQ0AAB72YC13FM1_SCFP00090
CL1236Contig1P00619
CL1934Contig1P00019
CL2924Contig1P00614
CL5162Contig1P00326
LQ0AAA16YN07FM1_SCFP00630
LQ0AAB29YG13FM1_SCFP00518
LQ0AAB48YB22FM1_SCFP00194
LQ0AAB57YG18FM1_SCFP00116
LQ0AAB64YO11FM1_SCFP00192
LQ0AAB74YA12FM1_SCFP00399
CL1371Contig1P00921
CL3268Contig1P00755
LQ0AAB100YK21FM1_SCFP00278
LQ0AAB32YG04FM1_SCFP00072
LQ0AAB50YN24FM1_SCFP00351
LQ0AAB87YP19FM1_SCFP00249
LQ0AAB88YN05FM1_SCFP00295
LQ0ABA2YD19FM1_SCFP00031
LQ0AAB25YC08FM1_SCFP00319
LQ0AAB94YH07FM1_SCFP00497
CL1887Contig1P00616
CL2129Contig1P00354
CL2971Contig1P00976
CL3131Contig1P00671
CL4616Contig1P00339
CL5108Contig1P00135
LQ0AAB31YD05FM1_SCFP00192
LQ0AAB34YJ01FM1_SCFP00157
LQ0AAB40YE03FM1_SCFP00108
LQ0AAB56YP03FM1_SCFP00295
LQ0AAB64YM13FM1_SCFP00035
LQ0AAB64YM13FM1_SCFP00156
LQ0AAB69YN15FM1_SCFP00063
LQ0AAB6YK19FM1_SCFP00001
LQ0AAB90YJ20FM1_SCFP00109
LQ0AAB91YK13FM1_SCFP00023
LQ0AFA8YP19RM1_SCFP00227
LQ0AAB39YG24FM1_SCFP00045
LQ0AAB39YK04FM1_SCFP00101
LQ0AAB45YP17FM1_SCFP00020
LQ0AAB67YG12FM1_SCFP00045
LQ0AAB86YF23FM1_SCFP00130
CL1333Contig1P00048
CL6997Contig1P00048
CL1556Contig1P01254
CL2029Contig1P00339
CL27Contig2P00084
CL3710Contig1P00261
CL4209Contig1P00016
CL5928Contig1P00436
CL6028Contig1P00241
CL6413Contig1P00813
CL6436Contig1P00400
CL6603Contig1P00265
LQ0AAB12YG12FM1_SCFP00044
LQ0AAB21YA24FM1_SCFP00074
LQ0AAB31YF06FM1_SCFP00489
LQ0AAB35YI07FM1_SCFP00214
LQ0AAB47YJ23FM1_SCFP00031
LQ0AAB60YG13FM1_SCFP00001
LQ0AAB69YC12FM1_SCFP00038
LQ0AAB71YG03FM1_SCFP00008
LQ0AAB16YM16FM3_SCFP00321
CL4708Contig1P00841
LQ0AAA21YD05FM1_SCFP00508
LQ0AAB17YI11FM1_SCFP00007
LQ0AAB42YA16FM1_SCFP00370
LQ0AAB77YC24FM1_SCFP00030
CL2973Contig1P00532
CL706Contig1P00764
CL2013Contig1P01011
LQ0AAB96YD16FM1_SCFP00005
LQ0AAB99YM24FM1_SCFP00250
CL1408Contig1P00562
CL1524Contig1P01105
CL1728Contig1P00828
CL2236Contig1P00184
CL3410Contig1P00120
CL4349Contig1P00407
CL4804Contig1P00015
CL5035Contig1P00956
CL5333Contig1P00556
CL6420Contig1P00148
ESV-1-1P00463
LQ0AAA15YH07FM1_SCFP00022
LQ0AAB13YM14FM1_SCFP00028
LQ0AAB23YA15FM1_SCFP00385
LQ0AAB23YM02FM1_SCFP00013
LQ0AAB27YB05FM1_SCFP00034
LQ0AAB32YI19FM1_SCFP00602
LQ0AAB38YG20FM1_SCFP00217
LQ0AAB46YK24FM1_SCFP00141
LQ0AAB49YO03FM1_SCFP00381
LQ0AAB66YC07FM1_SCFP00097
LQ0AAB72YK04RM1_SCFP00132
LQ0ACA18YM06RM1_SCFP00030
CL391Contig1P01991
LQ0AAB37YB10FM1_SCFP00023
LQ0AAB17YN06FM1_SCFP00060
CL1602Contig1P00726
CL2146Contig1P00344
CL2865Contig1P01379
CL6241Contig1P00236
LQ0AAA7YI16FM1_SCFP00447
CL2126Contig1P00747
CL6950Contig1P00138
CL75Contig7P00005
LQ0AAB14YK16FM1_SCFP00123
CL1177Contig1P00887
CL1704Contig1P00848
CL1722Contig1P02112
CL2090Contig1P01084
CL2640Contig1P00089
CL2838Contig2P00517
CL3333Contig1P00481
CL3587Contig1P00050
CL4269Contig1P00575
CL4580Contig1P00982
CL5388Contig1P00570
CL6615Contig1P00116
CL7601Contig1P00634
CL872Contig1P01678
LQ0AAA21YM21FM1_SCFP00064
LQ0AAA4YN18FM1_SCFP00247
LQ0AAB15YD12FM1_SCFP00016
LQ0AAB68YM12FM1_SCFP00007
LQ0AAB71YP01FM1_SCFP00116
LQ0AAB80YO05FM1_SCFP00051
LQ0AAB9YO01FM1_SCFP00416
CL463Contig1P01044
CL6318Contig1P00249
LQ0AAA13YF14FM1_SCFP00448
LQ0AAB9YE02FM1_SCFP00524
LQ0ADA10YE10RM1_SCFP00158
CL3003Contig1P00573
CL6096Contig1P00451
CL6360Contig1P00103
CL2036Contig1P00531
LQ0AAB23YL23FM1_SCFP00118
LQ0AAB49YH16FM1_SCFP00136
CL1562Contig1P00496
CL1656Contig1P00832
CL1995Contig1P00386
CL2320Contig1P00374
CL2349Contig1P00536
CL30Contig2P00493
CL3655Contig1P00633
CL4147Contig1P00048
CL4312Contig1P00031
CL4358Contig1P00086
CL686Contig1P02216
CL7204Contig1P00884
LQ0AAB22YI04FM1_SCFP00052
LQ0AAB35YD04FM1_SCFP00070
LQ0AAB41YM10FM1_SCFP00394
LQ0AAB44YC23FM1_SCFP00317
LQ0AAB4YE23FM1_SCFP00200
LQ0AAB66YJ10FM1_SCFP00034
LQ0AAB74YP22FM1_SCFP00077
LQ0AAB83YD18FM1_SCFP00001
CL7148Contig1P00699
CL1418Contig1P01398
CL297Contig1P02420
CL3799Contig1P00204
CL1432Contig1P00355
CL2213Contig1P00598
CL4785Contig1P00001
LQ0AAB3YB14FM1_SCFP00055
CL1157Contig1P00715
CL2946Contig1P00171
CL4147Contig1P00034
CL4855Contig1P00249
CL5138Contig1P00058
CL5568Contig1P00320
CL5857Contig1P00261
CL6553Contig1P00002
CL7236Contig1P00121
CL7760Contig1P00635
LQ0AAA1YF15FM1_SCFP00556
LQ0AAB24YP19FM1_SCFP00231
LQ0AAB34YF03FM1_SCFP00019
LQ0AAB45YK21FM1_SCFP00517
LQ0AAB46YL16FM1_SCFP00405
LQ0AAB58YN01FM1_SCFP00053
LQ0AAB77YH15FM1_SCFP00104
LQ0AAB9YD23FM1_SCFP00281
LQ0ACA21YO19RM1_SCFP00063
LQ0AEA11YL13RM1_SCFP00184
CL2243Contig1P00731
LQ0AAB103YO04FM1_SCFP00089
CL7045Contig1P00112
LQ0AAB23YM05FM1_SCFP00002
LQ0AAB53YF10RM1_SCFP00020
LQ0AAB54YI02FM1_SCFP00057
LQ0AAB67YJ18FM1_SCFP00196
LQ0AAB84YK09FM1_SCFP00530
LQ0ACA17YL09RM1_SCFP00052
CL6575Contig1P00342
LQ0AAB85YM08FM1_SCFP00513
LQ0ACA26YA08RM1_SCFP00080
CL1727Contig1P00976
CL1950Contig1P00058
CL2421Contig1P00076
CL3620Contig1P00466
CL3797Contig1P00805
CL5175Contig1P00092
CL5805Contig1P00102
CL6050Contig1P00436
CL6816Contig1P00625
CL7282Contig1P00356
ESV-1-157P00583
LQ0AAA12YC13FM1_SCFP00322
LQ0AAA19YB08FM1_SCFP00027
LQ0AAB27YE17FM1_SCFP00241
LQ0AAB28YH16FM1_SCFP00001
LQ0AAB2YA06FM1_SCFP00515
LQ0AAB37YL18FM1_SCFP00082
LQ0AAB41YE08FM1_SCFP00368
LQ0AAB42YA16FM1_SCFP00048
LQ0AAB4YM04FM1_SCFP00481
LQ0AAB70YF17FM1_SCFP00022
LQ0AAB72YM14FM1_SCFP00011
LQ0AAB86YA08FM1_SCFP00053
LQ0AAB94YP21FM1_SCFP00259
LQ0ACA13YE18RM1_SCFP00220
LQ0AAA10YM14FM1_SCFP00382
CL7587Contig1P00007
LQ0AAB36YG09FM1_SCFP00120
LQ0AAB42YD23FM1_SCFP00095
CL1475Contig1P01438
LQ0AAA10YN11FM1_SCFP00031
LQ0AAB104YB24FM1_SCFP00197
LQ0AAB53YM11FM1_SCFP00163
CL718Contig1P01774
CL1113Contig1P00571
CL1719Contig1P00131
CL22Contig1P01426
CL2882Contig1P00425
CL3057Contig1P00466
CL3246Contig1P01087
CL3754Contig1P00180
CL378Contig1P00081
CL3946Contig1P00064
CL4005Contig1P00265
CL4211Contig1P00164
CL5006Contig1P00636
ESV-1-41P00158
LQ0AAA18YN10FM1_SCFP00206
LQ0AAA9YP23FM1_SCFP00492
LQ0AAB32YI21FM1_SCFP00085
LQ0AAB37YH20FM1_SCFP00175
LQ0AAB56YG08FM1_SCFP00267
LQ0AAB58YG15FM1_SCFP00105
LQ0AAB7YA13FM1_SCFP00081
LQ0AAB81YG03FM1_SCFP00066
LQ0AAB83YA02FM1_SCFP00288
LQ0AAB85YO17FM1_SCFP00147
LQ0ADA16YK05RM1_SCFP00228
CL3458Contig1P00773
CL7Contig11P00482
LQ0AAB73YP16FM1_SCFP00296
LQ0AAB84YJ16FM1_SCFP00399
CL2489Contig1P00138
CL7249Contig1P00474
LQ0AAB54YK02FM1_SCFP00022
CL1415Contig1P00560
CL1415Contig1P00884
CL2355Contig1P00214
CL264Contig1P00561
CL4813Contig1P00006
CL4999Contig1P00573
CL5518Contig1P00273
CL5620Contig1P00246
CL5868Contig1P01022
CL6979Contig1P00496
CL7310Contig1P00426
CL7575Contig1P00301
CL92Contig1P02276
ESV-1-181P02590
LQ0AAA13YE10FM1_SCFP00075
LQ0AAA23YK12FM1_SCFP00149
LQ0AAA5YH10FM1_SCFP00328
LQ0AAB30YD06FM1_SCFP00204
LQ0AAB33YK01FM1_SCFP00007
LQ0AAB39YC06FM1_SCFP00049
LQ0AAB39YN21FM1_SCFP00232
LQ0AAB45YG23FM1_SCFP00025
LQ0AAB61YC04FM1_SCFP00447
LQ0AAB70YM14FM1_SCFP00055
LQ0AAB72YK11FM1_SCFP00050
LQ0AAB83YC04FM1_SCFP00384
LQ0AAB84YG06FM1_SCFP00065
LQ0AAB8YH14FM1_SCFP00219
LQ0AAB17YF02FM1_SCFP00269
CL5887Contig1P00488
CL7136Contig1P00462
LQ0AAB3YM21FM1_SCFP00463
LQ0AAB53YM06FM1_SCFP00369
CL4140Contig1P00030
CL1241Contig1P00061
CL4953Contig1P00075
CL87Contig1P01539
LQ0AAB29YA05FM1_SCFP00170
CL7739Contig1P00413
LQ0AAA4YG21FM1_SCFP00474
CL3770Contig1P00614
CL437Contig1P00531
CL5322Contig1P00008
CL5342Contig1P00259
CL5474Contig1P00103
CL5924Contig1P00153
CL6227Contig1P00331
ESV-1-28P00172
LQ0AAA11YA17FM1_SCFP00005
LQ0AAA22YL06FM1_SCFP00233
LQ0AAB15YH16FM1_SCFP00558
LQ0AAB16YG03FM3_SCFP00369
LQ0AAB2YO02FM1_SCFP00002
LQ0AAB40YC09FM1_SCFP00267
LQ0AAB43YD20FM1_SCFP00193
LQ0AAB43YN03FM1_SCFP00351
LQ0AAB50YC23FM1_SCFP00165
LQ0AAB61YJ14FM1_SCFP00038
LQ0AAB78YC20FM1_SCFP00021
LQ0AAB86YA09FM1_SCFP00371
LQ0AAB39YO14FM1_SCFP00201
LQ0AAB83YL05FM1_SCFP00015
LQ0AAB24YM02FM1_SCFP00412
CL2114Contig1P00106
CL585Contig1P00614
CL6061Contig1P00336
CL6182Contig1P00546
CL6603Contig1P00120
ESV-1-224P00822
LQ0AAB104YN13FM1_SCFP00093
LQ0AAB11YF24FM1_SCFP00390
LQ0AAB14YE08FM1_SCFP00232
LQ0AAB23YG01FM1_SCFP00407
LQ0AAB27YM06FM1_SCFP00195
LQ0AAB27YM20FM1_SCFP00040
LQ0AAB61YC19RM1_SCFP00246
LQ0AAB66YP04FM1_SCFP00001
LQ0AAB71YD20FM1_SCFP00320
LQ0AAB78YP06RM1_SCFP00137
LQ0AAB7YI04FM1_SCFP00015
LQ0AAB8YC21FM1_SCFP00450
LQ0AAB92YM09FM1_SCFP00155
LQ0AAB99YM24FM1_SCFP00440
LQ0ADA3YB15RM1_SCFP00079
LQ0AAB39YC15FM1_SCFP00001
CL1450Contig1P01788
CL4829Contig1P00519
CL5178Contig1P00358
CL6861Contig1P00047
CL7123Contig1P00312
LQ0AAB37YI02FM1_SCFP00042
LQ0AAB4YL19FM1_SCFP00586
LQ0AAB65YN21FM1_SCFP00158
LQ0AAB6YK23FM1_SCFP00026
CL1595Contig1P00592
CL6350Contig1P00216
CL1003Contig1P00536
CL1405Contig1P00231
CL2216Contig1P00279
CL2631Contig1P00831
CL3130Contig1P00606
CL3283Contig1P00559
CL341Contig1P00236
CL4944Contig1P00284
CL5461Contig1P00002
CL5582Contig1P00579
CL880Contig1P00201
LQ0AAA13YC09FM1_SCFP00370
LQ0AAA4YJ24FM1_SCFP00020
LQ0AAB17YF17FM1_SCFP00598
LQ0AAB18YN02FM1_SCFP00332
LQ0AAB23YM18FM1_SCFP00387
LQ0AAB26YI10FM1_SCFP00488
LQ0AAB32YL13FM1_SCFP00041
LQ0AAB35YL15FM1_SCFP00351
LQ0AAB3YF22FM1_SCFP00420
LQ0AAB42YL12FM1_SCFP00270
LQ0AAB48YE18FM1_SCFP00061
LQ0AAB52YG17FM1_SCFP00036
LQ0AAB69YC12FM1_SCFP00065
LQ0AAB69YI10FM1_SCFP00106
LQ0AAB73YM16RM1_SCFP00191
LQ0AAB83YI13RM1_SCF_LQP00448
LQ0AAB95YE16RM1_SCFP00373
CL6781Contig1P00067
LQ0AAB101YC04FM1_SCFP00024
CL3401Contig1P00008
LQ0AAB5YM08FM1_SCFP00001
LQ0AAB95YN24FM1_SCFP00059
CL3467Contig1P00856
CL6189Contig1P00301
LQ0AAA2YE24FM1_SCFP00302
LQ0AAB4YO11FM1_SCFP00201
CL107Contig6P00835
CL1340Contig1P00735
CL6111Contig1P00069
CL6656Contig1P00414
CL665Contig1P00529
CL7156Contig1P00502
CL7600Contig1P00010
CL921Contig1P00618
CL938Contig1P01739
LQ0AAA12YG12FM1_SCFP00364
LQ0AAB1YP12RM1_SCFP00071
LQ0AAB37YB18FM1_SCFP00256
LQ0AAB40YG09FM1_SCFP00033
LQ0AAB67YE04FM1_SCFP00140
LQ0AAB70YM14FM1_SCFP00049
LQ0AAB84YG04FM1_SCFP00172
LQ0AAB89YB12FM1_SCFP00384
LQ0AAB97YM06FM1_SCFP00156
LQ0AAB99YB11FM1_SCFP00030
CL4867Contig1P00061
LQ0AAB53YH09RM1_SCFP00352
CL2141Contig1P00731
CL2900Contig1P00305
CL7709Contig1P00204
CL2289Contig1P01639
CL6150Contig1P00154
CL6689Contig1P00075
CL7102Contig1P00198
LQ0AAA18YL20FM1_SCFP00046
LQ0AAB27YJ24FM1_SCFP00037
LQ0AAB37YK06FM1_SCFP00087
LQ0AAB61YK10FM1_SCFP00093
LQ0AAA4YD15FM1_SCFP00099
CL1691Contig1P01529
CL2079Contig1P00187
CL225Contig1P02069
CL226Contig2P00553
CL2294Contig1P00099
CL2710Contig1P00047
CL338Contig1P00693
CL380Contig2P00901
CL7036Contig1P00479
CL7236Contig1P00238
LQ0AAA2YB15RM1_SCFP00023
LQ0AAB104YE07FM1_SCFP00172
LQ0AAB27YO01FM1_SCFP00176
LQ0AAB33YH13FM1_SCFP00103
LQ0AAB37YG06FM1_SCFP00362
LQ0AAB42YI24FM1_SCFP00302
LQ0AAB54YN09FM1_SCFP00388
LQ0AAB55YJ09FM1_SCF_LQP00039
LQ0AAB6YK22FM1_SCFP00001
LQ0AAB78YH18FM1_SCFP00026
LQ0AAB86YE23FM1_SCFP00394
LQ0AAB90YD05FM1_SCFP00443
CL4360Contig1P00563
CL129Contig2P00370
CL1565Contig1P00533
CL1954Contig1P00721
CL4636Contig1P00496
CL5000Contig1P00700
LQ0AAB26YJ03FM1_SCFP00374
CL6671Contig1P00179
LQ0AAA15YD07FM1_SCFP00373
LQ0AAA8YJ17FM1_SCFP00498
CL1710Contig1P00405
CL2028Contig1P00582
CL372Contig1P00698
CL4103Contig1P00504
CL4604Contig1P00011
CL5079Contig1P00048
CL620Contig1P00940
CL643Contig1P02060
CL7366Contig1P00170
CL7786Contig1P00468
LQ0AAA17YD05FM1_SCFP00193
LQ0AAA1YK15FM1_SCFP00572
LQ0AAB17YE23FM1_SCFP00423
LQ0AAB1YE23FM1_SCFP00423
LQ0AAB41YI19FM1_SCFP00372
LQ0AAB47YB06FM1_SCFP00085
LQ0AAB48YL11FM1_SCFP00459
LQ0AAB53YN24RM1_SCFP00040
LQ0AAB64YH17FM1_SCFP00527
LQ0AAB74YF14FM1_SCFP00258
LQ0AAB79YG19FM1_SCFP00504
LQ0AAB98YE24FM1_SCFP00144
LQ0ACA9YD02RM1_SCFP00067
CL2048Contig1P01270
CL4067Contig1P00297
CL7274Contig1P00007
LQ0AAB5YF12FM1_SCFP00079
CL2198Contig1P00821
CL7038Contig1P00503
CL80Contig8P00003
CL3241Contig1P00718
CL1261Contig1P01066
CL1619Contig1P00478
CL4191Contig1P00939
CL4611Contig1P00346
CL5393Contig1P00362
CL56Contig1P01569
CL6679Contig1P00372
ESV-1-193P00038
LQ0AAA2YM21FM1_SCFP00020
LQ0AAB13YG08FM1_SCFP00138
LQ0AAB32YE21FM1_SCFP00330
LQ0AAB43YA20FM1_SCFP00059
LQ0AAB61YM01FM1_SCFP00326
LQ0AAB65YN11RM1_SCFP00024
LQ0AAB7YO24FM1_SCFP00028
LQ0ACA14YH11RM1_SCFP00218
CL1524Contig1P00686
CL870Contig1P00475
LQ0AAB104YD17FM1_SCFP00005
CL6993Contig1P00633
LQ0AAA19YA13FM1_SCFP00605
LQ0AAB48YL18FM1_SCFP00319
CL1404Contig1P01014
CL2589Contig1P00065
CL2860Contig1P00998
CL331Contig1P00559
CL3900Contig1P00062
CL5855Contig1P00611
CL6527Contig1P00556
LQ0AAB16YG05FM3_SCFP00344
LQ0AAB47YD09FM1_SCFP00559
LQ0AAB61YG04FM1_SCFP00012
LQ0AAB66YK13FM1_SCFP00009
LQ0AAB87YD13FM1_SCFP00103
LQ0AAB99YE03FM1_SCFP00019
LQ0AAB9YJ12FM1_SCFP00013
LQ0ADA7YC01RM1_SCFP00194
LQ0AAB21YI07FM1_SCFP00206
LQ0AAB44YD12FM1_SCFP00108
CL6743Contig1P00065
LQ0AAB31YP01FM1_SCFP00356
CL219Contig2P00194
CL3463Contig1P00125
CL3902Contig1P00538
CL4029Contig1P00607
CL4134Contig1P00717
CL4562Contig1P00568
CL4615Contig1P00970
CL4648Contig1P00465
CL4727Contig1P00382
CL5710Contig1P00302
CL6241Contig1P00229
ESV-1-131P00001
LQ0AAA21YD20FM1_SCFP00028
LQ0AAA3YI09FM1_SCFP00317
LQ0AAB100YP14FM1_SCFP00345
LQ0AAB30YC09FM1_SCFP00324
LQ0AAB48YO03FM1_SCFP00190
LQ0AAB64YC13FM1_SCFP00005
LQ0AAB96YO22FM1_SCFP00001
LQ0ACA20YE03RM1_SCFP00089
CL797Contig1P00882
ESV-1-169P00476
CL3750Contig1P00452
LQ0AAB45YP02FM1_SCFP00149
CL3663Contig1P00403
CL1228Contig1P01088
CL1Contig11P00949
CL3135Contig1P00480
CL3898Contig1P00121
CL516Contig1P02039
LQ0AAA1YO14FM1_SCFP00014
LQ0AAA7YD13FM1_SCFP00001
LQ0AAB101YK17FM1_SCFP00089
LQ0AAB17YD02FM1_SCFP00525
LQ0AAB48YP23FM1_SCFP00029
LQ0AAB50YF12FM1_SCFP00332
LQ0AAB5YC21FM1_SCFP00465
LQ0AAB63YJ14FM1_SCFP00112
LQ0AAB63YP15RM1_SCFP00065
LQ0AAB76YB10FM1_SCFP00001
LQ0AAB81YK14FM1_SCFP00462
LQ0AAB85YL17FM1_SCFP00138
LQ0AFA4YF06RM1_SCFP00044
CL1153Contig1P00949
CL5604Contig1P00547
CL5955Contig1P00003
LQ0AAA16YL15FM1_SCFP00306
LQ0AAB25YB21FM1_SCFP00080
LQ0AAB26YL15FM1_SCFP00001
LQ0AAB5YG07FM1_SCFP00111
LQ0AAB70YG15FM1_SCFP00063
CL1208Contig1P00532
LQ0AAB81YE23FM1_SCFP00477
CL2117Contig1P00278
CL2509Contig2P00142
CL3449Contig1P00385
CL4704Contig1P00049
CL501Contig1P01227
CL6166Contig1P00094
CL6758Contig1P00075
CL7762Contig1P00882
CL967Contig1P01050
LQ0AAB101YD19FM1_SCFP00449
LQ0AAB22YI22FM1_SCFP00456
LQ0AAB26YH05FM1_SCFP00223
LQ0AAB34YA09FM1_SCFP00006
LQ0AAB47YD15FM1_SCFP00014
LQ0AAB50YN01FM1_SCFP00302
LQ0AAB52YF08RM1_SCFP00453
LQ0AAB8YL01FM1_SCFP00479
LQ0AAB96YF16FM1_SCFP00099
LQ0AAB97YJ15FM1_SCFP00011
CL3602Contig1P00900
CL562Contig1P01350
ESV-1-159P01032
CL4341Contig1P00013
CL5457Contig1P00121
CL7496Contig1P00658
LQ0AAA21YA18FM1_SCFP00467
LQ0AAA9YP23FM1_SCFP00452
LQ0AAB18YL04FM1_SCFP00462
LQ0AAB27YJ11FM1_SCFP00439
LQ0AAB2YB07FM1_SCFP00095
LQ0AAB45YG16FM1_SCFP00035
CL119Contig1P00687
CL3223Contig1P00239
CL3234Contig1P00281
CL3587Contig1P00251
CL3850Contig1P00714
CL5911Contig1P00422
CL6187Contig1P00149
CL6294Contig1P00724
CL6904Contig1P00203
CL7495Contig1P00136
LQ0AAA8YL18FM1_SCFP00333
LQ0AAB104YB11FM1_SCFP00041
LQ0AAB17YH22FM1_SCFP00623
LQ0AAB44YF24FM1_SCFP00386
LQ0AAB46YK24FM1_SCFP00050
LQ0AAB83YA04FM1_SCFP00001
LQ0AAB84YB24FM1_SCFP00149
LQ0AFA4YB17RM1_SCFP00074
CL3464Contig1P00179
CL3525Contig1P00371
CL3890Contig1P00822
CL7279Contig1P00417
LQ0AAB56YI08FM1_SCFP00295
CL5229Contig1P00027
CL5774Contig1P00267
LQ0AAB39YA02FM1_SCFP00276
LQ0AAB39YD15FM1_SCFP00255
CL199Contig1P00257
CL1818Contig1P00444
CL193Contig1P00291
CL7040Contig1P00480
CL7200Contig1P00314
CL90Contig2P00497
ESV-1-157P00820
LQ0AAA23YK12FM1_SCFP00337
LQ0AAB23YK24FM1_SCFP00541
LQ0AAB32YN08FM1_SCFP00351
LQ0AAB37YI24FM1_SCFP00016
LQ0AAB48YF16FM1_SCFP00121
LQ0AAB54YP13FM1_SCFP00001
LQ0AAB58YB14FM1_SCFP00303
LQ0AAB59YH10FM1_SCFP00156
LQ0AAB5YC09FM1_SCFP00144
LQ0AAB63YE10FM1_SCFP00001
LQ0AAB7YA13FM1_SCFP00001
LQ0AAB89YP14FM1_SCFP00279
CL576Contig1P01343
CL2005Contig1P00671
CL5506Contig1P00031
CL2835Contig1P00927
CL2893Contig1P00001
CL6558Contig1P00292
LQ0AAA21YG11FM1_SCFP00465
LQ0AAA6YN19FM1_SCFP00173
LQ0AAB49YI01FM1_SCFP00282
CL2449Contig1P00247
CL2988Contig1P00706
CL6221Contig1P00580
CL6916Contig1P00631
CL7514Contig1P00136
LQ0AAA6YD14FM1_SCFP00626
LQ0AAB15YD21FM1_SCFP00277
LQ0AAB15YN02FM1_SCFP00408
LQ0AAB29YG14FM1_SCFP00050
LQ0AAB33YG04FM1_SCFP00129
LQ0AAB82YK12FM1_SCFP00153
LQ0AAB86YC10FM1_SCFP00277
LQ0AAB95YG22RM1_SCFP00279
LQ0AAB98YK11FM1_SCFP00328
LQ0AFA7YI05RM1_SCFP00181
CL2967Contig1P00895
CL7436Contig1P00534
LQ0AAB39YL13FM1_SCFP00320
LQ0AAB73YC03FM1_SCFP00191
LQ0AAB85YC12FM1_SCFP00150
LQ0AAB7YG15FM1_SCFP00011
LQ0AAB48YB14FM1_SCFP00334
LQ0AAB53YK03RM1_SCFP00097
LQ0AAB74YA03FM1_SCFP00095
LQ0ACA12YO05RM1_SCFP00020
CL5816Contig1P00205
CL2178Contig1P00701
CL2848Contig1P00588
CL3084Contig1P00482
CL3294Contig1P00588
CL3684Contig1P00450
CL4292Contig1P00612
CL738Contig1P00652
CL7731Contig1P00019
CL880Contig2P00245
LQ0AAA14YH04FM1_SCFP00122
LQ0AAA18YB08FM1_SCFP00303
LQ0AAA18YB18FM1_SCFP00289
LQ0AAB101YM14RM1_SCFP00129
LQ0AAB17YO09FM1_SCFP00037
LQ0AAB26YM10FM1_SCFP00237
LQ0AAB43YO14FM1_SCFP00382
LQ0AAB56YB09FM1_SCFP00170
LQ0AAB60YG13FM1_SCFP00109
LQ0AAB7YN01FM1_SCFP00329
LQ0AAB85YN11FM1_SCFP00076
LQ0AFA3YC22RM1_SCFP00194
CL4875Contig1P00152
CL4982Contig1P00023
CL6929Contig1P00534
LQ0AAB68YD03FM1_SCFP00016
LQ0AAB9YI08FM1_SCFP00538
CL4447Contig1P00092
CL4931Contig1P00052
CL6920Contig1P00262
LQ0AAB44YP16FM1_SCFP00028
LQ0AAB94YP01FM1_SCFP00200
CL2021Contig1P00093
CL2327Contig1P00352
CL2445Contig1P00047
CL2704Contig1P00641
CL4651Contig1P00891
CL4939Contig1P00452
CL5520Contig1P00594
CL5823Contig1P00457
CL5838Contig1P00496
CL5886Contig1P00202
CL970Contig1P00631
LQ0AAB104YO04FM1_SCFP00351
LQ0AAB16YJ11FM3_SCFP00216
LQ0AAB26YL05FM1_SCFP00095
LQ0AAB28YD23FM1_SCFP00198
LQ0AAB28YN13FM1_SCFP00278
LQ0AAB36YK07FM1_SCFP00003
LQ0AAB37YF02FM1_SCFP00529
LQ0AAB39YK04FM1_SCFP00212
LQ0AAB3YN03FM1_SCFP00001
LQ0AAB43YM13FM1_SCFP00462
LQ0AAB44YC03FM1_SCFP00502
LQ0AAB53YM14FM1_SCFP00468
LQ0AAB67YB06FM1_SCFP00009
LQ0AAB6YK07FM1_SCFP00311
LQ0AAB73YG14FM1_SCFP00210
LQ0AAB90YC14FM1_SCFP00163
CL41Contig1P02055
CL7170Contig1P00235
CL4726Contig1P00057
ESV-1-216P00503
LQ0AAB32YN08FM1_SCFP00158
CL52Contig1P01190
CL2486Contig1P00488
CL5290Contig1P00030
LQ0AAB35YD21FM1_SCFP00007
LQ0AAB61YP24FM1_SCFP00017
LQ0AAB63YO18FM1_SCFP00054
CL6023Contig1P00091
CL1418Contig1P01862
CL1432Contig1P00270
CL1614Contig1P00590
CL2015Contig1P00573
CL4055Contig1P00046
CL5000Contig1P00572
CL5569Contig1P00043
CL5913Contig1P00318
CL6166Contig1P00355
CL6230Contig1P00414
CL7323Contig1P00001
LQ0AAA1YK20FM1_SCFP00048
LQ0AAB102YM03FM1_SCFP00002
LQ0AAB23YP20FM1_SCFP00014
LQ0AAB27YF16FM1_SCFP00027
LQ0AAB29YG13FM1_SCFP00477
LQ0AAB2YB10FM1_SCFP00488
LQ0AAB38YN08FM1_SCFP00034
LQ0AAB59YJ13FM1_SCFP00001
LQ0AAB7YE15FM1_SCFP00257
LQ0AAB88YC10FM1_SCFP00612
LQ0AAB95YM24FM1_SCFP00071
CL1Contig24P01334
CL2481Contig1P00166
CL3823Contig1P00910
LQ0AAB32YA09FM1_SCFP00449
LQ0AAB5YF04FM1_SCFP00512
LQ0AAB63YH06FM1_SCFP00367
CL4625Contig1P00079
CL7782Contig1P00326
CL4624Contig1P00492
LQ0AAA19YG15FM1_SCFP00404
LQ0AAB48YI06FM1_SCFP00095
LQ0AAB57YC08FM1_SCFP00271
CL1098Contig1P00240
CL1250Contig1P01528
CL1280Contig2P00120
CL1984Contig1P00404
CL4722Contig1P00738
CL6941Contig1P00426
LQ0AAB101YJ01FM1_SCFP00091
LQ0AAB102YI05FM1_SCFP00007
LQ0AAB26YN16FM1_SCFP00090
LQ0AAB27YA21FM1_SCFP00053
LQ0AAB27YI03FM1_SCFP00132
LQ0AAB4YD05FM1_SCFP00172
LQ0AAB53YK03RM1_SCFP00037
LQ0AAB58YO12FM1_SCFP00256
LQ0AAB65YF12RM1_SCFP00215
LQ0AAB7YN06FM1_SCFP00070
LQ0AAB80YP13FM1_SCFP00003
LQ0AAB81YN24FM1_SCFP00170
LQ0AAB85YA13RM1_SCFP00073
LQ0ACA20YM10RM1_SCFP00414
LQ0ADA19YG12RM1_SCFP00186
CL5881Contig1P00600
LQ0AAB31YG15FM1_SCFP00379
LQ0AAB83YN13FM1_SCFP00500
CL2576Contig1P00657
CL4317Contig1P00875
LQ0AAA9YO16FM1_SCFP00099
CL1113Contig1P00909
CL1413Contig1P01168
CL2857Contig1P00242
CL3620Contig1P00389
CL3896Contig1P00621
CL3903Contig1P00362
CL6497Contig1P00213
LQ0AAA12YI04FM1_SCFP00046
LQ0AAA21YG02FM1_SCFP00526
LQ0AAB40YE19FM1_SCFP00394
LQ0AAB42YL03FM1_SCFP00131
LQ0AAB52YG17FM1_SCFP00209
LQ0AAB87YH03RM1_SCFP00159
LQ0ADA19YC10RM1_SCFP00001
CL7807Contig1P00513
LQ0AAB38YJ14FM1_SCFP00144
CL1604Contig1P00691
CL7089Contig1P00390
LQ0AAB102YF01FM1_SCFP00042
LQ0AAB63YP08FM1_SCFP00163
LQ0AAB7YB12FM1_SCFP00129
CL1807Contig1P01151
LQ0AAB53YF02FM1_SCFP00465
LQ0AAB67YB06FM1_SCFP00005
LQ0AAB74YD15FM1_SCFP00472
LQ0AAB74YJ06FM1_SCFP00001
LQ0AAB96YJ24FM1_SCFP00008
LQ0AAB104YJ07RM1_SCFP00292
LQ0AAB89YH10FM1_SCFP00009
CL1340Contig1P00367
CL2782Contig1P00541
CL3475Contig1P00133
CL3587Contig1P00733
CL358Contig1P01800
CL4683Contig1P00324
CL4887Contig1P00416
CL498Contig2P00802
CL6486Contig1P00010
CL7786Contig1P00049
CL901Contig1P01202
LQ0AAA19YB08FM1_SCFP00226
LQ0AAB18YE24FM1_SCFP00481
LQ0AAB1YM20FM1_SCFP00561
LQ0AAB36YO19FM1_SCFP00189
LQ0AAB40YM05FM1_SCFP00503
LQ0AAB50YF17FM1_SCFP00286
LQ0AAB63YA21FM1_SCFP00027
LQ0AAB67YP14FM1_SCFP00012
LQ0AAB72YK04RM1_SCFP00116
LQ0AAB83YK12FM1_SCFP00277
CL4382Contig1P00105
LQ0AAA4YJ21FM1_SCFP00559
LQ0AAB100YC09RM1_SCFP00022
LQ0AAB33YK20FM1_SCFP00023
CL1251Contig1P00449
CL125Contig1P00466
CL1374Contig1P00040
CL1386Contig1P00608
CL5219Contig1P00051
CL5775Contig1P00340
CL6154Contig1P00786
CL6226Contig1P00352
CL6296Contig1P00675
CL7295Contig1P00456
LQ0AAB14YI05FM1_SCFP00103
LQ0AAB43YG23FM1_SCFP00348
LQ0AAB44YO10FM1_SCFP00190
LQ0AAB50YN05FM1_SCFP00356
LQ0AAB52YH15FM1_SCFP00020
LQ0AAB60YK10FM1_SCFP00121
LQ0AAB74YJ06RM1_SCFP00503
LQ0AAB76YD16FM1_SCFP00224
LQ0AAB83YA02FM1_SCFP00077
LQ0AAB99YH15FM1_SCFP00074
LQ0AAB99YJ07RM1_SCFP00203
CL4439Contig1P00431
LQ0AAB26YE03FM1_SCFP00067
LQ0AAB2YD23FM1_SCFP00121
LQ0AAB61YD03FM1_SCFP00050
LQ0AAB72YD18FM1_SCFP00165
LQ0AAB73YA09FM1_SCFP00164
LQ0AAB75YE17FM1_SCFP00295
CL3109Contig1P00729
CL4851Contig1P00370
CL6864Contig1P00248
LQ0AAB13YK16FM1_SCFP00561
LQ0AAB41YE22FM1_SCFP00060
CL1614Contig1P00144
CL2004Contig1P00538
CL2154Contig1P01080
CL2991Contig1P00909
CL3525Contig1P00181
CL3681Contig1P00098
CL457Contig1P01265
CL4810Contig1P00129
CL7472Contig1P00237
CL7800Contig1P00518
ESV-1-67P00100
LQ0AAA11YB08FM1_SCFP00142
LQ0AAA8YI18FM1_SCFP00130
LQ0AAB1YM22RM1_SCFP00065
LQ0AAB35YD21FM1_SCFP00065
LQ0AAB49YA12FM1_SCFP00371
LQ0AAB52YI12FM1_SCFP00262
LQ0AAB54YB22RM1_SCFP00383
LQ0AAB67YB22FM1_SCFP00092
LQ0AAB88YE13FM1_SCFP00092
LQ0AAB89YE14FM1_SCFP00012
LQ0AAB8YA07FM1_SCFP00050
LQ0ABA1YO06FM1_SCFP00054
LQ0ACA12YE13RM1_SCFP00004
LQ0ADA22YM13RM1_SCFP00002
LQ0AAB66YJ23RM1_SCFP00057
CL4002Contig1P00362
CL7587Contig1P00565
LQ0AAB56YK06FM1_SCFP00061
CL129Contig1P00036
CL2180Contig1P00654
CL3884Contig1P00124
CL4401Contig1P01054
CL4505Contig1P00660
CL4913Contig1P00189
CL4988Contig1P00701
CL5316Contig1P00470
CL5412Contig1P00228
CL6080Contig1P00072
CL6498Contig1P00219
CL7062Contig1P00455
CL7505Contig1P00638
LQ0AAA11YF13FM1_SCFP00211
LQ0AAA22YI22FM1_SCFP00588
LQ0AAB12YJ05FM1_SCFP00348
LQ0AAB14YA23FM1_SCFP00070
LQ0AAB14YB01FM1_SCFP00566
LQ0AAB24YI05FM1_SCFP00001
LQ0AAB29YE19FM1_SCFP00261
LQ0AAB32YC24FM1_SCFP00335
LQ0AAB39YH18FM1_SCFP00072
LQ0AAB56YO24FM1_SCFP00254
LQ0AAB59YJ20RM1_SCFP00104
LQ0AAB61YF15FM1_SCFP00472
LQ0AAB63YA07FM1_SCFP00107
LQ0AAB68YH24FM1_SCFP00189
LQ0AAB76YA11FM1_SCFP00078
LQ0AAB83YP06FM1_SCFP00295
LQ0AAB25YP11FM1_SCFP00013
LQ0AAB27YK09FM1_SCFP00028
CL2429Contig1P00254
LQ0AAB45YN19FM1_SCFP00504
CL1237Contig1P00594
CL7735Contig1P00544
LQ0AAB68YN02RM1_SCFP00097
LQ0AAB74YP17FM1_SCFP00484
CL1975Contig1P00518
CL2431Contig1P00939
CL3577Contig1P00654
CL5106Contig1P00138
CL518Contig1P00014
CL6554Contig1P00159
CL6631Contig1P00486
CL7118Contig1P00158
CL7291Contig1P00662
CL7634Contig1P00223
LQ0AAA19YH22FM1_SCFP00280
LQ0AAB10YG21FM1_SCFP00336
LQ0AAB10YI09FM1_SCFP00206
LQ0AAB11YO21FM1_SCFP00179
LQ0AAB23YK22FM1_SCFP00530
LQ0AAB27YC22FM1_SCFP00193
LQ0AAB40YF15FM1_SCFP00042
LQ0AAB43YC03FM1_SCFP00340
LQ0AAB46YF10FM1_SCFP00054
LQ0AAB48YL14FM1_SCFP00001
LQ0AAB4YL19FM1_SCFP00138
LQ0AAB77YC24FM1_SCFP00302
LQ0AAB84YN16FM1_SCFP00001
LQ0AAB88YO15RM1_SCFP00205
LQ0AAB8YN21FM1_SCFP00198
CL5316Contig1P00941
CL945Contig1P00416
LQ0AAB36YE06FM1_SCFP00041
LQ0AAB38YN16FM1_SCFP00078
CL3559Contig1P00112
LQ0AAA17YI21FM1_SCFP00184
LQ0AAB10YH02FM1_SCFP00094
LQ0AAB4YP03FM1_SCFP00081
CL1065Contig1P02059
CL1300Contig1P01397
CL2980Contig1P00079
CL3047Contig1P00189
CL3673Contig1P00011
CL3730Contig1P00744
CL385Contig1P01197
CL6906Contig1P00261
LQ0AAA6YM05FM1_SCFP00386
LQ0AAB104YK14FM1_SCF_LQP00291
LQ0AAB16YP14FM3_SCFP00427
LQ0AAB40YP11FM1_SCFP00119
LQ0AAB42YA14FM1_SCFP00355
LQ0AAB42YC02FM1_SCFP00257
LQ0AAB56YF19FM1_SCF_LQP00241
LQ0AAB5YA17FM1_SCFP00246
LQ0AAB63YO18FM1_SCFP00183
LQ0AAB66YC07FM1_SCFP00103
LQ0AAB68YI01FM1_SCFP00059
LQ0AAB90YK15FM1_SCFP00141
CL4288Contig1P00243
CL4313Contig1P00204
CL4848Contig1P00672
LQ0AAB77YP13FM1_SCFP00053
LQ0AAB87YL20FM1_SCFP00363
LQ0AAB91YK13FM1_SCFP00467
LQ0AAB38YC20FM1_SCFP00055
CL4792Contig1P00545
LQ0AAB32YO15FM1_SCFP00504
LQ0AAB70YP15FM1_SCFP00258
CL2684Contig1P00550
CL3163Contig1P00429
CL337Contig1P01200
CL3684Contig1P00248
CL4009Contig1P00544
CL4204Contig1P00237
CL4516Contig1P00447
CL4840Contig1P00259
CL4979Contig1P00001
CL5449Contig1P00416
CL6401Contig1P00129
CL6535Contig1P00386
CL6950Contig1P00301
CL6985Contig1P00041
CL7027Contig1P00042
ESV-1-2P00294
LQ0AAA14YF09FM1_SCFP00397
LQ0AAB104YE24FM1_SCFP00126
LQ0AAB11YB16FM1_SCFP00293
LQ0AAB2YK16FM1_SCFP00039
LQ0AAB34YJ21FM1_SCFP00148
LQ0AAB38YC17FM1_SCFP00437
LQ0AAB47YB06FM1_SCFP00070
LQ0AAB52YH15FM1_SCFP00382
LQ0AAB93YF09FM1_SCFP00009
LQ0AAA22YL10FM1_SCFP00131
LQ0AAB46YF12FM1_SCFP00100
CL1398Contig1P00940
CL2329Contig1P00607
CL3855Contig1P00613
CL4637Contig1P00482
LQ0AAB3YP19FM1_SCFP00131
CL144Contig1P00689
CL7556Contig1P00099
CL1218Contig1P00330
CL3124Contig1P00585
CL3186Contig1P00466
CL3348Contig1P00078
CL3675Contig1P00107
CL4078Contig1P00256
CL4728Contig1P00063
CL5529Contig1P00003
CL6346Contig1P00549
CL6712Contig1P00288
CL6861Contig1P00291
CL8Contig4P01079
LQ0AAA14YN07FM1_SCFP00069
LQ0AAA4YP23FM1_SCFP00470
LQ0AAB14YL19FM1_SCFP00019
LQ0AAB29YD17FM1_SCFP00040
LQ0AAB32YO06FM1_SCFP00448
LQ0AAB41YM20FM1_SCFP00116
LQ0AAB46YC22FM1_SCFP00028
LQ0AAB58YG10FM1_SCFP00060
LQ0AAB71YA01FM1_SCFP00108
LQ0AAB71YL23FM1_SCFP00050
LQ0AAB82YE05FM1_SCFP00451
LQ0AAB8YL06FM1_SCFP00072
LQ0AAB92YH15FM1_SCFP00005
LQ0AAB95YD02FM1_SCFP00005
LQ0ACA25YN01RM1_SCFP00030
LQ0AFA4YB22RM1_SCFP00062
CL5830Contig1P00449
CL6163Contig1P00094
LQ0AAA12YC01FM1_SCFP00323
LQ0AAA2YG04FM1_SCFP00164
LQ0AAB80YH14FM1_SCFP00317
CL3483Contig1P00001
CL4415Contig1P00170
LQ0AAA7YM07FM1_SCFP00406
LQ0AAB2YI04FM1_SCFP00563
LQ0AAB48YP10FM1_SCFP00003
LQ0AAB40YB11FM1_SCFP00262
CL6686Contig1P00344
CL1017Contig1P00648
CL2873Contig1P00236
CL4102Contig1P00443
CL4228Contig1P00550
CL4676Contig1P00286
CL4727Contig1P00451
CL5036Contig1P00144
CL5807Contig1P00339
CL6510Contig1P00584
CL6676Contig1P00485
CL6847Contig1P00203
CL688Contig3P00589
CL7305Contig1P00302
CL7375Contig1P00065
CL7761Contig1P00371
LQ0AAA11YD15FM1_SCFP00198
LQ0AAA11YP08FM1_SCFP00286
LQ0AAA15YJ22FM1_SCFP00385
LQ0AAA9YI18FM1_SCFP00184
LQ0AAB26YP01FM1_SCFP00005
LQ0AAB2YP20FM1_SCFP00025
LQ0AAB38YN08FM1_SCFP00241
LQ0AAB41YA19FM1_SCFP00097
LQ0AAB42YK16FM1_SCFP00237
LQ0AAB64YP18FM1_SCFP00307
LQ0AAB90YE06FM1_SCFP00249
LQ0AAB91YI21FM1_SCFP00126
LQ0AAB98YB04FM1_SCFP00303
LQ0ADA7YA17RM1_SCFP00071
LQ0AAB56YE07FM1_SCFP00498
CL3647Contig1P00787
CL4264Contig1P00054
LQ0AAB53YP10FM1_SCFP00517
LQ0AAB78YM14FM1_SCFP00227
CL4099Contig1P00335
CL4389Contig1P01364
CL5895Contig1P00716
CL7472Contig1P00071
LQ0AAB104YK20FM1_SCFP00248
LQ0AAB10YM23FM1_SCFP00425
CL1215Contig1P00099
CL156Contig1P00369
CL1797Contig1P00265
CL233Contig1P00865
CL2380Contig1P00867
CL2435Contig1P00390
CL3491Contig1P00654
CL3870Contig1P00253
CL3948Contig1P00163
CL4259Contig1P00417
CL4376Contig1P00209
CL4799Contig1P00464
CL5390Contig1P00217
CL6132Contig1P00604
CL6739Contig1P00299
CL6966Contig1P00437
CL7196Contig1P00337
CL7558Contig1P00513
CL84Contig2P01295
LQ0AAA7YL18FM1_SCFP00513
LQ0AAB16YL04FM3_SCFP00102
LQ0AAB17YO20FM1_SCFP00323
LQ0AAB29YF12FM1_SCFP00417
LQ0AAB49YA23FM1_SCFP00232
LQ0AAB76YK02FM1_SCFP00370
LQ0AAB88YP10FM1_SCFP00169
LQ0AAB93YI23FM1_SCFP00395
LQ0AAB94YO03FM1_SCFP00447
LQ0AAB94YP21FM1_SCFP00279
LQ0AAB97YB18FM1_SCFP00002
LQ0AAB97YD07FM1_SCFP00440
LQ0ABA1YO06FM1_SCFP00046
CL1728Contig1P00274
CL2978Contig1P00651
LQ0AAB94YC22FM1_SCFP00216
LQ0AAB68YM24RM1_SCFP00010
CL2116Contig1P00640
CL3958Contig1P00625
CL6265Contig1P00288
LQ0AAB40YG23FM1_SCFP00231
LQ0AAB14YF16FM1_SCFP00046
LQ0AAB66YC07FM1_SCFP00057
CL199Contig1P00050
CL2052Contig1P00421
CL2175Contig1P00099
CL5543Contig1P00732
LQ0AAA6YO02FM1_SCFP00251
LQ0AAA8YO05FM1_SCFP00335
LQ0AAB103YM02FM1_SCFP00504
LQ0AAB103YO04FM1_SCFP00098
LQ0AAB12YK01FM1_SCFP00337
LQ0AAB16YG07FM3_SCFP00142
LQ0AAB22YH06FM1_SCFP00617
LQ0AAB24YL12FM1_SCFP00001
LQ0AAB30YD06FM1_SCFP00197
LQ0AAB43YM15FM1_SCFP00222
LQ0AAB50YN04FM1_SCFP00032
LQ0AAB58YF08RM1_SCFP00060
LQ0AAB9YF13FM1_SCFP00289
CL5830Contig1P00032
CL6368Contig1P00072
LQ0AAA21YG07FM1_SCFP00404
LQ0AAA2YM24FM1_SCFP00107
LQ0AAB12YI22FM1_SCFP00001
LQ0AAB28YG08FM1_SCFP00027
LQ0AAB49YK06FM1_SCFP00067
LQ0AAB85YH03FM1_SCFP00266
LQ0ADA9YI10RM1_SCFP00009
LQ0AEA8YE17RM1_SCFP00144
CL2066Contig2P00705
CL4342Contig1P00099
LQ0AAB35YN05FM1_SCFP00001
LQ0AAB87YK20RM1_SCFP00155
LQ0AFA4YB01RM1_SCFP00050
CL1592Contig1P00868
CL199Contig1P00750
CL2685Contig1P00483
CL2711Contig1P00202
CL28Contig3P02444
CL3524Contig1P00776
CL4398Contig1P00071
CL4719Contig1P00630
CL5306Contig1P00347
CL5362Contig1P00290
CL6746Contig1P00223
CL915Contig1P00246
LQ0AAA4YM02FM1_SCFP00628
LQ0AAB104YA06FM1_SCFP00083
LQ0AAB39YC23FM1_SCFP00320
LQ0AAB41YJ01FM1_SCFP00220
LQ0AAB53YK18FM1_SCFP00354
LQ0AAB66YE13FM1_SCFP00263
LQ0AAB69YI10FM1_SCFP00141
CL1463Contig1P00521
CL1460Contig1P01010
CL6605Contig1P00390
CL617Contig1P00601
CL622Contig1P01607
LQ0AAA1YO14FM1_SCFP00590
LQ0AAB13YL16FM1_SCFP00545
LQ0AAB66YP15FM1_SCFP00001
CL3919Contig1P00115
CL4609Contig1P00538
CL4654Contig1P00436
CL552Contig1P00769
CL5720Contig1P00018
CL6966Contig1P00728
CL7732Contig1P00656
LQ0AAA10YH24FM1_SCFP00065
LQ0AAB101YO13FM1_SCFP00005
LQ0AAB10YB17FM1_SCFP00012
LQ0AAB14YK17FM1_SCFP00592
LQ0AAB17YN02FM1_SCFP00415
LQ0AAB22YP01FM1_SCFP00640
LQ0AAB44YL19FM1_SCFP00512
LQ0AAB66YA23FM1_SCFP00092
LQ0AAB6YC23FM1_SCFP00286
LQ0ABA1YA15FM1_SCFP00104
LQ0ADA22YH06RM1_SCFP00571
CL6259Contig1P00528
CL71Contig1P00866
LQ0AAB38YG18FM1_SCFP00399
LQ0AAB3YG22FM1_SCFP00033
LQ0AAB44YD12FM1_SCFP00356
LQ0AAB65YF12RM1_SCFP00224
LQ0AAA11YL17FM1_SCFP00305
CL1691Contig1P00260
CL2251Contig1P00866
CL2330Contig2P00481
CL2581Contig1P00001
CL2658Contig1P00371
CL4432Contig1P00432
CL5282Contig1P00223
CL6314Contig1P00725
ESV-1-106P00099
LQ0AAA16YJ05FM1_SCFP00094
LQ0AAA5YI01FM1_SCFP00071
LQ0AAB101YA18FM1_SCFP00154
LQ0AAB13YB11FM1_SCFP00234
LQ0AAB22YJ05FM1_SCFP00071
LQ0AAB38YO11FM1_SCFP00168
LQ0AAB60YC07FM1_SCFP00014
LQ0AAB61YJ05FM1_SCFP00078
LQ0AAB97YI14FM1_SCFP00313
ESV-1-120P00178
LQ0AAB83YM20FM1_SCFP00399
CL3405Contig1P00423
LQ0AAB71YH15FM1_SCFP00176
CL1186Contig1P01017
CL1373Contig1P00634
CL1438Contig1P00572
CL2110Contig1P00369
CL2713Contig1P00891
CL2770Contig1P00506
CL3122Contig1P00063
CL3645Contig1P00668
CL4197Contig1P00392
CL5716Contig1P00305
CL6411Contig1P00070
CL6425Contig1P00119
CL7056Contig1P00307
CL7791Contig1P00610
ESV-1-94P00154
LQ0AAA18YG03FM1_SCFP00125
LQ0AAB102YE24FM1_SCFP00263
LQ0AAB12YH01FM1_SCFP00165
LQ0AAB22YH04FM1_SCFP00152
LQ0AAB24YD14FM1_SCFP00484
LQ0AAB31YP01FM1_SCFP00120
LQ0AAB38YG04FM1_SCFP00391
LQ0AAB40YM08FM1_SCFP00206
LQ0AAB5YM19FM1_SCFP00261
LQ0AAB64YN03FM1_SCFP00095
LQ0AAB68YO02FM1_SCFP00036
LQ0AAB75YN19FM1_SCFP00255
CL1621Contig1P00319
CL2066Contig2P00715
LQ0AAB99YF13RM1_SCFP00357
LQ0AAB99YG22FM1_SCFP00027
CL3222Contig1P00097
CL3184Contig1P00863
LQ0AAB27YH24FM1_SCFP00331
LQ0AAB41YN15FM1_SCFP00168
LQ0AAB92YO21FM1_SCFP00213
LQ0AGA1YJ06RM1_SCFP00032
CL2172Contig1P00804
CL1148Contig1P00380
CL2868Contig1P00556
CL2913Contig1P00005
CL3100Contig1P00217
CL3629Contig1P00406
CL3957Contig1P00116
CL4110Contig1P00100
CL5153Contig1P00532
CL6430Contig1P00653
CL7620Contig1P00278
CL843Contig1P00774
LQ0AAA18YO09FM1_SCFP00382
LQ0AAB14YE08FM1_SCFP00079
LQ0AAB17YI10FM1_SCFP00221
LQ0AAB18YG06FM1_SCFP00251
LQ0AAB28YH03FM1_SCFP00262
LQ0AAB38YC17FM1_SCFP00432
LQ0AAB61YI22FM1_SCFP00384
LQ0AAB6YM12FM1_SCFP00400
LQ0AAB71YD10FM1_SCFP00077
LQ0AAB94YN08FM1_SCFP00339
CL3081Contig1P00503
LQ0AAB64YJ02FM1_SCFP00006
LQ0AAB89YE12FM1_SCFP00100
CL2916Contig1P00647
LQ0AAB29YH01FM1_SCFP00001
LQ0AAB43YP02FM1_SCFP00048
LQ0AAB46YJ05FM1_SCFP00282
LQ0AAB85YL15FM1_SCFP00122
CL1615Contig1P00539
CL3880Contig1P01056
CL5731Contig1P00267
CL5844Contig1P00581
CL809Contig1P00393
LQ0AAB25YE05FM1_SCFP00413
LQ0AAB92YO22FM1_SCFP00055
LQ0AAB99YO21FM1_SCFP00104
CL1669Contig1P00170
CL2097Contig1P00373
CL2109Contig1P00338
CL2901Contig1P00780
CL5196Contig1P00519
CL5215Contig1P00444
CL5576Contig1P00381
CL5985Contig1P00604
CL599Contig1P01408
CL6009Contig1P00341
CL615Contig1P00157
LQ0AAB14YD05FM1_SCFP00071
LQ0AAB28YD10FM1_SCFP00321
LQ0AAB31YA03FM1_SCFP00522
LQ0AAB38YL02FM1_SCFP00403
LQ0AAB3YK13FM1_SCFP00144
LQ0AAB46YJ05FM1_SCFP00239
LQ0AAB47YA16FM1_SCFP00090
LQ0AAB52YD16FM1_SCFP00246
LQ0AAB57YD05FM1_SCFP00204
LQ0AAB5YA02FM1_SCFP00059
LQ0AAB5YL02FM1_SCFP00479
LQ0AAB64YJ02FM1_SCFP00572
LQ0AAB78YL09FM1_SCFP00107
LQ0AAB8YC01FM1_SCFP00081
LQ0AAB97YL16FM1_SCFP00231
CL5054Contig1P00174
CL2126Contig1P00093
CL5780Contig1P00157
CL5783Contig1P00134
CL6995Contig1P00504
LQ0AAA13YM09FM1_SCFP00241
LQ0AAB52YG12FM1_SCFP00001
LQ0AAB88YI15FM1_SCFP00349
LQ0AAB94YD09FM1_SCFP00197
CL1868Contig1P00145
CL6158Contig1P00507
CL6888Contig1P00633
LQ0AAA21YN23FM1_SCFP00023
LQ0AAB32YK15FM1_SCFP00065
CL158Contig2P00767
CL1764Contig1P00591
CL1882Contig1P00307
CL2975Contig1P00602
CL3184Contig1P00852
CL4006Contig1P00261
CL5329Contig1P00583
CL5643Contig1P00456
CL5911Contig1P00835
CL6114Contig1P00280
LQ0AAB102YK04FM1_SCFP00350
LQ0AAB103YM04RM1_SCFP00019
LQ0AAB12YO03FM1_SCFP00015
LQ0AAB15YE16FM1_SCFP00528
LQ0AAB16YN14FM3_SCFP00258
LQ0AAB23YN06FM1_SCFP00456
LQ0AAB29YF20FM1_SCFP00184
LQ0AAB2YD23FM1_SCFP00367
LQ0AAB30YA10FM1_SCFP00269
LQ0AAB32YC02FM1_SCFP00097
LQ0AAB34YH22FM1_SCFP00147
LQ0AAB38YM05FM1_SCFP00223
LQ0AAB45YH12FM1_SCFP00200
LQ0AAB49YN20FM1_SCFP00358
LQ0AAB75YK19FM1_SCFP00066
LQ0AAB81YJ23FM1_SCFP00103
LQ0AAB85YL17FM1_SCFP00542
LQ0AAB96YM18RM1_SCFP00098
LQ0AAB97YJ15FM1_SCFP00144
LQ0AAB97YJ23FM1_SCF_LQP00451
LQ0ACA26YJ11RM1_SCFP00026
CL6236Contig1P00217
CL6649Contig1P00360
LQ0AAB4YH04FM1_SCFP00527
LQ0AAB54YC04FM1_SCFP00179
LQ0AAB84YF11FM1_SCFP00367
LQ0AAB17YN02FM1_SCFP00092
LQ0AAB41YL23FM1_SCFP00001
CL1579Contig1P00879
CL2631Contig1P00402
CL2944Contig1P00543
CL3017Contig1P00038
CL336Contig1P00631
CL3469Contig1P00218
CL3848Contig1P00086
CL4527Contig1P00254
CL5713Contig1P00218
CL5942Contig1P00805
CL6518Contig1P00029
CL6814Contig1P00240
CL7297Contig1P00660
LQ0AAA14YK20FM1_SCFP00176
LQ0AAA20YD20FM1_SCFP00218
LQ0AAA7YB22FM1_SCFP00394
LQ0AAB12YF24FM1_SCFP00479
LQ0AAB14YF10FM1_SCFP00550
LQ0AAB22YB01FM1_SCFP00236
LQ0AAB32YD03FM1_SCFP00576
LQ0AAB34YD10FM1_SCFP00313
LQ0AAB34YJ01FM1_SCFP00041
LQ0AAB48YC11FM1_SCFP00507
LQ0AAB65YO12FM1_SCFP00143
LQ0AAB68YP21FM1_SCFP00233
LQ0AAB74YD15FM1_SCFP00177
LQ0AAB76YB21FM1_SCFP00560
LQ0AAB88YH12FM1_SCFP00065
LQ0AAB92YP22RM1_SCFP00155
LQ0AAB98YI09RM1_SCFP00175
LQ0AAB99YB16FM1_SCFP00086
LQ0AAB99YF13RM1_SCFP00365
LQ0ACA1YP15RM1_SCFP00004
LQ0AEA4YK09RM1_SCFP00001
LQ0AAB75YB18FM1_SCFP00306
LQ0AAB77YM23FM1_SCFP00027
LQ0AAB78YM14FM1_SCFP00064
CL2195Contig1P00465
CL6150Contig1P00202
CL2004Contig1P01048
CL2568Contig1P00083
CL2592Contig1P00431
CL4592Contig1P00242
CL4688Contig1P00586
CL5074Contig1P00570
CL7765Contig1P00045
CL944Contig1P00057
LQ0AAA19YG15FM1_SCFP00152
LQ0AAA20YG09FM1_SCFP00098
LQ0AAA21YN23FM1_SCFP00186
LQ0AAA7YB21FM1_SCFP00628
LQ0AAB15YA14FM1_SCFP00115
LQ0AAB2YE10FM1_SCFP00093
LQ0AAB44YG16FM1_SCFP00003
LQ0AAB50YM16FM1_SCFP00034
LQ0AAB74YA24FM1_SCFP00297
LQ0AAB10YP03FM1_SCFP00345
CL1036Contig1P00763
CL1881Contig1P00289
CL6475Contig1P00047
LQ0AAB37YJ03FM1_SCFP00506
LQ0AAB39YF03FM1_SCFP00347
CL4566Contig1P00627
LQ0AAB37YH16FM1_SCFP00119
CL2204Contig2P00353
CL2931Contig1P00660
CL3319Contig1P00287
CL3668Contig1P00557
CL4437Contig1P00849
CL4614Contig1P00350
CL6244Contig1P00423
CL772Contig1P00906
CL854Contig1P00054
LQ0AAA7YK08FM1_SCFP00109
LQ0AAB101YJ03FM1_SCFP00377
LQ0AAB14YH18FM1_SCFP00238
LQ0AAB16YO17FM3_SCFP00013
LQ0AAB24YL01FM1_SCFP00221
LQ0AAB25YN12FM1_SCFP00475
LQ0AAB30YJ12FM1_SCFP00541
LQ0AAB42YA14FM1_SCFP00259
LQ0AAB48YA01FM1_SCFP00183
LQ0AAB60YE16FM1_SCFP00252
LQ0AAB66YG13FM1_SCFP00051
LQ0AAB72YN22FM1_SCFP00068
LQ0AAB82YJ11FM1_SCFP00351
LQ0AAB82YP22FM1_SCFP00257
LQ0AAB89YG06FM1_SCFP00116
CL2227Contig1P00445
CL5322Contig1P00180
CL1647Contig1P00177
CL2544Contig1P00461
CL4544Contig1P00058
LQ0AAB61YK10FM1_SCFP00332
LQ0AAB99YK15FM1_SCFP00001
LQ0AAB54YA21FM1_SCFP00166
CL1114Contig1P01696
CL3838Contig1P00305
CL6327Contig1P00128
CL5120Contig1P00160
CL5896Contig1P00057
LQ0AAB31YM19FM1_SCFP00267
CL5310Contig1P00669
CL1721Contig1P00176
CL1819Contig1P00615
CL1973Contig1P01404
CL248Contig1P00113
CL3128Contig1P00001
CL3756Contig1P00554
CL3975Contig1P00755
CL4112Contig1P00375
CL627Contig1P00690
CL6547Contig1P00486
CL6760Contig1P00250
CL7417Contig1P00550
CL7667Contig1P00171
LQ0AAA5YM17FM1_SCFP00101
LQ0AAB22YI22FM1_SCFP00248
LQ0AAB22YP17FM1_SCFP00425
LQ0AAB26YH02FM1_SCFP00366
LQ0AAB27YK07FM1_SCFP00064
LQ0AAB2YH11FM1_SCFP00188
LQ0AAB32YG07FM1_SCFP00192
LQ0AAB37YE24FM1_SCFP00050
LQ0AAB46YH11FM1_SCFP00301
LQ0AAB49YI12FM1_SCFP00237
LQ0AAB50YD06FM1_SCFP00188
LQ0AAB50YO16FM1_SCFP00239
LQ0AAB63YC20FM1_SCFP00291
LQ0AAB71YI03FM1_SCFP00001
LQ0AAB72YB22FM1_SCFP00001
LQ0AAB74YG07RM1_SCFP00118
LQ0AAB7YG04FM1_SCFP00046
LQ0ADA19YF23RM1_SCFP00193
LQ0AFA7YE08RM1_SCFP00046
CL337Contig1P01600
CL4951Contig1P00001
LQ0AAA4YI17FM1_SCFP00021
LQ0AAB33YF12FM1_SCFP00147
CL3921Contig1P00283
LQ0AAA21YM24FM1_SCFP00093
LQ0AAB32YB12FM1_SCFP00390
CL5367Contig1P00497
LQ0AAB101YA18FM1_SCFP00002
CL1207Contig1P00016
CL1495Contig1P01765
CL1845Contig1P00320
CL3389Contig1P00073
CL357Contig1P00008
CL522Contig1P01524
CL5540Contig1P00637
CL6222Contig1P00707
CL7056Contig1P00293
CL7247Contig1P00110
CL7813Contig1P00570
CL80Contig7P00096
LQ0AAA15YH23FM1_SCFP00203
LQ0AAA5YG01FM1_SCFP00029
LQ0AAA9YB18FM1_SCFP00550
LQ0AAB17YJ14FM1_SCFP00146
LQ0AAB1YH20FM1_SCFP00416
LQ0AAB38YI04FM1_SCFP00105
LQ0AAB63YF05FM1_SCFP00293
LQ0AAB64YD15FM1_SCFP00002
LQ0AAB70YM18FM1_SCFP00144
LQ0AAB78YP06RM1_SCFP00082
LQ0AAB88YC10FM1_SCFP00099
LQ0AAB93YJ14FM1_SCFP00319
LQ0ADA8YJ11RM1_SCFP00081
LQ0AAB36YC10FM1_SCFP00153
LQ0AAB18YO09FM1_SCFP00315
LQ0AAB57YH03FM1_SCFP00413
LQ0AAB78YI15FM1_SCFP00209
LQ0AAB31YM10FM1_SCFP00225
LQ0AAB32YL23FM1_SCFP00003
CL5124Contig1P00249
CL1272Contig1P00614
CL2343Contig1P00026
CL3188Contig1P00085
CL3338Contig1P00922
CL4066Contig1P00883
CL4797Contig1P00258
CL498Contig2P00806
CL5960Contig1P00017
CL6063Contig1P00315
CL6796Contig1P00321
CL7518Contig1P00136
CL758Contig1P00638
LQ0AAB13YL10FM1_SCFP00273
LQ0AAB38YN08FM1_SCFP00257
LQ0AAB60YD15RM1_SCFP00017
LQ0AAB63YP02RM1_SCFP00149
LQ0AAB6YD20FM1_SCF_LQP00097
LQ0AAB70YM18FM1_SCFP00141
LQ0AAB74YJ23FM1_SCFP00479
LQ0AAB89YE14FM1_SCFP00004
LQ0AAB93YI04FM1_SCFP00076
LQ0AAB94YG24FM1_SCFP00045
LQ0AAB97YD15FM1_SCFP00050
CL1262Contig1P01426
CL7311Contig1P00059
CL4605Contig1P00647
CL7630Contig1P00001
LQ0AAB67YE04FM1_SCFP00124
LQ0AAB6YK23FM1_SCFP00570
CL126Contig2P00675
CL1901Contig1P00062
CL2191Contig1P00750
CL3402Contig1P00043
CL3448Contig1P00524
CL3477Contig1P00033
CL3602Contig1P00214
CL3796Contig1P00517
CL3877Contig1P00259
CL4025Contig1P00997
CL4612Contig1P00322
CL541Contig1P01608
CL5903Contig1P00361
CL6120Contig1P00001
CL6402Contig1P00296
CL7312Contig1P00224
CL7437Contig1P00232
ESV-1-142P00945
LQ0AAA11YG18FM1_SCFP00019
LQ0AAB12YD14FM1_SCFP00235
LQ0AAB14YL01FM1_SCFP00266
LQ0AAB33YD07FM1_SCFP00142
LQ0AAB33YP23FM1_SCFP00039
LQ0AAB34YC03FM1_SCFP00333
LQ0AAB35YG15FM1_SCFP00098
LQ0AAB65YD19FM1_SCFP00015
LQ0AAB68YK09FM1_SCFP00015
LQ0AAB95YN03FM1_SCFP00351
LQ0ADA10YJ24RM1_SCFP00428
LQ0ADA13YF18RM1_SCFP00009
LQ0AEA6YP19RM1_SCFP00074
CL1773Contig1P00621
CL5475Contig1P00658
CL5960Contig1P00041
CL368Contig1P01309
CL6866Contig1P00041
LQ0AAB34YA24FM1_SCF_LQP00144
LQ0AAB3YC11FM1_SCFP00009
CL3394Contig1P00487
CL6006Contig1P00466
LQ0AAA14YF14FM1_SCFP00101
LQ0AAA19YD09FM1_SCF_LQP00289
LQ0AAA7YN09FM1_SCFP00014
LQ0AAB23YH18FM1_SCFP00015
LQ0AAB55YK13FM1_SCF_LQP00125
LQ0AAB72YP22FM1_SCFP00159
LQ0ABA1YO18FM1_SCFP00330
LQ0AAB28YI02FM1_SCFP00250
CL1294Contig1P00426
CL3384Contig1P00762
CL3867Contig1P01093
CL5306Contig1P00500
CL6140Contig1P00368
CL7294Contig1P00463
CL853Contig1P00623
LQ0AAA5YB24FM1_SCFP00030
LQ0AAB104YB24FM1_SCFP00356
LQ0AAB12YP24FM1_SCFP00555
LQ0AAB1YG17RM1_SCFP00070
LQ0AAB30YD19FM1_SCFP00029
LQ0AAB33YB05FM1_SCFP00155
LQ0AAB37YB16FM1_SCFP00163
LQ0AAB41YG14FM1_SCFP00192
LQ0AAB45YK16FM1_SCFP00100
LQ0AAB54YN17FM1_SCFP00408
LQ0AAB75YH07FM1_SCFP00419
LQ0AAB77YC02FM1_SCFP00497
LQ0AAB80YC13RM1_SCFP00026
LQ0AAB95YN21RM1_SCFP00104
LQ0ADA3YB15RM1_SCFP00077
LQ0AAB80YN05FM1_SCFP00456
CL1252Contig1P00323
LQ0AAA11YL15FM1_SCFP00121
CL4255Contig1P00839
CL5141Contig1P00159
LQ0AAB96YI05FM1_SCFP00248
LQ0AAB98YD15FM1_SCFP00518
CL1924Contig1P00556
CL226Contig2P00427
CL2411Contig1P00307
CL2688Contig1P00461
CL3172Contig1P00075
CL3654Contig1P00990
CL3763Contig1P00090
CL3896Contig1P01152
CL5122Contig1P00189
CL5453Contig1P00702
CL5581Contig1P01100
CL5752Contig1P00418
CL6444Contig1P00004
CL660Contig1P00258
CL6694Contig1P00483
LQ0AAA13YP19FM1_SCFP00056
LQ0AAA22YP24FM1_SCFP00022
LQ0AAA23YH15FM1_SCFP00084
LQ0AAA23YK16FM1_SCFP00269
LQ0AAA5YM21FM1_SCFP00093
LQ0AAB103YH05FM1_SCFP00263
LQ0AAB31YI12FM1_SCFP00293
LQ0AAB36YA12FM1_SCFP00125
LQ0AAB47YF08FM1_SCFP00279
LQ0AAB5YL14FM1_SCFP00250
LQ0AAB6YB22FM1_SCFP00005
LQ0AAB73YP18FM1_SCFP00444
LQ0AAB76YG17FM1_SCFP00323
LQ0AAB82YH03FM1_SCFP00056
LQ0AAB92YA13FM1_SCFP00203
LQ0AAB99YG02RM1_SCFP00179
CL1835Contig1P01011
ESV-1-34P01938
LQ0AAB45YB23FM1_SCFP00001
CL1309Contig1P00172
CL5284Contig1P00668
CL6556Contig1P00311
CL3642Contig1P00637
CL1549Contig1P00832
CL2251Contig1P00787
CL2547Contig1P00510
CL3480Contig1P00526
CL4759Contig1P00607
CL4851Contig1P00154
CL5176Contig1P00099
CL6325Contig1P00390
CL7549Contig1P00009
LQ0AAB22YA23FM1_SCFP00237
LQ0AAB33YK19FM1_SCFP00183
LQ0AAB3YK13FM1_SCFP00090
LQ0AAB5YO21FM1_SCFP00154
LQ0AAB70YL19FM1_SCFP00018
LQ0AAB70YN15FM1_SCFP00088
LQ0AAB94YD09FM1_SCFP00177
LQ0AAB95YK18RM1_SCFP00140
LQ0AAB97YA13FM1_SCFP00163
CL6964Contig1P00220
LQ0AAB2YD15FM1_SCFP00421
CL2589Contig1P00070
CL4663Contig1P00007
CL6778Contig1P00351
LQ0AAB46YL16FM1_SCFP00398
CL107Contig1P02098
CL2228Contig1P00613
CL2460Contig1P00703
CL2966Contig1P00013
CL4119Contig1P00248
CL4990Contig1P00208
CL5547Contig1P00052
CL5723Contig1P00406
LQ0AAB31YB12FM1_SCFP00147
LQ0AAB36YH12FM1_SCFP00073
LQ0AAB43YO04FM1_SCFP00092
LQ0AAB45YI05FM1_SCFP00362
LQ0AAB48YC18FM1_SCFP00270
LQ0AAB4YH04FM1_SCFP00288
LQ0AAB52YD16FM1_SCFP00427
LQ0AAB58YJ09FM1_SCFP00351
LQ0AAB67YG04FM1_SCFP00169
LQ0AAB77YO07FM1_SCFP00425
LQ0AAB84YF05RM1_SCFP00187
LQ0AAB99YN03FM1_SCFP00090
CL7043Contig1P00505
LQ0AAA22YP02FM1_SCFP00006
LQ0AAB43YN14FM1_SCFP00232
LQ0AAB81YB05FM1_SCFP00341
LQ0AAB83YN15FM1_SCFP00021
LQ0AAB7YB12FM1_SCFP00118
LQ0AAB91YB16RM1_SCFP00060
CL2870Contig1P00154
CL1784Contig1P00328
CL2257Contig1P00124
CL2654Contig1P00689
CL2800Contig1P00202
CL3474Contig1P00439
CL4134Contig1P00748
CL4376Contig1P00901
CL5226Contig1P00442
CL5823Contig1P00108
CL6197Contig1P00558
CL830Contig1P01668
LQ0AAA22YL06FM1_SCFP00488
LQ0AAB104YG08FM1_SCFP00032
LQ0AAB12YH09FM1_SCFP00183
LQ0AAB14YE07FM1_SCFP00513
LQ0AAB23YL11FM1_SCFP00182
LQ0AAB36YH16FM1_SCFP00139
LQ0AAB39YC07FM1_SCFP00566
LQ0AAB39YO15FM1_SCFP00183
LQ0AAB56YM15FM1_SCFP00406
LQ0AAB64YN20FM1_SCFP00242
LQ0AAB73YD03FM1_SCFP00194
LQ0AAB74YP17FM1_SCFP00216
LQ0AAB94YD24FM1_SCFP00103
LQ0AAB96YF22FM1_SCFP00285
LQ0AAB9YG07FM1_SCFP00109
LQ0AAB43YP02FM1_SCFP00106
LQ0AAB7YJ24FM1_SCFP00394
CL3932Contig1P00339
CL582Contig1P00508
CL7032Contig1P00433
LQ0AAB2YE13FM1_SCFP00524
LQ0AAB32YM10FM1_SCFP00411
LQ0AAB33YA20FM1_SCFP00111
LQ0AAB45YI16FM1_SCFP00165
LQ0AAB68YD03FM1_SCFP00062
CL193Contig1P00487
CL2619Contig1P00349
CL2655Contig1P00710
CL2659Contig1P00220
CL2681Contig1P00811
CL2831Contig1P01003
CL2944Contig1P00700
CL3356Contig1P01125
CL3379Contig1P00074
CL348Contig1P00038
CL4049Contig1P00033
CL4216Contig1P00679
CL5629Contig1P00105
CL5746Contig1P00235
CL6603Contig1P00470
CL6757Contig1P00055
CL7053Contig1P00170
CL7813Contig1P01256
LQ0AAA6YN19FM1_SCFP00306
LQ0AAB17YF19FM1_SCFP00521
LQ0AAB18YJ14FM1_SCFP00357
LQ0AAB44YC23FM1_SCFP00002
LQ0AAB53YI08FM1_SCFP00383
LQ0AAB66YG05FM1_SCFP00085
LQ0AAB67YA16FM1_SCFP00001
LQ0AAB71YL23FM1_SCFP00001
LQ0AAB97YN16FM1_SCFP00312
CL2455Contig1P00828
CL6719Contig1P00212
LQ0AAB1YG10RM1_SCFP00279
CL1483Contig1P01202
CL4506Contig1P00492
CL4522Contig1P00652
CL2430Contig2P00002
CL2507Contig1P00820
CL3045Contig1P00106
CL3521Contig1P00047
CL4154Contig1P00916
CL4962Contig1P00162
CL5489Contig1P00469
CL5490Contig1P00218
CL5982Contig1P00193
CL977Contig1P00125
LQ0AAA10YK10FM1_SCFP00061
LQ0AAA23YN21FM1_SCFP00390
LQ0AAB24YB14FM1_SCFP00511
LQ0AAB2YF23FM1_SCFP00129
LQ0AAB37YO14FM1_SCFP00051
LQ0AAB38YK13FM1_SCFP00183
LQ0AAB50YD20FM1_SCFP00079
LQ0AAB60YI01FM1_SCFP00184
LQ0AAB63YJ02RM1_SCFP00126
LQ0AAB66YO12FM1_SCFP00054
LQ0AAB85YG21FM1_SCFP00001
LQ0AAB91YK04FM1_SCFP00112
LQ0ADA13YE12RM1_SCFP00018
sctg1_155-348500-349100-WP00012
CL6797Contig1P00397
LQ0AAB42YN04FM1_SCFP00165
LQ0AAB65YL19FM1_SCFP00069
LQ0AAB89YP08FM1_SCFP00065
CL5057Contig1P00568
LQ0AAB28YC15FM1_SCFP00075
LQ0AAB41YA04FM1_SCFP00072
LQ0AAB63YF18FM1_SCFP00135
LQ0AAB65YG24FM1_SCFP00170
CL2120Contig1P00686
CL2361Contig1P00548
CL2525Contig1P00112
CL4067Contig1P00153
CL4386Contig1P00443
CL6178Contig1P00170
CL6379Contig1P00889
CL6927Contig1P00081
CL6954Contig1P00126
CL6997Contig1P00375
CL7652Contig1P00604
ESV-1-196P00107
LQ0AAB101YI01FM1_SCFP00083
LQ0AAB15YC04FM1_SCFP00361
LQ0AAB28YL08FM1_SCFP00100
LQ0AAB2YO07FM1_SCFP00545
LQ0AAB37YE17FM1_SCFP00107
LQ0AAB39YE08FM1_SCFP00050
LQ0AAB47YJ23FM1_SCFP00036
LQ0AAB56YF06FM1_SCFP00263
LQ0AAB56YG22FM1_SCFP00417
LQ0AAB63YB24FM1_SCFP00256
LQ0AAB71YC11FM1_SCFP00242
LQ0AAB72YE14FM1_SCFP00110
LQ0AAB75YB08FM1_SCFP00509
LQ0AAB77YD23FM1_SCFP00129
sctg1_155-382000-382500-WP00423
CL4514Contig1P00509
CL7137Contig1P00023
LQ0AAB42YF09FM1_SCFP00053
LQ0AAB21YO12FM1_SCFP00165
LQ0AAB35YJ21FM1_SCFP00380
LQ0AAB65YF20FM1_SCFP00107
LQ0AAB7YL14FM1_SCFP00099
CL1120Contig1P00096
CL1483Contig1P00967
CL1691Contig1P01097
CL4434Contig1P00384
CL4552Contig1P00892
CL6459Contig1P00336
CL6926Contig1P00191
LQ0AAA12YH22FM1_SCFP00271
LQ0AAA23YC01FM1_SCFP00120
LQ0AAA4YM11FM1_SCFP00364
LQ0AAB102YL15FM1_SCFP00283
LQ0AAB11YK20FM1_SCFP00535
LQ0AAB24YN12FM1_SCFP00502
LQ0AAB38YL24FM1_SCFP00049
LQ0AAB47YB06FM1_SCFP00062
LQ0AAB60YJ10FM1_SCFP00179
LQ0AAB73YN22FM1_SCFP00304
LQ0AAB78YN03FM1_SCFP00054
LQ0AAB9YM05FM1_SCFP00026
CL3163Contig1P00515
LQ0AAB97YN15FM1_SCFP00105
CL28Contig1P00283
CL1306Contig1P01658
LQ0AAB102YA02FM1_SCFP00173
CL2409Contig1P01138
CL3543Contig1P00479
CL3763Contig1P00307
CL4614Contig1P00501
CL4895Contig1P00684
CL4997Contig1P00643
CL637Contig1P00616
CL6758Contig1P00109
CL788Contig1P00582
ESV-1-138P00927
LQ0AAA20YI12FM1_SCFP00507
LQ0AAA9YM23FM1_SCFP00429
LQ0AAB18YE14FM1_SCFP00419
LQ0AAB28YN11FM1_SCFP00130
LQ0AAB30YB20FM1_SCFP00324
LQ0AAB37YD24FM1_SCFP00052
LQ0AAB70YL19FM1_SCFP00221
LQ0AAB74YA04FM1_SCFP00072
LQ0ADA16YG18RM1_SCFP00129
CL6395Contig1P00217
CL6630Contig1P00179
LQ0AAB11YI08FM1_SCFP00004
LQ0AAB29YM19FM1_SCFP00091
LQ0AAB40YK13FM1_SCFP00501
CL15Contig3P01845
CL3438Contig1P00274
CL5167Contig1P00605
CL5185Contig1P00057
CL5734Contig1P00361
CL6832Contig1P00439
CL7109Contig1P00001
CL864Contig1P00145
LQ0AAA17YJ10FM1_SCFP00027
LQ0AAA1YN24FM1_SCFP00466
LQ0AAA21YA03FM1_SCFP00281
LQ0AAA3YF24FM1_SCFP00256
LQ0AAA4YO23FM1_SCFP00053
LQ0AAB12YJ05FM1_SCFP00148
LQ0AAB35YD04FM1_SCFP00060
LQ0AAB42YL12FM1_SCFP00453
LQ0AAB43YA22FM1_SCFP00069
LQ0AAB59YE22FM1_SCFP00294
LQ0AAB76YD16FM1_SCFP00513
LQ0ADA7YL02RM1_SCFP00038
CL3681Contig1P00425
CL3327Contig1P00628
CL5247Contig1P00062
CL5953Contig1P00183
LQ0AAA15YF07FM1_SCFP00110
LQ0AAB101YH14RM1_SCFP00370
LQ0AAB4YO12FM1_SCFP00465
CL4173Contig1P00504
LQ0AAB36YC18FM1_SCFP00154
LQ0AAB50YP02FM1_SCFP00213
LQ0AAB66YJ10FM1_SCFP00242
LQ0AAB76YI13FM1_SCFP00053
LQ0AAB8YM02FM1_SCFP00387
LQ0AAB95YD02FM1_SCFP00002
LQ0AAB25YE05FM1_SCFP00013
CL1947Contig1P00616
CL327Contig2P01165
CL4432Contig1P00002
CL4661Contig1P00398
CL5052Contig1P00768
CL8Contig6P01887
LQ0AAA19YP15FM1_SCFP00496
LQ0AAA21YJ04FM1_SCFP00065
LQ0AAA2YP18FM1_SCFP00030
LQ0AAB26YP18FM1_SCFP00058
LQ0AAB28YH16FM1_SCFP00146
LQ0AAB34YJ16FM1_SCFP00542
LQ0AAB36YF10FM1_SCFP00133
LQ0AAB41YC07FM1_SCFP00464
LQ0AAB44YL19FM1_SCFP00134
LQ0AAB45YD15FM1_SCFP00024
LQ0AAB48YK08FM1_SCFP00328
LQ0AAB49YK11FM1_SCFP00067
LQ0AAB56YI22FM1_SCFP00185
LQ0AAB5YK05FM1_SCFP00245
LQ0AAB80YN05FM1_SCFP00255
LQ0AAB81YJ23FM1_SCFP00296
LQ0AAB88YA05FM1_SCFP00426
CL1776Contig1P00152
CL3132Contig1P00260
LQ0AAB10YL12FM1_SCFP00232
CL3611Contig1P00217
CL4211Contig1P00428
CL6753Contig1P00306
LQ0AAB100YO24FM1_SCFP00210
CL5701Contig1P00432
CL752Contig1P00027
LQ0AAB2YH22FM1_SCFP00202
LQ0AAB65YP19FM1_SCFP00042
LQ0ADA22YH06RM1_SCFP00426
CL4490Contig1P01032
CL1258Contig1P00589
CL1278Contig1P01205
CL1686Contig1P00863
CL2589Contig1P00727
CL2979Contig1P00300
CL4061Contig1P00306
CL425Contig1P00002
CL5658Contig1P00075
CL6954Contig1P00248
CL868Contig1P00960
LQ0AAA20YI13FM1_SCFP00178
LQ0AAB100YC09RM1_SCFP00026
LQ0AAB23YJ05FM1_SCFP00064
LQ0AAB48YP19FM1_SCFP00107
LQ0AAB52YP06RM1_SCFP00027
LQ0AAB56YP07FM1_SCFP00120
LQ0AAB5YJ23FM1_SCFP00477
LQ0AAB63YA08FM1_SCFP00001
LQ0AAB6YI24FM1_SCFP00084
LQ0AAB72YB17FM1_SCFP00072
CL6894Contig1P00144
LQ0AAB47YJ05FM1_SCFP00023
LQ0AAB7YL11FM1_SCFP00469
LQ0AAB82YC21RM1_SCFP00134
CL6857Contig1P00055
CL6864Contig1P00090
CL7300Contig1P00192
ESV-1-167P00282
LQ0AAA19YG15FM1_SCFP00408
LQ0AAA1YG04RM1_SCFP00346
LQ0AAB39YK13FM1_SCFP00366
LQ0AAB96YN02FM1_SCFP00158
CL1844Contig1P00464
CL2544Contig1P00468
CL2826Contig1P01445
CL2855Contig1P00009
CL4399Contig1P00723
CL4718Contig1P00416
CL6299Contig1P00042
CL6396Contig1P00084
CL7186Contig1P00009
CL810Contig1P01298
ESV-1-119P00184
LQ0AAA14YP03FM1_SCFP00386
LQ0AAA22YP10FM1_SCFP00332
LQ0AAB12YM14FM1_SCFP00097
LQ0AAB27YA21FM1_SCFP00059
LQ0AAB28YF12FM1_SCFP00334
LQ0AAB29YF05FM1_SCFP00365
LQ0AAB38YA10FM1_SCFP00031
LQ0AAB73YC19FM1_SCFP00179
LQ0AAB89YH10FM1_SCFP00075
LQ0AAB90YE06FM1_SCFP00116
LQ0ACA21YI22RM1_SCFP00118
CL2474Contig1P00595
LQ0AAB26YE19FM1_SCFP00161
CL3848Contig1P00451
CL7181Contig1P00506
LQ0AAB67YK10FM1_SCFP00016
CL2920Contig1P00094
CL4081Contig1P00196
CL547Contig1P01028
CL6498Contig1P00074
CL688Contig1P00321
LQ0AAB43YH13FM1_SCFP00196
LQ0ADA13YN19RM1_SCFP00227
CL1201Contig1P01491
CL1287Contig1P00909
CL2276Contig1P00768
CL252Contig1P00017
CL279Contig1P01040
CL3581Contig1P00259
CL364Contig1P01853
CL3736Contig1P00613
CL3796Contig1P00117
CL4557Contig1P00502
CL6380Contig1P00744
CL6867Contig1P00288
CL7034Contig1P00061
CL7309Contig1P00394
CL7726Contig1P00075
CL990Contig1P00390
LQ0AAB15YG03FM1_SCFP00558
LQ0AAB17YH12FM1_SCFP00005
LQ0AAB40YI18FM1_SCFP00046
LQ0AAB56YG24FM1_SCFP00220
LQ0AAB65YI04FM1_SCFP00008
LQ0AAB72YD18FM1_SCFP00001
LQ0AAB88YK18FM1_SCFP00546
LQ0AAB94YD24FM1_SCFP00196
LQ0ACA6YM18RM1_SCFP00060
CL2019Contig1P00702
CL2033Contig1P00751
CL2620Contig1P00569
CL4512Contig1P00924
CL6117Contig1P00337
CL7406Contig1P00082
LQ0AAB4YN18FM1_SCFP00315
LQ0AAB77YG02FM1_SCFP00514
LQ0AAB80YL15FM1_SCFP00085
CL106Contig1P00280
LQ0AAB1YD20FM1_SCFP00542
LQ0AAB21YO08FM1_SCFP00420
CL1155Contig1P00752
CL115Contig1P01571
CL127Contig1P00980
CL1282Contig1P00672
CL1350Contig1P01613
CL2375Contig1P00472
CL2635Contig1P00522
CL2916Contig1P01102
CL3830Contig1P00216
CL4384Contig1P00850
CL4537Contig1P00051
CL4673Contig1P00338
CL5815Contig1P00254
CL7652Contig1P00009
LQ0AAA22YD19FM1_SCFP00345
LQ0AAB101YL23FM1_SCFP00126
LQ0AAB103YP06FM1_SCFP00156
LQ0AAB22YD24FM1_SCFP00140
LQ0AAB28YH20FM1_SCFP00417
LQ0AAB43YM06FM1_SCFP00418
LQ0AAB44YL19FM1_SCFP00417
LQ0AAB44YO10FM1_SCFP00306
LQ0AAB47YE10FM1_SCFP00079
LQ0AAB4YC07FM1_SCFP00399
LQ0AAB56YG08FM1_SCFP00146
LQ0AAB58YH09RM1_SCFP00302
LQ0AAB63YM02FM1_SCFP00001
LQ0AAB84YE05RM1_SCFP00002
LQ0AAB86YO08RM1_SCFP00010
LQ0AAB88YI14FM1_SCFP00225
LQ0AAB99YK08FM1_SCFP00503
LQ0AAB36YE21FM1_SCFP00261
LQ0AAB58YO12FM1_SCFP00262
LQ0AAB78YA22FM1_SCFP00509
LQ0AAB85YO21RM1_SCFP00105
CL1533Contig1P00206
CL5149Contig1P00020
LQ0AAB102YB14FM1_SCFP00509
LQ0AAB98YI05FM1_SCFP00068
CL4230Contig1P00238
CL3010Contig1P00601
CL3610Contig1P00224
CL5577Contig1P00390
CL6614Contig1P00075
CL6622Contig1P00816
CL6842Contig1P00272
LQ0AAB24YL08FM1_SCFP00407
LQ0AAB29YB17FM1_SCFP00230
LQ0AAB31YG11FM1_SCFP00173
LQ0AAB34YG12FM1_SCFP00576
LQ0AAB45YB08FM1_SCFP00024
LQ0AAB46YD06FM1_SCFP00302
LQ0AAB53YF11FM1_SCFP00454
LQ0AAB72YB17FM1_SCFP00083
LQ0AAB76YF10FM1_SCFP00129
LQ0AAB87YH03FM1_SCFP00570
LQ0ABA2YO10FM1_SCFP00100
CL2668Contig1P00374
CL3304Contig1P00563
CL3573Contig1P00485
LQ0AAA13YD18FM1_SCFP00067
LQ0AAB6YD23FM1_SCFP00237
LQ0AAB52YD22FM1_SCFP00183
LQ0AAA19YK01FM1_SCFP00368
LQ0AAB46YF12FM1_SCFP00592
LQ0AAB88YP10FM1_SCFP00093
CL2843Contig1P00796
CL546Contig1P01053
CL1036Contig1P01161
CL1501Contig1P01106
CL2545Contig1P00463
CL2868Contig1P00118
CL6328Contig1P00153
CL634Contig1P00296
CL6715Contig1P00543
CL7288Contig1P00253
ESV-1-118P00663
LQ0AAB10YD14FM1_SCFP00034
LQ0AAB11YN07FM1_SCFP00255
LQ0AAB1YP15FM1_SCFP00442
LQ0AAB23YF02FM1_SCFP00001
LQ0AAB38YN18FM1_SCFP00022
LQ0AAB4YJ17FM1_SCFP00393
LQ0AAB54YD13FM1_SCFP00267
LQ0AAB7YB14FM1_SCFP00014
CL1562Contig1P00405
CL1452Contig1P00618
CL2983Contig1P00700
CL6797Contig1P00468
LQ0AAB68YC05FM1_SCFP00020
LQ0AAB85YO04FM1_SCFP00274
LQ0AAB93YI23FM1_SCFP00005
CL2516Contig1P00456
CL3229Contig1P00063
CL3622Contig1P00583
CL4150Contig1P00015
CL4379Contig1P00131
CL518Contig1P00166
CL5252Contig1P00520
CL5565Contig1P00409
CL5592Contig1P00454
CL6237Contig1P00086
CL7029Contig1P00366
CL714Contig1P01048
LQ0AAB102YL20FM1_SCFP00447
LQ0AAB14YB10FM1_SCFP00199
LQ0AAB16YM20FM3_SCFP00269
LQ0AAB49YG09FM1_SCFP00124
LQ0AAB52YM12FM1_SCFP00398
LQ0AAB56YD20FM1_SCFP00298
LQ0AAB63YF18FM1_SCFP00001
LQ0AAB79YH05FM1_SCFP00547
LQ0AAB82YE24RM1_SCFP00254
LQ0AAB86YN05FM1_SCFP00123
LQ0AAB8YL06FM1_SCFP00257
LQ0AAB92YC03FM1_SCFP00109
LQ0ACA21YN03RM1_SCFP00083
LQ0AFA5YD09RM1_SCFP00197
LQ0AAB14YA05FM1_SCFP00055
CL4044Contig1P00005
CL2498Contig1P00677
CL28Contig1P00571
CL4295Contig1P00261
LQ0AAB26YB24FM1_SCFP00001
LQ0AFA6YF17RM1_SCFP00093
CL1414Contig1P01260
CL4165Contig1P00718
CL6153Contig1P00016
LQ0AAB18YC16FM1_SCFP00373
LQ0AAB7YC23FM1_SCFP00296
LQ0AAB99YF22FM1_SCFP00339
CL5789Contig1P00037
CL7571Contig1P00601
CL1810Contig1P00717
CL2322Contig1P01090
CL2593Contig1P00201
CL2699Contig1P00182
CL3725Contig1P00428
CL4829Contig1P00187
CL5058Contig1P00001
CL6316Contig1P00068
LQ0AAB103YO04FM1_SCFP00228
LQ0AAB104YG08FM1_SCFP00026
LQ0AAB23YF20FM1_SCFP00245
LQ0AAB28YE11FM1_SCFP00359
LQ0AAB54YP13FM1_SCFP00140
LQ0AAB66YI02FM1_SCFP00064
LQ0AAB7YL18FM1_SCFP00061
LQ0AAB82YP01FM1_SCFP00537
LQ0AAB8YH22FM1_SCFP00548
LQ0AEA11YC07RM1_SCFP00392
CL6317Contig1P00022
LQ0AAB101YJ01FM1_SCFP00334
CL1627Contig1P00294
CL4026Contig1P00589
CL6120Contig1P00073
CL6555Contig1P00710
LQ0AAA15YE04FM1_SCFP00122
LQ0AAB13YP10FM1_SCFP00054
LQ0AAB30YI03FM1_SCFP00368
LQ0AAB37YE20FM1_SCFP00143
LQ0AAB44YJ20FM1_SCFP00006
CL5640Contig1P00247
LQ0AAB100YK21FM1_SCFP00276
LQ0AAB12YB17FM1_SCFP00222
CL3670Contig1P00001
LQ0AAB14YG19FM1_SCFP00527
LQ0AAB99YB19RM1_SCFP00129
CL1027Contig1P01433
CL154Contig1P00193
CL1989Contig1P00208
CL2114Contig1P00167
CL3288Contig1P00568
CL3840Contig1P00544
CL50Contig1P00049
CL5372Contig1P00162
CL6775Contig1P00104
CL6880Contig1P00414
CL6979Contig1P00111
CL7138Contig1P00070
CL7247Contig1P00114
CL7597Contig1P00052
ESV-1-219P00149
LQ0AAA10YG05FM1_SCFP00453
LQ0AAA14YK20FM1_SCFP00055
LQ0AAA16YJ05FM1_SCFP00609
LQ0AAB13YN04FM1_SCFP00074
LQ0AAB16YD12FM3_SCFP00218
LQ0AAB1YL03FM1_SCFP00004
LQ0AAB42YM01FM1_SCFP00098
LQ0AAB47YC23FM1_SCFP00070
LQ0AAB54YD13FM1_SCFP00144
LQ0AAB66YA23FM1_SCFP00081
LQ0AAB68YG08FM1_SCFP00114
LQ0AAB75YN19RM1_SCFP00206
LQ0AAB78YA22FM1_SCFP00351
LQ0AAB7YC16FM1_SCFP00145
LQ0AAB80YJ06FM1_SCFP00500
LQ0AAB86YH20RM1_SCFP00006
LQ0AAB86YK18FM1_SCFP00073
LQ0AAB98YH24FM1_SCFP00029
LQ0AAB99YF03FM1_SCFP00014
LQ0ADA22YM13RM1_SCFP00113
CL4459Contig1P00892
LQ0AAB11YE19FM1_SCFP00400
LQ0AAB34YJ16FM1_SCFP00346
CL1791Contig1P00829
CL6833Contig1P00232
LQ0AAA9YF11FM1_SCFP00555
LQ0AAB11YH19FM1_SCFP00239
CL1414Contig1P00311
CL1836Contig1P00930
CL2553Contig1P00539
CL2784Contig1P00491
CL3982Contig1P00924
CL4364Contig1P00306
CL4370Contig1P00890
CL479Contig1P02101
CL7490Contig1P00202
CL815Contig1P00887
LQ0AAA1YF15FM1_SCFP00570
LQ0AAB14YE18FM1_SCFP00001
LQ0AAB18YC16FM1_SCFP00404
LQ0AAB18YE20FM1_SCFP00321
LQ0AAB1YG17RM1_SCFP00054
LQ0AAB25YB16FM1_SCFP00545
LQ0AAB46YN03FM1_SCFP00340
LQ0AAB49YG09FM1_SCFP00137
LQ0AAB64YI05FM1_SCFP00030
LQ0AAB70YF13RM1_SCFP00182
LQ0AAB84YC16FM1_SCFP00152
LQ0AAB103YL12FM1_SCFP00437
CL1330Contig1P01401
CL3932Contig1P00233
CL4063Contig1P00222
CL3937Contig1P00352
CL1018Contig1P00795
CL1117Contig1P00176
CL1642Contig1P00697
CL1988Contig1P00145
CL2124Contig1P00596
CL2962Contig1P00027
CL4421Contig1P00309
CL4929Contig1P00023
CL5376Contig1P00748
CL7301Contig1P00001
CL7444Contig1P00571
CL7592Contig1P00190
CL7673Contig1P00063
LQ0AAA12YE07FM1_SCFP00242
LQ0AAB101YH01FM1_SCFP00110
LQ0AAB103YM12FM1_SCFP00438
LQ0AAB13YJ18FM1_SCFP00209
LQ0AAB18YJ02FM1_SCFP00189
LQ0AAB1YP09FM1_SCFP00362
LQ0AAB1YP09FM1_SCFP00424
LQ0AAB21YC14FM1_SCFP00052
LQ0AAB31YN18FM1_SCFP00012
LQ0AAB32YJ20FM1_SCFP00331
LQ0AAB46YM10FM1_SCFP00340
LQ0AAB5YN22FM1_SCFP00401
LQ0AAB78YL09FM1_SCFP00211
LQ0AAB82YP01FM1_SCFP00541
LQ0AAB8YC17FM1_SCFP00322
LQ0AAB8YI13FM1_SCFP00066
LQ0AAB95YP24FM1_SCFP00108
LQ0ACA24YM22RM1_SCFP00159
LQ0ACA3YG18RM1_SCFP00049
CL4996Contig1P00055
ESV-1-189P00300
CL7541Contig1P00221
CL91Contig1P00833
LQ0AAA23YK16FM1_SCFP00271
LQ0AAA6YA18FM1_SCFP00093
LQ0AAB66YO01FM1_SCFP00011
LQ0AAB65YA08FM1_SCFP00065
CL1373Contig1P00881
CL1620Contig1P01131
CL1707Contig1P00805
CL3201Contig1P00494
CL5536Contig1P00435
CL6417Contig1P00006
CL648Contig1P02201
CL6564Contig1P00020
CL6633Contig1P00126
CL6853Contig1P00126
CL7556Contig1P00321
CL829Contig1P01163
LQ0AAA1YA01RM1_SCFP00355
LQ0AAB102YC06RM1_SCFP00261
LQ0AAB13YM24FM1_SCFP00159
LQ0AAB1YD20FM1_SCFP00534
LQ0AAB76YP10FM1_SCFP00344
LQ0AAB93YP07FM1_SCFP00003
CL2254Contig1P00180
CL5074Contig1P00041
CL7121Contig1P00350
LQ0AAA15YB01FM1_SCFP00448
LQ0AAB48YO23FM1_SCFP00202
LQ0AAB73YP05RM1_SCFP00145
CL2247Contig1P00991
CL3216Contig1P00338
CL3609Contig1P00186
CL397Contig1P00404
CL4155Contig1P00025
CL4939Contig1P00590
CL6375Contig1P00425
LQ0AAA6YE17FM1_SCFP00012
LQ0AAB101YM14FM1_SCFP00094
LQ0AAB17YN02FM1_SCFP00364
LQ0AAB36YL07FM1_SCFP00529
LQ0AAB47YL10FM1_SCFP00189
LQ0AAB55YK13FM1_SCF_LQP00535
LQ0AAB69YA01RM1_SCFP00134
LQ0AAB85YM08FM1_SCFP00300
LQ0AAB89YP14FM1_SCFP00286
LQ0AAB97YE09FM1_SCFP00324
LQ0ADA14YE03RM1_SCFP00005
CL1491Contig1P00560
LQ0AAB15YJ06FM1_SCFP00133
LQ0AAB51YA19FM1_SCFP00001
LQ0AAB56YJ21FM1_SCFP00362
LQ0AAB45YP13FM1_SCFP00259
CL1712Contig1P00363
CL6957Contig1P00498
ESV-1-153P00001
LQ0AAB6YH13FM1_SCFP00323
LQ0AAB82YP03FM1_SCFP00019
LQ0AAB83YN02RM1_SCFP00137
LQ0AAB84YM16FM1_SCFP00159
CL6868Contig1P00357
CL195Contig1P00301
CL2311Contig1P01113
CL2763Contig1P00863
CL281Contig1P01159
CL3653Contig1P00521
CL4340Contig1P00515
CL4703Contig1P00629
CL4736Contig1P00306
CL5118Contig1P00551
CL5541Contig1P00213
CL6341Contig1P00018
CL79Contig2P00583
CL80Contig7P00355
LQ0AAA14YG14FM1_SCFP00295
LQ0AAB21YN08FM1_SCFP00382
LQ0AAB50YJ19FM1_SCFP00241
LQ0AAB5YK19FM1_SCFP00335
LQ0AAB61YI22FM1_SCFP00018
LQ0AAB61YJ14FM1_SCFP00147
LQ0AAB71YK09RM1_SCFP00058
LQ0AAB86YB16RM1_SCFP00404
LQ0AAB88YK03FM1_SCFP00277
LQ0AAB93YA16FM1_SCF_LQP00453
CL2497Contig1P00069
ESV-1-25P01187
LQ0AAB32YG13FM1_SCFP00192
LQ0AAB91YD16FM1_SCFP00346
CL1386Contig1P00010
CL5922Contig1P00430
LQ0AAB34YN18FM1_SCFP00043
LQ0AAB98YG04FM1_SCFP00296
CL1300Contig1P00561
CL130Contig1P00833
CL1472Contig1P01142
CL2519Contig1P00983
CL3376Contig1P00700
CL3790Contig1P00576
CL4624Contig1P00114
CL4885Contig1P00396
CL5304Contig1P00475
CL5340Contig1P00469
CL5373Contig1P00385
CL5604Contig1P00125
CL5693Contig1P00281
CL6124Contig1P00115
CL80Contig7P00597
LQ0AAA14YP07FM1_SCFP00071
LQ0AAA19YB06FM1_SCFP00143
LQ0AAA2YF10FM1_SCFP00175
LQ0AAA4YM17FM1_SCFP00027
LQ0AAA5YO18FM1_SCFP00275
LQ0AAB14YM10FM1_SCFP00188
LQ0AAB18YH22FM1_SCFP00065
LQ0AAB21YB12FM1_SCFP00366
LQ0AAB26YN16FM1_SCFP00305
LQ0AAB46YB18FM1_SCFP00165
LQ0AAB52YO06FM1_SCFP00147
LQ0AAB76YM11RM1_SCFP00080
LQ0AAB89YD17FM1_SCFP00057
LQ0AAB99YE16RM1_SCFP00140
CL5908Contig1P00122
CL3560Contig1P00268
LQ0AAB38YL02FM1_SCFP00257
LQ0AAB59YA22FM1_SCFP00308
LQ0AAB60YJ10FM1_SCFP00337
LQ0AAB63YF18FM1_SCFP00149
LQ0AAB64YF21RM1_SCFP00056
LQ0AAB88YF03FM1_SCFP00169
CL6452Contig1P00660
CL7251Contig1P00032
LQ0AAA11YA11FM1_SCFP00058
LQ0AAB103YG16FM1_SCFP00282
LQ0AAB42YI21FM1_SCFP00102
LQ0AAB88YC19FM1_SCFP00389
LQ0AAB93YA14FM1_SCFP00593
CL1633Contig1P00001
CL1852Contig1P01158
CL2179Contig1P00919
CL2746Contig1P00626
CL3637Contig1P00265
CL4695Contig1P00815
CL5703Contig1P00277
CL5790Contig1P00388
CL632Contig1P02296
LQ0AAB101YO16FM1_SCFP00154
LQ0AAB102YK15FM1_SCFP00032
LQ0AAB12YE20FM1_SCFP00540
LQ0AAB47YJ05FM1_SCFP00011
LQ0AAB64YH20FM1_SCFP00001
LQ0AAB66YA11FM1_SCFP00084
LQ0AAB86YE10FM1_SCFP00332
LQ0AAB99YO02FM1_SCFP00319
LQ0AAB9YM03FM1_SCFP00432
LQ0ABA2YD19FM1_SCFP00037
CL7593Contig1P00819
LQ0AAB39YM05FM1_SCFP00300
CL2440Contig1P00478
CL7651Contig1P00431
LQ0AAB14YA02FM1_SCFP00071
LQ0AAB18YM18FM1_SCFP00345
CL6076Contig1P00815
LQ0AAB5YM19FM1_SCFP00376
LQ0AAB37YF16FM1_SCFP00019
CL1333Contig1P00487
CL2447Contig1P00676
CL2982Contig1P00475
CL3576Contig1P00222
CL4982Contig1P00500
CL5003Contig1P00336
CL6846Contig1P00438
CL7418Contig1P00625
CL832Contig1P00094
CL946Contig1P01372
LQ0AAB43YD12FM1_SCFP00005
LQ0AAB48YB22FM1_SCFP00173
LQ0AAB56YG08FM1_SCFP00134
LQ0AAB71YC07FM1_SCFP00019
LQ0AAB97YI06FM1_SCFP00364
LQ0ACA8YG08RM1_SCFP00102
LQ0AEA3YD05RM1_SCFP00156
CL1513Contig1P00198
CL7003Contig1P00184
LQ0AAB33YC03FM1_SCFP00001
CL3857Contig1P00017
LQ0AAB25YD03FM1_SCFP00518
LQ0AAB7YA13FM1_SCFP00089
CL1209Contig1P00652
CL1326Contig1P00113
CL1391Contig2P00185
CL1571Contig1P01027
CL2789Contig1P00653
CL3484Contig1P00656
CL5903Contig1P00096
CL6883Contig1P00016
CL7598Contig1P00805
LQ0AAA11YM17FM1_SCFP00181
LQ0AAA21YL22FM1_SCFP00159
LQ0AAA8YJ08FM1_SCFP00119
LQ0AAB101YP15FM1_SCFP00274
LQ0AAB15YK06FM1_SCFP00480
LQ0AAB1YK06FM1_SCFP00190
LQ0AAB28YD12FM1_SCFP00011
LQ0AAB39YD01FM1_SCFP00280
LQ0AAB68YC05FM1_SCFP00088
LQ0AAB85YI16FM1_SCFP00001
LQ0AAB92YN13RM1_SCFP00371
LQ0AAB95YB07FM1_SCFP00308
CL2603Contig1P01186
CL809Contig1P00735
LQ0AAB17YD07FM1_SCFP00565
LQ0AAB26YI10FM1_SCFP00304
CL1035Contig1P00255
CL1601Contig1P01181
CL2598Contig1P00001
CL3729Contig1P00807
CL5519Contig1P00065
CL7437Contig1P00590
LQ0AAB40YA16FM1_SCFP00422
LQ0AAB101YA13FM1_SCFP00005
CL4597Contig1P00179
CL4499Contig1P00039
CL4511Contig1P00475
CL4968Contig1P00167
CL5178Contig1P00373
CL5751Contig1P00950
CL5847Contig1P00348
CL723Contig1P00742
CL939Contig1P01424
LQ0AAA17YN20FM1_SCFP00065
LQ0AAB16YN01FM3_SCFP00153
LQ0AAB18YG01FM1_SCFP00010
LQ0AAB24YK24FM1_SCFP00196
LQ0AAB25YP03FM1_SCFP00126
LQ0AAB56YK20RM1_SCFP00183
LQ0AAB58YA01FM1_SCFP00217
LQ0AAB69YF21FM1_SCFP00063
LQ0AAB6YE18FM1_SCFP00176
LQ0AAB82YP03FM1_SCFP00213
LQ0AAB83YO12FM1_SCFP00267
LQ0AAB89YP14FM1_SCFP00006
LQ0AAB8YL13FM1_SCFP00005
LQ0AAB93YM01FM1_SCFP00015
LQ0AAB95YN23FM1_SCFP00099
LQ0AAB98YH24FM1_SCFP00044
CL2072Contig1P00145
CL4898Contig1P00511
LQ0AAB38YE04FM1_SCFP00261
LQ0AAB45YG23FM1_SCFP00149
LQ0AAA18YP16FM1_SCFP00170
CL5907Contig1P00587
CL7467Contig1P00001
CL1561Contig1P00235
CL2518Contig1P01224
CL2718Contig1P00001
CL3203Contig1P00553
CL5097Contig1P00015
CL5156Contig1P00042
CL5743Contig1P00082
CL6638Contig1P00239
CL7036Contig1P00213
CL7288Contig1P00155
LQ0AAA14YD09FM1_SCFP00154
LQ0AAA1YG02FM1_SCFP00493
LQ0AAA4YJ24FM1_SCFP00220
LQ0AAB26YG22FM1_SCFP00346
LQ0AAB31YL02FM1_SCFP00027
LQ0AAB41YO03FM1_SCFP00058
LQ0AAB61YO23FM1_SCFP00317
LQ0AAB66YK13FM1_SCFP00070
LQ0AAB73YF02FM1_SCFP00291
LQ0AAB77YP21FM1_SCFP00035
LQ0AAB82YO02FM1_SCFP00316
LQ0AFA8YP19RM1_SCFP00198
CL6567Contig1P00489
LQ0AAB10YI22FM1_SCFP00040
LQ0AAB17YI10FM1_SCFP00149
CL1446Contig1P00289
LQ0AAA13YM09FM1_SCFP00285
LQ0AAB104YN22FM1_SCFP00225
LQ0AAB53YH09FM1_SCFP00111
LQ0AEA6YL15RM1_SCFP00120
CL1577Contig1P00049
CL2813Contig1P00341
CL2917Contig1P00002
CL3714Contig1P00246
CL3797Contig1P00222
CL4308Contig1P00563
CL6324Contig1P00660
CL6564Contig1P00202
CL7706Contig1P00312
ESV-1-141P00065
LQ0AAA17YJ19FM1_SCFP00621
LQ0AAA19YO13FM1_SCFP00460
LQ0AAA3YE08FM1_SCFP00196
LQ0AAB103YG09FM1_SCFP00175
LQ0AAB103YK06FM1_SCFP00141
LQ0AAB29YF16FM1_SCFP00171
LQ0AAB2YD15FM1_SCFP00395
LQ0AAB30YC16FM1_SCFP00370
LQ0AAB33YH08FM1_SCFP00363
LQ0AAB39YK11FM1_SCFP00037
LQ0AAB43YD12FM1_SCFP00033
LQ0AAB49YN21FM1_SCFP00306
LQ0AAB56YN22FM1_SCFP00236
LQ0AAB83YK12FM1_SCFP00268
LQ0AAB8YB19FM1_SCFP00082
CL4744Contig1P00575
CL6210Contig1P00116
CL6754Contig1P00460
ESV-1-159P01470
LQ0AAB28YD12FM1_SCFP00006
LQ0AAB86YP16FM1_SCFP00065
CL1657Contig1P00587
CL5391Contig1P00113
CL6884Contig1P00351
CL6722Contig1P00022
CL1715Contig1P00228
CL2996Contig1P00673
CL3065Contig1P00521
CL3938Contig1P00233
CL3972Contig1P00316
CL4103Contig1P00139
CL4663Contig1P00612
CL4937Contig1P00149
CL4967Contig1P00019
CL5286Contig1P00102
CL7120Contig1P00408
LQ0AAA16YL02FM1_SCFP00449
LQ0AAA17YI13FM1_SCFP00098
LQ0AAA23YK16FM1_SCFP00043
LQ0AAB23YK13FM1_SCFP00036
LQ0AAB24YB05FM1_SCFP00405
LQ0AAB30YJ18FM1_SCFP00121
LQ0AAB33YE01FM1_SCFP00138
LQ0AAB39YK11FM1_SCFP00117
LQ0AAB45YB12FM1_SCFP00013
LQ0AAB52YH18FM1_SCFP00264
LQ0AAB6YD06FM1_SCFP00241
LQ0AAB88YI15FM1_SCFP00021
LQ0AAB8YO12FM1_SCFP00138
LQ0AFA5YD09RM1_SCFP00156
CL3222Contig1P00199
LQ0AAB85YB19FM1_SCFP00115
LQ0AAB13YJ23FM1_SCFP00188
LQ0AAB67YA16FM1_SCFP00008
LQ0ADA14YF02RM1_SCFP00047
CL2308Contig1P00950
LQ0AAB95YD11FM1_SCFP00128
CL2568Contig1P00063
LQ0AAB61YJ20FM1_SCFP00288
CL3157Contig1P00055
CL3405Contig1P00001
CL6276Contig1P00046
LQ0AAB11YH19FM1_SCFP00224
LQ0AAB26YF08FM1_SCFP00022
LQ0AAB38YN16FM1_SCFP00053
LQ0AAB50YB18FM1_SCFP00025
LQ0AAB61YF15FM1_SCFP00292
LQ0AAB61YF19FM1_SCFP00005
LQ0AAB79YH20FM1_SCFP00145
LQ0AAB82YM15FM1_SCFP00073
LQ0AAB87YD06FM1_SCFP00029
LQ0AAB8YN21FM1_SCFP00337
LQ0AAB90YJ20FM1_SCFP00113
LQ0AAB90YL15RM1_SCFP00112
LQ0ACA21YI22RM1_SCFP00128
LQ0ADA12YD19RM1_SCFP00037
CL2816Contig1P00602
CL7346Contig1P00302
LQ0AAB64YN07FM1_SCFP00119
CL2307Contig1P00987
CL6192Contig1P00203
CL7690Contig1P00008
LQ0AAB30YA22FM1_SCFP00095
LQ0AAB39YJ24FM1_SCFP00230
LQ0AAB8YF02FM1_SCFP00598
CL3051Contig1P00688
CL4114Contig1P00139
CL5514Contig1P00058
LQ0AAB38YI16FM1_SCFP00189
LQ0AAB5YA08FM1_SCFP00077
CL2109Contig1P01071
CL7552Contig1P00228
CL2839Contig1P00599
CL379Contig1P01663
CL428Contig1P01577
CL4749Contig1P00711
CL4871Contig1P00147
CL6141Contig1P00338
CL6547Contig1P00009
ESV-1-201P00075
LQ0AAA20YI12FM1_SCFP00455
LQ0AAB27YC10FM1_SCFP00480
LQ0AAB27YK04FM1_SCFP00078
LQ0AAB31YG11FM1_SCFP00168
LQ0AAB38YI07FM1_SCFP00135
LQ0AAB48YK01FM1_SCFP00006
LQ0AAB74YI21FM1_SCFP00562
LQ0AAB84YL13FM1_SCFP00200
LQ0AAB86YN05FM1_SCFP00078
LQ0AAB90YG23FM1_SCFP00421
LQ0AAB9YI08FM1_SCFP00376
LQ0ACA19YK19RM1_SCFP00127
CL7032Contig1P00636
LQ0AAB18YN19FM1_SCFP00169
CL3643Contig1P00477
LQ0AAB3YM21FM1_SCFP00408
LQ0AAB53YE05FM1_SCFP00553
LQ0AAB84YP16FM1_SCFP00528
CL3248Contig1P00079
CL5135Contig1P00196
CL425Contig1P00815
LQ0AAB42YG23FM1_SCFP00001
LQ0AAB47YD09FM1_SCFP00500
LQ0AAB55YL19FM1_SCF_LQP00319
LQ0AAB68YO02FM1_SCFP00032
CL1084Contig1P00682
CL1267Contig1P01426
CL1340Contig1P00087
CL230Contig1P01361
CL4312Contig1P00140
CL451Contig1P00964
CL5003Contig1P00893
CL556Contig1P01297
CL6213Contig1P00039
CL7669Contig1P00427
LQ0AAA12YN18FM1_SCFP00133
LQ0AAA5YN22FM1_SCFP00012
LQ0AAB22YH17FM1_SCFP00682
LQ0AAB24YJ04FM1_SCFP00051
LQ0AAB30YK05FM1_SCFP00028
LQ0AAB34YI14FM1_SCFP00226
LQ0AAB37YI24FM1_SCFP00018
LQ0AAB3YD04FM1_SCFP00040
LQ0AAB76YH15FM1_SCFP00537
LQ0AAB87YN15FM1_SCFP00454
LQ0AAB9YG08FM1_SCFP00378
CL4791Contig1P00632
CL1754Contig1P01526
CL576Contig1P02302
CL7608Contig1P00253
LQ0AAB29YE17FM1_SCFP00245
LQ0AAB49YO22FM1_SCFP00513
CL4537Contig1P00763
LQ0AAB52YM08FM1_SCFP00423
LQ0AAB59YD10FM1_SCFP00029
LQ0AAB57YD07FM1_SCFP00048
CL1110Contig1P00251
CL1146Contig1P00149
CL114Contig1P00600
CL1767Contig1P00784
CL2901Contig1P00190
CL6076Contig1P00633
CL6366Contig1P00617
CL7798Contig1P00802
LQ0AAA18YO04FM1_SCFP00001
LQ0AAA3YK01FM1_SCFP00420
LQ0AAA8YH01FM1_SCFP00599
LQ0AAB4YG23FM1_SCFP00142
LQ0AAB52YG12FM1_SCFP00167
LQ0AAB66YD02FM1_SCFP00018
LQ0AAB81YG03FM1_SCFP00240
LQ0AAB88YO15RM1_SCFP00466
LQ0AAB94YM13FM1_SCFP00252
LQ0AAB96YC18FM1_SCFP00181
LQ0AAB98YA12FM1_SCFP00249
LQ0AAB98YO16FM1_SCFP00125
LQ0AAB48YJ22FM1_SCFP00554
LQ0AAB59YD17FM1_SCFP00030
LQ0AAB5YI14FM1_SCFP00264
LQ0AAB75YE20FM1_SCFP00403
CL1874Contig1P01331
CL216Contig1P00147
CL5491Contig1P00891
LQ0AAB13YB10FM1_SCFP00061
LQ0AAB40YD07FM1_SCFP00224
LQ0AAB44YE06FM1_SCFP00204
CL1074Contig1P00109
CL2621Contig1P00413
CL2781Contig1P00146
CL3223Contig1P00628
CL4292Contig1P00477
CL5465Contig1P00358
CL5896Contig1P00289
CL6221Contig1P00309
CL630Contig1P02040
LQ0AAA10YO05FM1_SCFP00092
LQ0AAA15YB01FM1_SCFP00592
LQ0AAA1YI13FM1_SCFP00405
LQ0AAA22YE13FM1_SCFP00073
LQ0AAB1YO14FM1_SCFP00040
LQ0AAB29YI21FM1_SCFP00080
LQ0AAB3YE12FM1_SCFP00317
LQ0AAB41YN15FM1_SCFP00149
LQ0AAB69YA09FM1_SCFP00089
LQ0AAB6YC17FM1_SCFP00025
LQ0AAB49YE17FM1_SCFP00276
CL1288Contig1P00347
CL2830Contig1P00543
CL3433Contig1P00123
CL4980Contig1P00689
CL6777Contig1P00090
LQ0AAB38YK11FM1_SCFP00145
LQ0AAB41YH14FM1_SCFP00403
LQ0AAB18YK20FM1_SCFP00495
CL1006Contig1P00256
CL1389Contig1P00905
CL2223Contig1P00556
CL2548Contig1P00168
CL2612Contig1P00198
CL4357Contig1P00384
CL4625Contig1P00391
CL5667Contig1P00099
CL733Contig1P00083
CL978Contig1P00829
ESV-1-83P00390
LQ0AAB10YM23FM1_SCFP00368
LQ0AAB14YM05FM1_SCFP00598
LQ0AAB15YO13FM1_SCFP00033
LQ0AAB38YF21FM1_SCFP00057
LQ0AAB3YN17FM1_SCFP00250
LQ0AAB57YP06FM1_SCFP00347
LQ0AAB70YF07FM1_SCFP00193
LQ0AAB70YM14FM1_SCFP00052
LQ0AAB73YN02FM1_SCFP00016
LQ0AAB82YA07FM1_SCFP00365
LQ0AAB94YN24FM1_SCFP00086
CL1000Contig1P00856
CL1458Contig1P01488
CL2507Contig1P00737
LQ0AAB23YJ16FM1_SCFP00190
CL5775Contig1P00750
ESV-1-149P00479
LQ0AAA8YD13FM1_SCFP00052
LQ0AAB1YE23FM1_SCFP00096
LQ0AAB29YG06FM1_SCFP00345
LQ0AAB38YD10FM1_SCFP00208
LQ0AAB64YC18FM1_SCFP00105
LQ0AAB74YA24FM1_SCFP00128
CL1089Contig1P01534
CL3162Contig1P00071
CL5211Contig1P00001
CL5566Contig1P00560
CL6623Contig1P00374
LQ0AAB102YG04FM1_SCFP00562
LQ0AAB18YG12FM1_SCFP00170
LQ0AAB35YP03FM1_SCFP00573
LQ0AAB37YE01FM1_SCFP00101
LQ0AAB48YK08FM1_SCFP00320
LQ0AAB63YH17FM1_SCFP00070
LQ0AAB74YN10RM1_SCFP00137
LQ0AAB75YC05FM1_SCFP00031
LQ0AAB85YO21RM1_SCFP00118
LQ0AAB91YN02FM1_SCFP00195
CL2338Contig1P00681
LQ0AAB103YA20FM1_SCFP00258
LQ0AAB5YI19FM1_SCFP00583
LQ0AAB65YJ06FM1_SCFP00172
LQ0AAB97YM06FM1_SCFP00041
LQ0AAB41YB08FM1_SCFP00081
LQ0AAB52YM12FM1_SCFP00263
LQ0AAB73YN22FM1_SCFP00203
LQ0AAB3YN17FM1_SCFP00368
LQ0AAB97YD15FM1_SCFP00008
CL1549Contig1P00515
CL1663Contig1P01498
CL2979Contig1P00610
CL3150Contig1P01387
CL3492Contig1P00106
CL3Contig1P00015
CL4532Contig1P00108
CL5843Contig1P00737
CL5933Contig1P00391
CL6277Contig1P00719
CL62Contig1P01281
CL6713Contig1P00065
CL6916Contig1P00408
CL7171Contig1P00023
CL7571Contig1P00541
CL887Contig1P00147
LQ0AAA10YI01FM1_SCFP00543
LQ0AAA12YL03FM1_SCFP00159
LQ0AAB13YH03FM1_SCFP00511
LQ0AAB14YC13FM1_SCFP00098
LQ0AAB43YO10FM1_SCFP00256
LQ0AAB56YP13FM1_SCFP00224
LQ0AAB77YH05RM1_SCFP00099
LQ0AAB83YI11FM1_SCFP00047
LQ0AAB84YP16FM1_SCFP00364
LQ0AAB97YF13RM1_SCFP00276
LQ0ADA17YB24RM1_SCFP00017
LQ0ADA20YK16RM1_SCFP00252
LQ0AAB27YO01FM1_SCFP00306
LQ0ACA8YG08RM1_SCFP00051
CL6694Contig1P00134
LQ0AAB24YM18FM1_SCFP00343
LQ0AAB69YD11FM1_SCFP00001
CL1590Contig1P00455
CL2708Contig1P00031
LQ0AAB74YG14FM1_SCFP00084
CL1335Contig1P01391
CL2082Contig1P00552
CL2383Contig1P00702
CL3411Contig1P00130
CL3535Contig1P00752
CL4035Contig1P00370
CL4052Contig1P00492
CL4347Contig1P00451
CL4719Contig1P00851
CL4825Contig1P00157
CL5415Contig1P00136
CL5510Contig1P00512
CL6846Contig1P00293
CL6920Contig1P00154
ESV-1-181P01845
LQ0AAA16YL20FM1_SCFP00637
LQ0AAA17YJ10FM1_SCFP00238
LQ0AAB103YP01FM1_SCFP00083
LQ0AAB104YJ07RM1_SCFP00181
LQ0AAB104YK14FM1_SCF_LQP00066
LQ0AAB104YN11FM1_SCFP00064
LQ0AAB16YG21FM3_SCFP00457
LQ0AAB21YJ07FM1_SCFP00054
LQ0AAB32YL06FM1_SCFP00012
LQ0AAB3YI06FM1_SCFP00200
LQ0AAB44YI06FM1_SCFP00028
LQ0AAB52YE16FM1_SCFP00197
LQ0AAB54YI18FM1_SCFP00427
LQ0AAB56YF06FM1_SCFP00014
LQ0AAB77YH15FM1_SCFP00095
LQ0AAB92YF06FM1_SCFP00299
LQ0AAB95YM24FM1_SCFP00188
LQ0AAB92YP22FM1_SCFP00213
CL3864Contig1P00610
LQ0AAA2YI07FM1_SCFP00247
CL1337Contig1P00152
CL4127Contig1P00021
CL5730Contig1P00121
CL6997Contig1P00753
LQ0AAB57YI18FM1_SCFP00119
LQ0AAB82YB15FM1_SCFP00043
LQ0AAB88YJ13RM1_SCFP00020
LQ0AAB60YK09FM1_SCFP00086
CL2280Contig1P01550
CL2320Contig1P00089
CL3853Contig1P00351
CL3898Contig1P00293
CL3964Contig1P00031
CL4343Contig1P00654
CL44Contig1P01138
CL4552Contig1P00067
CL4820Contig1P00007
CL5212Contig1P00375
CL7434Contig1P00668
LQ0AAA18YK18FM1_SCFP00038
LQ0AAB18YG12FM1_SCFP00105
LQ0AAB38YL09FM1_SCFP00010
LQ0AAB43YF04FM1_SCFP00192
LQ0AAB49YG16FM1_SCFP00163
LQ0AAB68YH19FM1_SCFP00001
LQ0AAB69YO22FM1_SCFP00083
LQ0AAB92YL24FM1_SCFP00060
LQ0ADA10YJ24RM1_SCFP00117
LQ0ADA9YI10RM1_SCFP00018
LQ0AAB45YC23FM1_SCFP00392
CL5704Contig1P00359
CL6500Contig1P00217
CL75Contig5P01020
LQ0AAA11YN16FM1_SCFP00641
LQ0AAB39YN21FM1_SCFP00210
CL3938Contig1P00594
LQ0ADA8YK10RM1_SCFP00018
CL3855Contig1P00978
LQ0AAB38YJ02FM1_SCFP00197
CL1255Contig1P00035
CL1920Contig1P00048
CL1992Contig1P00433
CL3280Contig1P00013
CL3537Contig1P01111
CL4008Contig1P00115
CL4191Contig1P00708
CL4953Contig1P00291
CL5409Contig1P00228
CL5467Contig1P00578
CL5732Contig1P00087
CL6195Contig1P00157
CL6213Contig1P00482
LQ0AAA17YG22FM1_SCFP00542
LQ0AAA17YJ16FM1_SCFP00283
LQ0AAA18YN10FM1_SCFP00074
LQ0AAA2YN15FM1_SCFP00253
LQ0AAB22YB24FM1_SCFP00494
LQ0AAB29YE19FM1_SCFP00515
LQ0AAB30YJ05FM1_SCFP00027
LQ0AAB33YP23FM1_SCFP00042
LQ0AAB41YM02FM1_SCFP00321
LQ0AAB42YE16FM1_SCFP00098
LQ0AAB47YL10FM1_SCFP00368
LQ0AAB4YN18FM1_SCFP00375
LQ0AAB68YB12FM1_SCFP00021
LQ0AAB72YK11FM1_SCFP00074
LQ0AAB8YN22FM1_SCFP00301
LQ0ADA10YE10RM1_SCFP00129
LQ0AEA11YO16RM1_SCFP00094
CL2921Contig1P00596
LQ0AAB6YC17FM1_SCFP00034
CL4424Contig1P00542
CL5981Contig1P00478
CL7650Contig1P00625
LQ0ACA21YI22RM1_SCFP00122
LQ0AAB43YG23FM1_SCFP00246
LQ0ABA1YG16FM1_SCFP00367
CL1180Contig1P00500
CL1518Contig1P01269
CL1534Contig1P00711
CL2362Contig1P00398
CL3152Contig1P00853
CL3818Contig1P00234
CL4412Contig1P01039
CL4618Contig1P00384
CL4726Contig1P00054
CL4996Contig1P00523
CL5376Contig1P00360
CL7449Contig1P00197
CL920Contig1P00825
LQ0AAA14YA08FM1_SCFP00398
LQ0AAA2YB11FM1_SCFP00176
LQ0AAA7YH20FM1_SCFP00040
LQ0AAB18YH22FM1_SCFP00296
LQ0AAB32YK06FM1_SCFP00170
LQ0AAB56YA10FM1_SCFP00125
LQ0AAB63YA07FM1_SCFP00260
LQ0AAB66YP10RM1_SCFP00059
LQ0AAB70YI18FM1_SCFP00154
LQ0AAB76YI08FM1_SCFP00154
LQ0AAB78YA03FM1_SCFP00059
LQ0AAB7YM19FM1_SCFP00363
LQ0AAB8YD09FM1_SCFP00576
LQ0AAB99YL15FM1_SCFP00570
LQ0AAB102YG20FM1_SCFP00410
LQ0AAB104YP18FM1_SCFP00054
LQ0AAB35YE12FM1_SCFP00172
LQ0AAB73YD19FM1_SCFP00024
CL5345Contig1P00207
CL5856Contig1P00364
CL6689Contig1P00062
LQ0AAB73YD19FM1_SCFP00035
LQ0AAB90YJ20FM1_SCFP00102
LQ0AAB78YP06RM1_SCFP00121
CL1024Contig1P00159
CL1893Contig1P00841
CL2284Contig1P00660
CL3069Contig1P00070
CL3345Contig1P01016
CL3374Contig1P00395
CL4116Contig1P00533
CL4452Contig1P00244
CL4524Contig1P00428
CL4546Contig1P00346
CL7305Contig1P00607
CL7727Contig1P00684
LQ0AAA19YO12FM1_SCFP00607
LQ0AAA9YL24FM1_SCFP00292
LQ0AAB18YG14FM1_SCFP00024
LQ0AAB31YL06FM1_SCFP00057
LQ0AAB56YN07FM1_SCFP00134
LQ0AAB70YM23FM1_SCFP00020
LQ0AAB97YA03FM1_SCFP00268
CL3706Contig1P00144
CL3941Contig1P00928
CL5407Contig1P00429
CL7509Contig1P00129
LQ0AAA22YH03FM1_SCFP00372
LQ0AAB27YK09FM1_SCFP00176
LQ0AAB66YG05FM1_SCFP00111
LQ0AAB81YL15FM1_SCFP00247
LQ0AAB91YC03FM1_SCFP00449
CL1888Contig1P00598
CL2466Contig1P00828
CL422Contig1P00148
LQ0AAA17YK22FM1_SCFP00442
LQ0AAB12YG19FM1_SCFP00173
LQ0AAB32YF24FM1_SCFP00225
LQ0AAB84YF11FM1_SCFP00222
CL7138Contig1P00089
LQ0AAA21YO06FM1_SCFP00267
CL1714Contig1P00633
CL2237Contig1P00068
CL3889Contig1P00057
CL4260Contig1P00034
CL5384Contig1P00535
CL5872Contig1P00549
CL6972Contig1P00482
CL7093Contig1P00150
CL7254Contig1P00346
ESV-1-131P00061
LQ0AAA14YH12FM1_SCFP00030
LQ0AAB29YI13FM1_SCFP00136
LQ0AAB31YK05FM1_SCFP00035
LQ0AAB43YF17FM1_SCFP00096
LQ0AAB45YF11FM1_SCFP00011
LQ0AAB46YF10FM1_SCFP00186
LQ0AAB65YM03FM1_SCFP00089
LQ0ACA3YE01RM1_SCFP00129
LQ0ADA13YL17RM1_SCFP00362
LQ0AEA8YE12RM1_SCFP00001
LQ0AFA8YP19RM1_SCFP00103
CL3693Contig1P00458
CL4445Contig1P00512
LQ0AAB65YO03FM1_SCFP00099
LQ0AAB98YO23FM1_SCFP00111
LQ0AAB9YE04FM1_SCFP00470
CL242Contig1P00146
CL4034Contig1P00390
LQ0AAA2YC18FM1_SCFP00551
LQ0AAA9YF02FM1_SCFP00283
LQ0AAB44YG18FM1_SCFP00080
CL1770Contig1P00642
CL1990Contig1P00428
CL2497Contig1P01194
CL4525Contig1P00108
CL4775Contig1P00116
CL5354Contig1P00547
LQ0AAB33YP19FM1_SCFP00606
LQ0AAB3YB14FM1_SCFP00420
LQ0AAB54YE20FM1_SCFP00352
LQ0AAB56YO13FM1_SCFP00085
LQ0AAB57YC08FM1_SCFP00106
LQ0AAB5YI10FM1_SCFP00101
LQ0AAB63YB24FM1_SCFP00016
LQ0AAB80YA06FM1_SCFP00023
LQ0AAB82YB18FM1_SCFP00021
LQ0AAB8YD22FM1_SCFP00379
LQ0AAB96YF15FM1_SCFP00037
LQ0AAB97YJ15FM1_SCFP00002
LQ0AAB32YM10FM1_SCFP00426
CL3629Contig1P00960
CL6815Contig1P00722
LQ0AAB100YD13FM1_SCFP00507
LQ0AAB12YB03FM1_SCFP00003
LQ0AAB89YC18FM1_SCFP00096
LQ0AAB94YF15FM1_SCFP00355
LQ0AAB68YP21FM1_SCFP00224
CL129Contig1P00408
CL6050Contig1P00274
LQ0AAB38YI02FM1_SCFP00229
LQ0AAB86YF08FM1_SCFP00380
LQ0AAB16YO10FM1_SCFP00032
LQ0AAB72YB17FM1_SCFP00039
CL1710Contig1P00553
CL2127Contig1P00837
CL2330Contig2P00004
CL2897Contig1P00841
CL3114Contig1P00864
CL4361Contig1P00133
CL4924Contig1P00696
CL5025Contig1P00488
CL7298Contig1P00072
CL7322Contig1P00361
LQ0AAA1YN24FM1_SCFP00674
LQ0AAB18YB08FM1_SCFP00333
LQ0AAB36YP02FM1_SCFP00450
LQ0AAB43YD03FM1_SCFP00027
LQ0AAB74YG14FM1_SCFP00073
LQ0AAB7YL11FM1_SCFP00309
LQ0AAB7YM03FM1_SCFP00094
LQ0AAB81YB12RM1_SCFP00492
LQ0AAB83YG02FM1_SCFP00296
LQ0AAA21YA03FM1_SCFP00117
CL2151Contig1P00363
CL5504Contig1P00361
CL5950Contig1P00110
CL7132Contig1P00001
LQ0AAB75YI24FM1_SCFP00090
CL2454Contig1P00058
LQ0AAA3YL02FM1_SCFP00091
LQ0AAB21YH24FM1_SCFP00178
LQ0AAB5YF04FM1_SCFP00357
LQ0AAB15YJ01FM1_SCFP00001
CL1549Contig1P00735
CL2330Contig2P00001
CL2685Contig1P00822
CL319Contig1P00052
CL3693Contig1P00596
CL4610Contig1P00556
LQ0AAA6YC11FM1_SCFP00108
LQ0AAB104YK14FM1_SCF_LQP00237
LQ0AAB12YP19FM1_SCFP00085
LQ0AAB35YB06FM1_SCFP00025
LQ0AAB43YC22FM1_SCFP00053
LQ0AAB44YE03FM1_SCFP00327
LQ0AAB52YD16FM1_SCFP00481
LQ0AAB58YB05FM1_SCFP00228
LQ0AAB6YJ13FM1_SCFP00317
LQ0AAB78YM08FM1_SCFP00591
LQ0AAB7YP17FM1_SCFP00011
LQ0AAB94YN24FM1_SCFP00077
LQ0ACA22YG07RM1_SCFP00150
CL6567Contig1P00794
LQ0AAB28YA02FM1_SCFP00427
LQ0AAB22YJ16FM1_SCFP00162
LQ0AAB44YP16FM1_SCFP00055
LQ0AAB68YB17FM1_SCFP00029
CL1814Contig1P00316
CL2622Contig1P00265
LQ0AAB29YB19FM1_SCFP00305
LQ0AAB40YC05FM1_SCFP00300
LQ0AAB9YF03FM1_SCFP00555
LQ0AAB29YP12FM1_SCFP00005
CL1236Contig1P00006
CL240Contig1P00453
CL2896Contig1P00250
CL3016Contig1P00660
CL3440Contig1P00729
CL4511Contig1P00121
CL4868Contig1P00658
ESV-1-89P00371
LQ0AAA6YL06FM1_SCFP00605
LQ0AAB27YP06FM1_SCFP00487
LQ0AAB28YL08FM1_SCFP00001
LQ0AAB45YP02FM1_SCFP00143
LQ0AAB64YC21FM1_SCFP00002
LQ0AAB71YC07FM1_SCFP00044
LQ0AAB85YA11FM1_SCFP00366
LQ0AAB89YO15FM1_SCFP00139
LQ0ACA21YI22RM1_SCFP00125
LQ0AAA13YC21FM1_SCFP00627
CL2086Contig1P00677
CL2621Contig1P00805
LQ0AAB36YA05FM1_SCFP00084
LQ0AAB36YG11FM1_SCFP00417
LQ0AAA8YK16FM1_SCFP00240
LQ0AAB103YC01FM1_SCFP00037
LQ0AAB53YK04FM1_SCFP00508
LQ0AAB70YP08FM1_SCFP00018
CL1250Contig1P01058
CL1291Contig1P00547
CL1542Contig1P00214
CL1897Contig1P01428
CL1900Contig1P00166
CL2818Contig1P00351
CL2948Contig1P00129
CL385Contig1P01731
CL4052Contig1P00484
CL4734Contig1P00505
CL4886Contig1P00491
CL5393Contig1P00590
CL6880Contig1P00055
CL7067Contig1P00577
LQ0AAA22YM15FM1_SCFP00668
LQ0AAA2YH02FM1_SCFP00232
LQ0AAA7YD23FM1_SCFP00144
LQ0AAB17YB06FM1_SCFP00134
LQ0AAB26YH02FM1_SCFP00357
LQ0AAB34YJ01FM1_SCFP00013
LQ0AAB61YK10FM1_SCFP00346
LQ0AAB63YM05FM1_SCFP00184
LQ0AAB65YP03FM1_SCFP00508
LQ0AAB66YP04FM1_SCFP00026
LQ0AAB77YJ23FM1_SCFP00293
LQ0AAB77YL22FM1_SCFP00502
LQ0AAB78YA22FM1_SCFP00379
LQ0AAB84YC16FM1_SCFP00048
LQ0AAB43YM15FM1_SCFP00106
LQ0AAB54YI06FM1_SCFP00104
LQ0AAB40YM05FM1_SCFP00513
CL2117Contig1P00686
CL6721Contig1P00277
LQ0AAB41YC11FM1_SCFP00001
LQ0AAB89YD03FM1_SCFP00516
CL3281Contig1P00778
CL1221Contig1P01507
CL3860Contig1P00370
CL3933Contig1P00365
CL4849Contig1P00587
CL7439Contig1P00005
CL7795Contig1P00319
LQ0AAB18YO06FM1_SCFP00160
LQ0AAB22YC24FM1_SCFP00395
LQ0AAB29YO13FM1_SCFP00123
LQ0AAB31YN18FM1_SCFP00243
LQ0AAB42YE16FM1_SCFP00374
LQ0AAB52YI14FM1_SCFP00218
LQ0AAB65YB08FM1_SCFP00113
LQ0AAB65YD07FM1_SCFP00057
LQ0AAB65YL19FM1_SCFP00062
LQ0AAB67YM24RM1_SCFP00363
LQ0AAB73YN02FM1_SCFP00207
LQ0AAB85YL15FM1_SCFP00105
LQ0AAB87YL20FM1_SCFP00171
LQ0AAB88YK03FM1_SCFP00473
LQ0AAB93YA06FM1_SCFP00083
CL5507Contig1P00043
CL83Contig1P00091
LQ0AAB48YL11FM1_SCFP00001
LQ0AAB48YP19FM1_SCFP00045
LQ0AAB6YM21FM1_SCFP00370
CL6818Contig1P00453
CL1200Contig1P01497
CL122Contig1P00925
CL1265Contig1P00160
CL13Contig23P00644
CL2546Contig1P00350
CL4434Contig1P00001
CL4794Contig1P00735
CL4904Contig1P00581
CL7480Contig1P00620
LQ0AAA22YG21FM1_SCFP00165
LQ0AAA22YP24FM1_SCFP00532
LQ0AAA2YK15FM1_SCFP00074
LQ0AAA4YK22FM1_SCFP00203
LQ0AAB103YF01FM1_SCFP00186
LQ0AAB18YF04FM1_SCFP00341
LQ0AAB23YK13FM1_SCFP00267
LQ0AAB28YO05FM1_SCFP00175
LQ0AAB33YI07FM1_SCFP00228
LQ0AAB3YA02FM1_SCFP00313
LQ0AAB41YF08FM1_SCFP00291
LQ0AAB50YE08FM1_SCFP00150
LQ0AAB57YE15FM1_SCFP00402
LQ0AAB73YA15FM1_SCFP00081
LQ0AAB86YM10FM1_SCFP00038
LQ0AAB90YC14FM1_SCFP00068
LQ0AAB92YI01FM1_SCFP00080
CL4131Contig1P00472
ESV-1-78P00666
LQ0AAB47YL10FM1_SCFP00124
LQ0AAB98YO23FM1_SCFP00022
CL4666Contig1P00097
CL5024Contig1P00432
LQ0AAA14YH04FM1_SCFP00221
CL1003Contig1P00735
CL1290Contig1P00549
CL1404Contig1P01273
CL1769Contig1P00085
CL1877Contig1P00530
CL3379Contig1P00552
CL4778Contig1P00118
CL5353Contig1P00463
CL557Contig2P00037
CL6231Contig1P00858
CL6567Contig1P00122
CL7127Contig1P00383
CL976Contig1P00676
LQ0AAB22YA17FM1_SCFP00351
LQ0AAB22YC12FM1_SCFP00154
LQ0AAB24YH15FM1_SCFP00164
LQ0AAB24YJ07FM1_SCFP00393
LQ0AAB24YK05FM1_SCFP00209
LQ0AAB30YP16FM1_SCFP00133
LQ0AAB38YA06FM1_SCFP00302
LQ0AAB3YE17FM1_SCFP00235
LQ0AAB46YI11FM1_SCFP00287
LQ0AAB63YJ02FM1_SCFP00264
LQ0AAB77YC02FM1_SCFP00090
LQ0AAB97YF13RM1_SCFP00272
LQ0ADA14YF02RM1_SCFP00171
LQ0AAB18YB08FM1_SCFP00346
LQ0AAB70YN08FM1_SCFP00030
LQ0AAB57YP02FM1_SCFP00134
LQ0AAB76YP10FM1_SCFP00364
LQ0AAB7YA02FM1_SCFP00556
LQ0AAB84YL23FM1_SCFP00543
CL1066Contig1P00381
CL4556Contig1P00486
ESV-1-214P00042
LQ0AAB65YD19FM1_SCFP00026
LQ0AAB77YC05FM1_SCFP00194
CL2677Contig1P00089
CL3042Contig1P00191
CL331Contig1P00294
CL3676Contig1P00506
CL3822Contig1P00280
CL4172Contig1P00423
CL4317Contig1P00063
CL4829Contig1P00778
CL5689Contig1P00296
CL6118Contig1P00219
CL753Contig1P01353
CL7622Contig1P00179
CL84Contig1P01016
LQ0AAB101YI14FM1_SCFP00027
LQ0AAB18YF04FM1_SCFP00328
LQ0AAB37YA19FM1_SCFP00013
LQ0AAB41YC17FM1_SCFP00148
LQ0AAB54YK02FM1_SCFP00002
LQ0AAB63YG24FM1_SCFP00222
LQ0AAB63YI10FM1_SCFP00031
LQ0AAB63YL23FM1_SCFP00218
LQ0AAB74YK08FM1_SCFP00506
LQ0AAB99YI11FM1_SCFP00475
CL4052Contig1P00562
CL3950Contig1P00072
CL6708Contig1P00152
CL1041Contig1P00713
CL2699Contig1P00180
CL5817Contig1P00745
LQ0AAB61YK20RM1_SCFP00117
CL4595Contig1P00226
CL6545Contig1P00550
CL1405Contig1P00762
CL1735Contig1P00573
CL1989Contig1P00311
CL2903Contig1P00552
CL2966Contig1P00398
CL4028Contig1P00095
CL4040Contig1P00379
CL4295Contig1P00022
CL5959Contig1P00725
CL7165Contig1P00413
CL7716Contig1P00623
LQ0AAA19YB06FM1_SCFP00064
LQ0AAA3YG18FM1_SCFP00076
LQ0AAB14YP07FM1_SCFP00444
LQ0AAB24YB14FM1_SCFP00279
LQ0AAB33YD07FM1_SCFP00167
LQ0AAB33YK23FM1_SCFP00232
LQ0AAB38YA03FM1_SCFP00083
LQ0AAB46YB13FM1_SCFP00063
LQ0AAB47YO08FM1_SCFP00120
LQ0AAB57YN11FM1_SCFP00034
LQ0AAB65YH22FM1_SCFP00002
LQ0AAB75YD04FM1_SCFP00394
LQ0AAB76YB18FM1_SCFP00194
LQ0AAB76YI08FM1_SCFP00165
LQ0AAB88YO02FM1_SCFP00082
LQ0AAB89YA23FM1_SCFP00035
LQ0AAB92YI01FM1_SCFP00024
LQ0AAB92YO22FM1_SCFP00183
LQ0ADA10YA22RM1_SCFP00126
CL986Contig1P00858
CL2908Contig1P00873
CL5614Contig1P01021
CL7615Contig1P00475
LQ0AAA20YF03FM1_SCFP00399
LQ0AAB94YE16FM1_SCFP00469
LQ0AAB9YN11FM1_SCFP00042
CL1430Contig1P00408
CL2448Contig1P00091
CL3606Contig1P00783
CL6184Contig1P00391
CL626Contig1P00223
CL6819Contig1P00388
CL725Contig1P00358
CL7281Contig1P00643
CL7778Contig1P00201
ESV-1-33P00056
LQ0AAA18YI07FM1_SCFP00274
LQ0AAA1YC03FM1_SCFP00001
LQ0AAA2YG04FM1_SCFP00326
LQ0AAB101YC09FM1_SCFP00394
LQ0AAB17YD11FM1_SCFP00519
LQ0AAB30YK22FM1_SCFP00187
LQ0AAB35YA19FM1_SCFP00100
LQ0AAB37YF20FM1_SCFP00062
LQ0AAB3YA12FM1_SCFP00158
LQ0AAB6YD08FM1_SCFP00312
LQ0AAB81YA04FM1_SCFP00224
LQ0AAB85YI16FM1_SCFP00376
LQ0AAB86YF24FM1_SCFP00317
LQ0AAB8YP22FM1_SCFP00281
LQ0AAB97YP21FM1_SCFP00270
LQ0AAB9YF16FM1_SCFP00080
LQ0AAB103YL19FM1_SCFP00284
CL6761Contig1P00149
CL3771Contig1P00474
LQ0AAB40YG02FM1_SCFP00128
LQ0AAB57YJ22FM1_SCFP00001
LQ0AAB80YO23FM1_SCFP00053
CL3851Contig1P00562
CL1242Contig1P00007
CL1609Contig1P00196
CL1767Contig1P00330
CL2849Contig1P00327
CL3170Contig1P00030
CL3466Contig1P00191
CL4959Contig1P00779
CL6129Contig1P00254
CL6680Contig1P00582
CL7438Contig1P00170
LQ0AAA4YH22FM1_SCFP00159
LQ0AAA5YP01FM1_SCFP00217
LQ0AAA6YM23FM1_SCFP00025
LQ0AAA8YP24FM1_SCFP00481
LQ0AAB14YO11FM1_SCFP00259
LQ0AAB16YL07FM3_SCFP00363
LQ0AAB34YG04FM1_SCFP00269
LQ0AAB37YE01FM1_SCFP00195
LQ0AAB42YA09FM1_SCFP00315
LQ0AAB46YF12FM1_SCFP00572
LQ0AAB48YJ11FM1_SCFP00406
LQ0AAB51YA15RM1_SCF_LQP00144
LQ0AAB54YC24FM1_SCFP00136
LQ0AAB58YC11FM1_SCFP00345
LQ0AAB73YF09FM1_SCFP00170
LQ0AAB75YG02FM1_SCFP00296
LQ0AAB77YH12FM1_SCFP00011
LQ0AAB8YJ20FM1_SCFP00564
LQ0AAB94YM17FM1_SCFP00014
LQ0ABA2YD10FM1_SCFP00103
LQ0ADA10YC03RM1_SCFP00158
LQ0AFA5YN08RM1_SCFP00116
LQ0AAA8YP07FM1_SCFP00045
LQ0AAB46YP17FM1_SCFP00233
LQ0AAB64YJ24FM1_SCFP00180
CL5499Contig1P00114
CL5270Contig1P00169
CL7519Contig1P00017
LQ0AAB69YN16FM1_SCFP00061
CL2869Contig1P00406
CL2904Contig1P00050
CL3812Contig1P00529
CL6116Contig1P00228
CL7407Contig1P00030
CL7622Contig1P00518
LQ0AAB10YL09FM1_SCFP00517
LQ0AAB56YG12RM1_SCFP00048
LQ0AAB5YK05FM1_SCFP00069
LQ0AAB65YM03FM1_SCFP00082
LQ0AAB67YL14FM1_SCFP00089
LQ0AAB75YJ06FM1_SCFP00532
LQ0AAB95YH01FM1_SCFP00320
LQ0ACA25YJ14RM1_SCFP00135
LQ0ACA3YF14RM1_SCFP00036
LQ0AAB2YF23FM1_SCFP00028
LQ0AAB86YF08FM1_SCFP00389
LQ0AAB89YC18FM1_SCFP00433
LQ0ADA10YC08RM1_SCFP00057
CL7652Contig1P00437
LQ0AAB66YE17FM1_SCFP00038
LQ0AAB8YN21FM1_SCFP00130
LQ0AAA16YI19FM1_SCFP00277
LQ0AAB99YJ18FM1_SCFP00242
CL1634Contig1P00195
CL2252Contig1P00863
CL392Contig1P00496
CL4750Contig1P00231
CL5868Contig1P00585
CL6316Contig1P00049
CL7055Contig1P00189
CL740Contig1P00543
LQ0AAA17YE15FM1_SCFP00620
LQ0AAA9YH01FM1_SCFP00345
LQ0AAB12YB15FM1_SCFP00346
LQ0AAB16YM16FM3_SCFP00126
LQ0AAB17YF03FM1_SCFP00127
LQ0AAB21YI13FM1_SCFP00224
LQ0AAB24YK05FM1_SCFP00215
LQ0AAB25YJ02FM1_SCFP00205
LQ0AAB32YE21FM1_SCFP00281
LQ0AAB49YA12FM1_SCFP00375
LQ0AAB54YD13FM1_SCFP00152
LQ0AAB69YP23FM1_SCFP00080
LQ0AAB73YF02FM1_SCFP00196
LQ0AAB76YF10FM1_SCFP00127
LQ0AAB7YI04FM1_SCFP00001
LQ0AAB80YJ09FM1_SCFP00217
LQ0AAB86YM10FM1_SCFP00105
LQ0AAB88YI14FM1_SCFP00142
LQ0AEA2YN21RM1_SCFP00124
LQ0AEA2YN21RM1_SCFP00257
CL2518Contig1P00740
CL6923Contig1P00306
CL6032Contig1P00005
CL936Contig1P00534
LQ0AAB61YB14FM1_SCFP00217
LQ0AAB82YN05FM1_SCFP00154
CL2430Contig1P00251
CL6381Contig1P00668
LQ0AAA21YO22FM1_SCFP00333
LQ0AAB17YM08FM1_SCFP00131
LQ0AAB56YJ12FM1_SCFP00001
LQ0AAB68YM01FM1_SCFP00016
LQ0AAB85YB19FM1_SCFP00211
LQ0AAB95YN24FM1_SCFP00403
CL2464Contig1P00775
LQ0AAB101YK03FM1_SCFP00176
LQ0AAB37YE12FM1_SCFP00001
CL2435Contig1P00255
CL3178Contig1P00731
CL3869Contig1P00407
CL4095Contig1P00305
CL5593Contig1P00072
LQ0AAA20YO11FM1_SCFP00509
LQ0AAA6YN02FM1_SCFP00142
LQ0AAB102YL15FM1_SCFP00377
LQ0AAB104YK14FM1_SCF_LQP00128
LQ0AAB22YJ16FM1_SCFP00001
LQ0AAB28YJ10FM1_SCFP00381
LQ0AAB38YM01FM1_SCFP00235
LQ0AAB40YH23FM1_SCFP00464
LQ0AAB65YG16FM1_SCFP00225
LQ0AAB70YD23FM1_SCFP00190
LQ0AAB71YD20FM1_SCFP00092
LQ0AAB9YP17FM1_SCFP00471
LQ0AAB47YL08FM1_SCFP00204
LQ0AAB30YH22FM1_SCFP00017
LQ0AAB56YB09FM1_SCFP00020
CL7810Contig1P00115
CL7482Contig1P00495
LQ0AAB56YJ14FM1_SCFP00315
LQ0AAB64YJ02FM1_SCFP00163
CL6241Contig1P00240
CL1081Contig1P00817
CL5582Contig1P00268
CL5905Contig1P00050
CL6378Contig1P00422
CL7043Contig1P00390
CL7635Contig1P00012
CL7741Contig1P00595
CL846Contig1P01255
LQ0AAA21YP16FM1_SCFP00218
LQ0AAB103YI09FM1_SCFP00045
LQ0AAB23YO22FM1_SCFP00307
LQ0AAB24YN12FM1_SCFP00358
LQ0AAB38YL09FM1_SCFP00221
LQ0AAB56YI08FM1_SCFP00269
LQ0AAB66YO12FM1_SCFP00078
LQ0AAB94YF24FM1_SCFP00332
LQ0AAB98YD06FM1_SCFP00253
CL2946Contig1P00089
LQ0AAB17YN06FM1_SCFP00385
LQ0AAB43YN21FM1_SCFP00005
LQ0AAB49YO03FM1_SCFP00391
LQ0AAB10YF17FM1_SCFP00330
CL4928Contig1P00281
LQ0AAA7YP20FM1_SCFP00010
LQ0AAB29YI09FM1_SCFP00037
LQ0AAB36YA05FM1_SCFP00076
LQ0AAB64YF03FM1_SCFP00119
CL4131Contig1P00398
CL4905Contig1P00392
CL7634Contig1P00528
CL836Contig1P00973
LQ0AAB17YC10FM1_SCFP00203
LQ0AAB66YN01FM1_SCFP00001
LQ0AAB54YO02RM1_SCFP00266
CL3319Contig1P00743
LQ0AAB44YP21FM1_SCFP00365
CL1227Contig1P00508
CL1848Contig1P00150
CL3364Contig1P00453
CL3656Contig1P00038
CL3788Contig1P00023
CL5353Contig1P01023
CL5495Contig1P00316
CL5501Contig1P00002
CL6106Contig1P00305
CL7520Contig1P00001
CL7638Contig1P00002
ESV-1-78P00452
LQ0AAA14YF04FM1_SCFP00407
LQ0AAB104YN22FM1_SCFP00432
LQ0AAB10YF18FM1_SCFP00183
LQ0AAB15YB03FM1_SCFP00628
LQ0AAB15YE01FM1_SCFP00463
LQ0AAB18YG14FM1_SCFP00371
LQ0AAB28YN12FM1_SCFP00398
LQ0AAB29YF22FM1_SCFP00094
LQ0AAB36YK07FM1_SCFP00417
LQ0AAB50YH23FM1_SCFP00004
LQ0AAB67YG12FM1_SCFP00052
LQ0AAB6YN20FM1_SCFP00475
LQ0AAB77YH12FM1_SCFP00071
LQ0AAB7YO15FM1_SCFP00523
LQ0AAB83YG05FM1_SCFP00173
LQ0AAB84YB19FM1_SCFP00232
LQ0AAB88YI15FM1_SCFP00206
LQ0AAB96YJ20RM1_SCFP00325
LQ0AAB98YD06FM1_SCFP00165
LQ0AAB9YK17FM1_SCFP00145
CL2188Contig1P00299
CL223Contig1P00343
CL5548Contig1P00164
CL7261Contig1P00302
CL1391Contig1P01077
LQ0AAB77YC24FM1_SCFP00289
LQ0AAB87YB09FM1_SCFP00635
CL3974Contig1P00264
CL100Contig2P00495
CL1722Contig1P01453
CL2046Contig1P00230
CL4523Contig1P00543
CL5084Contig1P00331
CL5394Contig1P00051
CL7689Contig1P00001
LQ0AAA11YE17FM1_SCFP00170
LQ0AAA13YC07FM1_SCFP00020
LQ0AAA23YB17FM1_SCFP00516
LQ0AAA7YH20FM1_SCFP00121
LQ0AAB16YN18FM3_SCFP00064
LQ0AAB3YP18FM1_SCF_LQP00116
LQ0AAB42YD19FM1_SCFP00044
LQ0AAB49YB18FM1_SCFP00256
LQ0AAB84YI15RM1_SCFP00354
LQ0AAB88YO02FM1_SCFP00095
LQ0AAB89YH08FM1_SCFP00466
LQ0AAB91YA09FM1_SCFP00251
LQ0AAB96YJ20FM1_SCFP00227
CL1492Contig1P01690
CL1093Contig1P00762
CL6675Contig1P00114
LQ0AAB3YD04FM1_SCFP00037
LQ0AAB29YJ10FM1_SCFP00518
CL1439Contig1P00004
CL1688Contig1P00931
CL252Contig1P00393
CL3840Contig1P01465
CL3975Contig1P00001
CL5286Contig1P00098
CL5665Contig1P00737
CL6874Contig1P00075
CL6906Contig1P00101
CL7271Contig1P00267
CL798Contig1P00052
LQ0AAA10YO19FM1_SCFP00485
LQ0AAB102YO02FM1_SCFP00055
LQ0AAB12YO15FM1_SCFP00151
LQ0AAB17YA18FM1_SCFP00359
LQ0AAB18YP02FM1_SCFP00184
LQ0AAB22YK01FM1_SCFP00334
LQ0AAB25YG14FM1_SCFP00065
LQ0AAB2YL13FM1_SCFP00528
LQ0AAB3YO23FM1_SCFP00321
LQ0AAB61YI04RM1_SCFP00038
LQ0AAB63YA21FM1_SCFP00080
LQ0AAB82YN02FM1_SCFP00022
LQ0AAB88YN05FM1_SCFP00008
CL5933Contig1P00053
CL6713Contig1P00156
LQ0AAB43YO14FM1_SCFP00102
LQ0AAB22YP19FM1_SCFP00103
CL237Contig1P01306
CL2934Contig1P00315
CL5401Contig1P00366
CL5966Contig1P00011
CL7059Contig1P00293
ESV-1-216P00001
LQ0AAA9YM23FM1_SCFP00017
LQ0AAB67YK10FM1_SCFP00009
LQ0AAB70YI17FM1_SCFP00243
LQ0AAB8YH19FM1_SCFP00323
CL2443Contig1P00230
LQ0AAB25YF08FM1_SCFP00270
CL1265Contig1P00866
CL1883Contig1P00441
CL2416Contig1P00329
CL3615Contig1P00143
CL4133Contig1P00284
CL4934Contig1P00726
CL5302Contig1P00620
CL6088Contig1P00075
LQ0AAB101YD20FM1_SCFP00443
LQ0AAB2YN22FM1_SCFP00632
LQ0AAB33YM12FM1_SCFP00233
LQ0AAB40YP11FM1_SCFP00315
LQ0AAB5YC21FM1_SCFP00488
LQ0AAB67YP14FM1_SCFP00026
LQ0AAB68YH22FM1_SCFP00154
LQ0AAB87YH23FM1_SCFP00036
LQ0AAB15YO03FM1_SCFP00426
LQ0AAB40YH01FM1_SCFP00019
CL3261Contig1P00092
LQ0AAB23YN15FM1_SCFP00069
LQ0AAB42YG23FM1_SCFP00274
CL3186Contig1P00520
LQ0AAA12YN18FM1_SCFP00141
LQ0AAB97YD15RM1_SCFP00125
CL108Contig1P02377
CL1597Contig1P00852
CL1691Contig1P01325
CL246Contig1P00445
CL2482Contig1P00334
CL3337Contig1P00133
CL380Contig1P01213
CL3986Contig1P00460
CL4074Contig1P00307
CL4141Contig1P01027
CL42Contig1P01915
CL518Contig1P00284
CL6249Contig1P00023
CL6978Contig1P00052
CL7041Contig1P00638
ESV-1-25P00905
ESV-1-27P00338
LQ0AAA22YP02FM1_SCFP00001
LQ0AAB102YH19FM1_SCFP00363
LQ0AAB14YD05FM1_SCFP00311
LQ0AAB16YD12FM3_SCFP00240
LQ0AAB17YO09FM1_SCFP00145
LQ0AAB53YJ17FM1_SCFP00590
LQ0AAB63YF18FM1_SCFP00140
LQ0AAB77YJ23FM1_SCFP00104
LQ0AAB8YG09FM1_SCFP00476
LQ0AAB91YC03FM1_SCFP00034
LQ0AAB99YE08FM1_SCFP00245
LQ0ACA22YG22RM1_SCFP00156
LQ0AAB96YJ01RM1_SCFP00181
CL6583Contig1P00018
CL7704Contig1P00262
LQ0AAB59YC22RM1_SCFP00008
CL5483Contig1P00775
LQ0AAB21YC09FM1_SCFP00001
LQ0AAB36YH09FM1_SCFP00345
LQ0AAB4YF14FM1_SCFP00253
LQ0ADA2YM02RM1_SCFP00094
LQ0AAB54YO15FM1_SCFP00040
CL2230Contig1P00014
CL2363Contig1P00499
CL2745Contig1P00054
CL3050Contig1P00516
CL3875Contig1P00115
CL6053Contig1P00165
CL6414Contig1P00455
LQ0AAA5YN08FM1_SCFP00014
LQ0AAB12YG19FM1_SCFP00414
LQ0AAB1YG07RM1_SCFP00436
LQ0AAB1YL20FM1_SCFP00054
LQ0AAB22YD22FM1_SCFP00188
LQ0AAB29YI12FM1_SCFP00277
LQ0AAB3YC03FM1_SCFP00082
LQ0AAB41YC13FM1_SCFP00318
LQ0AAB58YC22FM1_SCFP00103
LQ0AAB64YP15FM1_SCFP00051
LQ0AAB76YO09FM1_SCFP00074
LQ0AAB91YE22FM1_SCFP00312
LQ0AAB94YN18FM1_SCFP00032
LQ0ACA13YP17RM1_SCFP00267
CL2062Contig1P00035
CL396Contig1P00154
LQ0AAA11YA11FM1_SCFP00045
LQ0AAB54YF17FM1_SCFP00390
LQ0AAB60YG13FM1_SCFP00097
LQ0AAB61YC04FM1_SCFP00292
CL1153Contig1P00733
CL4097Contig1P00449
CL887Contig1P00465
LQ0AAB51YM17FM1_SCFP00011
LQ0AAB56YN22FM1_SCFP00181
CL2334Contig1P00079
CL2685Contig1P00577
CL4255Contig1P01077
CL4603Contig1P00903
CL5311Contig1P00403
CL5873Contig1P00140
CL7010Contig1P00458
CL7735Contig1P00524
CL7751Contig1P00242
LQ0AAA6YA22FM1_SCFP00137
LQ0AAB15YE21FM1_SCFP00137
LQ0AAB23YN19FM1_SCFP00078
LQ0AAB2YL21FM1_SCFP00442
LQ0AAB32YN14FM1_SCFP00208
LQ0AAB40YN23FM1_SCFP00462
LQ0AAB45YD23FM1_SCFP00301
LQ0AAB49YK06FM1_SCFP00072
LQ0AAB66YJ14FM1_SCFP00026
LQ0AAB67YP15FM1_SCFP00011
LQ0AAB84YO19FM1_SCFP00450
LQ0AAB92YH01FM1_SCFP00517
LQ0AAB9YJ01FM1_SCFP00281
CL3011Contig1P00018
LQ0AAA10YG05FM1_SCFP00020
LQ0AAB24YF13FM1_SCFP00158
CL6757Contig1P00067
LQ0AAB48YE16FM1_SCFP00313
LQ0AAB91YK13FM1_SCFP00382
CL2892Contig1P00888
CL2509Contig1P00139
CL3273Contig1P01208
CL3693Contig1P00461
CL3745Contig1P01262
CL3749Contig1P00001
CL4386Contig1P00030
CL536Contig1P00405
CL5521Contig1P00420
CL5910Contig1P00392
CL6115Contig1P00328
CL7003Contig1P00093
CL7590Contig1P00044
LQ0AAA16YL15FM1_SCFP00321
LQ0AAA4YK10FM1_SCFP00347
LQ0AAA4YL07FM1_SCFP00156
LQ0AAA7YE05FM1_SCFP00011
LQ0AAB101YP07FM1_SCFP00038
LQ0AAB104YO10FM1_SCFP00031
LQ0AAB13YO16FM1_SCFP00071
LQ0AAB21YP03FM1_SCFP00074
LQ0AAB24YM06FM1_SCFP00165
LQ0AAB44YO21FM1_SCFP00057
LQ0AAB48YB14FM1_SCFP00218
LQ0AAB56YP07FM1_SCFP00380
LQ0AAB76YF17FM1_SCFP00264
LQ0AAB7YE15FM1_SCFP00035
LQ0AAB91YK13FM1_SCFP00308
LQ0AAB98YC01FM1_SCFP00076
sctg1_201-106000-106500-WP00305
CL2070Contig1P00510
LQ0AAB21YN10FM1_SCFP00135
LQ0AAB32YG07FM1_SCFP00465
LQ0AAB38YK11FM1_SCFP00001
LQ0AAB39YO12FM1_SCFP00031
LQ0AAB57YD07FM1_SCFP00412
LQ0AAB73YM16FM1_SCFP00115
LQ0AAB92YB16FM1_SCFP00379
CL2086Contig1P01107
LQ0AAA10YM20FM1_SCFP00312
LQ0AAB102YC07FM1_SCFP00511
sctg1_155-382000-382500-WP00442
CL1386Contig1P00637
CL1611Contig1P00193
CL2416Contig1P00443
CL381Contig1P01400
CL4128Contig1P00291
CL426Contig1P00102
CL4322Contig1P00001
CL488Contig1P00050
CL5358Contig1P00097
CL6589Contig1P00328
CL6666Contig1P00278
CL7546Contig1P00205
CL870Contig1P00828
LQ0AAA14YN07FM1_SCFP00141
LQ0AAA21YD14FM1_SCFP00050
LQ0AAA21YE14FM1_SCFP00077
LQ0AAB16YL07FM3_SCFP00365
LQ0AAB24YN17FM1_SCFP00448
LQ0AAB31YK13FM1_SCFP00458
LQ0AAB5YE22FM1_SCFP00092
LQ0AAB67YA16FM1_SCFP00005
LQ0AAB94YC22FM1_SCFP00043
LQ0AAB31YP24FM1_SCFP00076
LQ0AAA2YC04FM1_SCFP00100
LQ0AAB1YG23RM1_SCFP00485
LQ0AAB4YF19FM1_SCFP00001
LQ0AAA12YO14FM1_SCFP00533
CL3430Contig1P00411
CL3576Contig1P00463
CL484Contig1P01214
CL6804Contig1P00360
CL2597Contig1P01073
CL1124Contig1P00288
CL1467Contig1P00603
CL2443Contig1P00733
CL3411Contig1P00649
CL5372Contig1P00295
CL5829Contig1P00812
CL685Contig1P01319
CL7039Contig1P00493
CL7422Contig1P00326
CL7614Contig1P00612
LQ0AAA13YF09FM1_SCFP00532
LQ0AAB103YD20FM1_SCFP00397
LQ0AAB11YJ02FM1_SCFP00394
LQ0AAB11YJ07FM1_SCFP00499
LQ0AAB16YN11FM3_SCFP00017
LQ0AAB24YH18FM1_SCFP00511
LQ0AAB32YG06FM1_SCFP00022
LQ0AAB42YF21FM1_SCFP00006
LQ0AAB45YB11FM1_SCFP00195
LQ0AAB54YD13FM1_SCFP00128
LQ0AAB59YB05FM1_SCFP00011
LQ0AAB5YF12FM1_SCFP00555
LQ0AAB83YG05FM1_SCFP00030
LQ0AAB87YC11FM1_SCFP00403
LQ0AAB87YN23FM1_SCFP00436
LQ0AAB89YE18FM1_SCFP00206
LQ0AAB90YK19FM1_SCFP00034
LQ0AAB95YN21FM1_SCFP00021
LQ0AAB99YM21FM1_SCFP00196
CL5548Contig1P00324
LQ0AAB79YF10FM1_SCFP00044
LQ0ACA10YH15RM1_SCFP00452
CL5270Contig1P00111
LQ0AAB53YI08FM1_SCFP00578
LQ0AAB75YK14FM1_SCFP00001
CL1674Contig1P01132
CL6754Contig1P00183
CL3748Contig1P00362
CL4064Contig1P00420
CL4284Contig1P00244
CL5083Contig1P00364
CL5855Contig1P00199
CL995Contig1P00131
LQ0AAA2YC18FM1_SCFP00117
LQ0AAB14YI15FM1_SCFP00355
LQ0AAB23YN19FM1_SCFP00591
LQ0AAB26YN16FM1_SCFP00113
LQ0AAB33YB05FM1_SCFP00146
LQ0AAB37YD12FM1_SCFP00071
LQ0AAB71YK09FM1_SCFP00086
LQ0AAB79YG19FM1_SCFP00275
LQ0AAB86YN05RM1_SCFP00065
LQ0AAB9YA05FM1_SCFP00451
CL3173Contig1P00136
CL6036Contig1P00034
CL6326Contig1P00376
LQ0AAB99YJ20FM1_SCFP00020
CL1905Contig1P00011
CL431Contig1P01571
CL4747Contig1P00714
LQ0AAA12YC13FM1_SCFP00396
LQ0AAB57YD05FM1_SCFP00320
LQ0AAB5YH14FM1_SCFP00204
LQ0AAB8YP15FM1_SCFP00195
LQ0AAB98YA22RM1_SCFP00025
CL1356Contig1P01075
CL1942Contig1P00914
CL2215Contig1P00058
CL2826Contig1P00067
CL3227Contig1P00787
CL3888Contig1P00755
CL3970Contig1P00296
CL4009Contig1P00637
CL6908Contig1P00023
CL763Contig1P00130
CL7779Contig1P00092
CL906Contig1P01095
LQ0AAA12YP23FM1_SCFP00417
LQ0AAA22YB08FM1_SCFP00148
LQ0AAA4YI03FM1_SCFP00030
LQ0AAB103YN13FM1_SCFP00027
LQ0AAB10YA21FM1_SCFP00138
LQ0AAB22YL01FM1_SCFP00163
LQ0AAB40YI06FM1_SCFP00052
LQ0AAB42YI21FM1_SCFP00114
LQ0AAB43YL02FM1_SCFP00245
LQ0AAB46YB20FM1_SCFP00090
LQ0AAB95YN24FM1_SCFP00049
LQ0AFA8YF08RM1_SCFP00257
CL5896Contig1P00131
CL6577Contig1P00510
CL6859Contig1P00424
CL883Contig1P00010
CL1741Contig1P00305
CL729Contig1P00393
LQ0AAB78YN18FM1_SCFP00024
LQ0AFA5YA17RM1_SCFP00107
CL3760Contig1P00077
LQ0AAB84YG06FM1_SCFP00383
CL1499Contig1P00132
CL2575Contig1P00150
CL3202Contig1P00896
CL3492Contig1P00511
CL3515Contig1P00356
CL3760Contig1P00179
CL3902Contig1P00833
CL4612Contig1P00513
CL4629Contig1P00001
CL4918Contig1P00998
CL5468Contig1P00215
CL6623Contig1P00253
LQ0AAA10YK15FM1_SCFP00292
LQ0AAA19YO13FM1_SCFP00551
LQ0AAA1YN24FM1_SCFP00370
LQ0AAB12YA21FM1_SCFP00335
LQ0AAB12YK14FM1_SCFP00013
LQ0AAB21YI13FM1_SCFP00001
LQ0AAB33YG07FM1_SCFP00059
LQ0AAB60YK10FM1_SCFP00315
LQ0AAB60YL06FM1_SCFP00267
LQ0AAB80YL15FM1_SCFP00200
LQ0AAB82YB18FM1_SCFP00139
LQ0AAB86YH20RM1_SCFP00002
LQ0AAB98YN08FM1_SCFP00278
LQ0AEA8YN10RM1_SCFP00130
CL1612Contig1P00618
LQ0AAA15YG23FM1_SCFP00185
LQ0AAB17YD20FM1_SCFP00627
LQ0AAB50YD20FM1_SCFP00309
LQ0AAB71YC07FM1_SCFP00117
LQ0ADA12YE05RM1_SCFP00151
LQ0AAB64YC18FM1_SCFP00358
LQ0AAB66YA11FM1_SCFP00079
LQ0AAB77YA15RM1_SCFP00393
LQ0AAB84YO24FM1_SCFP00191
sctg1_535-34300-34700-WP00317
CL7479Contig1P00230
CL1442Contig1P01367
CL253Contig1P01116
CL2922Contig1P00411
CL4126Contig1P00276
CL4483Contig1P00946
CL4601Contig1P00333
CL5433Contig1P00171
CL5476Contig1P00330
CL5577Contig1P00538
CL5808Contig1P00333
CL6008Contig1P00299
CL6289Contig1P00104
CL7785Contig1P00011
CL995Contig1P00371
LQ0AAA2YP18FM1_SCFP00067
LQ0AAA6YP08FM1_SCFP00495
LQ0AAA8YF09FM1_SCFP00492
LQ0AAB102YK08FM1_SCFP00199
LQ0AAB104YI10FM1_SCFP00326
LQ0AAB16YO04FM3_SCFP00064
LQ0AAB16YO04FM3_SCFP00066
LQ0AAB18YD07FM1_SCFP00434
LQ0AAB29YC15FM1_SCFP00431
LQ0AAB30YL22FM1_SCFP00339
LQ0AAB34YI02FM1_SCFP00479
LQ0AAB38YI03FM1_SCFP00230
LQ0AAB39YG02FM1_SCFP00296
LQ0AAB48YL12FM1_SCFP00377
LQ0AAB4YN19FM1_SCFP00207
LQ0AAB58YC11FM1_SCFP00352
LQ0AAB65YO03FM1_SCFP00060
LQ0AAB68YD03FM1_SCFP00050
LQ0AAB87YH03RM1_SCFP00156
CL4830Contig1P00015
LQ0AAB46YM07FM1_SCFP00165
CL2406Contig1P00076
CL6143Contig1P00094
LQ0AAB100YF02FM1_SCFP00194
LQ0AAB25YO02FM1_SCFP00022
LQ0AAB33YE01FM1_SCFP00154
LQ0AAB53YK03FM1_SCFP00045
LQ0AAB86YK18FM1_SCFP00224
CL360Contig1P00346
CL6723Contig1P00024
ESV-1-45P00736
LQ0AAB14YB01FM1_SCFP00192
LQ0AAB44YP16FM1_SCFP00041
LQ0AAB56YE06FM1_SCFP00093
CL1956Contig1P00332
CL1794Contig1P01125
CL1833Contig1P01165
CL1Contig2P00967
CL2625Contig1P00342
LQ0AAA20YO11FM1_SCFP00086
LQ0AAA7YH03FM1_SCFP00311
LQ0AAB10YF15FM1_SCFP00206
LQ0AAB27YE14FM1_SCFP00022
LQ0AAB40YI10FM1_SCFP00550
LQ0AAB49YI21FM1_SCFP00001
LQ0AAB73YD22FM1_SCFP00079
LQ0AAB80YO05FM1_SCFP00054
LQ0AAB86YK01FM1_SCFP00507
LQ0AAB91YA24FM1_SCFP00001
LQ0AAB91YN16FM1_SCFP00139
LQ0AFA4YB17RM1_SCFP00222
CL3755Contig1P00158
LQ0AAB43YM15FM1_SCFP00433
CL4727Contig1P00925
LQ0AAB70YF12FM1_SCFP00279
LQ0AAB78YF09FM1_SCFP00365
LQ0AAB87YJ09FM1_SCFP00393
CL2228Contig1P01309
CL3608Contig1P00790
CL4653Contig1P00560
CL5134Contig1P00435
CL6325Contig1P00098
CL7038Contig1P00253
ESV-1-139P00715
LQ0AAB103YM09FM1_SCFP00228
LQ0AAB33YC05FM1_SCFP00544
LQ0AAB34YG20FM1_SCFP00170
LQ0AAB48YP20FM1_SCFP00432
LQ0AAB68YM01FM1_SCFP00026
LQ0AAB93YE18FM1_SCFP00399
CL5062Contig1P00551
LQ0AAB28YA20FM1_SCFP00148
LQ0AAB75YO14FM1_SCFP00052
LQ0AAB97YD15FM1_SCFP00020
CL4876Contig1P00393
CL617Contig2P00664
CL6932Contig1P00091
LQ0AAB38YA04FM1_SCFP00009
CL6810Contig1P00138
CL2481Contig1P01288
CL3019Contig1P00018
CL5304Contig1P00579
CL6055Contig1P00409
CL6163Contig1P00346
CL6929Contig1P00203
CL7095Contig1P00485
CL733Contig1P00658
CL7602Contig1P00135
CL7623Contig1P00020
LQ0AAA16YC06FM1_SCFP00225
LQ0AAA17YI13FM1_SCFP00453
LQ0AAA3YL04FM1_SCFP00053
LQ0AAB13YO19FM1_SCFP00125
LQ0AAB27YP09FM1_SCFP00224
LQ0AAB48YL19FM1_SCFP00151
LQ0AAB78YJ06FM1_SCFP00001
LQ0AAB8YJ13FM1_SCFP00183
LQ0AAB95YK20FM1_SCFP00292
LQ0AAB98YL10FM1_SCFP00091
CL4184Contig1P00518
CL4952Contig1P00415
LQ0AAB22YP01FM1_SCFP00264
CL2889Contig1P00088
CL6007Contig1P00422
LQ0AAB15YB21FM1_SCFP00395
LQ0AAB34YJ18FM1_SCFP00361
LQ0AAB98YI01FM1_SCFP00288
CL7182Contig1P00922
CL1142Contig1P00141
CL1167Contig1P00236
CL2900Contig1P00075
CL3053Contig1P00089
CL3927Contig1P00760
CL450Contig1P01150
CL4695Contig1P00033
CL6118Contig1P00291
CL6228Contig1P00254
CL6368Contig1P00417
CL6771Contig1P00304
CL7294Contig1P00616
CL7436Contig1P00105
LQ0AAA3YF24FM1_SCFP00641
LQ0AAA4YK12FM1_SCFP00155
LQ0AAB14YH23FM1_SCFP00224
LQ0AAB18YN02FM1_SCFP00160
LQ0AAB24YM18FM1_SCFP00058
LQ0AAB27YH24FM1_SCFP00511
LQ0AAB53YI08FM1_SCFP00035
LQ0AAB54YB22RM1_SCFP00463
LQ0AAB5YA17FM1_SCFP00255
LQ0AAB63YA08FM1_SCFP00186
LQ0AAB71YO07FM1_SCFP00514
LQ0AAB71YO18FM1_SCFP00083
LQ0AAB7YJ11FM1_SCF_LQP00526
LQ0ADA10YA22RM1_SCFP00134
CL7562Contig1P00022
LQ0AAB6YJ01FM1_SCFP00042
CL6330Contig1P00107
LQ0ACA24YM06RM1_SCFP00320
LQ0ACA5YC01RM1_SCFP00158
LQ0AAA17YI04FM1_SCFP00455
LQ0AAA22YJ12FM1_SCFP00060
LQ0AAB32YL17FM1_SCFP00027
LQ0AAB74YF14FM1_SCFP00125
LQ0AAB76YA11FM1_SCFP00044
CL1436Contig1P00543
CL1738Contig1P00846
CL2684Contig1P00578
CL3503Contig1P00240
CL3582Contig1P00451
CL6701Contig1P00334
ESV-1-107P00144
LQ0AAA2YK10FM1_SCFP00513
LQ0AAA3YD12FM1_SCFP00052
LQ0AAB104YJ04FM1_SCFP00157
LQ0AAB14YM10FM1_SCFP00211
LQ0AAB2YA16FM1_SCFP00250
LQ0AAB31YI13FM1_SCFP00384
LQ0AAB41YI09FM1_SCFP00289
LQ0AAB46YC18FM1_SCFP00307
LQ0AAB67YB06FM1_SCFP00003
LQ0AAB69YE08FM1_SCFP00024
LQ0AAB69YN16FM1_SCFP00080
LQ0AAB73YO07FM1_SCFP00264
LQ0AAB99YF03FM1_SCFP00010
LQ0AAB99YM24FM1_SCFP00361
LQ0ABA2YF13FM1_SCFP00039
LQ0ACA10YH15RM1_SCFP00422
LQ0AAB78YN16RM1_SCFP00120
CL1743Contig1P00037
CL3234Contig1P00698
CL3858Contig1P00368
LQ0AAB30YD10FM1_SCFP00115
CL7760Contig1P00689
LQ0AAB29YE17FM1_SCFP00056
LQ0AAB48YL18FM1_SCFP00185
LQ0AAB75YF02RM1_SCFP00447
LQ0AAB84YF11FM1_SCFP00393
CL1451Contig1P00837
CL1487Contig1P00457
CL3326Contig1P00100
CL3469Contig1P00689
CL5255Contig1P00537
CL5383Contig1P00001
CL582Contig1P00359
CL6568Contig1P00512
CL6919Contig1P00358
ESV-1-116P00975
LQ0AAA10YO14FM1_SCFP00295
LQ0AAB35YF03FM1_SCFP00236
LQ0AAB37YG21FM1_SCFP00112
LQ0AAB53YM06FM1_SCFP00278
LQ0AAB58YA19FM1_SCFP00019
LQ0AAB64YM24FM1_SCFP00275
LQ0AAB88YP10FM1_SCFP00102
CL2157Contig1P00352
CL3044Contig1P00136
CL7505Contig1P00571
LQ0ABA1YC03FM1_SCFP00255
CL109Contig1P02125
LQ0AAB12YC21FM1_SCFP00321
CL114Contig1P00611
CL1274Contig1P00367
CL3003Contig1P00165
CL3371Contig1P00552
CL470Contig1P00011
CL5318Contig1P00290
CL5830Contig1P00109
CL7393Contig1P00028
LQ0AAA12YF07FM1_SCFP00613
LQ0AAA7YD23FM1_SCFP00503
LQ0AAB101YI01FM1_SCFP00001
LQ0AAB103YM06FM1_SCFP00122
LQ0AAB11YJ08FM1_SCFP00015
LQ0AAB22YI06FM1_SCFP00001
LQ0AAB28YM02FM1_SCFP00475
LQ0AAB42YE19FM1_SCFP00001
LQ0AAB4YC07FM1_SCFP00532
LQ0AAB56YA08FM1_SCFP00335
LQ0AAB56YE14FM1_SCFP00070
LQ0AAB65YJ18FM1_SCFP00254
LQ0AAB71YK09FM1_SCFP00094
LQ0AAB72YE02FM1_SCFP00010
LQ0AAB78YG02FM1_SCFP00125
LQ0AAB79YJ05FM1_SCFP00396
LQ0AAB85YH22FM1_SCFP00001
LQ0AAB96YF06FM1_SCFP00502
CL6259Contig1P00410
LQ0AAA19YB07FM1_SCFP00083
LQ0AAA20YF11FM1_SCFP00540
LQ0AAB78YA03FM1_SCFP00154
CL6409Contig1P00001
LQ0AAB50YD06FM1_SCFP00334
LQ0AAB41YC07FM1_SCFP00020
CL1572Contig1P00159
CL2030Contig1P00154
CL2041Contig1P00495
CL2943Contig1P01698
CL3973Contig1P00483
CL4724Contig1P00631
CL6178Contig1P00109
CL6229Contig1P00126
CL6396Contig1P00091
CL75Contig6P01142
LQ0AAA18YI07FM1_SCFP00079
LQ0AAB101YO16FM1_SCFP00185
LQ0AAB26YO15FM1_SCFP00077
LQ0AAB31YD04FM1_SCFP00052
LQ0AAB4YK12FM1_SCFP00310
LQ0AAB60YI11FM1_SCFP00072
LQ0AAB70YF17FM1_SCFP00144
LQ0AAB78YN16RM1_SCFP00113
CL2644Contig1P00535
LQ0AAB104YD12FM1_SCFP00294
LQ0AAB86YJ24FM1_SCFP00280
LQ0AAB89YJ20FM1_SCFP00002
CL6156Contig1P00001
ESV-1-120P00011
LQ0AAA18YJ01FM1_SCFP00506
LQ0AAB103YP07FM1_SCFP00146
LQ0AAB27YC04FM1_SCFP00001
LQ0AAB70YM10FM1_SCFP00009
LQ0AAB86YH20RM1_SCFP00001
LQ0ABA2YD19FM1_SCFP00001
CL1151Contig1P00782
CL1980Contig1P00173
CL2175Contig1P00377
CL2681Contig1P00275
CL3644Contig1P00096
CL3743Contig1P00653
CL4193Contig1P00426
CL4458Contig1P00715
CL4765Contig1P00556
CL5023Contig1P00948
CL5133Contig1P00129
CL514Contig1P00408
CL761Contig1P00851
CL7681Contig1P00267
LQ0AAA9YA09FM1_SCFP00555
LQ0AAB16YE05FM3_SCFP00075
LQ0AAB21YG13FM1_SCFP00139
LQ0AAB2YE12FM1_SCFP00196
LQ0AAB31YG11FM1_SCFP00106
LQ0AAB48YE03FM1_SCFP00561
LQ0AAB54YF17FM1_SCFP00095
LQ0AAB55YK13FM1_SCF_LQP00285
LQ0AAB57YM24RM1_SCFP00410
LQ0AAB6YA20FM1_SCFP00497
LQ0AAB85YN11RM1_SCFP00044
LQ0AAB88YP10FM1_SCFP00012
LQ0AAB96YF22FM1_SCFP00424
CL5831Contig1P00215
LQ0AAA22YB12FM1_SCFP00589
LQ0AAB39YF22FM1_SCFP00185
LQ0AAB83YI13RM1_SCF_LQP00439
CL276Contig1P00859
LQ0AAA10YI06FM1_SCFP00015
LQ0AAA6YJ23FM1_SCFP00139
LQ0AAB36YA12FM1_SCFP00165
LQ0AAB44YP04FM1_SCFP00004
LQ0AAB45YC09FM1_SCFP00007
LQ0AAB49YJ23FM1_SCFP00026
CL1769Contig1P01167
CL2146Contig1P00634
CL216Contig2P00022
CL2294Contig1P00673
CL267Contig1P00678
CL2980Contig1P00916
CL3104Contig1P00709
CL5003Contig1P00117
CL5291Contig1P00583
CL5354Contig1P00001
CL5614Contig1P00303
LQ0AAB104YN13FM1_SCFP00065
LQ0AAB18YP02FM1_SCFP00402
LQ0AAB22YD22FM1_SCFP00611
LQ0AAB60YA07FM1_SCFP00001
LQ0AAB63YA13FM1_SCFP00027
LQ0AAB85YH03FM1_SCFP00235
LQ0AAB89YF24FM1_SCFP00106
LQ0AAB28YM02FM1_SCFP00307
LQ0AAB3YJ21FM1_SCFP00065
LQ0AAB49YO03FM1_SCFP00405
LQ0AAB75YE20FM1_SCFP00320
LQ0AAB13YM14FM1_SCFP00047
LQ0AAB73YM17FM1_SCFP00258
LQ0AAB9YJ17FM1_SCFP00476
CL1333Contig1P00498
CL1479Contig1P00991
CL1565Contig1P00822
CL1664Contig1P00111
CL1886Contig1P00601
CL1920Contig1P00450
CL1948Contig1P01361
CL2887Contig1P00353
CL3445Contig1P00012
CL4802Contig1P00594
CL4994Contig1P00111
CL6643Contig1P00335
CL6934Contig1P00372
LQ0AAB14YD16FM1_SCFP00100
LQ0AAB30YF07FM1_SCFP00109
LQ0AAB35YD09FM1_SCFP00302
LQ0AAB37YI24FM1_SCFP00020
LQ0AAB39YK04FM1_SCFP00068
LQ0AAB61YO23FM1_SCFP00237
LQ0AAB98YP20FM1_SCFP00257
LQ0ADA11YJ03RM1_SCFP00002
CL4711Contig1P00913
LQ0AAB33YJ06FM1_SCFP00379
CL5488Contig1P00573
LQ0AAB66YG05FM1_SCFP00110
CL4319Contig1P00457
CL4699Contig1P00747
CL4705Contig1P00642
LQ0AAB75YJ06FM1_SCFP00054
LQ0AAB77YO21FM1_SCFP00352
LQ0AAB94YF03FM1_SCFP00115
CL3359Contig1P00173
CL4420Contig1P00073
CL5158Contig1P00388
CL5186Contig1P00464
CL6012Contig1P00648
CL6415Contig1P00257
CL6626Contig1P00031
CL7365Contig1P00137
CL7408Contig1P00113
CL7665Contig1P00378
LQ0AAA4YC22FM1_SCFP00577
LQ0AAA8YG12FM1_SCFP00114
LQ0AAB21YL02FM1_SCFP00356
LQ0AAB29YB17FM1_SCFP00240
LQ0AAB32YC16FM1_SCFP00105
LQ0AAB32YM13FM1_SCFP00067
LQ0AAB33YC03FM1_SCFP00077
LQ0AAB33YD13FM1_SCFP00096
LQ0AAB34YA09FM1_SCFP00142
LQ0AAB35YB06FM1_SCFP00301
LQ0AAB60YG20FM1_SCFP00001
LQ0AAB77YO16RM1_SCFP00182
LQ0AAB96YM18RM1_SCFP00089
CL220Contig1P00526
LQ0AAA18YP22FM1_SCFP00202
LQ0AAA21YN23FM1_SCFP00228
LQ0AAB104YP18FM1_SCFP00060
LQ0AAB41YA04FM1_SCFP00066
LQ0AAB22YD09FM1_SCFP00247
CL2514Contig1P00116
CL4435Contig1P00647
CL5924Contig1P00074
LQ0AAA2YB15RM1_SCFP00054
LQ0AAB41YL14FM1_SCFP00361
CL7238Contig1P00607
CL1015Contig1P00935
CL1432Contig1P01031
CL1715Contig1P00030
CL281Contig1P01756
CL3367Contig1P00177
CL3765Contig1P00009
CL4524Contig1P00087
CL4751Contig1P00348
CL50Contig1P00913
CL5209Contig1P00559
CL6974Contig1P00512
ESV-1-48P00115
ESV-1-5P00476
LQ0AAA15YL20FM1_SCFP00184
LQ0AAB38YM12FM1_SCFP00065
LQ0AAB43YH19FM1_SCFP00306
LQ0AAB49YJ23FM1_SCFP00035
LQ0AAB57YE05FM1_SCFP00053
LQ0AAB58YD17FM1_SCFP00083
LQ0AAB6YN16FM1_SCFP00452
LQ0AAB73YM17FM1_SCFP00081
LQ0AAB76YD16FM1_SCFP00298
LQ0AAB83YJ05FM1_SCFP00224
LQ0AAB8YK12FM1_SCFP00370
LQ0AAB97YD03RM1_SCFP00467
LQ0AAB9YH21FM1_SCFP00263
CL6068Contig1P00359
CL6295Contig1P00178
LQ0AAB16YI19FM3_SCFP00003
LQ0AAB33YG04FM1_SCFP00450
CL2535Contig1P01147
CL3129Contig1P00549
LQ0AAB27YE17FM1_SCFP00511
LQ0AAB3YE17FM1_SCFP00206
LQ0ADA13YF18RM1_SCFP00002
LQ0AAB78YL09FM1_SCFP00552
CL1208Contig1P00190
CL3223Contig1P00035
CL4756Contig1P00033
CL4917Contig1P00545
CL5715Contig1P00185
CL6210Contig1P00055
CL6457Contig1P00788
CL6669Contig1P00178
CL7531Contig1P00249
CL7732Contig1P00115
LQ0AAA10YN11FM1_SCFP00657
LQ0AAB28YC15FM1_SCFP00084
LQ0AAB43YO04FM1_SCFP00176
LQ0AAB6YP06FM1_SCFP00023
LQ0AAB77YB04FM1_SCFP00334
LQ0AAB89YM18FM1_SCFP00001
LQ0AAB9YH11FM1_SCFP00315
CL1451Contig1P00334
CL2293Contig1P00152
LQ0AAB21YH13FM1_SCFP00001
LQ0AAB45YF02FM1_SCFP00013
CL203Contig1P01813
CL2274Contig1P00526
CL4699Contig1P00175
CL637Contig1P00544
CL1226Contig1P00942
CL1959Contig1P00147
CL2367Contig1P00425
CL277Contig1P00004
CL2887Contig1P00154
CL356Contig1P02583
CL4763Contig1P00583
CL5419Contig1P00038
CL6279Contig1P00776
CL6358Contig1P00551
CL6415Contig1P00416
CL653Contig1P01279
CL6640Contig1P00338
CL6873Contig1P00316
CL7549Contig1P00604
LQ0AAA6YL13FM1_SCFP00028
LQ0AAB16YM04FM3_SCFP00305
LQ0AAB29YJ02FM1_SCFP00253
LQ0AAB41YL01FM1_SCFP00219
LQ0AAB56YD24FM1_SCFP00375
LQ0AAB73YK20FM1_SCFP00065
LQ0AAB74YP17FM1_SCFP00413
LQ0AAB75YP01FM1_SCFP00362
LQ0AAB80YL07FM1_SCFP00207
CL2369Contig1P00618
LQ0AAA16YL10FM1_SCFP00662
LQ0AAB59YG05FM1_SCFP00431
LQ0AAB65YO12FM1_SCFP00361
LQ0AAB77YL07FM1_SCFP00154
CL7441Contig1P00545
LQ0AAA23YO01FM1_SCFP00612
LQ0AAB94YC22FM1_SCFP00484
LQ0AAB98YO03FM1_SCFP00404
LQ0ADA3YK04RM1_SCFP00041
CL3851Contig1P00202
CL4196Contig1P00429
CL5493Contig1P00610
CL5661Contig1P00211
CL5886Contig1P00003
CL6176Contig1P00167
CL7132Contig1P00607
LQ0AAA17YE23FM1_SCFP00517
LQ0AAA7YB09FM1_SCFP00508
LQ0AAB14YH01FM1_SCFP00023
LQ0AAB26YL15FM1_SCFP00146
LQ0AAB75YL07FM1_SCFP00331
LQ0AAB88YA15FM1_SCFP00080
LQ0AAB8YF02FM1_SCFP00594
LQ0AAB99YF03FM1_SCFP00006
LQ0AAB9YG02FM1_SCFP00438
CL6346Contig1P00005
CL893Contig1P01068
CL2953Contig1P00911
LQ0AAB41YM10FM1_SCFP00217
CL1537Contig1P01080
CL1708Contig1P00934
CL2182Contig1P01112
CL244Contig1P01223
CL4352Contig1P00468
CL4750Contig1P00947
CL6105Contig1P00990
CL6674Contig1P00458
CL6834Contig1P00657
CL7127Contig1P00124
CL7593Contig1P00171
LQ0AAA16YP20FM1_SCFP00142
LQ0AAA2YN10FM1_SCFP00031
LQ0AAB104YE07FM1_SCFP00529
LQ0AAB31YD17FM1_SCFP00415
LQ0AAB48YJ02FM1_SCFP00192
LQ0AAB67YC13FM1_SCFP00086
LQ0AAB6YK04FM1_SCFP00393
LQ0AAB90YC14FM1_SCFP00001
LQ0AAB9YJ12FM1_SCFP00010
LQ0ADA7YL02RM1_SCFP00044
LQ0AAB50YF09FM1_SCFP00202
CL2780Contig1P00109
CL582Contig1P00986
CL889Contig1P00446
LQ0AAB50YB17FM1_SCFP00343
CL7626Contig1P00507
LQ0AAA3YI05FM1_SCFP00150
LQ0AAB26YC19FM1_SCFP00074
LQ0AAB43YI04FM1_SCFP00205
LQ0AAB44YO05FM1_SCFP00175
LQ0AAB69YA10FM1_SCFP00042
CL1217Contig1P00447
CL1584Contig1P01271
CL1800Contig1P00479
CL3294Contig1P00660
CL3571Contig1P00176
CL4165Contig1P00343
CL6586Contig1P00001
CL7176Contig1P00114
LQ0AAA7YL18FM1_SCFP00062
LQ0AAB102YG20FM1_SCFP00045
LQ0AAB29YH23FM1_SCFP00495
LQ0AAB35YE06FM1_SCFP00461
LQ0AAB43YD01FM1_SCFP00268
LQ0AAB75YK14FM1_SCFP00387
LQ0AAB83YC04RM1_SCFP00049
LQ0AAB89YB10FM1_SCFP00118
LQ0AAB92YP22FM1_SCFP00326
LQ0AAB25YK01FM1_SCFP00609
CL854Contig1P00285
ESV-1-112P01008
CL1351Contig1P00803
CL5506Contig1P00527
CL6986Contig1P00134
LQ0AAB57YO19FM1_SCFP00262
LQ0AAB75YL07FM1_SCFP00371
CL2118Contig1P01132
CL4009Contig1P00001
CL1785Contig1P00074
CL1803Contig1P00036
CL1951Contig1P01217
CL2066Contig1P00289
CL225Contig1P01788
CL2334Contig1P00187
CL233Contig1P01107
CL351Contig1P00932
CL4070Contig1P00113
CL4132Contig1P00596
CL4428Contig1P00401
CL4675Contig1P00230
CL481Contig1P00349
CL6275Contig1P00617
CL7629Contig1P00328
CL949Contig1P00822
LQ0AAA14YA02FM1_SCFP00391
LQ0AAA17YL03FM1_SCFP00173
LQ0AAA7YN09FM1_SCFP00561
LQ0AAB14YE07FM1_SCFP00306
LQ0AAB17YN06FM1_SCFP00513
LQ0AAB85YP18FM1_SCFP00232
LQ0AAB8YO12FM1_SCFP00075
LQ0AAB95YE07FM1_SCFP00089
CL4571Contig1P00933
LQ0AAB12YC21FM1_SCFP00001
CL4849Contig1P00255
LQ0AAB31YI12FM1_SCFP00247
CL868Contig1P00658
LQ0AAB34YG20FM1_SCFP00109
LQ0AAB8YG14FM1_SCFP00267
CL1078Contig1P01108
CL1720Contig1P00302
CL2172Contig1P00448
CL4460Contig1P00001
CL4755Contig1P00351
CL4941Contig1P00532
CL4971Contig1P00421
CL509Contig1P01712
CL5831Contig1P00587
CL6535Contig1P00496
CL92Contig1P02606
LQ0AAA21YD20FM1_SCFP00206
LQ0AAA5YB24FM1_SCFP00358
LQ0AAB25YM21FM1_SCFP00356
LQ0AAB29YF20FM1_SCFP00462
LQ0AAB30YE24FM1_SCFP00378
LQ0AAB32YO19FM1_SCFP00264
LQ0AAB33YC13FM1_SCFP00253
LQ0AAB48YH17FM1_SCFP00402
LQ0AAB4YA23FM1_SCFP00171
LQ0AAB58YA19FM1_SCFP00027
LQ0AAB67YL14FM1_SCFP00112
LQ0AAB79YK02FM1_SCFP00351
LQ0AAB97YC20RM1_SCFP00105
LQ0AAB75YK04FM1_SCFP00102
CL2044Contig1P00516
CL2334Contig1P00546
CL5665Contig1P00044
ESV-1-26P00316
LQ0AAB23YK01FM1_SCFP00093
LQ0AAB72YM07FM1_SCFP00114
LQ0AAB97YN16FM1_SCFP00290
CL1458Contig1P00487
CL1664Contig1P00516
CL1928Contig1P00859
CL3015Contig1P00361
CL5973Contig1P00635
CL6077Contig1P00525
CL7442Contig1P00290
LQ0AAA15YD07FM1_SCFP00619
LQ0AAA20YD21FM1_SCFP00117
LQ0AAA2YI24FM1_SCFP00563
LQ0AAA9YP15FM1_SCFP00520
LQ0AAB102YJ22FM1_SCFP00273
LQ0AAB103YH05RM1_SCFP00191
LQ0AAB104YG08FM1_SCFP00152
LQ0AAB12YG19FM1_SCFP00332
LQ0AAB14YL05FM1_SCFP00102
LQ0AAB24YP19FM1_SCFP00018
LQ0AAB25YL08FM1_SCFP00028
LQ0AAB27YH22FM1_SCFP00156
LQ0AAB31YN07FM1_SCFP00336
LQ0AAB38YJ02FM1_SCFP00330
LQ0AAB40YM08FM1_SCFP00048
LQ0AAB41YI09FM1_SCFP00276
LQ0AAB45YD23FM1_SCFP00296
LQ0AAB46YK04FM1_SCFP00083
LQ0AAB61YF19FM1_SCFP00221
LQ0AAB63YB24FM1_SCFP00024
LQ0AAB84YJ16RM1_SCFP00459
LQ0AAB85YB05FM1_SCFP00147
LQ0AAB88YD21RM1_SCFP00119
LQ0AAB94YO03FM1_SCFP00045
LQ0AAB97YN09FM1_SCFP00025
LQ0AAB99YG08FM1_SCFP00230
LQ0ABA1YA15FM1_SCFP00232
CL6564Contig1P00123
LQ0AAB37YH02FM1_SCFP00218
CL468Contig1P01800
LQ0AAB15YN02FM1_SCFP00248
LQ0AAB80YJ23FM1_SCFP00399
LQ0AAB104YB14FM1_SCFP00104
LQ0AAB31YI16FM1_SCFP00068
LQ0AAB98YA22RM1_SCFP00004
CL2245Contig1P00709
CL2248Contig1P00784
CL2804Contig1P00850
CL3426Contig1P00848
CL3628Contig1P01259
CL5421Contig1P00512
CL5650Contig1P00001
CL5699Contig1P00391
CL6678Contig1P00596
CL72Contig1P00760
CL7593Contig1P00639
CL764Contig1P00513
CL999Contig1P00081
LQ0AAA11YJ18FM1_SCFP00364
LQ0AAA13YC20FM1_SCFP00560
LQ0AAB18YL21FM1_SCFP00012
LQ0AAB58YH22RM1_SCFP00415
LQ0AAB64YO12FM1_SCFP00040
LQ0AAB67YE04FM1_SCFP00117
LQ0AAB70YF08FM1_SCFP00013
LQ0AAB41YP17FM1_SCFP00418
CL968Contig1P00302
LQ0AAB27YH22FM1_SCFP00113
LQ0AAB43YA16FM1_SCFP00129
CL6003Contig1P00120
CL6497Contig1P00796
CL7347Contig1P00433
LQ0AAB73YD22FM1_SCFP00076
LQ0AAB76YM01FM1_SCFP00085
CL1209Contig1P00244
CL1263Contig1P00527
CL1472Contig1P00682
CL1562Contig1P00248
CL1989Contig1P00077
CL212Contig1P00338
CL2863Contig1P00582
CL3948Contig1P00045
CL3Contig5P00963
CL4162Contig1P00191
CL4933Contig1P01023
CL5143Contig1P00268
CL6709Contig1P00434
CL7601Contig1P00305
ESV-1-205P00261
LQ0AAB16YG22FM3_SCFP00183
LQ0AAB30YK05FM1_SCFP00014
LQ0AAB31YF06FM1_SCFP00475
LQ0AAB36YP14FM1_SCFP00103
LQ0AAB42YC02FM1_SCFP00285
LQ0AAB64YG02FM1_SCFP00428
LQ0AAB66YD02FM1_SCFP00115
LQ0AAB6YP01FM1_SCFP00501
LQ0AAB7YP16FM1_SCFP00464
LQ0AAB84YE12RM1_SCFP00062
LQ0AAB91YO16FM1_SCFP00376
LQ0AAB86YB16RM1_SCFP00017
LQ0AAB86YL21RM1_SCFP00151
CL1607Contig1P00516
CL4729Contig1P00014
LQ0AAB2YP17FM1_SCFP00167
LQ0AAB29YH18FM1_SCFP00403
CL1887Contig1P00896
CL2259Contig1P00402
CL3862Contig1P00158
CL3966Contig1P00790
CL4535Contig1P00519
CL4751Contig1P00409
CL4952Contig1P00093
CL5249Contig1P00571
CL5360Contig1P00394
CL5952Contig1P00128
CL660Contig1P00009
CL7059Contig1P00306
LQ0AAB16YG03FM3_SCFP00035
LQ0AAB1YF08RM1_SCFP00232
LQ0AAB27YB14FM1_SCFP00276
LQ0AAB32YI19FM1_SCFP00482
LQ0AAB39YD15FM1_SCFP00261
LQ0AAB49YH21FM1_SCFP00204
LQ0AAB51YA19FM1_SCFP00010
LQ0AAB65YJ06FM1_SCFP00049
LQ0AAB66YG03FM1_SCFP00070
LQ0AAB6YP16FM1_SCFP00083
LQ0AAB74YO22FM1_SCFP00001
LQ0ACA8YO05RM1_SCFP00009
CL2348Contig1P00396
CL7558Contig1P00008
LQ0AAB22YC12FM1_SCFP00181
CL2223Contig1P00062
CL3284Contig1P00883
CL976Contig1P00374
CL2215Contig1P00024
CL3355Contig1P00340
CL5719Contig1P00472
LQ0AAA14YK24FM1_SCFP00045
LQ0AAA15YO05FM1_SCFP00077
LQ0AAB1YL18RM1_SCFP00405
LQ0AAB21YH02FM1_SCFP00120
LQ0AAB22YL04FM1_SCFP00291
LQ0AAB30YC19FM1_SCFP00315
LQ0AAB40YF04FM1_SCFP00100
LQ0AAB63YN07FM1_SCFP00251
LQ0AAB74YB14FM1_SCFP00001
LQ0AAB74YJ19FM1_SCFP00108
LQ0ADA10YC08RM1_SCFP00052
CL1421Contig1P00504
CL240Contig1P00519
LQ0AAB31YF15FM1_SCFP00122
LQ0AAB38YI04FM1_SCFP00010
LQ0AAB47YP21FM1_SCFP00285
LQ0AAB66YJ14FM1_SCFP00047
CL2256Contig1P00928
CL2485Contig1P00560
CL7391Contig1P00164
LQ0AAB68YK23FM1_SCFP00110
CL2072Contig1P00170
CL2127Contig1P01143
CL3705Contig1P00592
CL4626Contig1P00138
CL5262Contig1P00056
CL6911Contig1P00547
CL7274Contig1P00364
CL7355Contig1P00200
CL7378Contig1P00139
LQ0AAA18YO06FM1_SCFP00202
LQ0AAA21YE03FM1_SCFP00502
LQ0AAA9YL16FM1_SCFP00545
LQ0AAB15YM14FM1_SCFP00247
LQ0AAB25YL16FM1_SCFP00130
LQ0AAB31YK19FM1_SCFP00067
LQ0AAB32YC10FM1_SCFP00376
LQ0AAB46YK06FM1_SCFP00482
LQ0AAB68YK09FM1_SCFP00014
LQ0AAB94YH17FM1_SCFP00341
LQ0ADA10YK23RM1_SCFP00040
LQ0AAA19YN19FM1_SCFP00001
LQ0AAB23YK13FM1_SCFP00552
LQ0AAB63YG11FM1_SCFP00255
CL3015Contig1P00751
LQ0AAB29YG14FM1_SCFP00053
CL795Contig1P01770
LQ0AAA22YM19FM1_SCFP00343
LQ0AAB46YB03FM1_SCFP00042
LQ0AAB52YL17RM1_SCFP00134
LQ0AAB61YO05FM1_SCFP00010
LQ0AAB64YH06FM1_SCFP00108
CL2246Contig1P00603
CL2827Contig1P00739
CL3364Contig1P00796
CL3503Contig1P00141
CL3858Contig1P00306
CL3863Contig1P00180
CL4874Contig1P00667
CL4969Contig1P00022
CL5523Contig1P00066
CL5570Contig1P00325
CL55Contig1P00986
CL6349Contig1P00237
CL7245Contig1P00468
CL7678Contig1P00027
LQ0AAA6YA11FM1_SCFP00004
LQ0AAB23YM18FM1_SCFP00563
LQ0AAB29YH18FM1_SCFP00220
LQ0AAB33YA20FM1_SCFP00244
LQ0AAB34YG09FM1_SCFP00454
LQ0AAB39YJ03FM1_SCFP00007
LQ0AAB53YK03FM1_SCFP00286
LQ0AAB56YA10FM1_SCFP00063
LQ0AAB56YE07FM1_SCFP00262
LQ0AAB5YL22FM1_SCFP00431
LQ0AAB60YI11RM1_SCFP00332
LQ0AAB64YM11FM1_SCFP00049
LQ0AAB69YE08FM1_SCFP00034
LQ0AAB73YH03FM1_SCFP00479
LQ0AAB75YE23FM1_SCFP00243
LQ0AAB84YD07FM1_SCFP00280
LQ0AAB84YG06FM1_SCFP00215
LQ0AAB89YB24FM1_SCFP00228
LQ0AAB8YF12FM1_SCFP00363
LQ0AAB95YI16FM1_SCFP00030
LQ0ACA14YH11RM1_SCFP00204
CL2637Contig1P00327
CL2816Contig1P00241
LQ0AAB40YN20FM1_SCFP00304
LQ0AAB42YI07FM1_SCFP00188
CL4042Contig1P00507
CL6192Contig1P00512
LQ0AAA7YI16FM1_SCFP00244
LQ0AAB49YG16FM1_SCFP00036
LQ0AAB74YP14FM1_SCFP00133
CL1188Contig1P00208
CL1781Contig1P00431
CL2824Contig1P00060
CL3035Contig1P00109
CL5017Contig1P00093
CL5585Contig1P00303
CL6779Contig1P00413
CL7228Contig1P00654
LQ0AAA9YF11FM1_SCFP00130
LQ0AAB11YH02FM1_SCFP00038
LQ0AAB16YH04FM3_SCFP00087
LQ0AAB25YL08FM1_SCFP00031
LQ0AAB27YE09FM1_SCFP00382
LQ0AAB31YG15FM1_SCFP00205
LQ0AAB34YN12FM1_SCFP00171
LQ0AAB57YJ15FM1_SCFP00218
LQ0AAB60YA07FM1_SCFP00169
LQ0AAB67YN14RM1_SCFP00090
LQ0AAB88YC11FM1_SCFP00012
LQ0AAB99YB12FM1_SCFP00504
LQ0AAB99YG08FM1_SCFP00231
LQ0ACA21YN03RM1_SCFP00174
CL5750Contig1P00293
LQ0AAA16YB04FM1_SCFP00001
LQ0AAB35YJ12FM1_SCFP00368
LQ0AAB85YA13FM1_SCFP00268
CL5605Contig1P00359
CL7570Contig1P00044
LQ0AAB43YM14FM1_SCFP00286
LQ0AAB58YK04FM1_SCFP00145
CL2261Contig1P00576
CL3006Contig1P00027
CL3472Contig1P00499
CL3495Contig1P00010
CL3544Contig1P00820
CL4599Contig1P00006
CL5549Contig1P00071
CL5874Contig1P00664
CL634Contig1P00563
CL7704Contig1P00411
LQ0AAA22YH03FM1_SCFP00154
LQ0AAB27YP09FM1_SCFP00049
LQ0AAB41YA05FM1_SCFP00047
LQ0AAB41YE16FM1_SCFP00201
LQ0AAB42YH14FM1_SCFP00211
LQ0AAB42YK21FM1_SCFP00150
LQ0AAB57YG11FM1_SCFP00230
LQ0AAB5YA02FM1_SCFP00066
LQ0AAB61YI07FM1_SCFP00006
LQ0AAB66YH24FM1_SCFP00191
LQ0AAB6YM12FM1_SCFP00583
LQ0AAB71YM02FM1_SCFP00263
LQ0AAB85YA11FM1_SCFP00047
LQ0AAB94YF02FM1_SCFP00116
LQ0AAB98YG04FM1_SCFP00038
LQ0ABA1YC13FM1_SCFP00422
CL107Contig4P00109
CL3374Contig1P00557
CL4132Contig1P00009
CL6563Contig1P00549
LQ0AAB2YF15FM1_SCFP00308
LQ0AAB2YL04FM1_SCFP00035
LQ0AAB63YJ02FM1_SCFP00251
CL254Contig1P01673
CL3426Contig1P00517
CL4761Contig1P00067
CL952Contig2P00315
LQ0AAB25YK05FM1_SCFP00010
CL290Contig1P00453
CL498Contig2P00871
CL6064Contig1P00350
CL7156Contig1P00169
CL7533Contig1P00820
CL7681Contig1P00001
LQ0AAA21YE14FM1_SCFP00586
LQ0AAB10YL09FM1_SCFP00100
LQ0AAB17YD22FM1_SCFP00001
LQ0AAB24YL06FM1_SCFP00024
LQ0AAB26YL15FM1_SCFP00129
LQ0AAB29YI09FM1_SCFP00381
LQ0AAB4YN13FM1_SCFP00120
LQ0AAB52YF01FM1_SCFP00236
LQ0AAB77YC05FM1_SCFP00318
CL1620Contig1P00268
CL4614Contig1P00206
CL4827Contig1P00415
LQ0AAB101YH23FM1_SCFP00115
LQ0AAB104YM24FM1_SCFP00491
LQ0AAB55YO19FM1_SCF_LQP00204
LQ0AAB64YJ20FM1_SCFP00021
CL2897Contig1P00343
CL3069Contig1P00661
LQ0AAB28YD18FM1_SCFP00113
LQ0AAB52YM08FM1_SCFP00598
CL4310Contig1P00026
LQ0AAB67YM09RM1_SCFP00182
CL326Contig1P00146
CL4564Contig1P00681
CL5276Contig1P00537
CL5575Contig1P00068
CL6716Contig1P00468
CL7036Contig1P00495
LQ0AAA14YK24FM1_SCFP00023
LQ0AAA22YE13FM1_SCFP00276
LQ0AAB101YI01FM1_SCFP00105
LQ0AAB17YN06FM1_SCFP00667
LQ0AAB18YD07FM1_SCFP00548
LQ0AAB50YC23FM1_SCFP00160
LQ0AAB69YF24FM1_SCFP00096
LQ0AAB6YN20FM1_SCFP00193
LQ0AAB82YK12FM1_SCFP00162
LQ0AAB83YO13FM1_SCFP00057
LQ0AAB8YC17FM1_SCFP00327
LQ0AAB9YH11FM1_SCFP00027
CL5672Contig1P00112
CL1393Contig1P00001
CL4306Contig1P00100
CL5074Contig1P00362
LQ0AAB40YB13FM1_SCFP00211
CL2507Contig1P00379
CL622Contig1P01291
CL6915Contig1P00058
LQ0AAB13YN04FM1_SCFP00097
LQ0AAB22YK07FM1_SCFP00018
LQ0AAB45YD08FM1_SCFP00466
LQ0AFA1YJ17RM1_SCFP00096
LQ0AAB49YH16FM1_SCFP00140
CL14Contig1P00121
CL1999Contig1P00797
CL2429Contig1P00628
CL5346Contig1P00064
CL5379Contig1P00503
CL5570Contig1P00402
CL656Contig1P00089
CL7528Contig1P00242
CL7669Contig1P00230
CL931Contig1P00502
LQ0AAA2YI24FM1_SCFP00458
LQ0AAB101YI14FM1_SCFP00041
LQ0AAB10YK20FM1_SCFP00289
LQ0AAB33YA15FM1_SCFP00117
LQ0AAB38YF21FM1_SCFP00047
LQ0AAB38YK11FM1_SCFP00121
LQ0AAB40YG09FM1_SCFP00007
LQ0AAB42YH16FM1_SCFP00202
LQ0AAB80YC15FM1_SCFP00144
LQ0AAB86YL05FM1_SCFP00002
LQ0AAB96YF15FM1_SCFP00011
LQ0AAB97YD12FM1_SCFP00317
LQ0AAB83YA04FM1_SCFP00196
CL5166Contig1P00441
CL6092Contig1P00001
LQ0AAB14YH23FM1_SCFP00363
CL1378Contig1P00261
LQ0AAB60YI11FM1_SCFP00099
CL2365Contig1P00235
CL2467Contig1P01014
CL3160Contig1P00472
CL4002Contig1P00263
CL4015Contig1P00620
CL4616Contig1P00402
CL5305Contig1P00517
CL6092Contig1P00005
CL6391Contig1P00369
CL7097Contig1P00020
CL7490Contig1P00198
LQ0AAA16YJ01FM1_SCFP00050
LQ0AAA22YE22FM1_SCFP00006
LQ0AAB104YP17RM1_SCFP00065
LQ0AAB13YD24FM1_SCF_LQP00202
LQ0AAB17YI10FM1_SCFP00418
LQ0AAB17YJ17FM1_SCFP00469
LQ0AAB18YG01FM1_SCFP00143
LQ0AAB21YH01FM1_SCFP00287
LQ0AAB34YA24FM1_SCF_LQP00043
LQ0AAB41YL22FM1_SCFP00089
LQ0AAB44YL01FM1_SCFP00011
LQ0AAB45YG22FM1_SCFP00101
LQ0AAB53YF11FM1_SCFP00441
LQ0AAB53YM10FM1_SCFP00380
LQ0AAB60YK12FM1_SCFP00001
LQ0AAB71YG03FM1_SCFP00038
LQ0AAB88YK18FM1_SCFP00201
LQ0AAB97YC10FM1_SCFP00322
CL1280Contig2P00186
CL4559Contig1P00363
LQ0AAB40YN10FM1_SCFP00295
CL2089Contig1P00230
CL2510Contig1P00079
CL7607Contig1P00001
LQ0AAA4YP13FM1_SCFP00001
LQ0AAB2YI04FM1_SCFP00319
LQ0AAB6YG03FM1_SCFP00001
LQ0AAB7YF20FM1_SCFP00013
CL5149Contig1P00001
LQ0AAB29YI12FM1_SCFP00199
CL1494Contig1P00376
CL1976Contig1P01349
CL3341Contig1P00095
CL3566Contig1P00523
CL434Contig1P01174
CL4382Contig1P00098
CL4811Contig1P00654
CL6165Contig1P00331
CL6755Contig1P00021
CL7603Contig1P00454
LQ0AAA11YJ18FM1_SCFP00137
LQ0AAA4YO18FM1_SCFP00001
LQ0AAA5YC22FM1_SCFP00034
LQ0AAB14YA02FM1_SCFP00200
LQ0AAB38YO24FM1_SCFP00058
LQ0AAB60YI02FM1_SCFP00053
LQ0AAB61YH18FM1_SCFP00001
LQ0AAB64YM15FM1_SCFP00117
LQ0AAB77YM21FM1_SCFP00318
LQ0ACA17YL09RM1_SCFP00151
LQ0AFA3YO16RM1_SCFP00078
LQ0AAB38YC17FM1_SCFP00443
CL2930Contig1P00878
LQ0AAB16YG22FM3_SCFP00345
LQ0AAB8YO14FM1_SCFP00397
CL2536Contig1P00984
CL7047Contig1P00406
LQ0AAB26YJ03FM1_SCFP00449
LQ0AAB78YC20RM1_SCFP00160
CL1320Contig1P01270
CL1609Contig1P01041
CL2981Contig1P00100
CL3622Contig1P00399
CL363Contig1P00769
CL6291Contig1P00118
CL6985Contig1P00377
CL7778Contig1P00081
LQ0AAA9YD20FM1_SCFP00391
LQ0AAB14YH01FM1_SCFP00097
LQ0AAB21YE13FM1_SCFP00034
LQ0AAB29YG22FM1_SCFP00206
LQ0AAB38YL03FM1_SCFP00143
LQ0AAB63YG10FM1_SCFP00191
LQ0AAB64YC02RM1_SCFP00346
LQ0ABA2YJ19FM1_SCFP00120
CL6709Contig1P00507
LQ0AAB46YM24FM1_SCFP00288
CL1194Contig1P01426
CL6738Contig1P00136
LQ0AAB103YP05FM1_SCFP00023
LQ0AAB21YH01FM1_SCFP00186
LQ0AAB47YP05FM1_SCFP00039
LQ0AEA7YP10RM1_SCFP00209
CL4716Contig1P00038
CL5364Contig1P00091
CL7611Contig1P00472
LQ0AAB4YC19FM1_SCFP00611
CL2649Contig1P00448
CL4693Contig1P00310
CL618Contig1P00309
CL7146Contig1P00001
CL7182Contig1P00087
ESV-1-127P00029
LQ0AAA7YD01FM1_SCFP00153
LQ0AAB2YA06FM1_SCFP00181
LQ0AAB37YK06FM1_SCFP00153
LQ0AAB44YF19FM1_SCFP00546
LQ0AAB73YC19FM1_SCFP00182
LQ0AAB77YO03FM1_SCFP00297
LQ0AAB81YH02FM1_SCFP00047
LQ0AAB95YB01FM1_SCFP00117
LQ0AAB97YO19FM1_SCFP00167
LQ0AAB9YA07FM1_SCFP00254
CL3488Contig1P00280
CL5873Contig1P00054
LQ0AAB39YL16FM1_SCFP00204
LQ0AAB42YI07FM1_SCFP00128
LQ0AAB30YA01FM1_SCFP00040
LQ0AAB97YN11FM1_SCFP00105
CL3439Contig1P00097
CL5682Contig1P00292
CL6010Contig1P00972
CL6873Contig1P00060
CL719Contig1P02769
LQ0AAA19YP15FM1_SCFP00175
LQ0AAA20YG17FM1_SCFP00493
LQ0AAA3YI09FM1_SCFP00494
LQ0AAB38YO24FM1_SCFP00008
LQ0AAB56YP13FM1_SCFP00103
LQ0AAB82YF17FM1_SCFP00444
LQ0AAB27YC21FM1_SCFP00124
LQ0ABA1YD07FM1_SCFP00116
CL5446Contig1P00456
LQ0AAB22YI06FM1_SCFP00483
LQ0ACA7YP20RM1_SCFP00035
CL1708Contig1P00656
CL6387Contig1P00386
LQ0AAB41YF02FM1_SCFP00313
CL1441Contig1P00791
CL7772Contig1P00513
ESV-1-208P00073
LQ0AAA10YC15FM1_SCFP00255
LQ0AAA11YK13FM1_SCFP00070
LQ0AAB21YH01FM1_SCFP00103
LQ0AAB38YL02FM1_SCFP00250
LQ0AAB49YB18FM1_SCFP00478
LQ0AAB50YF03FM1_SCFP00232
CL7143Contig1P00550
CL7733Contig1P00379
ESV-1-86P00116
LQ0AAB44YP04FM1_SCFP00006
CL1875Contig1P00509
LQ0AAB59YH23FM1_SCFP00431
LQ0AAB81YE10FM1_SCFP00070
CL1818Contig1P00070
CL226Contig1P00001
CL3627Contig1P00314
CL4750Contig1P00660
CL5627Contig1P00069
CL6915Contig1P00323
CL7360Contig1P00095
LQ0AAA16YP04FM1_SCFP00136
LQ0AAB11YH19FM1_SCFP00230
LQ0AAB25YG14FM1_SCFP00070
LQ0AAB34YE01FM1_SCFP00001
LQ0AAB39YA10FM1_SCFP00120
LQ0AAB46YC19FM1_SCFP00547
LQ0AAB47YE05FM1_SCFP00298
LQ0AAB60YC16FM1_SCFP00447
LQ0AAB69YG12FM1_SCFP00065
LQ0AAB86YL21RM1_SCFP00027
LQ0AAB87YB09FM1_SCFP00465
LQ0ACA24YK24RM1_SCFP00054
LQ0ADA12YE05RM1_SCFP00001
LQ0ADA7YA17RM1_SCFP00067
CL4392Contig1P00115
CL2731Contig1P00212
CL6406Contig1P00003
CL7810Contig1P00652
LQ0AAB85YA13RM1_SCFP00086
CL1250Contig1P00575
LQ0AAB101YC02FM1_SCFP00237
LQ0AAB27YL22FM1_SCFP00136
CL2354Contig1P00001
CL3127Contig1P00785
CL3173Contig1P00025
CL3502Contig1P00041
CL4116Contig1P00103
CL4394Contig1P00386
CL5290Contig1P00490
CL7586Contig1P00015
CL991Contig1P00389
LQ0AAA13YC07FM1_SCFP00001
LQ0AAA19YG18FM1_SCFP00199
LQ0AAA20YN21FM1_SCFP00002
LQ0AAB25YG15FM1_SCFP00154
LQ0AAB41YC07FM1_SCFP00140
LQ0AAB4YG23FM1_SCFP00537
LQ0AAB59YF20FM1_SCFP00183
LQ0AAB65YJ21FM1_SCFP00282
LQ0AAB68YH16FM1_SCFP00001
LQ0AAB69YD18FM1_SCFP00396
LQ0AAB6YC17FM1_SCFP00043
LQ0AAB84YN15FM1_SCFP00119
LQ0ADA17YO21RM1_SCFP00102
CL1811Contig1P00173
CL3510Contig1P00831
CL583Contig1P00562
CL6139Contig1P00232
CL6549Contig1P00338
LQ0AAA10YJ09FM1_SCFP00479
LQ0AAA15YL20FM1_SCFP00115
LQ0AAB30YL22FM1_SCFP00025
LQ0AAB70YI17FM1_SCFP00170
CL2587Contig1P00579
CL1355Contig1P01397
CL1536Contig1P00300
CL1627Contig1P00675
CL3241Contig1P00917
CL4756Contig1P00340
CL4994Contig1P00415
CL6485Contig1P00249
CL6925Contig1P00258
ESV-1-161P00192
LQ0AAA1YG22FM1_SCFP00317
LQ0AAA22YK04FM1_SCFP00143
LQ0AAB104YP19FM1_SCFP00144
LQ0AAB28YJ12FM1_SCFP00449
LQ0AAB30YH22FM1_SCFP00021
LQ0AAB38YC03FM1_SCFP00096
LQ0AAB44YP21FM1_SCFP00017
LQ0AAB45YG23FM1_SCFP00066
LQ0AAB48YJ22FM1_SCFP00151
LQ0AAB71YJ11FM1_SCFP00270
LQ0AAB73YN22FM1_SCFP00424
LQ0AAB85YH03FM1_SCFP00296
LQ0AAB89YK03FM1_SCFP00206
LQ0AAB92YG17FM1_SCFP00195
CL3242Contig1P00223
CL5193Contig1P00555
LQ0AAB65YG24FM1_SCFP00400
LQ0AAB75YG16FM1_SCFP00162
CL344Contig1P02581
CL3740Contig1P00033
ESV-1-66P00069
LQ0AAB104YJ19FM1_SCFP00165
LQ0AAB11YI02FM1_SCFP00390
LQ0ABA2YM24FM1_SCFP00101
CL2350Contig1P00448
CL4313Contig1P01013
CL4479Contig1P00490
CL5044Contig1P00359
ESV-1-27P00485
LQ0AAA10YH03FM1_SCFP00175
LQ0AAA8YC12FM1_SCFP00155
LQ0AAA8YC21FM1_SCFP00017
LQ0AAB101YF09FM1_SCFP00061
LQ0AAB104YC08FM1_SCFP00082
LQ0AAB11YJ08FM1_SCFP00051
LQ0AAB32YF24FM1_SCFP00034
LQ0AAB36YJ15FM1_SCFP00126
LQ0AAB57YH03FM1_SCFP00217
LQ0AAB6YK09FM1_SCFP00065
LQ0AAB78YO01FM1_SCFP00250
LQ0AAB74YM01FM1_SCFP00001
CL3010Contig1P00413
CL732Contig1P00304
LQ0AAA5YK17FM1_SCFP00117
CL355Contig1P00256
LQ0AAB41YH01FM1_SCFP00104
CL1520Contig1P00090
CL1523Contig1P00096
CL1700Contig1P00061
CL1Contig37P00754
CL2008Contig1P01048
CL248Contig2P01619
CL2539Contig1P00038
CL3795Contig1P00263
CL4168Contig1P00374
CL6026Contig1P00376
CL77Contig2P00808
CL984Contig1P00410
LQ0AAA15YK07FM1_SCFP00178
LQ0AAA16YB12FM1_SCFP00198
LQ0AAA6YJ02FM1_SCFP00370
LQ0AAB14YM05FM1_SCFP00589
LQ0AAB1YP16FM1_SCFP00214
LQ0AAB2YL21FM1_SCFP00274
LQ0AAB36YN22FM1_SCFP00040
LQ0AAB48YB14FM1_SCFP00061
LQ0AAB56YF13FM1_SCFP00055
LQ0AAB5YB22FM1_SCFP00001
LQ0AAB68YI15FM1_SCFP00018
LQ0AAB79YG21FM1_SCFP00175
LQ0AAB88YN10RM1_SCFP00265
LQ0AAA11YF13FM1_SCFP00049
LQ0AAB50YF01FM1_SCFP00409
LQ0AAB92YL06FM1_SCFP00508
LQ0AAB98YK08FM1_SCFP00159
CL2405Contig1P00065
CL2452Contig1P00522
CL2817Contig1P00590
CL3958Contig1P00435
CL6335Contig1P00166
CL650Contig1P00293
CL6904Contig1P00292
CL994Contig1P00292
ESV-1-64P00174
LQ0AAA5YO18FM1_SCFP00390
LQ0AAB12YA21FM1_SCFP00510
LQ0AAB12YF04FM1_SCFP00347
LQ0AAB14YC17FM1_SCFP00210
LQ0AAB18YG14FM1_SCFP00146
LQ0AAB33YJ06FM1_SCFP00141
LQ0AAB35YA07FM1_SCFP00344
LQ0AAB39YJ24FM1_SCFP00001
LQ0AAB53YH23FM1_SCFP00165
LQ0AAB58YC22FM1_SCFP00068
LQ0AAB61YP24FM1_SCFP00047
LQ0AAB73YG14FM1_SCFP00107
CL5324Contig1P00002
CL4664Contig1P00251
CL6569Contig1P00176
CL8Contig4P01002
ESV-1-74P01455
LQ0AAA13YO23FM1_SCFP00415
LQ0AAB101YC13FM1_SCFP00161
LQ0AAB31YE01FM1_SCFP00345
LQ0AAB34YC24FM1_SCFP00082
CL6368Contig1P00519
LQ0AAB65YP04FM1_SCFP00180
CL1708Contig1P00029
CL1815Contig1P00014
CL2405Contig1P00523
CL3535Contig1P00039
CL3862Contig1P00237
CL484Contig1P01492
CL4921Contig1P00314
CL5514Contig1P00370
CL5705Contig1P00112
LQ0AAA15YC20FM1_SCFP00569
LQ0AAB11YI08FM1_SCFP00062
LQ0AAB22YK01FM1_SCFP00456
LQ0AAB22YM16FM1_SCFP00520
LQ0AAB37YK15FM1_SCFP00163
LQ0AAB49YP01FM1_SCFP00016
LQ0AAB61YP12FM1_SCFP00433
LQ0AAB63YE10RM1_SCFP00086
LQ0AAB63YN24FM1_SCFP00296
LQ0AAB73YO07FM1_SCFP00190
LQ0AAB77YJ07RM1_SCFP00316
LQ0AAB99YE08FM1_SCFP00235
LQ0ACA13YP17RM1_SCFP00272
CL149Contig1P00429
LQ0AAB30YJ18FM1_SCFP00040
CL946Contig1P00454
LQ0AAA20YI12FM1_SCFP00593
LQ0AAB2YD12FM1_SCFP00240
LQ0AAB43YJ24FM1_SCFP00025
LQ0AAB63YH06FM1_SCFP00364
LQ0AEA2YO06RM1_SCFP00469
CL1003Contig1P00338
CL2115Contig1P00370
CL4531Contig1P00389
CL5220Contig1P00068
CL5589Contig1P00253
CL6750Contig1P00287
LQ0AAA3YF24FM1_SCFP00026
LQ0AAB18YH21FM1_SCFP00324
LQ0AAB29YH05FM1_SCFP00360
LQ0AAB32YA15FM1_SCFP00165
LQ0AAB39YE14FM1_SCFP00144
LQ0AAB45YI09FM1_SCFP00140
LQ0AAB46YB03FM1_SCFP00050
LQ0AAB48YC18FM1_SCFP00463
LQ0AAB61YC17FM1_SCFP00453
LQ0AAB74YM01FM1_SCFP00057
LQ0AAB84YJ22RM1_SCFP00297
LQ0AAB88YO15RM1_SCFP00080
LQ0AAB98YL10FM1_SCFP00429
CL4480Contig1P00379
LQ0AAB102YE24FM1_SCFP00358
CL2684Contig1P00167
CL3349Contig1P00308
CL6167Contig1P00076
CL6357Contig1P00134
LQ0AAB35YL18FM1_SCFP00328
LQ0AAB68YG08FM1_SCFP00085
LQ0AAA8YB20FM1_SCFP00229
LQ0ABA1YB01FM1_SCFP00055
CL1452Contig1P00908
CL2179Contig1P00497
CL3197Contig1P00008
CL3547Contig1P00905
CL4444Contig1P00440
CL4634Contig1P00644
CL4797Contig1P00269
CL5342Contig1P00611
CL5643Contig1P00036
CL6588Contig1P00439
CL7410Contig1P00363
CL7493Contig1P00373
LQ0AAA15YH23FM1_SCFP00489
LQ0AAA18YB08FM1_SCFP00230
LQ0AAB18YC13FM1_SCFP00198
LQ0AAB24YB05FM1_SCFP00364
LQ0AAB80YA10FM1_SCFP00132
LQ0AAB8YE20FM1_SCFP00599
LQ0AAB95YH01FM1_SCFP00423
LQ0ABA1YM01FM1_SCFP00155
LQ0ABA1YP21FM1_SCFP00130
LQ0ACA18YM06RM1_SCFP00416
LQ0AAB97YJ15FM1_SCFP00319
LQ0AAB43YD01FM1_SCFP00104
CL1539Contig1P00319
CL1337Contig1P00552
CL1840Contig1P00333
CL44Contig4P00050
LQ0AAB94YN08FM1_SCFP00315
CL1249Contig1P00273
CL1326Contig1P00533
CL1716Contig1P00903
CL2445Contig1P00637
CL3074Contig1P00098
CL3915Contig1P00101
CL3973Contig1P00716
CL7424Contig1P00350
LQ0AAA23YA10FM1_SCFP00518
LQ0AAB30YH22FM1_SCFP00012
LQ0AAB31YG10FM1_SCFP00459
LQ0AAB78YN16FM1_SCFP00216
CL3791Contig1P00002
CL4726Contig1P00064
CL6722Contig1P00273
CL5350Contig1P00213
ESV-1-50P00040
LQ0AAB102YF18FM1_SCFP00174
LQ0AAB38YO11FM1_SCFP00104
LQ0AAB69YA09FM1_SCFP00062
LQ0AEA8YN04RM1_SCFP00031
LQ0AAB80YL03FM1_SCFP00116
CL1810Contig1P00192
CL190Contig2P03634
CL2150Contig1P01018
CL2474Contig1P00585
CL2943Contig1P01439
CL3657Contig1P00398
CL4166Contig1P00119
CL4455Contig1P00557
CL5390Contig1P00443
CL567Contig1P01032
CL5897Contig1P00180
CL7056Contig1P00300
CL716Contig1P00780
LQ0AAA11YF13FM1_SCFP00027
LQ0AAA1YH03FM1_SCFP00167
LQ0AAB101YG12FM1_SCFP00422
LQ0AAB18YN19FM1_SCFP00459
LQ0AAB3YC03FM1_SCFP00001
LQ0AAB48YG13FM1_SCFP00160
LQ0AAB49YK12FM1_SCFP00043
LQ0AAB68YC16FM1_SCFP00088
LQ0AAB6YE22FM1_SCFP00270
LQ0AAB74YB14FM1_SCFP00263
LQ0AAB7YN08FM1_SCFP00282
LQ0AAB88YK18FM1_SCFP00331
LQ0AAB96YF06FM1_SCFP00157
CL4594Contig1P00071
CL1224Contig1P00056
CL444Contig2P00429
CL6074Contig1P00317
CL6841Contig1P00554
LQ0AAB16YJ01FM3_SCFP00025
LQ0AAB26YI02FM1_SCFP00278
CL3743Contig1P00131
CL5275Contig1P00867
CL5605Contig1P00178
CL7575Contig1P00030
CL7591Contig1P00086
LQ0AAB102YF09FM1_SCFP00063
CL1126Contig1P01561
CL1974Contig1P01098
CL2089Contig1P00059
CL2413Contig1P01076
CL246Contig1P00421
CL3054Contig1P00058
CL3558Contig1P00855
CL398Contig1P01277
CL4519Contig1P00001
CL5128Contig1P00314
CL5428Contig1P00121
CL5530Contig1P00300
CL6182Contig1P00001
CL6755Contig1P00693
CL7443Contig1P00413
CL950Contig1P00560
LQ0AAA20YH13FM1_SCFP00636
LQ0AAB101YO16FM1_SCFP00169
LQ0AAB104YD17FM1_SCFP00002
LQ0AAB1YF12FM1_SCFP00353
LQ0AAB21YG02FM1_SCFP00306
LQ0AAB29YK23FM1_SCFP00155
LQ0AAB31YD08FM1_SCFP00400
LQ0AAB32YD03FM1_SCFP00375
LQ0AAB44YL19FM1_SCFP00311
LQ0AAB54YC04FM1_SCFP00147
LQ0AAB64YE22FM1_SCF_LQP00008
LQ0AAB72YB09FM1_SCFP00123
LQ0AAB76YD16FM1_SCFP00090
CL3875Contig1P00317
CL4828Contig1P00022
CL4899Contig1P00337
CL5590Contig1P00330
CL568Contig2P00028
ESV-1-125P00487
CL231Contig1P01922
LQ0AAA10YH03FM1_SCFP00499
LQ0AAB12YF04FM1_SCFP00095
LQ0AAB40YP11FM1_SCFP00238
LQ0AAB41YC11FM1_SCFP00445
LQ0AAB4YP23FM1_SCFP00097
LQ0AAB77YP21FM1_SCFP00190
LQ0AAB39YO15FM1_SCFP00191
CL3371Contig1P00492
CL4349Contig1P00586
CL4875Contig1P00513
CL5166Contig1P00360
CL5286Contig1P00218
CL6004Contig1P00186
CL7315Contig1P00204
CL829Contig1P00710
ESV-1-47P00065
LQ0AAB10YK11FM1_SCFP00529
LQ0AAB16YO04FM3_SCFP00062
LQ0AAB28YK11FM1_SCFP00532
LQ0AAB29YF05FM1_SCFP00499
LQ0AAB60YG15FM1_SCFP00129
LQ0AAB65YB05FM1_SCFP00415
LQ0ADA10YJ13RM1_SCFP00354
CL5034Contig1P00515
CL6820Contig1P00369
CL7069Contig1P00089
LQ0AAB89YE12FM1_SCFP00425
CL3393Contig1P00899
LQ0AAA13YC07FM1_SCFP00016
LQ0AAB5YJ07FM1_SCFP00357
LQ0AFA3YO16RM1_SCFP00086
CL1437Contig1P00463
CL1688Contig1P02255
CL2124Contig1P00617
CL3062Contig1P00613
CL4081Contig1P00056
CL4319Contig1P00479
CL5569Contig1P00162
CL5753Contig1P00346
CL6154Contig1P00479
CL648Contig1P01534
CL7329Contig1P00140
ESV-1-198P01300
LQ0AAA15YK07FM1_SCFP00517
LQ0AAA23YA10FM1_SCFP00244
LQ0AAB100YK20FM1_SCFP00208
LQ0AAB103YC01FM1_SCFP00225
LQ0AAB23YA11FM1_SCFP00020
LQ0AAB26YL01FM1_SCFP00043
LQ0AAB34YJ20FM1_SCFP00358
LQ0AAB38YB14FM1_SCFP00273
LQ0AAB38YM15FM1_SCFP00237
LQ0AAB41YM07FM1_SCFP00018
LQ0AAB64YH06FM1_SCFP00385
LQ0AAB73YH03FM1_SCFP00218
LQ0AAB88YP04FM1_SCFP00117
LQ0AAB92YH01FM1_SCFP00335
CL211Contig1P01051
CL4459Contig1P00075
ESV-1-130P00288
LQ0AAB13YK24FM1_SCFP00007
LQ0AAB82YG04FM1_SCFP00183
CL4521Contig1P00369
CL6093Contig1P00734
LQ0AAB102YB02FM1_SCFP00321
LQ0AAB56YG11FM1_SCFP00067
LQ0AAB97YA13FM1_SCFP00274
CL1420Contig1P00722
CL2476Contig1P00812
CL2544Contig1P00454
CL3150Contig1P00672
CL3827Contig1P00966
CL3991Contig1P00584
CL4174Contig1P00141
CL46Contig2P00006
CL6784Contig1P00325
CL6795Contig1P00656
CL7182Contig1P00734
LQ0AAA23YB17FM1_SCFP00241
LQ0AAA5YK23FM1_SCFP00602
LQ0AAA9YM24FM1_SCFP00286
LQ0AAB104YE24FM1_SCFP00495
LQ0AAB21YE17FM1_SCFP00233
LQ0AAB22YE16FM1_SCFP00020
LQ0AAB27YE17FM1_SCFP00001
LQ0AAB27YL06FM1_SCFP00024
LQ0AAB28YJ12FM1_SCFP00070
LQ0AAB30YA22FM1_SCFP00114
LQ0AAB3YM05FM1_SCFP00011
LQ0AAB63YB19FM1_SCFP00328
LQ0AAB77YA21FM1_SCFP00171
LQ0AAB87YH03FM1_SCFP00421
LQ0AAB8YD16FM1_SCFP00395
LQ0AAB91YC04FM1_SCFP00139
CL1Contig25P01168
CL5576Contig1P00310
LQ0AAB104YG21FM1_SCFP00159
LQ0AAB54YN21FM1_SCFP00050
CL122Contig2P00214
CL3186Contig1P00285
CL3730Contig1P00050
CL4262Contig1P01119
CL4766Contig1P00148
CL6355Contig1P00525
CL6688Contig1P00090
ESV-1-129P00800
LQ0AAA9YF02FM1_SCFP00595
LQ0AAB12YE09FM1_SCFP00089
LQ0AAB3YA08FM1_SCFP00083
LQ0AAB3YN17FM1_SCFP00142
LQ0AAB42YO05FM1_SCFP00035
LQ0AAB47YN12FM1_SCFP00296
LQ0AAB63YA07RM1_SCFP00174
LQ0AAB63YA11FM1_SCFP00454
LQ0AAB95YE07FM1_SCFP00303
CL3754Contig1P00174
CL6627Contig1P00149
LQ0AAB40YN06FM1_SCFP00009
LQ0AAB41YG05FM1_SCFP00064
LQ0AAB82YO02FM1_SCFP00066
LQ0AAB83YI13RM1_SCF_LQP00457
LQ0AAB9YF17FM1_SCFP00048
CL847Contig1P00267
LQ0AAB73YN18FM1_SCFP00265
CL676Contig1P00562
CL1886Contig1P00251
CL2318Contig1P00377
CL4534Contig1P00023
CL4746Contig1P00522
CL5114Contig1P00173
CL5989Contig1P00448
CL6534Contig1P00145
CL6752Contig1P00391
CL6877Contig1P00363
CL7153Contig1P00427
CL7218Contig1P00538
CL7762Contig1P00686
LQ0AAA19YI23FM1_SCFP00005
LQ0AAA20YN09FM1_SCFP00026
LQ0AAB103YC07FM1_SCFP00099
LQ0AAB12YJ14FM1_SCFP00351
LQ0AAB24YI08FM1_SCFP00339
LQ0AAB24YK05FM1_SCFP00213
LQ0AAB25YO14FM1_SCFP00014
LQ0AAB29YP12FM1_SCFP00262
LQ0AAB32YA15FM1_SCFP00029
LQ0AAB7YC08FM1_SCFP00160
LQ0AFA7YF11RM1_SCFP00080
CL4084Contig1P00502
LQ0AAB5YF05FM1_SCFP00018
CL1858Contig1P00345
CL3165Contig1P00862
CL4330Contig1P00240
LQ0AAB54YP05FM1_SCFP00457
LQ0AAB9YD20FM1_SCFP00170
LQ0AAB60YG15FM1_SCFP00101
CL2649Contig1P00565
CL3557Contig1P00718
CL5754Contig1P00105
CL814Contig1P00091
LQ0AAA2YF12FM1_SCFP00241
LQ0AAB26YA17FM1_SCFP00314
LQ0AAB2YK09FM1_SCFP00590
LQ0AAB39YJ03FM1_SCFP00139
LQ0AAB41YO03FM1_SCFP00038
LQ0AAB5YL14FM1_SCFP00452
LQ0AAB69YM05FM1_SCFP00047
LQ0AAB88YJ20FM1_SCFP00023
LQ0AAB91YD16FM1_SCFP00357
LQ0AAB66YP04FM1_SCFP00052
CL2678Contig1P00224
CL7639Contig1P00001
CL1086Contig1P01301
CL2182Contig1P00273
CL2245Contig1P00371
CL2828Contig1P00336
CL3659Contig1P00208
CL4522Contig1P00724
CL516Contig1P02678
CL576Contig1P02046
CL7508Contig1P00613
CL976Contig1P01433
ESV-1-46P00072
LQ0AAA10YI15FM1_SCFP00101
LQ0AAA11YL18FM1_SCFP00447
LQ0AAA4YC22FM1_SCFP00315
LQ0AAB11YD19FM1_SCFP00384
LQ0AAB32YD03FM1_SCFP00263
LQ0AAB33YK02FM1_SCFP00001
LQ0AAB39YN21FM1_SCFP00069
LQ0AAB49YA23FM1_SCFP00299
LQ0AAB50YA17FM1_SCFP00170
LQ0AAB65YA02FM1_SCFP00001
LQ0AAB66YE19FM1_SCFP00281
LQ0AAB77YL22FM1_SCFP00163
LQ0ADA10YJ13RM1_SCFP00496
CL5573Contig1P00349
CL6768Contig1P00196
LQ0AAB38YN18FM1_SCFP00001
LQ0AAB58YL15FM1_SCFP00074
CL6572Contig1P00447
CL1087Contig1P00003
CL2645Contig1P00337
CL272Contig1P02711
CL3507Contig1P00502
CL6338Contig1P00121
CL6748Contig1P00013
CL890Contig1P00053
LQ0AAA12YB17FM1_SCFP00053
LQ0AAA12YL23FM1_SCFP00397
LQ0AAA13YN01FM1_SCFP00381
LQ0AAB100YM15FM1_SCFP00475
LQ0AAB16YJ24FM3_SCFP00054
LQ0AAB2YG11FM1_SCFP00296
LQ0AAB32YK06FM1_SCFP00003
LQ0AAB58YG15FM1_SCFP00109
LQ0AAB71YH09FM1_SCFP00075
LQ0AAB72YM07FM1_SCFP00040
LQ0AAB75YB10FM1_SCFP00390
LQ0AAB75YM02FM1_SCFP00001
LQ0AAB78YN10FM1_SCFP00158
LQ0AAB79YF14FM1_SCFP00296
LQ0AAB86YC23FM1_SCFP00380
LQ0AAB88YD21RM1_SCFP00123
LQ0AAB89YM17FM1_SCFP00188
CL7160Contig1P00385
LQ0AAB49YN20FM1_SCFP00173
CL1905Contig1P00211
CL4833Contig1P00091
LQ0AAA15YH23FM1_SCFP00250
LQ0AAA9YJ20FM1_SCFP00020
LQ0AAB1YA07RM1_SCFP00326
LQ0AAB61YL21FM1_SCFP00392
CL7030Contig1P00324
CL7169Contig1P00161
CL1784Contig1P00588
CL2035Contig1P00390
CL2403Contig1P00632
CL3687Contig1P01106
CL5522Contig1P00224
CL5712Contig1P00372
CL5973Contig1P00247
CL630Contig1P01704
CL6388Contig1P00006
CL6888Contig1P00367
CL7117Contig1P00325
CL713Contig1P00059
LQ0AAA3YL04FM1_SCFP00048
LQ0AAB31YG10FM1_SCFP00231
LQ0AAB32YD14FM1_SCFP00256
LQ0AAB42YI07FM1_SCFP00340
LQ0AAB44YO08FM1_SCFP00026
LQ0AAB56YC21FM1_SCFP00298
LQ0AAB56YK20RM1_SCFP00173
LQ0AAB61YC16FM1_SCFP00276
LQ0AAB67YA16FM1_SCFP00022
LQ0AAB69YG12FM1_SCFP00034
LQ0AAB80YP10FM1_SCFP00497
LQ0AAB87YH03RM1_SCFP00153
LQ0AAB9YD23FM1_SCFP00126
CL3778Contig1P00285
LQ0AAA16YJ21FM1_SCFP00070
LQ0AAB4YF14FM1_SCFP00334
LQ0AAB95YC04FM1_SCFP00087
CL753Contig1P00244
LQ0AAB22YE16FM1_SCFP00414
LQ0AAB64YM11FM1_SCFP00443
CL2348Contig1P00540
CL234Contig2P00205
CL2890Contig1P00067
CL3166Contig1P00745
CL3750Contig1P00541
CL4948Contig1P00340
CL5655Contig1P00408
CL7095Contig1P00598
CL728Contig1P01275
CL7441Contig1P00558
CL7468Contig1P00196
LQ0AAB10YM23FM1_SCFP00468
LQ0AAB14YH18FM1_SCFP00484
LQ0AAB37YM03FM1_SCFP00016
LQ0AAB40YH23FM1_SCFP00101
LQ0AAB56YH09FM1_SCFP00258
LQ0AAB58YI05FM1_SCFP00052
LQ0AAB64YC21FM1_SCFP00091
LQ0AAB79YL17FM1_SCFP00196
LQ0AAB7YP17FM1_SCFP00057
LQ0AAB88YF03FM1_SCFP00428
LQ0AEA1YH17RM1_SCFP00010
CL6232Contig1P00702
LQ0AAB47YO19FM1_SCFP00139
CL4799Contig1P00403
CL5973Contig1P00027
LQ0AAA3YO04FM1_SCFP00384
LQ0AAB59YB14FM1_SCFP00247
LQ0AAB63YN24FM1_SCFP00454
LQ0AAB83YP23FM1_SCFP00062
LQ0AAB94YM13FM1_SCFP00513
CL2198Contig1P00074
CL264Contig1P00002
CL3778Contig1P00966
CL6413Contig1P00635
CL644Contig1P02512
CL7025Contig1P00340
LQ0AAA16YA18FM1_SCFP00097
LQ0AAA20YO11FM1_SCFP00281
LQ0AAA22YC10FM1_SCFP00334
LQ0AAA8YI02FM1_SCFP00182
LQ0AAA8YL21FM1_SCFP00183
LQ0AAB22YH15FM1_SCFP00160
LQ0AAB35YA12FM1_SCFP00667
LQ0AAB46YC14FM1_SCFP00083
LQ0AAB48YE16FM1_SCFP00306
LQ0AAB53YK03RM1_SCFP00048
LQ0AAB70YL19FM1_SCFP00228
LQ0AAB81YB05FM1_SCFP00365
ESV-1-85P00501
LQ0AAB14YK03FM1_SCFP00040
LQ0AAB37YD10FM1_SCFP00198
CL5245Contig1P00225
LQ0AAB104YO04FM1_SCFP00334
LQ0AAB43YO10FM1_SCFP00114
LQ0AAB91YK19FM1_SCFP00257
CL1252Contig1P00610
CL1487Contig1P00162
CL1865Contig1P00347
CL253Contig1P01718
CL2843Contig1P00641
CL5430Contig1P00339
CL5747Contig1P00520
CL7464Contig1P00195
ESV-1-140P00666
LQ0AAA22YB20FM1_SCFP00396
LQ0AAA7YB24FM1_SCFP00042
LQ0AAB104YD12FM1_SCFP00538
LQ0AAB1YK20RM1_SCFP00143
LQ0AAB2YD12FM1_SCFP00145
LQ0AAB45YO08FM1_SCFP00320
LQ0AAB7YO06FM1_SCFP00251
LQ0AAB92YG06FM1_SCFP00006
sctg1_122-362000-362400-WP00334
CL5746Contig1P00351
CL5877Contig1P00020
CL7798Contig1P00172
LQ0AAA16YH10FM1_SCFP00258
LQ0AAA19YE02FM1_SCFP00158
LQ0AAB7YG15FM1_SCFP00036
LQ0AAB86YA09FM1_SCFP00398
CL3573Contig1P00308
CL402Contig1P02342
CL6935Contig1P00380
LQ0AAA10YK21FM1_SCFP00025
CL183Contig1P00318
CL2889Contig1P00001
CL4869Contig1P00371
CL4879Contig1P00014
CL5322Contig1P00290
CL5394Contig1P00570
CL6151Contig1P00383
CL6326Contig1P00153
CL6613Contig1P00782
CL6620Contig1P00641
CL6638Contig1P00386
CL6808Contig1P00255
CL7346Contig1P00374
CL768Contig1P00376
CL7694Contig1P00474
ESV-1-101P00718
ESV-1-173P00825
LQ0AAA18YI06FM1_SCFP00206
LQ0AAB11YF02FM1_SCFP00423
LQ0AAB13YN04FM1_SCFP00085
LQ0AAB18YL21FM1_SCFP00006
LQ0AAB30YB20FM1_SCFP00170
LQ0AAB40YN14FM1_SCFP00095
LQ0AAB60YH18FM1_SCFP00448
LQ0AAB9YG02FM1_SCFP00425
CL2373Contig1P00470
CL5922Contig1P00095
CL1581Contig1P00569
CL3514Contig1P00954
CL4174Contig1P00196
CL576Contig1P01125
CL4103Contig1P00534
CL6039Contig1P00001
CL2750Contig1P00524
CL3748Contig1P01178
CL3875Contig1P00187
CL5233Contig1P00275
CL6580Contig1P00048
CL7068Contig1P00561
ESV-1-157P00176
LQ0AAA3YC02FM1_SCFP00409
LQ0AAA9YA02FM1_SCFP00398
LQ0AAB103YL12FM1_SCFP00002
LQ0AAB48YL01FM1_SCFP00444
LQ0AAB63YA11FM1_SCFP00377
LQ0AAB83YP03RM1_SCFP00237
LQ0AAB86YK01FM1_SCFP00479
CL283Contig1P01296
CL3311Contig1P00017
LQ0AAA17YJ01FM1_SCFP00031
LQ0AAB37YL17FM1_SCFP00045
LQ0AAB66YG13FM1_SCFP00083
LQ0AAB70YC19FM1_SCFP00129
CL137Contig1P01086
CL186Contig1P00073
CL5315Contig1P00650
CL93Contig1P02152
LQ0AAA18YB18FM1_SCFP00072
LQ0AAB50YD01FM1_SCFP00057
CL1086Contig1P00823
CL1267Contig1P00889
CL1291Contig1P00916
CL1442Contig1P00120
CL382Contig1P00685
CL4417Contig1P00218
CL4640Contig1P00005
CL4671Contig1P00480
CL468Contig1P01198
CL4788Contig1P00036
CL4803Contig1P00002
CL5805Contig1P00170
CL6812Contig1P00357
CL7058Contig1P00833
CL810Contig1P01389
ESV-1-114P01011
LQ0AAA16YN15FM1_SCFP00271
LQ0AAB24YF05FM1_SCFP00390
LQ0AAB26YG24FM1_SCF_LQP00042
LQ0AAB3YI22FM1_SCFP00234
LQ0AAB48YJ02FM1_SCFP00144
LQ0AAB58YA19FM1_SCFP00014
LQ0AAB59YG05FM1_SCFP00441
LQ0AAB73YI24FM1_SCFP00175
LQ0AAB74YJ06FM1_SCFP00007
LQ0AAB79YJ13RM1_SCFP00080
LQ0AAB88YI05RM1_SCFP00162
LQ0AAB98YA12RM1_SCFP00224
LQ0AAB98YJ04RM1_SCFP00111
LQ0AFA6YI13RM1_SCFP00095
CL4558Contig1P00478
CL4830Contig1P00537
CL5665Contig1P00232
ESV-1-24P00596
LQ0AAB37YP08FM1_SCFP00239
LQ0AAB52YA10FM1_SCFP00041
LQ0AAB26YM22FM1_SCFP00364
CL2156Contig1P00148
CL2267Contig2P00230
CL3139Contig1P00256
CL3327Contig1P00441
CL3776Contig1P00288
CL4768Contig1P00062
CL506Contig1P00087
CL5127Contig1P00534
CL541Contig1P00835
CL5552Contig1P00167
CL5562Contig1P00536
CL5743Contig1P00301
CL6763Contig1P00350
CL6825Contig1P00215
CL7706Contig1P00105
LQ0AAB103YH20FM1_SCFP00156
LQ0AAB103YL19FM1_SCFP00017
LQ0AAB14YN19FM1_SCFP00327
LQ0AAB18YE20FM1_SCFP00311
LQ0AAB47YN04FM1_SCFP00318
LQ0AAB72YP20FM1_SCFP00122
LQ0AAB76YF10FM1_SCFP00130
LQ0AAB88YF03FM1_SCFP00233
LQ0AAB9YG02FM1_SCFP00057
LQ0AFA5YC18RM1_SCFP00052
LQ0AAB43YD20FM1_SCFP00245
CL7391Contig1P00171
CL7583Contig1P00293
LQ0AAB50YK14FM1_SCFP00099
CL1236Contig1P00050
CL2945Contig1P00709
CL2983Contig1P00310
CL3061Contig1P00023
CL3533Contig1P00115
CL4626Contig1P00440
CL5245Contig1P00212
CL5372Contig1P00520
CL6073Contig1P00456
CL6081Contig1P00092
CL7607Contig1P00167
LQ0AAA20YO02FM1_SCFP00594
LQ0AAB103YO04FM1_SCFP00147
LQ0AAB23YD10FM1_SCFP00282
LQ0AAB33YM04FM1_SCFP00238
LQ0AAB48YJ23FM1_SCFP00450
LQ0AAB50YJ19FM1_SCFP00062
LQ0AAB5YF19FM1_SCFP00534
LQ0AAB78YI15FM1_SCFP00008
LQ0AAB82YD04FM1_SCFP00074
LQ0AAB89YB12FM1_SCFP00100
LQ0AAB89YK03FM1_SCFP00490
LQ0AAB91YC04FM1_SCFP00067
LQ0AAB97YE14FM1_SCFP00449
LQ0AAB97YG03FM1_SCFP00290
CL19Contig1P01474
CL3467Contig1P00339
CL5649Contig1P00093
LQ0AAB10YI22FM1_SCFP00132
LQ0AAB32YG13FM1_SCFP00185
CL3873Contig1P00016
CL4845Contig1P01030
CL5633Contig1P00397
LQ0AAA22YE22FM1_SCFP00034
LQ0AAB18YN15FM1_SCFP00001
LQ0AAB65YF07FM1_SCFP00492
LQ0ADA13YE12RM1_SCFP00029
LQ0AAA22YB17FM1_SCFP00007
CL2264Contig1P00057
CL2490Contig1P00443
CL3095Contig1P00015
CL3749Contig1P00105
CL3889Contig1P00070
CL510Contig1P01484
CL7359Contig1P00006
CL7653Contig1P00703
CL874Contig1P01997
LQ0AAB12YM02FM1_SCFP00055
LQ0AAB23YA17FM1_SCFP00482
LQ0AAB36YK07FM1_SCFP00248
LQ0AAB63YD10FM1_SCFP00297
LQ0AAB64YG02FM1_SCFP00403
LQ0AAB65YB08FM1_SCFP00106
LQ0AAB75YN19RM1_SCFP00344
LQ0AAB78YO03FM1_SCFP00564
LQ0ACA26YB03RM1_SCFP00026
LQ0AAB92YB11FM1_SCFP00311
CL1840Contig1P00610
LQ0AAB46YI03FM1_SCFP00154
LQ0AAB81YJ23FM1_SCFP00197
CL12Contig1P01105
CL3163Contig1P00227
CL1108Contig1P00326
CL1167Contig1P00009
CL1622Contig1P00110
CL1702Contig1P00551
CL180Contig1P00472
CL2406Contig1P00903
CL253Contig1P01541
CL2587Contig1P00361
CL2801Contig1P00941
CL2904Contig1P00340
CL322Contig1P00116
CL4369Contig1P00577
CL4393Contig1P00644
CL5500Contig1P00501
CL5742Contig1P00181
CL6566Contig1P00037
CL6893Contig1P00727
CL930Contig1P01437
LQ0AAA19YN24FM1_SCFP00051
LQ0AAA4YK16FM1_SCFP00351
LQ0AAB30YJ05FM1_SCFP00104
LQ0AAB7YO24FM1_SCFP00139
LQ0AAB96YK03RM1_SCFP00360
LQ0AAB65YF24FM1_SCFP00194
CL201Contig2P00197
CL1649Contig1P00954
CL1657Contig1P00915
CL197Contig1P01221
CL2099Contig1P00886
CL2173Contig1P00198
CL2365Contig1P00370
CL6380Contig1P00086
CL6544Contig1P00024
CL7252Contig1P00126
CL7348Contig1P00681
CL7785Contig1P00125
CL944Contig1P00364
LQ0AAA16YA18FM1_SCFP00553
LQ0AAA22YH09FM1_SCFP00278
LQ0AAA9YP15FM1_SCFP00671
LQ0AAB102YH10FM1_SCFP00088
LQ0AAB11YL08FM1_SCFP00527
LQ0AAB14YB01FM1_SCFP00001
LQ0AAB16YP10FM3_SCFP00001
LQ0AAB18YO06FM1_SCFP00044
LQ0AAB21YI13FM1_SCFP00340
LQ0AAB39YO16FM1_SCFP00351
LQ0AAB45YD08FM1_SCFP00097
LQ0AAB69YO19FM1_SCFP00213
LQ0AAB72YP20FM1_SCFP00080
LQ0AAB74YP14FM1_SCFP00144
LQ0AAB80YM08FM1_SCFP00151
LQ0AAB8YB19FM1_SCFP00519
LQ0ADA7YA17RM1_SCFP00235
CL6127Contig1P00108
CL7772Contig1P00431
LQ0AAB23YJ24FM1_SCFP00261
CL609Contig1P00371
LQ0AAB103YC01FM1_SCFP00246
LQ0AAB28YK21FM1_SCFP00026
LQ0AAB74YJ06FM1_SCFP00060
LQ0AAB85YO17FM1_SCFP00272
CL5398Contig1P00258
CL6892Contig1P00498
CL2595Contig1P00860
CL2756Contig1P00022
CL4038Contig1P00266
CL4451Contig1P00427
CL5767Contig1P00638
CL7629Contig1P00466
CL996Contig1P00409
LQ0AAA4YJ20FM1_SCFP00408
LQ0AAB12YH01FM1_SCFP00001
LQ0AAB29YN12FM1_SCFP00651
LQ0AAB34YF03FM1_SCFP00439
LQ0AAB37YD15FM1_SCFP00013
LQ0AAB37YH20FM1_SCFP00179
LQ0AAB44YM19FM1_SCFP00032
LQ0AAB53YF02FM1_SCFP00243
LQ0AAB6YE21FM1_SCFP00429
LQ0AAB77YO11FM1_SCFP00412
LQ0AAB80YL03RM1_SCFP00176
LQ0AAB88YA05FM1_SCFP00570
LQ0AAB5YJ07FM1_SCFP00625
LQ0AAB22YH06FM1_SCFP00195
CL5527Contig1P00521
LQ0AAB46YP17FM1_SCFP00395
ESV-1-71P00573
CL1Contig12P01689
CL216Contig1P00203
CL2605Contig1P00063
CL3531Contig1P00101
CL4319Contig1P00435
CL4426Contig1P00513
CL4632Contig1P00192
CL5474Contig1P00486
CL5544Contig1P00217
ESV-1-12P00514
LQ0AAA6YE17FM1_SCFP00222
LQ0AAB27YB14FM1_SCFP00128
LQ0AAB2YK10FM1_SCFP00346
LQ0AAB40YN09FM1_SCFP00316
LQ0AAB41YF15FM1_SCFP00147
LQ0AAB49YN21FM1_SCFP00073
LQ0AAB7YC21FM1_SCFP00354
LQ0AAB94YJ13FM1_SCFP00117
LQ0AAB43YD03FM1_SCFP00055
ESV-1-157P00509
CL1491Contig1P00569
LQ0AAB46YC19FM1_SCFP00002
CL1774Contig1P01317
CL184Contig1P03284
CL4828Contig1P00519
LQ0AAA11YI01FM1_SCFP00218
LQ0AAB87YJ09FM1_SCFP00044
LQ0AAB80YH14FM1_SCFP00002
CL1627Contig1P00547
CL162Contig1P01650
CL1755Contig1P00498
CL240Contig1P00520
CL4697Contig1P00636
CL5630Contig1P00216
CL6945Contig1P00284
ESV-1-24P00781
ESV-1-8P00630
LQ0AAA6YC08FM1_SCFP00075
LQ0AAB10YL12FM1_SCFP00016
LQ0AAB13YH03FM1_SCFP00246
LQ0AAB28YD10FM1_SCFP00286
LQ0AAB37YO14FM1_SCFP00053
LQ0AAB3YB05FM1_SCFP00066
LQ0AAB45YH12FM1_SCFP00205
LQ0AAB50YJ20FM1_SCFP00070
LQ0AAB65YP19RM1_SCFP00025
LQ0AAB67YB06FM1_SCFP00001
LQ0AAB94YL03FM1_SCFP00214
LQ0AAB95YE16FM1_SCFP00258
LQ0AFA2YC06RM1_SCFP00010
LQ0AFA5YG02RM1_SCFP00178
CL5411Contig1P00405
CL6569Contig1P00075
ESV-1-193P00036
LQ0AAA10YC10FM1_SCFP00037
CL6464Contig1P00184
CL6882Contig1P00400
LQ0AAA16YH10FM1_SCFP00655
LQ0AAA1YO14FM1_SCFP00415
CL494Contig1P01557
ESV-1-154P01327
CL1208Contig1P00142
CL1236Contig1P00380
CL2515Contig1P00459
CL3405Contig1P00168
CL3731Contig1P00081
CL4457Contig1P00650
CL5039Contig1P00845
CL5790Contig1P00510
CL6756Contig1P00210
ESV-1-229P00048
ESV-1-26P00746
LQ0AAA3YN22FM1_SCFP00375
LQ0AAA6YM23FM1_SCFP00001
LQ0AAB103YH04FM1_SCFP00142
LQ0AAB15YO03FM1_SCFP00546
LQ0AAB17YA22FM1_SCFP00335
LQ0AAB18YO16FM1_SCFP00216
LQ0AAB34YP20FM1_SCFP00113
LQ0AAB40YH08FM1_SCFP00055
LQ0AAB50YA17FM1_SCFP00060
LQ0AAB90YJ09FM1_SCFP00264
LQ0AAB14YN05FM1_SCFP00516
LQ0AAB36YI07FM1_SCFP00485
CL1688Contig1P01525
CL3634Contig1P00117
LQ0AAB32YM16FM1_SCFP00001
LQ0AAB96YB12FM1_SCFP00291
CL7578Contig1P00384
CL1448Contig1P00099
CL3359Contig1P00472
CL4324Contig1P00556
CL4412Contig1P00292
CL4580Contig1P00958
CL5118Contig1P00437
CL5140Contig1P00933
CL5535Contig1P00503
CL7136Contig1P00365
LQ0AAA14YK24FM1_SCFP00032
LQ0AAA23YO01FM1_SCFP00619
LQ0AAA6YC11FM1_SCFP00348
LQ0AAB103YM19FM1_SCFP00104
LQ0AAB104YB24FM1_SCFP00127
LQ0AAB39YC15FM1_SCFP00008
LQ0AAB48YC11FM1_SCFP00336
LQ0AAB56YB20FM1_SCFP00417
LQ0AAB56YG11FM1_SCFP00101
LQ0AAB77YN13FM1_SCFP00236
LQ0AAB94YN08FM1_SCFP00323
CL1099Contig1P01445
CL3447Contig1P00732
CL4331Contig1P00605
CL830Contig1P01442
LQ0AAB49YI14FM1_SCFP00313
CL4372Contig1P00342
LQ0AAB67YP14FM1_SCFP00019
LQ0AAB6YA04FM1_SCFP00275
LQ0ADA22YP09RM1_SCFP00014
CL4102Contig1P00356
LQ0AAB74YH21FM1_SCFP00203
CL1008Contig1P00860
CL209Contig1P00682
CL2284Contig1P00290
CL3101Contig1P00525
CL4257Contig1P00525
CL5607Contig1P00432
CL566Contig1P01486
CL6782Contig1P00779
CL6847Contig1P00291
CL6890Contig1P00041
CL7271Contig1P00255
CL967Contig2P00450
ESV-1-199P00495
ESV-1-218P00480
ESV-1-60P00092
LQ0AAB12YA03FM1_SCFP00147
LQ0AAB13YB03FM1_SCFP00563
LQ0AAB13YO21FM1_SCFP00594
LQ0AAB16YC18FM3_SCFP00371
LQ0AAB21YC09FM1_SCFP00052
LQ0AAB27YL21FM1_SCFP00337
LQ0AAB31YP24FM1_SCFP00063
LQ0AAB50YD06FM1_SCFP00036
LQ0AAB52YE16FM1_SCFP00466
LQ0AAB70YF08FM1_SCFP00007
LQ0AAB85YJ02FM1_SCFP00002
LQ0AAB87YD06FM1_SCFP00121
LQ0AAB9YG07FM1_SCFP00005
LQ0AAB9YG08FM1_SCFP00173
LQ0ACA4YC24RM1_SCFP00192
CL1419Contig1P00992
LQ0AAB72YC13FM1_SCFP00095
LQ0AAB40YN20FM1_SCFP00364
LQ0AAB95YB01FM1_SCFP00152
CL4674Contig1P00475
CL1795Contig1P01218
CL1966Contig1P00856
CL2930Contig1P00447
CL3853Contig1P00326
CL3963Contig1P00210
CL5502Contig1P00560
CL7689Contig1P00442
ESV-1-181P01622
LQ0AAA13YE04FM1_SCFP00333
LQ0AAB28YC15FM1_SCFP00068
LQ0AAB32YC24FM1_SCFP00351
LQ0AAB33YD13FM1_SCFP00102
LQ0AAB43YG23FM1_SCFP00342
LQ0AAB80YO23FM1_SCFP00081
LQ0AAB8YK19FM1_SCFP00183
LQ0AAB98YG07RM1_SCFP00296
LQ0ABA1YE17FM1_SCFP00001
LQ0ABA1YF15FM1_SCFP00116
LQ0ABA2YN19FM1_SCFP00037
LQ0AEA1YF21FM1_SCFP00015
CL3703Contig1P00264
LQ0AAA4YJ13FM1_SCFP00303
LQ0AAB100YO16FM1_SCFP00236
LQ0AAB28YK21FM1_SCFP00028
LQ0AAB95YD11FM1_SCFP00376
CL6538Contig1P00370
LQ0AAB26YG24FM1_SCF_LQP00086
LQ0AAB45YD15FM1_SCFP00015
LQ0AAB54YJ08FM1_SCFP00345
LQ0AAB96YJ24FM1_SCFP00580
LQ0AAA12YO15FM1_SCFP00355
CL1789Contig1P00815
CL185Contig1P01471
CL206Contig1P01296
CL2569Contig1P00484
CL2967Contig1P00453
CL3002Contig1P01021
CL3081Contig1P00790
CL3299Contig1P00637
CL3359Contig1P00299
CL3884Contig1P00513
CL3924Contig1P00001
CL455Contig1P01387
CL4704Contig1P00676
CL541Contig1P01829
CL5710Contig1P00032
CL6938Contig1P00524
LQ0AAA21YO06FM1_SCFP00001
LQ0AAA2YC18FM1_SCFP00482
LQ0AAA9YC15FM1_SCFP00599
LQ0AAB23YB24FM1_SCFP00082
LQ0AAB3YC10FM1_SCFP00403
LQ0AAB45YP17FM1_SCFP00477
LQ0AAB46YI03FM1_SCFP00439
LQ0AAB73YO10FM1_SCFP00168
LQ0AAB104YJ19FM1_SCFP00158
CL7020Contig1P00147
LQ0AAB45YA04FM1_SCFP00181
LQ0AAB75YD22FM1_SCFP00030
LQ0AAB75YN19FM1_SCFP00146
LQ0AAB40YC05FM1_SCFP00001
LQ0ABA2YM24FM1_SCFP00107
CL5159Contig1P00066
CL4367Contig1P00404
CL536Contig1P00403
CL5746Contig1P00095
CL5768Contig1P00366
CL6015Contig1P00374
LQ0AAA13YD18FM1_SCFP00519
LQ0AAB21YN10FM1_SCFP00411
LQ0AAB25YK22FM1_SCFP00515
LQ0AAB32YL18FM1_SCFP00276
LQ0AAB36YH10FM1_SCFP00382
LQ0AAB53YF02FM1_SCFP00387
LQ0AAB56YG22FM1_SCFP00130
LQ0AAB63YO03FM1_SCFP00024
LQ0AAB78YC20FM1_SCFP00254
LQ0AAB7YL18FM1_SCFP00075
LQ0AAB101YP07FM1_SCFP00225
LQ0AAB89YG12FM1_SCFP00457
CL1799Contig1P00616
CL3709Contig1P01019
CL5691Contig1P00261
CL597Contig1P00561
LQ0AAB102YH19FM1_SCFP00223
LQ0AAB104YF16FM1_SCFP00077
LQ0AAB68YP21FM1_SCFP00218
CL1217Contig1P00903
CL1334Contig1P00987
CL4925Contig1P00296
LQ0AAB104YM19FM1_SCFP00301
LQ0AAB10YJ16FM1_SCFP00227
CL1806Contig1P00504
CL4466Contig1P00227
LQ0AAA8YJ17FM1_SCFP00029
LQ0AAB10YM23FM1_SCFP00385
LQ0AAB12YO03FM1_SCFP00611
LQ0AAB15YJ01FM1_SCFP00015
LQ0AAB22YE16FM1_SCFP00027
LQ0AAB2YN15FM1_SCFP00536
LQ0AAB2YP05FM1_SCFP00259
LQ0AAB36YD24FM1_SCFP00001
LQ0AAB43YE20FM1_SCFP00330
LQ0AAB50YH01FM1_SCFP00083
LQ0AAB53YM15FM1_SCFP00286
LQ0AAB64YI05FM1_SCFP00182
LQ0AAB77YD17FM1_SCFP00185
LQ0AAB8YL10FM1_SCFP00318
LQ0AAB92YG12FM1_SCFP00106
LQ0AAB45YC23FM1_SCFP00320
LQ0AAB82YA06FM1_SCFP00009
ESV-1-222P01886
LQ0AAA14YN07FM1_SCFP00550
LQ0AAB68YD03FM1_SCFP00172
CL4527Contig1P00431
CL6858Contig1P00093
CL171Contig1P01419
CL1743Contig1P00368
CL4206Contig1P00738
CL4361Contig1P00703
CL4385Contig1P00031
CL5524Contig1P00341
CL7157Contig1P00691
CL7667Contig1P00032
ESV-1-185P00498
LQ0AAA22YA19FM1_SCFP00063
LQ0AAA8YE01FM1_SCFP00425
LQ0AAB27YL22FM1_SCFP00386
LQ0AAB37YL20FM1_SCFP00141
LQ0AAB38YN21FM1_SCFP00182
LQ0AAB42YP24FM1_SCFP00306
LQ0AAB52YP01FM1_SCFP00525
LQ0AAB60YG01FM1_SCFP00183
LQ0AAB65YP19FM1_SCFP00155
LQ0AAB79YG18FM1_SCFP00335
LQ0AAB82YN05FM1_SCFP00145
LQ0AAB95YL23RM1_SCFP00464
LQ0ABA1YM14FM1_SCFP00487
LQ0AAB74YK09RM1_SCFP00063
CL4460Contig1P00478
ESV-1-53P00123
LQ0AAA6YJ02FM1_SCFP00474
LQ0AAB68YD04RM1_SCFP00200
LQ0AAB69YA01RM1_SCFP00096
LQ0AAB87YE21FM1_SCFP00084
LQ0AAB98YH24FM1_SCFP00009
LQ0AAB74YL13FM1_SCFP00143
CL5437Contig1P00636
CL5956Contig1P00125
LQ0AAA21YL22FM1_SCFP00351
LQ0AAB30YH22FM1_SCFP00029
LQ0AAB63YA07FM1_SCFP00287
LQ0AAB75YE12FM1_SCFP00216
CL2524Contig1P00524
CL3401Contig1P00345
CL3557Contig1P00022
CL4818Contig1P00334
CL533Contig1P01123
CL7361Contig1P00646
CL7640Contig1P00346
ESV-1-24P00951
LQ0AAA16YN22FM1_SCFP00180
LQ0AAA22YP18FM1_SCFP00430
LQ0AAB10YL12FM1_SCFP00112
LQ0AAB29YD06FM1_SCFP00076
LQ0AAB29YD06FM1_SCFP00406
LQ0AAB53YE05FM1_SCFP00218
LQ0AAB67YE04FM1_SCFP00010
LQ0AAB69YL14FM1_SCFP00036
LQ0AAB6YC09FM1_SCFP00153
LQ0AAB84YO24FM1_SCFP00162
LQ0AAB8YD09FM1_SCFP00565
LQ0AAB97YN11FM1_SCFP00001
CL7401Contig1P00601
LQ0AAB29YG01FM1_SCFP00142
CL1025Contig1P00753
CL3627Contig1P00087
CL5285Contig1P00638
CL6238Contig1P00502
CL3638Contig1P00719
LQ0AAB94YJ13FM1_SCFP00125
LQ0AAB95YB07FM1_SCFP00012
CL3211Contig1P00115
CL394Contig1P00947
CL5682Contig1P00337
LQ0AAA5YJ01FM1_SCFP00336
LQ0AAA9YP09FM1_SCFP00224
LQ0AAB28YE11FM1_SCFP00475
LQ0AAB40YN09FM1_SCFP00304
LQ0AAB6YG17FM1_SCFP00014
LQ0AAB70YE21FM1_SCFP00011
LQ0AAB73YD03FM1_SCFP00170
LQ0AAB7YD16FM1_SCFP00227
LQ0AAB91YO13FM1_SCFP00236
LQ0ADA1YG17RM1_SCFP00116
LQ0AAB73YH03FM1_SCFP00244
CL4460Contig1P00236
LQ0AAA23YA10FM1_SCFP00001
LQ0AAB104YO14FM1_SCFP00342
CL245Contig3P01149
LQ0AAB22YI11FM1_SCFP00323
CL241Contig1P00363
CL3349Contig1P00080
CL3707Contig1P00362
CL5000Contig1P00687
CL6113Contig1P00636
CL6508Contig1P00150
CL835Contig1P00331
ESV-1-11P00092
LQ0AAB16YO09FM3_SCFP00444
LQ0AAB1YF08RM1_SCFP00216
LQ0AAB29YO18FM1_SCFP00093
LQ0AAB53YJ17FM1_SCFP00257
LQ0AAB63YE24FM1_SCFP00302
LQ0AAB67YP15FM1_SCFP00006
LQ0AAB72YK10RM1_SCFP00377
LQ0AAB75YD22FM1_SCFP00183
LQ0AAB77YO12FM1_SCFP00175
LQ0AAB86YG13FM1_SCFP00344
LQ0AAB99YG08FM1_SCFP00229
LQ0ABA1YC03FM1_SCFP00384
LQ0ABA2YD10FM1_SCFP00094
CL379Contig1P02193
LQ0AAA7YF03FM1_SCFP00289
LQ0AAB52YG17FM1_SCFP00026
LQ0AFA1YK05RM1_SCFP00191
CL1730Contig1P00380
CL1821Contig1P00001
CL2005Contig1P00226
CL3623Contig1P00673
CL6327Contig1P00373
LQ0AAB40YD02FM1_SCFP00020
CL6708Contig1P00012
CL2034Contig1P00095
CL2920Contig1P00030
CL3255Contig1P00480
CL4468Contig1P00278
CL4573Contig1P00296
CL5331Contig1P00184
CL5372Contig1P00533
CL6779Contig1P00952
LQ0AAA10YI06FM1_SCFP00454
LQ0AAA12YC13FM1_SCFP00133
LQ0AAA13YN04FM1_SCFP00030
LQ0AAA13YP19FM1_SCFP00504
LQ0AAB11YB14FM1_SCFP00016
LQ0AAB21YF03FM1_SCFP00349
LQ0AAB2YA16FM1_SCFP00092
LQ0AAB30YG05FM1_SCFP00041
LQ0AAB32YC23FM1_SCFP00346
LQ0AAB33YK19FM1_SCFP00358
LQ0AAB39YK23FM1_SCFP00389
LQ0AAB49YI14FM1_SCFP00061
LQ0AAB52YH18FM1_SCFP00484
LQ0AAB65YD19FM1_SCFP00196
LQ0AAB85YC07FM1_SCFP00001
LQ0AAA22YP17FM1_SCFP00007
LQ0AAB48YL19FM1_SCFP00001
LQ0AAB99YK15FM1_SCFP00050
CL3077Contig1P00064
CL790Contig1P00180
CL2652Contig1P01178
CL4913Contig1P00424
CL6425Contig1P00339
CL7148Contig1P00593
CL7209Contig1P00218
LQ0AAB14YB10FM1_SCFP00176
LQ0AAB1YL18RM1_SCFP00484
LQ0AAB54YF17FM1_SCFP00305
LQ0AAB57YI13FM1_SCFP00067
LQ0AAB5YI10FM1_SCFP00190
CL190Contig2P03798
CL2373Contig1P00174
CL3201Contig1P00725
CL3233Contig1P00662
CL4413Contig1P00473
CL5591Contig1P00833
CL6298Contig1P00265
CL6402Contig1P00036
CL6594Contig1P00461
CL6717Contig1P00019
LQ0AAB1YL07FM1_SCFP00132
LQ0AAB33YG18FM1_SCFP00053
LQ0AAB38YA13FM1_SCFP00114
LQ0AAB44YC05FM1_SCFP00187
LQ0AAB58YM15FM1_SCFP00179
LQ0AAB64YH02FM1_SCFP00171
LQ0AAB82YF24FM1_SCFP00001
LQ0ADA10YJ13RM1_SCFP00037
CL4040Contig1P00675
CL5953Contig1P00283
LQ0AAB32YD14FM1_SCFP00258
LQ0AAB52YN21FM1_SCFP00063
LQ0AAB59YF13FM1_SCFP00043
LQ0AAB29YB12FM1_SCFP00314
LQ0AAB83YB24RM1_SCFP00236
LQ0AAB32YM10FM1_SCFP00082
LQ0AAB73YM16RM1_SCFP00205
LQ0AAB94YF24FM1_SCFP00235
CL1226Contig1P00826
CL1488Contig1P00328
CL16Contig1P00006
CL2405Contig1P00911
CL2933Contig1P00550
CL3084Contig1P00016
CL3709Contig1P00168
CL4094Contig1P00162
CL4788Contig1P00152
CL4843Contig1P00651
CL6578Contig1P00043
CL7102Contig1P00566
CL7798Contig1P00563
LQ0AAB17YO20FM1_SCFP00074
LQ0AAB34YF16FM1_SCFP00225
LQ0AAB58YA01FM1_SCFP00201
LQ0AAB64YA22FM1_SCFP00461
LQ0AAB65YJ10FM1_SCFP00047
LQ0AAB85YP21FM1_SCFP00304
CL6453Contig1P00307
CL812Contig1P00855
LQ0AAA11YL22FM1_SCFP00199
CL4716Contig1P00346
LQ0AAB34YI11FM1_SCFP00529
CL1318Contig1P00361
CL4494Contig1P00066
LQ0AAB103YL23FM1_SCFP00207
LQ0AAB5YE02FM1_SCFP00041
CL7209Contig1P00447
CL1946Contig1P00274
CL2278Contig1P01279
CL4104Contig1P00093
CL4448Contig1P00410
CL4523Contig1P00304
CL5151Contig1P00223
CL5377Contig1P00125
CL6081Contig1P00063
CL6311Contig1P00626
CL6605Contig1P00262
CL6866Contig1P00172
CL7196Contig1P00001
CL7294Contig1P00066
CL868Contig1P01483
LQ0AAA2YN10FM1_SCFP00209
LQ0AAA8YI03FM1_SCFP00063
LQ0AAB13YF03FM1_SCFP00163
LQ0AAB14YC13FM1_SCFP00486
LQ0AAB3YB05FM1_SCFP00117
LQ0AAB41YL22FM1_SCFP00013
LQ0AAB41YM12FM1_SCFP00022
LQ0AAB56YG22FM1_SCFP00297
LQ0AAB74YE14FM1_SCFP00226
LQ0AAB75YM02RM1_SCFP00162
LQ0AAB101YK03FM1_SCFP00067
LQ0AAB68YJ22FM1_SCFP00185
LQ0AAB81YJ21FM1_SCFP00483
LQ0AAB79YH20FM1_SCFP00307
CL1815Contig1P00004
CL2187Contig1P00125
CL5184Contig1P00445
CL1670Contig1P00999
CL3502Contig1P00074
LQ0AAB33YK23FM1_SCFP00040
LQ0AAB42YF11FM1_SCFP00239
LQ0AAB49YD01FM1_SCFP00302
LQ0ABA1YJ22FM1_SCFP00306
CL1108Contig1P00522
CL1242Contig1P00447
CL1498Contig1P00400
CL1595Contig1P01371
CL2412Contig1P00129
CL2569Contig1P00866
CL2986Contig1P00657
CL340Contig1P01011
CL4123Contig1P00606
CL5464Contig1P00056
CL6790Contig1P00740
CL7714Contig1P00488
LQ0AAA11YP22FM1_SCFP00053
LQ0AAB102YL15FM1_SCFP00464
LQ0AAB12YF11FM1_SCFP00532
LQ0AAB27YF24FM1_SCFP00001
LQ0AAB41YC13FM1_SCFP00156
LQ0AAB42YB05FM1_SCFP00125
LQ0AAB42YB24FM1_SCFP00148
LQ0AAB67YI17FM1_SCFP00015
LQ0AAB80YE22FM1_SCFP00262
LQ0AAB84YA13FM1_SCFP00007
LQ0AAB87YN17FM1_SCFP00226
LQ0AAB92YC05FM1_SCFP00038
CL1377Contig1P00447
CL5384Contig1P00219
CL6982Contig1P00378
LQ0AAB45YF02FM1_SCFP00166
LQ0AAB64YL21FM1_SCFP00045
CL5915Contig1P00586
CL1Contig46P01169
CL318Contig1P01000
CL6425Contig1P00312
CL7399Contig1P00401
CL7591Contig1P00285
CL7747Contig1P00001
LQ0AAB22YC24FM1_SCFP00266
LQ0AAB38YN16FM1_SCFP00065
LQ0AAB39YJ06FM1_SCFP00137
LQ0AAB70YB18FM1_SCFP00123
LQ0AAB74YJ19FM1_SCFP00497
LQ0AAB89YM17FM1_SCFP00420
LQ0AAB93YE18FM1_SCFP00350
LQ0AAB97YE08FM1_SCFP00330
LQ0AAB99YM12FM1_SCFP00376
LQ0ADA16YG18RM1_SCFP00124
LQ0AAB3YA12FM1_SCFP00031
LQ0AAB39YO16FM1_SCFP00090
LQ0AAB103YI09FM1_SCFP00001
CL5464Contig1P00154
CL3338Contig1P00003
LQ0AAB38YM23FM1_SCFP00172
LQ0AAB8YD09FM1_SCFP00128
CL6350Contig1P00118
LQ0AAB46YH22FM1_SCFP00038
CL1384Contig1P00790
CL1676Contig1P00779
CL2030Contig1P00001
CL2869Contig1P00753
CL3645Contig1P00125
CL3776Contig1P00072
CL5252Contig1P00347
CL5303Contig1P00013
CL6046Contig1P00155
CL6428Contig1P00036
CL6933Contig1P00243
CL7228Contig1P00117
LQ0AAA7YD13FM1_SCFP00651
LQ0AAB2YO02FM1_SCFP00534
LQ0AAB30YH23FM1_SCFP00265
LQ0AAB33YP09FM1_SCFP00232
LQ0AAB46YD01FM1_SCFP00171
LQ0AAB80YP21FM1_SCFP00186
LQ0AAB82YK18FM1_SCFP00015
LQ0AAB90YE06FM1_SCFP00540
LQ0AAB25YG15FM1_SCFP00268
LQ0AAB7YO24FM1_SCFP00441
CL2202Contig1P00932
CL4495Contig1P00556
CL4856Contig1P00466
CL819Contig1P02028
CL967Contig2P00248
LQ0AAB45YF11FM1_SCFP00007
CL2585Contig1P00126
CL3332Contig1P00187
CL3379Contig1P00795
CL3630Contig1P00773
CL4286Contig1P00157
CL4466Contig1P00402
CL4951Contig1P00217
CL5145Contig1P00269
CL5316Contig1P00724
ESV-1-194P00204
LQ0AAA7YG21FM1_SCFP00119
LQ0AAA9YM24FM1_SCFP00134
LQ0AAB100YP14FM1_SCFP00095
LQ0AAB31YG15FM1_SCFP00440
LQ0AAB88YJ13RM1_SCFP00054
LQ0AAB8YC10FM1_SCFP00144
LQ0AAB95YD12FM1_SCFP00013
LQ0ACA10YB04RM1_SCFP00123
CL1250Contig1P01589
CL1327Contig1P00766
CL2697Contig1P00580
CL2947Contig1P00553
CL3970Contig1P00486
LQ0AAA10YM17FM1_SCFP00212
LQ0AAB101YO06FM1_SCFP00317
CL3749Contig1P00227
CL7033Contig1P00131
LQ0AAB104YN06FM1_SCFP00489
CL3402Contig1P00449
CL34Contig2P00319
CL497Contig1P01343
CL5041Contig1P00068
CL5805Contig1P00586
CL6145Contig1P00149
ESV-1-168P00417
ESV-1-68P01496
LQ0AAA22YN06FM1_SCFP00087
LQ0AAA2YG04FM1_SCFP00070
LQ0AAB24YN17FM1_SCFP00232
LQ0AAB8YB19FM1_SCFP00199
CL2681Contig1P00110
CL5213Contig1P00183
LQ0AAB51YL22FM1_SCFP00266
CL1279Contig1P01300
CL5379Contig1P00163
LQ0AAB61YI07FM1_SCFP00236
LQ0AAB77YC02FM1_SCFP00002
CL5167Contig1P00741
CL5527Contig1P00120
CL2815Contig1P00001
LQ0AAB52YN22FM1_SCFP00091
LQ0AAB77YM23FM1_SCFP00458
CL1646Contig1P00041
CL2592Contig1P00158
CL2800Contig1P00434
CL2887Contig1P00364
CL3388Contig1P00906
CL3956Contig1P00286
CL401Contig2P00975
CL4644Contig1P00593
CL5418Contig1P00125
CL6338Contig1P00117
CL6704Contig1P00413
CL7448Contig1P00194
LQ0AAA16YN11FM1_SCFP00349
LQ0AAA9YP09FM1_SCFP00209
LQ0AAB73YJ18FM1_SCFP00182
LQ0AAB14YN19FM1_SCFP00617
LQ0AAB38YO24FM1_SCFP00015
LQ0AAB65YN19FM1_SCFP00377
LQ0AAB71YK09RM1_SCFP00051
LQ0AAB86YG13FM1_SCFP00206
CL1614Contig1P00200
CL2521Contig1P00630
LQ0AAB77YH05RM1_SCFP00064
CL1129Contig1P00417
CL1675Contig1P00719
CL1942Contig1P00609
CL2182Contig1P00481
CL2409Contig1P00274
CL3214Contig1P00462
CL3365Contig1P00710
CL510Contig1P01961
CL6053Contig1P00160
CL621Contig1P01132
CL7248Contig1P00217
CL7365Contig1P00701
LQ0AAB100YK20FM1_SCFP00301
LQ0AAB16YM05FM3_SCFP00028
LQ0AAB17YC07FM1_SCFP00294
LQ0AAB36YJ15FM1_SCFP00142
LQ0AAB39YO16FM1_SCFP00034
LQ0AAB44YJ20FM1_SCFP00497
CL4340Contig1P00321
LQ0AAB70YI18FM1_SCFP00085
CL3575Contig1P00066
CL3725Contig1P00263
CL4433Contig1P00480
CL5020Contig1P00095
LQ0AAB56YA10FM1_SCFP00108
LQ0AAB9YP04FM1_SCFP00392
LQ0AAB36YH09FM1_SCFP00177
CL3497Contig1P00356
LQ0AAB41YA05FM1_SCFP00001
LQ0AAB78YN10FM1_SCFP00277
CL1389Contig2P00312
CL1928Contig1P00689
CL1975Contig1P00030
CL2393Contig1P00149
CL6558Contig1P00109
CL7738Contig1P00070
CL852Contig1P01575
LQ0AAA11YG24FM1_SCFP00094
LQ0AAA13YF14FM1_SCFP00025
LQ0AAA19YN19FM1_SCFP00363
LQ0AAB104YH19FM1_SCFP00276
LQ0AAB25YK11FM1_SCFP00339
LQ0AAB42YN11FM1_SCFP00125
LQ0AAB63YA04FM1_SCFP00075
LQ0AAB97YI06FM1_SCFP00255
LQ0AFA4YF06RM1_SCFP00050
LQ0AAB10YC09FM1_SCFP00069
LQ0AAB48YK09FM1_SCFP00410
LQ0AAB83YO12FM1_SCFP00244
CL2509Contig2P00228
CL80Contig8P00001
LQ0AAB31YP24FM1_SCFP00089
CL1593Contig1P01183
CL2646Contig1P00001
CL4014Contig1P00174
CL4155Contig1P00053
CL4948Contig1P00286
CL5323Contig1P00023
CL6357Contig1P00392
CL6626Contig1P00307
CL7214Contig1P00151
CL7519Contig1P00231
LQ0AAB1YF12FM1_SCFP00245
LQ0AAB32YM13FM1_SCFP00638
LQ0AAB38YI17FM1_SCFP00071
LQ0AAB45YC04FM1_SCFP00420
LQ0AAB57YJ15FM1_SCFP00001
LQ0AAB63YA13FM1_SCFP00038
LQ0AAB73YI05FM1_SCFP00002
LQ0AAB75YB18FM1_SCFP00279
LQ0AAB84YB19FM1_SCFP00133
LQ0AAB93YM05FM1_SCFP00127
LQ0AAB78YN03FM1_SCFP00063
ESV-1-105P00140
CL1124Contig1P01223
LQ0AAB49YL11FM1_SCFP00167
LQ0AAB94YD09FM1_SCFP00146
CL7657Contig1P00001
CL170Contig1P00478
CL2705Contig1P00300
CL3054Contig1P00534
CL3502Contig1P00571
CL4553Contig1P00218
CL4642Contig1P00409
CL5459Contig1P00597
CL6124Contig1P00244
CL6616Contig1P00086
CL7763Contig1P00008
CL981Contig1P00782
LQ0AAA10YH17FM1_SCFP00067
LQ0AAB16YD14FM3_SCFP00149
LQ0AAB21YH13FM1_SCFP00507
LQ0AAB22YI14FM1_SCFP00177
LQ0AAB39YG24FM1_SCFP00130
LQ0AAB47YF19FM1_SCFP00026
LQ0AAB4YD22FM1_SCFP00552
LQ0AAB67YG04FM1_SCFP00243
LQ0AAB69YA09FM1_SCFP00075
LQ0AAB71YC11FM1_SCFP00013
LQ0AAB89YH06FM1_SCFP00126
LQ0AAB95YK20FM1_SCFP00435
LQ0ADA9YI10RM1_SCFP00044
LQ0AFA1YJ17RM1_SCFP00080
CL7196Contig1P00542
CL1224Contig1P00434
CL3096Contig1P00658
CL428Contig1P01927
LQ0AAB12YB03FM1_SCFP00017
LQ0AAB12YP19FM1_SCFP00122
LQ0AAB64YO01FM1_SCFP00055
CL3215Contig1P00576
CL4226Contig1P00626
CL4522Contig1P00968
CL6970Contig1P00001
CL100Contig1P01046
CL1208Contig1P00025
CL3182Contig1P00257
CL3502Contig1P00070
CL3654Contig1P00320
CL3839Contig1P00638
CL3889Contig1P00084
CL4908Contig1P00652
CL6175Contig1P00420
CL6346Contig1P00370
CL6396Contig1P00100
CL6464Contig1P00173
ESV-1-106P00247
LQ0AAA11YO15FM1_SCFP00035
LQ0AAA16YC06FM1_SCFP00017
LQ0AAA22YG21FM1_SCFP00500
LQ0AAA23YN11FM1_SCFP00083
LQ0AAB27YJ04FM1_SCFP00113
LQ0AAB29YC15FM1_SCFP00218
LQ0AAB46YD06FM1_SCFP00186
LQ0AAB4YM04FM1_SCFP00006
LQ0AAB58YE07FM1_SCFP00226
LQ0AAB65YD07RM1_SCFP00429
LQ0AAB74YG20FM1_SCFP00080
LQ0AAB83YO12FM1_SCFP00199
LQ0AAB84YC16FM1_SCFP00345
LQ0AAB97YO24FM1_SCFP00107
CL7050Contig1P00530
CL907Contig1P00022
CL2461Contig1P00924
CL1620Contig1P00576
CL1686Contig1P00710
CL4805Contig1P00052
CL4906Contig1P00494
CL5570Contig1P00329
CL5933Contig1P00066
CL6649Contig1P00517
CL6929Contig1P00213
CL7058Contig1P00580
CL996Contig1P00070
LQ0AAA23YO01FM1_SCFP00623
LQ0AAB100YD20FM1_SCFP00439
LQ0AAB103YH20FM1_SCFP00121
LQ0AAB23YJ24FM1_SCFP00044
LQ0AAB25YI11FM1_SCFP00412
LQ0AAB4YF05FM1_SCFP00390
LQ0AAB4YK15FM1_SCFP00407
LQ0AAB85YP16FM1_SCFP00364
LQ0ACA25YN01RM1_SCFP00131
LQ0ADA22YE07RM1_SCFP00219
LQ0AEA11YE09RM1_SCFP00084
CL2058Contig1P00448
LQ0AAB99YG08FM1_SCFP00227
CL3753Contig1P00824
LQ0AAB104YF07FM1_SCFP00231
LQ0AAB64YP15FM1_SCFP00063
LQ0AAB70YE21FM1_SCFP00017
CL2156Contig1P00968
CL2499Contig1P00418
CL26Contig2P00524
CL2711Contig1P00014
CL2898Contig1P00222
CL3116Contig1P00188
CL3574Contig1P00654
CL4016Contig1P00391
CL4568Contig1P01055
CL6620Contig1P00568
CL670Contig1P00666
CL7653Contig1P00433
LQ0AAA21YJ16FM1_SCFP00397
LQ0AAA3YM18FM1_SCFP00201
LQ0AAB100YC15FM1_SCFP00049
LQ0AAB13YB24FM1_SCFP00083
LQ0AAB1YD22FM1_SCFP00346
LQ0AAB24YB14FM1_SCFP00288
LQ0AAB36YB18FM1_SCFP00028
LQ0AAB37YA12FM1_SCFP00033
LQ0AAB45YI05FM1_SCFP00372
LQ0AAB8YE21FM1_SCFP00442
LQ0AAB97YM06FM1_SCFP00064
LQ0AAB98YC01FM1_SCFP00105
CL1762Contig1P00458
CL1906Contig1P01024
CL6745Contig1P00210
LQ0AAB104YJ07FM1_SCFP00001
LQ0AAB49YO01FM1_SCFP00059
LQ0AAB8YO12FM1_SCFP00092
LQ0AAA15YF07FM1_SCFP00305
CL102Contig2P00562
CL127Contig1P00531
CL1629Contig1P00390
CL2077Contig1P00718
CL2930Contig1P00313
CL3788Contig1P00398
CL448Contig1P01035
CL4918Contig1P00785
CL6594Contig1P00508
CL6599Contig1P00509
CL672Contig1P00040
CL6935Contig1P00124
CL7443Contig1P00103
CL7807Contig1P00351
LQ0AAA11YG18FM1_SCFP00480
LQ0AAA22YE22FM1_SCFP00232
LQ0AAA5YD21FM1_SCFP00376
LQ0AAA6YN02FM1_SCFP00212
LQ0AAB11YC02FM1_SCFP00232
LQ0AAB29YL06FM1_SCFP00058
LQ0AAB35YE19FM1_SCFP00258
LQ0AAB46YK11FM1_SCFP00403
LQ0AAB57YE05RM1_SCFP00206
LQ0AAB58YI06FM1_SCFP00356
LQ0AAB65YI06FM1_SCFP00036
LQ0AAB81YD20FM1_SCFP00152
LQ0AAB89YE02FM1_SCFP00250
LQ0ABA1YB03FM1_SCFP00220
LQ0ADA13YF22RM1_SCFP00095
LQ0AAA21YB07FM1_SCFP00442
LQ0AAA8YL21FM1_SCFP00076
CL1582Contig1P00496
CL5115Contig1P00234
LQ0AAB70YC19FM1_SCFP00124
LQ0AAB72YM14FM1_SCFP00001
LQ0AAB73YP16FM1_SCFP00202
LQ0AAB82YH03FM1_SCFP00204
CL2912Contig1P01011
CL5691Contig1P00646
LQ0AAB10YB21FM1_SCFP00361
LQ0AAB5YC24FM1_SCFP00469
LQ0AAB74YE20FM1_SCFP00189
CL7583Contig1P00145
CL7786Contig1P00157
CL1533Contig1P00280
CL2082Contig1P00754
CL2595Contig1P00105
CL3944Contig1P00618
CL4442Contig1P00739
CL6116Contig1P00513
CL669Contig1P00957
CL7107Contig1P00529
CL987Contig1P00754
LQ0AAB12YM02FM1_SCFP00048
LQ0AAB16YE15FM3_SCFP00424
LQ0AAB17YA18FM1_SCFP00599
LQ0AAB1YD20FM1_SCFP00538
LQ0AAB31YO03FM1_SCFP00311
LQ0AAB32YC10FM1_SCFP00046
LQ0AAB47YM08FM1_SCFP00392
LQ0AAB5YK03FM1_SCFP00011
LQ0AAB66YD02FM1_SCFP00165
LQ0AAB70YE21FM1_SCFP00178
LQ0AAB7YC03FM1_SCFP00170
CL1650Contig1P00202
CL2773Contig1P00004
CL6644Contig1P00001
LQ0AAB70YI18FM1_SCFP00071
LQ0AAB77YP13FM1_SCFP00080
LQ0AAB87YH23RM1_SCFP00480
CL5924Contig1P00599
CL3242Contig1P00547
CL52Contig1P00643
LQ0AAA8YF11FM1_SCFP00209
LQ0AAB30YG05FM1_SCFP00205
LQ0AAB46YK11FM1_SCFP00416
LQ0AAB52YE16FM1_SCFP00447
CL1452Contig1P00414
CL1732Contig1P00264
CL2375Contig1P00276
CL2408Contig1P01111
CL2496Contig1P00063
CL3433Contig1P00881
CL3504Contig1P00146
CL3527Contig1P00693
CL4625Contig1P00567
CL5066Contig1P00284
CL6132Contig1P00502
CL7041Contig1P00279
CL7064Contig1P00479
CL7199Contig1P00239
LQ0AAB103YD20FM1_SCFP00048
LQ0AAB14YN04FM1_SCFP00284
LQ0AAB35YD04FM1_SCFP00014
LQ0AAB41YO01FM1_SCFP00209
LQ0AAB49YF09FM1_SCFP00121
LQ0AAB54YI06FM1_SCFP00114
LQ0AAB58YD15FM1_SCFP00247
LQ0AAB59YH23FM1_SCFP00277
LQ0AAB65YL19FM1_SCFP00076
LQ0AAB74YE14FM1_SCFP00170
LQ0AAB84YJ09FM1_SCFP00377
LQ0AAB9YF13FM1_SCFP00207
LQ0AAB22YA07FM1_SCFP00571
LQ0AAB70YI18FM1_SCFP00100
CL1320Contig1P00940
CL5876Contig1P00093
LQ0AAA16YC20FM1_SCFP00150
LQ0AAB98YG04FM1_SCFP00492
LQ0AAB16YN22FM3_SCFP00482
LQ0AAB74YI22FM1_SCFP00102
CL3620Contig1P00279
CL3884Contig1P00357
CL4297Contig1P00012
CL581Contig1P00340
CL6218Contig1P00053
CL6502Contig1P00104
LQ0AAA16YJ21FM1_SCFP00062
LQ0AAA18YO06FM1_SCFP00001
LQ0AAA20YF11FM1_SCFP00164
LQ0AAA7YE24FM1_SCFP00305
LQ0AAB101YG12FM1_SCFP00289
LQ0AAB30YB22FM1_SCFP00111
LQ0AAB35YO08FM1_SCFP00202
LQ0AAB36YB08FM1_SCFP00010
LQ0AAB41YK11FM1_SCFP00034
LQ0AAB65YM03FM1_SCFP00095
LQ0AAB8YJ20FM1_SCFP00577
LQ0AAB94YM13FM1_SCFP00379
CL1120Contig1P01088
CL4034Contig1P00181
LQ0AAA8YP24FM1_SCFP00178
LQ0AAB44YJ20FM1_SCFP00219
CL1069Contig1P00865
LQ0AAA16YP20FM1_SCFP00626
LQ0AAB79YL17FM1_SCFP00401
LQ0AFA8YL12RM1_SCFP00194
CL1142Contig1P00146
CL1166Contig1P00195
CL1785Contig1P00314
CL2170Contig1P00386
CL2438Contig1P00051
CL2889Contig1P00399
CL361Contig1P02171
CL4055Contig1P00524
CL4443Contig1P00001
CL512Contig1P01058
CL7172Contig1P00283
CL955Contig1P00153
ESV-1-166P00836
LQ0AAA15YP20FM1_SCFP00099
LQ0AAB12YG12FM1_SCFP00421
LQ0AAB32YP10FM1_SCFP00267
LQ0AAB46YN03FM1_SCFP00040
LQ0AAB47YJ23FM1_SCFP00022
LQ0AAB59YB05FM1_SCFP00492
LQ0AAB65YE02FM1_SCFP00350
LQ0AAB77YH12FM1_SCFP00132
LQ0AAB86YG13FM1_SCFP00001
LQ0AAA6YN02FM1_SCFP00189
CL5490Contig1P00211
CL1097Contig1P00611
LQ0AAB16YM04FM3_SCFP00110
LQ0AAB31YD12FM1_SCFP00382
LQ0AAB38YN06FM1_SCFP00078
LQ0AAB50YH03FM1_SCFP00339
LQ0AAB6YD06FM1_SCFP00232
CL1347Contig1P00166
CL1486Contig1P00904
CL1836Contig1P00288
CL2216Contig1P00138
CL3272Contig1P00610
CL3532Contig1P00196
CL3898Contig1P00239
CL4775Contig1P00833
CL5124Contig1P00665
CL5809Contig1P00657
CL6012Contig1P00624
CL7751Contig1P00417
ESV-1-45P01343
LQ0AAA17YJ10FM1_SCFP00033
LQ0AAB28YN20FM1_SCFP00001
LQ0AAB29YG01FM1_SCFP00171
LQ0AAB46YF09FM1_SCFP00063
LQ0AAB54YP05FM1_SCFP00408
LQ0AAB61YK10FM1_SCFP00223
LQ0AAB68YH16FM1_SCFP00069
LQ0AAB83YJ05FM1_SCFP00061
LQ0AAB9YE02FM1_SCFP00289
LQ0AAB37YI15FM1_SCFP00040
CL1380Contig1P01257
CL1974Contig1P01375
CL3791Contig1P00056
CL6859Contig1P00966
LQ0AAB78YN18FM1_SCFP00413
LQ0AAB14YN04FM1_SCFP00008
LQ0AAB76YF22FM1_SCFP00270
CL1985Contig1P00766
CL2007Contig1P00381
CL2200Contig1P00393
CL24Contig2P00463
CL2857Contig1P00001
CL3145Contig2P00693
CL5110Contig1P00659
CL5698Contig1P00965
CL6034Contig1P00316
CL6428Contig1P00532
CL6466Contig1P00599
LQ0AAA17YK13FM1_SCFP00166
LQ0AAB14YM11FM1_SCFP00118
LQ0AAB34YE18FM1_SCFP00008
LQ0AAB56YP13FM1_SCFP00054
LQ0AAB73YM16FM1_SCFP00119
LQ0AAB82YN05FM1_SCFP00126
LQ0AAB86YJ18FM1_SCFP00217
LQ0AAB97YD12FM1_SCFP00313
LQ0AAB6YJ15FM1_SCFP00317
LQ0AAB73YG14FM1_SCFP00077
CL3561Contig1P00630
CL4689Contig1P00256
LQ0AAB21YG02FM1_SCFP00353
CL4828Contig1P00391
LQ0AAB52YJ13FM1_SCFP00496
LQ0AAB76YP24RM1_SCFP00055
LQ0AAB29YC15FM1_SCFP00426
CL3256Contig1P00262
CL3803Contig1P00278
CL3853Contig1P00286
CL4326Contig1P00249
CL4586Contig1P00139
CL4673Contig1P00594
CL5808Contig1P00539
CL6485Contig1P00575
CL6599Contig1P00188
ESV-1-225P00100
ESV-1-9P00608
LQ0AAA13YG15FM1_SCFP00161
LQ0AAA13YO21FM1_SCFP00092
LQ0AAA22YH09FM1_SCFP00019
LQ0AAB14YO22FM1_SCFP00254
LQ0AAB33YE21FM1_SCFP00307
LQ0AAB37YN09FM1_SCFP00147
LQ0AAB43YD20FM1_SCFP00264
LQ0AAB57YP06FM1_SCFP00459
LQ0AAB73YM16RM1_SCFP00232
LQ0AAB83YD24FM1_SCFP00001
CL4654Contig1P00220
CL7614Contig1P00036
LQ0AAB83YG06FM1_SCFP00072
CL2807Contig2P00768
CL3177Contig1P01135
CL4518Contig1P00073
LQ0AAA5YN08FM1_SCFP00276
LQ0AAB39YA16FM1_SCFP00415
LQ0AAB57YG07FM1_SCFP00037
LQ0AAB80YA10FM1_SCFP00390
LQ0AAA21YG02FM1_SCFP00254
CL1037Contig1P00945
CL1657Contig1P01576
CL3656Contig1P00533
LQ0AAB43YN14FM1_SCFP00096
LQ0ABA1YM18FM1_SCFP00251
CL94Contig1P00003
CL1450Contig1P00754
CL2164Contig1P00383
CL220Contig1P00959
CL2218Contig1P00001
CL2343Contig1P00409
CL2482Contig1P00078
CL3191Contig1P00471
CL3414Contig1P00845
CL3785Contig1P00059
CL391Contig1P01460
CL5040Contig1P00142
CL5353Contig1P00828
CL91Contig1P00501
LQ0AAA10YH17FM1_SCFP00467
LQ0AAA8YN09FM1_SCFP00594
LQ0AAB101YC02FM1_SCFP00006
LQ0AAB21YI16FM1_SCFP00447
LQ0AAB22YD01FM1_SCFP00073
LQ0AAB39YC06FM1_SCFP00552
LQ0AAB42YA14FM1_SCFP00016
LQ0AAB4YJ14FM1_SCFP00246
LQ0AAB57YG11FM1_SCFP00002
LQ0AAB91YG03FM1_SCFP00167
CL2080Contig1P00385
CL6649Contig1P00119
LQ0AAB42YM12FM1_SCFP00189
LQ0AAB7YC03FM1_SCFP00001
CL2698Contig1P01018
LQ0AAA17YM16FM1_SCFP00002
LQ0AAA6YL15FM1_SCFP00644
LQ0AAB16YI19FM3_SCFP00124
LQ0AAB18YO06FM1_SCFP00183
CL1460Contig1P00510
CL1628Contig1P01165
CL2389Contig1P00139
CL276Contig1P01139
CL2871Contig1P00736
CL3132Contig1P00200
CL4402Contig1P00430
CL4824Contig1P00214
CL5514Contig1P00135
CL7496Contig1P00196
ESV-1-178P01326
LQ0AAA21YE03FM1_SCFP00095
LQ0AAB32YM16FM1_SCFP00006
LQ0AAB44YF13FM1_SCFP00094
LQ0AAB70YN15RM1_SCFP00306
LQ0AAB74YD15FM1_SCFP00158
LQ0AAB80YP21FM1_SCFP00364
LQ0AAB81YA04FM1_SCFP00362
LQ0AAB93YD22FM1_SCFP00574
LQ0AAB97YE17FM1_SCFP00346
CL407Contig1P01272
CL6124Contig1P00654
CL799Contig1P00840
LQ0AAA15YK07FM1_SCFP00323
LQ0AAB36YA19FM1_SCFP00030
CL2194Contig1P00867
CL3705Contig1P00038
CL4370Contig1P00362
CL4747Contig1P00086
LQ0AAB6YH06FM1_SCFP00027
LQ0AAB91YO13FM1_SCFP00436
CL1499Contig1P00365
CL1773Contig1P00265
CL4272Contig1P00852
CL5184Contig1P00002
CL5419Contig1P00182
CL5714Contig1P00258
CL5899Contig1P00943
CL6271Contig1P00446
CL6369Contig1P00557
CL6680Contig1P00578
CL6959Contig1P00239
CL717Contig1P01154
CL7271Contig1P00261
LQ0AAA12YM15FM1_SCFP00463
LQ0AAA20YO14FM1_SCFP00049
LQ0AAA6YL06FM1_SCFP00377
LQ0AAB104YB11FM1_SCFP00251
LQ0AAB12YM01FM1_SCFP00376
LQ0AAB38YJ03FM1_SCFP00014
LQ0AAB52YM08FM1_SCFP00588
LQ0AAB53YH01FM1_SCFP00131
LQ0AAB54YK12FM1_SCFP00381
LQ0AAB82YA07FM1_SCFP00351
LQ0AAB82YD04FM1_SCFP00061
LQ0AAB86YJ18FM1_SCFP00044
LQ0AAB89YK10FM1_SCFP00001
LQ0ADA19YG12RM1_SCFP00331
sctg1_535-34300-34700-WP00312
LQ0AAB88YO02FM1_SCFP00008
CL1568Contig1P00559
LQ0AAB37YB10FM1_SCFP00006
CL1122Contig1P01125
CL1877Contig1P00187
CL2277Contig1P01004
CL2399Contig1P00169
CL5647Contig1P00355
LQ0AAB38YC03FM1_SCFP00080
CL1708Contig1P00999
CL1623Contig1P00537
CL3093Contig1P00289
CL3305Contig1P00092
CL3795Contig1P00337
CL5000Contig1P00515
CL520Contig1P00630
CL561Contig1P00977
CL64Contig4P01684
CL6686Contig1P00336
CL855Contig1P01326
LQ0AAB24YK24FM1_SCFP00119
LQ0AAB29YC18FM1_SCFP00288
LQ0AAB33YP23FM1_SCFP00009
LQ0AAB61YH17FM1_SCFP00017
LQ0AAB74YF05FM1_SCFP00001
LQ0AAB83YG02FM1_SCFP00042
ESV-1-66P01099
CL1716Contig1P00384
CL190Contig2P04445
CL3234Contig1P00425
CL1629Contig1P00792
CL4260Contig1P00294
CL5502Contig1P00312
CL6049Contig1P00001
LQ0AAB3YA11FM1_SCFP00151
LQ0AAB60YG14FM1_SCFP00307
CL2293Contig1P00054
CL107Contig2P00798
CL1084Contig1P01074
CL1281Contig1P00386
CL2564Contig1P00767
CL3015Contig1P00582
CL3127Contig1P00802
CL3787Contig1P00423
CL3962Contig1P00194
CL6753Contig1P00044
CL6852Contig1P00041
CL7338Contig1P00147
CL7510Contig1P00479
CL7594Contig1P00581
CL7744Contig1P00454
CL8Contig2P00630
LQ0AAA20YH24FM1_SCFP00220
LQ0AAB30YC19FM1_SCFP00285
LQ0AAB30YK12FM1_SCFP00297
LQ0AAB54YL06FM1_SCFP00306
LQ0AAB77YB04FM1_SCFP00007
LQ0AFA2YF02RM1_SCFP00114
CL2046Contig1P00844
CL933Contig1P00035
LQ0AAA4YD15FM1_SCFP00558
LQ0AAB4YB04FM1_SCFP00430
LQ0AAB64YC18FM1_SCFP00286
CL4000Contig1P00328
LQ0AAB44YE06FM1_SCFP00198
LQ0AAB103YM06FM1_SCFP00160
CL1023Contig1P00610
CL1385Contig1P00753
CL2266Contig1P01309
CL4266Contig1P00198
CL4493Contig1P00045
CL485Contig2P01649
CL6854Contig1P00694
CL7485Contig1P00802
CL7493Contig1P00227
ESV-1-116P01353
LQ0AAA21YE14FM1_SCFP00378
LQ0AAA22YP24FM1_SCFP00212
LQ0AAA2YO10FM1_SCFP00202
LQ0AAB23YJ02FM1_SCFP00298
LQ0AAB26YG21FM1_SCFP00251
LQ0AAB42YP23FM1_SCFP00118
LQ0AAB45YF16FM1_SCFP00545
LQ0AAB46YE22FM1_SCF_LQP00201
LQ0AAB54YP05FM1_SCFP00046
LQ0AAB95YK20FM1_SCFP00102
LQ0AAB71YA06FM1_SCFP00061
LQ0AAB89YE02FM1_SCFP00060
LQ0AAB5YE11FM1_SCFP00029
CL5905Contig1P00194
CL7355Contig1P00620
LQ0AAA11YI08FM1_SCFP00067
LQ0AAB43YM15FM1_SCFP00339
CL2367Contig1P00159
CL3535Contig1P00518
CL494Contig1P01697
CL4972Contig1P00410
CL5286Contig1P00093
CL6534Contig1P00155
CL6869Contig1P00417
CL6943Contig1P00159
CL7619Contig1P00323
CL7638Contig1P00137
CL881Contig1P01167
LQ0AAB21YG06FM1_SCFP00462
LQ0AAB32YG13FM1_SCFP00179
LQ0AAB43YJ03FM1_SCFP00011
CL4361Contig1P00111
LQ0AAB6YH06FM1_SCFP00572
LQ0ACA1YP09RM1_SCFP00045
CL860Contig1P01401
LQ0AAB44YN04FM1_SCFP00088
CL2732Contig1P00281
CL1493Contig1P00400
CL1686Contig1P00995
CL1808Contig1P00554
CL3072Contig1P00518
CL6105Contig1P00251
CL6570Contig1P00724
CL7055Contig1P00018
CL821Contig1P02150
LQ0AAA10YI15FM1_SCFP00403
LQ0AAA1YG04FM1_SCFP00076
LQ0AAA20YJ19FM1_SCFP00076
LQ0AAB103YE20FM1_SCFP00276
LQ0AAB15YC04FM1_SCFP00004
LQ0AAB21YC09FM1_SCFP00063
LQ0AAB28YG18FM1_SCFP00117
LQ0AAB2YP03FM1_SCFP00563
LQ0AAB48YP20FM1_SCFP00172
LQ0AAB64YJ02FM1_SCFP00277
LQ0AAB81YG14FM1_SCFP00466
LQ0AAB90YA03FM1_SCFP00290
LQ0AAB96YC18FM1_SCFP00235
LQ0AFA5YG02RM1_SCFP00218
CL1722Contig1P00896
LQ0AAB97YE08FM1_SCFP00090
CL1418Contig1P00635
CL5618Contig1P00154
LQ0AAB5YD14FM1_SCFP00056
LQ0AAB77YE12FM1_SCFP00280
CL2813Contig1P00366
CL4795Contig1P00311
CL6145Contig1P00153
CL7771Contig1P00001
LQ0AAB87YP18FM1_SCFP00066
CL7606Contig1P00719
CL1254Contig1P00672
CL1354Contig1P01039
CL1523Contig1P00459
CL348Contig1P00270
CL4528Contig1P00635
CL4789Contig1P00019
CL5121Contig1P00610
CL5594Contig1P00323
CL574Contig1P01215
CL6078Contig1P00186
CL7594Contig1P00590
LQ0AAA6YJ02FM1_SCFP00326
LQ0AAB103YN21FM1_SCFP00121
LQ0AAB104YO10FM1_SCFP00046
LQ0AAB3YE12FM1_SCFP00304
LQ0AAB53YK04FM1_SCFP00297
LQ0AAB54YO02RM1_SCFP00230
LQ0AAB57YE05FM1_SCFP00016
LQ0AAB58YI06FM1_SCFP00001
LQ0AAB75YK04FM1_SCFP00370
LQ0AAB57YL04FM1_SCFP00403
ESV-1-38P00038
LQ0AAB50YC23FM1_SCFP00154
LQ0AAB77YE12FM1_SCFP00024
CL2692Contig1P00512
CL1279Contig1P00094
CL1330Contig1P00970
CL2270Contig1P00793
CL2357Contig1P00183
CL2792Contig1P00679
CL300Contig1P02782
CL4769Contig1P00251
CL5504Contig1P00894
CL5774Contig1P00275
CL6080Contig1P00056
CL7329Contig1P00506
CL7730Contig1P00205
CL939Contig1P01221
ESV-1-218P00762
LQ0AAA17YA04FM1_SCFP00462
LQ0AAA22YB17FM1_SCFP00012
LQ0AAA3YA06FM1_SCFP00296
LQ0AAA3YE02FM1_SCFP00128
LQ0AAB29YM05FM1_SCFP00006
LQ0AAB38YO24FM1_SCFP00023
LQ0AAB45YI09FM1_SCFP00377
LQ0AAB53YA12FM1_SCFP00001
LQ0AAB56YI13FM1_SCFP00250
LQ0AAB63YN23FM1_SCFP00470
LQ0AAB81YD20FM1_SCFP00449
LQ0AAB83YP06FM1_SCFP00142
LQ0AAB97YN15FM1_SCFP00001
CL2089Contig1P00045
CL3882Contig1P00876
LQ0AAB22YP05FM1_SCFP00070
LQ0AAB2YJ21FM1_SCFP00317
LQ0AAB86YK01FM1_SCFP00048
CL5874Contig1P01154
CL7607Contig1P00163
LQ0AAB81YK14FM1_SCFP00542
CL3129Contig1P00012
CL319Contig1P00187
CL4376Contig1P00625
CL4840Contig1P00024
CL5118Contig1P00793
CL6259Contig1P00303
LQ0AAB32YD14FM1_SCFP00054
LQ0AAB35YO04FM1_SCFP00336
LQ0AAB47YJ23FM1_SCFP00306
LQ0AAB77YB04FM1_SCFP00267
LQ0AAB98YA12RM1_SCFP00199
LQ0AAB24YM10FM1_SCFP00150
CL1038Contig1P00567
CL4057Contig1P00038
CL6117Contig1P00214
CL6903Contig1P00358
CL901Contig1P00825
LQ0AAB18YN18FM1_SCFP00052
CL2300Contig1P00146
CL7572Contig1P00074
LQ0AAB1YP16FM1_SCFP00200
CL1982Contig1P00742
CL2586Contig1P00833
CL4181Contig1P00038
CL5104Contig1P00592
CL6712Contig1P00512
CL7173Contig1P00275
CL936Contig1P00502
CL977Contig1P00356
LQ0AAA2YE07FM1_SCFP00158
LQ0AAA3YJ08FM1_SCFP00132
LQ0AAB100YA09FM1_SCFP00195
LQ0AAB101YM14FM1_SCFP00023
LQ0AAB36YA19FM1_SCFP00036
LQ0AAB4YG23FM1_SCFP00569
LQ0AAB52YG17FM1_SCFP00017
LQ0AAB55YE17FM1_SCF_LQP00267
LQ0AAB92YO15RM1_SCF_LQP00197
LQ0AAB94YF23FM1_SCFP00142
CL1564Contig1P01502
LQ0AAB32YN09FM1_SCFP00005
CL597Contig1P01354
CL7208Contig1P00063
LQ0AAB61YC16FM1_SCFP00039
CL1619Contig1P00178
CL3644Contig1P00509
LQ0AAA13YL10FM1_SCFP00090
LQ0AAB14YF10FM1_SCFP00068
LQ0AAB81YH02FM1_SCFP00347
LQ0AAB26YO15FM1_SCFP00446
CL3358Contig1P00452
CL3903Contig1P00603
CL5391Contig1P00134
CL6221Contig1P00658
CL6458Contig1P00647
CL7507Contig1P00257
CL944Contig1P00417
LQ0AAA11YI01FM1_SCFP00626
LQ0AAB34YD08FM1_SCFP00228
LQ0AAB35YN05FM1_SCFP00016
LQ0AAB37YB10FM1_SCFP00012
LQ0AAB38YG18FM1_SCFP00194
LQ0AAB41YL14FM1_SCFP00370
LQ0AAB61YG11FM1_SCFP00269
LQ0AAB69YF21FM1_SCFP00070
LQ0AAB73YN02FM1_SCFP00390
LQ0ACA22YP08RM1_SCFP00049
CL1852Contig1P01145
CL2126Contig1P01173
LQ0AAA21YJ16FM1_SCFP00121
LQ0AAB45YD08FM1_SCFP00092
CL262Contig1P00039
LQ0AAB23YF02FM1_SCFP00584
LQ0AAB39YP04FM1_SCFP00010
CL3338Contig1P00330
LQ0AAA22YN06FM1_SCFP00098
LQ0AAB69YA10FM1_SCFP00058
CL2318Contig1P01163
CL3243Contig1P00253
CL4745Contig1P00501
CL7002Contig1P00327
CL7530Contig1P00050
LQ0AAA3YG18FM1_SCFP00091
LQ0AAB101YJ01FM1_SCFP00008
LQ0AAB61YC04FM1_SCFP00039
LQ0AAB65YD07RM1_SCFP00421
LQ0AAB88YH13FM1_SCFP00583
LQ0AAB98YF03FM1_SCFP00347
CL6432Contig1P00339
LQ0AAB2YN22FM1_SCFP00301
LQ0AAB86YD21FM1_SCFP00321
LQ0AAB94YM17FM1_SCFP00008
LQ0AAB104YN20FM1_SCFP00161
LQ0AAB50YG18FM1_SCFP00001
CL5019Contig1P00350
LQ0AAA1YN14FM1_SCFP00496
CL1042Contig1P00317
CL1824Contig1P00341
CL1963Contig1P01112
CL2133Contig1P00524
CL3034Contig1P00957
CL3540Contig1P00393
CL5191Contig1P00584
CL755Contig1P01048
CL7713Contig1P00617
LQ0AAA17YP17FM1_SCFP00208
LQ0AAA21YM24FM1_SCFP00563
LQ0AAB104YN22FM1_SCFP00203
LQ0AAB104YP18RM1_SCFP00207
LQ0AAB13YF24FM1_SCFP00342
LQ0AAB36YL05FM1_SCFP00008
LQ0AAB48YK09FM1_SCFP00395
LQ0AAB61YL21FM1_SCFP00291
LQ0AAB65YF12RM1_SCFP00256
LQ0AAB73YN22FM1_SCFP00640
LQ0AAB77YJ07FM1_SCFP00032
LQ0AAB97YO12FM1_SCFP00159
LQ0ADA7YC01RM1_SCFP00203
CL5272Contig1P00467
LQ0AAB33YC05FM1_SCFP00533
CL1217Contig1P01151
CL216Contig2P00049
LQ0AAA20YA02FM1_SCFP00393
LQ0AAB3YG22FM1_SCFP00373
LQ0AAB41YK11FM1_SCFP00306
LQ0AAB48YP08FM1_SCFP00322
LQ0AAB70YL21FM1_SCFP00133
LQ0AAB57YJ15FM1_SCFP00286
CL1235Contig1P01831
CL1433Contig1P01041
CL4435Contig1P00564
CL4518Contig1P00440
CL4749Contig1P00185
CL5275Contig1P00104
CL5645Contig1P00091
CL6890Contig1P00411
CL7552Contig1P00310
LQ0AAA7YN02FM1_SCFP00093
LQ0AAB14YA11FM1_SCFP00107
LQ0AAB26YJ03FM1_SCFP00360
LQ0AAB36YB08FM1_SCFP00012
LQ0AAB42YI02FM1_SCFP00190
LQ0AAB42YP24FM1_SCFP00060
LQ0AAB45YJ13FM1_SCFP00444
LQ0AAB46YC06FM1_SCFP00006
LQ0AAB49YK12FM1_SCFP00459
LQ0AAB88YF21RM1_SCFP00308
LQ0AAB8YJ15FM1_SCFP00296
CL3005Contig1P00067
LQ0AAB39YF03FM1_SCFP00196
CL1333Contig1P00492
CL7002Contig1P00570
LQ0AAB95YF16FM1_SCFP00484
LQ0AAB10YK11FM1_SCFP00043
LQ0AAB49YK12FM1_SCFP00438
LQ0ACA15YN02RM1_SCFP00018
CL1300Contig1P01828
CL2597Contig1P00639
CL3833Contig1P01147
CL448Contig2P00375
CL5614Contig1P00359
CL5617Contig1P00758
CL6117Contig1P00590
CL6121Contig1P00095
CL6129Contig1P00466
CL6833Contig1P00044
CL7305Contig1P00108
LQ0AAA14YC15FM1_SCFP00439
LQ0AAB27YF15FM1_SCFP00050
LQ0AAB28YN11FM1_SCFP00342
LQ0AAB2YC16FM1_SCFP00503
LQ0AAB40YE19FM1_SCFP00042
LQ0AAB42YH03FM1_SCFP00452
LQ0AAB50YG13FM1_SCFP00224
LQ0AAB52YP01FM1_SCFP00050
LQ0AAB57YH03FM1_SCFP00108
LQ0AAB6YC06FM1_SCFP00410
LQ0AAB70YF08FM1_SCFP00010
LQ0AAB94YF02FM1_SCFP00168
LQ0AAB98YB08FM1_SCFP00186
LQ0AAB9YK03FM1_SCFP00109
LQ0AAA17YA03FM1_SCFP00523
LQ0AAB90YH14FM1_SCFP00186
CL5371Contig1P00428
CL5391Contig1P00118
LQ0AAA11YG24FM1_SCFP00216
LQ0AAA20YH13FM1_SCFP00090
LQ0AAB12YK14FM1_SCFP00195
LQ0AAB54YA23FM1_SCFP00157
LQ0AAB94YC06FM1_SCFP00497
CL5624Contig1P00835
LQ0AAB38YE08FM1_SCFP00447
LQ0AAB83YK12FM1_SCFP00528
CL1Contig25P00080
CL3443Contig1P00429
CL3531Contig1P00312
CL3571Contig1P00001
CL4354Contig1P00125
CL5788Contig1P00063
CL6271Contig1P00059
CL635Contig1P00712
CL6836Contig1P00167
LQ0AAA10YO19FM1_SCFP00355
LQ0AAA8YJ08FM1_SCFP00417
LQ0AAB103YP07RM1_SCFP00246
LQ0AAB12YD02FM1_SCFP00019
LQ0AAB12YN05FM1_SCFP00053
LQ0AAB23YD11FM1_SCFP00005
LQ0AAB87YP19FM1_SCFP00457
LQ0AAB88YF21RM1_SCFP00545
LQ0AAB99YI11FM1_SCFP00196
LQ0ABA2YP20FM1_SCFP00035
LQ0ADA13YL17RM1_SCFP00182
LQ0AAA2YI07FM1_SCFP00127
LQ0AAA9YL16FM1_SCFP00264
LQ0AAB5YF19FM1_SCFP00408
CL5427Contig1P00384
CL7373Contig1P00399
LQ0AAB42YP23FM1_SCFP00226
CL1218Contig1P00287
LQ0AAB37YO22FM1_SCFP00401
LQ0AAB92YL24FM1_SCFP00368
CL2596Contig1P00976
CL3331Contig1P00040
CL2018Contig1P01232
CL2576Contig1P00590
CL3443Contig1P01116
CL374Contig1P00374
CL4842Contig1P00635
CL675Contig1P00948
CL967Contig2P00349
LQ0AAA15YF07FM1_SCFP00429
LQ0AAB102YC23FM1_SCFP00147
LQ0AAB18YE24FM1_SCFP00232
LQ0AAB36YN19FM1_SCFP00017
LQ0AAB37YB10FM1_SCFP00001
LQ0AAB42YA02FM1_SCFP00280
LQ0AAB46YP17FM1_SCFP00411
LQ0AAB52YA10FM1_SCFP00047
LQ0AAB78YM14FM1_SCFP00318
LQ0AAB86YL05FM1_SCFP00001
LQ0ACA21YL20RM1_SCFP00410
LQ0AAB71YJ21FM1_SCFP00159
CL2276Contig1P00358
CL4867Contig1P00667
CL1135Contig1P00630
CL281Contig1P01348
CL4499Contig1P00220
CL4816Contig1P00420
CL609Contig1P00670
CL6316Contig1P00592
ESV-1-105P00185
LQ0AAA10YP19FM1_SCFP00068
LQ0AAA8YP07FM1_SCFP00567
LQ0AAB102YJ22FM1_SCFP00476
LQ0AAB104YD17FM1_SCFP00280
LQ0AAB21YP20FM1_SCFP00332
LQ0AAB23YC04FM1_SCFP00012
LQ0AAB36YB18FM1_SCFP00147
LQ0AAB39YD12FM1_SCFP00310
LQ0AAB45YP02FM1_SCFP00054
LQ0AAB68YG08FM1_SCFP00096
LQ0ABA1YB03FM1_SCFP00156
CL5834Contig1P00648
CL1875Contig1P00723
LQ0AAB6YE18FM1_SCFP00260
CL1705Contig1P01502
CL2956Contig1P00015
CL4024Contig1P00525
CL4557Contig1P00223
CL5140Contig1P00293
CL5180Contig1P01028
CL5304Contig1P00371
LQ0AAA17YO12FM1_SCFP00187
LQ0AAB14YE08FM1_SCFP00239
LQ0AAB18YJ06FM1_SCFP00207
LQ0AAB23YF02FM1_SCFP00419
LQ0AAB27YB14FM1_SCFP00004
LQ0AAB37YG06FM1_SCFP00336
LQ0AAB49YK06FM1_SCFP00065
LQ0AAB73YM16RM1_SCFP00024
LQ0AAB74YL08FM1_SCFP00278
LQ0AAB84YM16FM1_SCFP00326
LQ0AAB31YC18FM1_SCFP00167
LQ0AAB37YM15FM1_SCFP00169
LQ0AAB38YG09FM1_SCFP00138
LQ0AAB53YI12FM1_SCFP00296
CL5936Contig1P00055
CL6956Contig1P00592
LQ0AAA20YO07FM1_SCFP00095
LQ0AAB39YF16FM1_SCFP00109
LQ0ABA1YJ22FM1_SCFP00051
LQ0AEA11YK23RM1_SCFP00319
CL4583Contig1P00397
CL2495Contig1P00282
CL6147Contig1P00470
CL7055Contig1P00455
CL7500Contig1P00674
CL7585Contig1P00296
CL7783Contig1P00448
ESV-1-144P00662
LQ0AAA14YI06FM1_SCFP00001
LQ0AAA6YL13FM1_SCFP00503
LQ0AAB101YC13FM1_SCFP00409
LQ0AAB41YF15FM1_SCFP00111
LQ0AAB42YO05FM1_SCFP00287
LQ0AAB47YC23FM1_SCFP00165
LQ0AAB69YL14FM1_SCFP00034
LQ0AAB69YP23FM1_SCFP00124
LQ0AAB78YE10FM1_SCFP00363
LQ0AAB86YG13FM1_SCFP00422
LQ0AEA1YK19FM1_SCFP00266
CL5814Contig1P00001
LQ0AAB58YP22FM1_SCFP00089
LQ0AAB75YM02RM1_SCFP00203
LQ0AAB95YN21FM1_SCFP00328
CL4523Contig1P00897
CL4645Contig1P00245
CL4711Contig1P00841
LQ0AAA4YO23FM1_SCFP00070
LQ0AAB29YE19FM1_SCFP00276
LQ0AAB49YK19FM1_SCFP00124
LQ0AAB4YA02FM1_SCFP00305
LQ0AAB57YC08FM1_SCFP00010
LQ0AAB83YB04FM1_SCFP00179
CL1948Contig1P00909
LQ0AAA3YE16FM1_SCFP00618
LQ0AAA5YD22FM1_SCFP00009
CL2716Contig1P00735
ESV-1-10P00163
LQ0AAB89YF02FM1_SCFP00216
LQ0AAB70YN08FM1_SCFP00189
CL1318Contig1P00012
CL3251Contig1P00326
CL3266Contig1P00484
CL6000Contig1P00796
CL6108Contig1P00213
CL6159Contig1P00216
CL7607Contig1P00285
CL921Contig1P00509
LQ0AAB102YL20FM1_SCFP00360
LQ0AAB103YO16FM1_SCFP00044
LQ0AAB1YH13FM1_SCFP00269
LQ0AAB23YF05FM1_SCFP00396
LQ0AAB25YN15FM1_SCFP00447
LQ0AAB32YI01FM1_SCFP00006
LQ0AAB35YE01FM1_SCFP00523
LQ0AAB39YA16FM1_SCFP00550
LQ0AAB42YM12FM1_SCFP00263
LQ0AAB56YB20FM1_SCFP00156
LQ0AAB96YC06FM1_SCFP00160
LQ0ABA2YA04FM1_SCFP00050
LQ0AAB34YE01FM1_SCFP00055
CL44Contig2P00733
CL5629Contig1P00121
LQ0AAB102YF01FM1_SCFP00539
LQ0AAB102YO13FM1_SCFP00407
LQ0AAB103YP13FM1_SCFP00504
LQ0AAB2YH21FM1_SCFP00107
LQ0AAB89YM18FM1_SCFP00378
LQ0AAB8YM02FM1_SCFP00020
CL2878Contig1P00994
CL1027Contig1P00685
CL1919Contig1P00337
CL2161Contig1P00807
CL2162Contig1P00788
CL2574Contig1P00228
CL2881Contig1P00317
CL3000Contig1P00162
CL3386Contig1P00521
CL4154Contig1P00389
CL4619Contig1P00525
CL4713Contig1P00189
CL5489Contig1P00112
CL615Contig1P00305
CL6709Contig1P00447
LQ0AAA18YL07FM1_SCFP00286
LQ0AAB10YC13FM1_SCFP00276
LQ0AAB30YI13FM1_SCFP00248
LQ0AAB57YE15FM1_SCFP00348
LQ0AAB65YP04FM1_SCFP00313
LQ0AAB69YF21FM1_SCFP00327
LQ0AAB86YJ24FM1_SCFP00087
LQ0AAB89YJ20FM1_SCFP00414
LQ0AFA5YC18RM1_SCFP00050
CL3941Contig1P00551
CL1222Contig1P00464
CL2571Contig1P00614
CL315Contig1P01363
CL4748Contig1P00484
CL80Contig5P00073
LQ0AAB25YJ19FM1_SCFP00550
CL6498Contig1P00209
LQ0AAB54YO02FM1_SCFP00276
CL2845Contig1P01022
CL1054Contig1P00842
CL1364Contig1P00162
CL2089Contig1P00055
CL2546Contig1P00514
CL301Contig1P00985
CL3305Contig1P00368
CL3482Contig1P00450
CL5401Contig1P00184
CL6374Contig1P00158
CL6674Contig1P00120
CL797Contig2P00661
LQ0AAA11YP08FM1_SCFP00273
LQ0AAA6YJ23FM1_SCFP00229
LQ0AAB56YD11FM1_SCFP00079
LQ0AAB5YA02FM1_SCFP00070
LQ0AAB63YP08FM1_SCFP00035
LQ0AAB8YM09FM1_SCFP00201
LQ0AAB99YB12FM1_SCFP00054
CL1786Contig1P00654
LQ0AAA9YB18FM1_SCFP00277
LQ0AAB104YN23FM1_SCFP00321
LQ0AAA4YL02FM1_SCFP00405
LQ0AAB40YG09FM1_SCFP00014
LQ0AAB97YM23FM1_SCFP00131
LQ0ABA1YM01FM1_SCFP00303
CL2451Contig1P00388
CL4476Contig1P00686
CL6962Contig1P00001
LQ0AAB2YD24FM1_SCFP00357
LQ0AAB33YK20FM1_SCFP00088
LQ0AAB65YJ24FM1_SCFP00333
LQ0AAB94YC22FM1_SCFP00315
LQ0AAB96YN02FM1_SCFP00072
ESV-1-149P00590
CL1327Contig1P00117
CL2331Contig1P01021
CL3538Contig1P00646
CL3609Contig1P00473
CL4246Contig1P00416
CL4341Contig1P00333
CL7633Contig1P00175
CL835Contig1P00051
LQ0AAA18YH06FM1_SCFP00001
LQ0AAA1YG22FM1_SCFP00529
LQ0AAB10YC03FM1_SCFP00272
LQ0AAB15YK06FM1_SCFP00170
LQ0AAB18YM18FM1_SCFP00202
LQ0AAB2YD17FM1_SCFP00001
LQ0AAB36YA02FM1_SCFP00279
LQ0AAB43YL19FM1_SCFP00135
LQ0AAB4YD05FM1_SCFP00141
LQ0AAB56YF13FM1_SCFP00069
LQ0AAB66YJ14FM1_SCFP00040
LQ0AAB75YB10FM1_SCFP00008
LQ0AAB80YK02RM1_SCFP00138
LQ0AAB90YE01FM1_SCFP00253
LQ0ABA2YM22FM1_SCFP00281
LQ0AAA17YO09FM1_SCFP00329
LQ0AAB30YD10FM1_SCFP00108
LQ0AAB52YI12FM1_SCFP00180
LQ0AFA6YI19RM1_SCFP00105
CL1736Contig1P00588
LQ0AAB4YC08FM1_SCFP00001
CL192Contig1P01075
CL1939Contig1P00756
CL3116Contig1P00138
CL4791Contig1P00756
CL5193Contig1P00489
CL6058Contig1P00389
CL6274Contig1P00450
CL6318Contig1P00313
CL6713Contig1P00164
CL7043Contig1P00148
LQ0AAA2YK15FM1_SCFP00018
LQ0AAA2YM24FM1_SCFP00452
LQ0AAA5YD22FM1_SCFP00618
LQ0AAB25YJ19FM1_SCFP00348
LQ0AAB37YK06FM1_SCFP00043
LQ0AAB46YB03FM1_SCFP00037
LQ0AAB65YC22FM1_SCFP00168
LQ0AAB85YK15FM1_SCFP00001
LQ0ABA1YF20FM1_SCFP00005
CL2827Contig1P00524
LQ0AAB5YF14FM1_SCFP00413
LQ0AAA13YE04FM1_SCFP00211
LQ0AAA8YJ17FM1_SCFP00336
LQ0AAB13YL16FM1_SCFP00367
LQ0AAB68YH19FM1_SCFP00004
LQ0AAB96YP04FM1_SCFP00259
CL1363Contig1P00266
CL2581Contig1P00156
CL5075Contig1P00257
CL5133Contig1P00033
CL5941Contig1P00530
CL6740Contig1P00642
CL7137Contig1P00419
CL875Contig1P00616
ESV-1-180P01566
LQ0AAA18YO04FM1_SCFP00512
LQ0AAB1YK06FM1_SCFP00062
LQ0AAB56YF13FM1_SCFP00239
LQ0AAB61YI07FM1_SCFP00001
LQ0AAB73YO07FM1_SCFP00044
LQ0AAB95YB01FM1_SCFP00181
LQ0AAB7YH22FM1_SCFP00541
CL5672Contig1P00195
LQ0AAA15YJ22FM1_SCFP00629
LQ0AAB65YA02FM1_SCFP00030
CL165Contig1P00700
CL2890Contig1P00032
LQ0AAB16YA24FM3_SCFP00008
LQ0AAB16YJ03FM3_SCFP00205
CL100Contig2P00200
CL11Contig3P00261
CL3139Contig1P00415
CL3673Contig1P00706
CL4751Contig1P00370
CL496Contig1P02086
CL5270Contig1P00332
CL6046Contig1P00538
CL631Contig1P02381
ESV-1-142P00074
LQ0AAA10YM20FM1_SCFP00494
LQ0AAB100YF01FM1_SCFP00136
LQ0AAB104YE24FM1_SCFP00476
LQ0AAB18YN18FM1_SCFP00317
LQ0AAB24YB13FM1_SCFP00207
LQ0AAB29YB19FM1_SCFP00346
LQ0AAB33YC03FM1_SCFP00347
LQ0AAB35YE06FM1_SCFP00303
LQ0AAB36YC06FM1_SCFP00031
LQ0AAB42YB05FM1_SCFP00133
LQ0AAB46YD01FM1_SCFP00045
LQ0AAB49YN20FM1_SCFP00292
LQ0AAB56YF13FM1_SCFP00122
LQ0AAB81YE19FM1_SCFP00183
LQ0AAB99YF13FM1_SCFP00267
LQ0ABA1YB01FM1_SCFP00063
LQ0ADA12YM05RM1_SCFP00211
CL446Contig1P01842
CL5415Contig1P00008
CL7657Contig1P00217
CL2029Contig1P00022
CL2746Contig1P00622
CL4937Contig1P00163
CL619Contig1P00015
CL7782Contig1P00385
CL129Contig1P00086
LQ0AAB54YB12FM1_SCFP00357
CL2696Contig1P00046
CL3Contig1P00691
CL703Contig1P00332
CL7378Contig1P00018
CL7494Contig1P00367
CL943Contig1P00972
LQ0AAB101YO06FM1_SCFP00032
LQ0AAB1YA06RM1_SCFP00021
LQ0AAB21YC04FM1_SCFP00016
LQ0AAB21YN08FM1_SCFP00107
LQ0AAB41YM12FM1_SCFP00373
LQ0AAB47YH17FM1_SCFP00068
LQ0AAB57YJ22FM1_SCFP00230
LQ0AAB60YI07FM1_SCFP00031
LQ0AAB67YG04FM1_SCFP00057
LQ0AAB71YI14FM1_SCFP00033
LQ0AAB84YM16FM1_SCFP00241
LQ0ACA1YP15RM1_SCFP00008
CL6564Contig1P00135
CL6919Contig1P00213
LQ0AAA4YJ13FM1_SCFP00516
LQ0AAB2YB11FM1_SCFP00439
LQ0AAB90YD05FM1_SCFP00533
LQ0AAB99YM21FM1_SCFP00058
CL185Contig1P00632
CL4008Contig1P00060
CL6675Contig1P00021
LQ0AAB6YM01FM1_SCFP00164
CL1896Contig1P00338
CL2296Contig1P00771
CL3134Contig1P00111
CL4360Contig1P00802
CL4875Contig1P00039
CL5145Contig1P00498
CL5247Contig1P00620
CL546Contig1P00617
CL614Contig1P00123
CL655Contig1P01501
CL7298Contig1P00491
CL7369Contig1P00477
CL7763Contig1P00001
CL7Contig5P02379
ESV-1-227P00472
LQ0AAA4YJ21FM1_SCFP00351
LQ0AAB10YM24FM1_SCFP00249
LQ0AAB13YF03FM1_SCFP00152
LQ0AAB16YJ24FM3_SCFP00068
LQ0AAB26YD02FM1_SCFP00156
LQ0AAB2YP03FM1_SCFP00318
LQ0AAB36YA18FM1_SCFP00036
LQ0AAB37YP08FM1_SCFP00257
LQ0AAB87YJ03FM1_SCFP00012
LQ0AAB89YA03FM1_SCFP00547
LQ0AAB97YM23FM1_SCFP00127
LQ0AAB98YG18FM1_SCFP00074
CL1242Contig1P00070
CL6762Contig1P00609
CL7132Contig1P00243
LQ0AAB24YM18FM1_SCFP00445
LQ0AAB68YK09FM1_SCFP00019
LQ0AAB76YA11FM1_SCFP00035
LQ0AAB86YJ02FM1_SCFP00518
CL7474Contig1P00240
CL2827Contig1P00146
CL44Contig1P00694
CL4541Contig1P00631
CL4822Contig1P00282
CL5104Contig1P00020
CL6314Contig1P00146
CL6379Contig1P00250
ESV-1-23P01601
LQ0AAA10YK02FM1_SCFP00195
LQ0AAA6YL13FM1_SCFP00490
LQ0AAA7YK08FM1_SCFP00010
LQ0AAB100YE09FM1_SCFP00406
LQ0AAB10YM21FM1_SCFP00574
LQ0AAB13YJ23FM1_SCFP00327
LQ0AAB33YD13FM1_SCFP00026
LQ0AAB35YK08FM1_SCFP00102
LQ0AAB39YO15FM1_SCFP00195
LQ0AAB41YC17FM1_SCFP00188
LQ0AAB56YJ12FM1_SCFP00149
LQ0AAB85YC07FM1_SCFP00026
LQ0AAB86YL21RM1_SCFP00102
LQ0AAB87YC07FM1_SCFP00113
LQ0AAB97YC17FM1_SCFP00018
LQ0AAB98YD06FM1_SCFP00155
CL6538Contig1P00279
ESV-1-96P00032
LQ0AAB18YN15FM1_SCFP00155
LQ0AAB83YC04RM1_SCFP00045
LQ0ADA18YG08RM1_SCFP00089
CL640Contig1P00923
LQ0AAB75YJ06FM1_SCFP00311
CL219Contig2P00459
CL4199Contig1P00001
CL4379Contig1P00379
CL5066Contig1P00653
CL5685Contig1P00059
CL6789Contig1P00001
CL7079Contig1P00205
ESV-1-78P00141
LQ0AAA8YF18FM1_SCFP00118
LQ0AAB28YI04FM1_SCFP00050
LQ0AAB36YG11FM1_SCFP00033
LQ0AAB41YC17FM1_SCFP00045
LQ0AAB51YM19FM1_SCFP00118
LQ0AAB64YE22FM1_SCF_LQP00240
LQ0AAB70YF07FM1_SCFP00183
LQ0AAB77YO17FM1_SCFP00205
LQ0AAB84YD07FM1_SCFP00121
LQ0AAB84YO19FM1_SCFP00203
LQ0AAB85YO09FM1_SCFP00324
LQ0AAB87YF23FM1_SCFP00032
LQ0ACA22YM17RM1_SCFP00256
CL1110Contig1P00555
LQ0AAA7YK14FM1_SCFP00381
CL3495Contig1P00336
CL5280Contig1P00187
CL737Contig1P00106
LQ0ACA1YP15RM1_SCFP00002
LQ0AAB97YO09FM1_SCFP00078
CL1070Contig1P00757
CL1431Contig1P00865
CL2419Contig1P00281
CL2504Contig1P00376
CL3923Contig1P00274
CL4178Contig1P00419
CL4778Contig1P00242
CL5074Contig1P00255
CL6130Contig1P00510
LQ0AAA19YA22FM1_SCFP00215
LQ0AAB101YP07FM1_SCFP00002
LQ0AAB21YH24FM1_SCFP00030
LQ0AAB30YA01FM1_SCFP00012
LQ0AAB3YN24FM1_SCFP00104
LQ0AAB41YL14FM1_SCFP00163
LQ0AAB55YO19FM1_SCF_LQP00365
LQ0AAB9YD20FM1_SCFP00001
LQ0ADA12YE05RM1_SCFP00039
LQ0AEA1YH17RM1_SCFP00125
LQ0AAB32YE02FM1_SCFP00169
LQ0AAB75YO14FM1_SCFP00024
CL6919Contig1P00027
CL1592Contig1P00111
CL1598Contig1P00919
CL4932Contig1P00835
CL925Contig1P01169
LQ0AAB35YD09FM1_SCFP00451
LQ0AAB3YI06FM1_SCFP00220
LQ0AAB32YD14FM1_SCFP00253
CL75Contig2P00667
LQ0AAB43YD12FM1_SCFP00174
CL2690Contig1P00608
CL2931Contig1P00363
CL4327Contig1P00487
CL4739Contig1P00575
CL4894Contig1P00261
CL6436Contig1P00501
CL6523Contig1P00319
CL6972Contig1P00286
CL7211Contig1P00165
CL775Contig1P01442
LQ0AAA16YL10FM1_SCFP00001
LQ0AAB104YH19FM1_SCFP00171
LQ0AAB104YJ02FM1_SCFP00223
LQ0AAB17YH13FM1_SCFP00590
LQ0AAB18YG12FM1_SCFP00153
LQ0AAB31YO22FM1_SCFP00159
LQ0AAB34YA12FM1_SCFP00529
LQ0AAB45YD08FM1_SCFP00102
LQ0AAB56YA08FM1_SCFP00016
LQ0AAB61YL17FM1_SCFP00342
LQ0AAB69YJ01RM1_SCFP00002
LQ0AAB78YM21FM1_SCFP00390
LQ0AAB93YM05FM1_SCFP00405
LQ0AAB9YA07FM1_SCFP00121
LQ0ACA1YP23RM1_SCFP00042
CL4768Contig1P00374
CL1714Contig1P00018
CL3259Contig1P00408
LQ0AAA19YM12FM1_SCFP00074
CL2004Contig1P01071
CL2812Contig1P00051
CL2830Contig1P00188
CL3492Contig1P00306
CL5315Contig1P00268
CL5391Contig1P00123
CL5440Contig1P00667
CL6032Contig1P00212
CL6434Contig1P00330
CL7105Contig1P00143
ESV-1-143P00033
LQ0AAA6YG21FM1_SCFP00306
LQ0AAB23YM18FM1_SCFP00019
LQ0AAB42YC09FM1_SCFP00395
LQ0AAB47YD05FM1_SCFP00189
LQ0ABA2YC05FM1_SCFP00116
CL2161Contig1P00700
LQ0AAA21YM24FM1_SCFP00404
LQ0AAB94YM13FM1_SCFP00022
CL1081Contig1P01493
CL2280Contig1P00762
CL2484Contig1P00479
CL2837Contig1P00699
CL2972Contig1P00101
CL4045Contig1P00570
CL5121Contig1P00100
CL5285Contig1P00135
CL7714Contig1P00346
LQ0AAA12YE07FM1_SCFP00382
LQ0AAA8YI02FM1_SCFP00393
LQ0AAB39YK11FM1_SCFP00614
LQ0AAB3YC03FM1_SCFP00377
LQ0AAB3YE03FM1_SCFP00129
LQ0AAB3YE03FM1_SCFP00142
LQ0AAB56YO13FM1_SCFP00105
LQ0AAB66YP15FM1_SCFP00159
LQ0AAB68YK09FM1_SCFP00017
LQ0AAB88YJ20FM1_SCFP00047
CL6107Contig1P00072
CL74Contig1P00116
LQ0AAB36YE06FM1_SCFP00517
LQ0AAA11YE13FM1_SCFP00405
LQ0AAB15YM14FM1_SCFP00470
CL1581Contig1P00792
CL4622Contig1P00445
CL5613Contig1P00289
CL6362Contig1P00240
CL2761Contig1P01113
CL2985Contig1P00957
CL3123Contig1P00025
CL3172Contig1P00095
CL3636Contig1P00401
CL5056Contig1P00196
ESV-1-179P00026
LQ0AAA10YO14FM1_SCFP00499
LQ0AAA19YB07FM1_SCFP00060
LQ0AAA20YG08FM1_SCFP00448
LQ0AAB101YK11FM1_SCFP00224
LQ0AAB27YK13FM1_SCFP00125
LQ0AAB2YM14FM1_SCFP00407
LQ0AAB42YI02FM1_SCFP00171
LQ0AAB45YM22FM1_SCFP00401
LQ0AAB46YD01FM1_SCFP00147
LQ0AAB72YB09FM1_SCFP00001
LQ0AAB72YE02FM1_SCFP00111
LQ0AAB83YK12FM1_SCFP00202
CL7619Contig1P00495
LQ0AAB88YA05FM1_SCFP00254
LQ0ABA2YO05FM1_SCFP00026
CL1784Contig1P00677
LQ0AAB45YM18FM1_SCFP00054
CL1614Contig1P00024
CL1768Contig1P00111
CL2242Contig1P00503
CL2487Contig1P00991
CL3258Contig1P00191
CL4401Contig1P00507
CL4780Contig1P00425
CL4876Contig1P00617
CL5269Contig1P00342
CL5363Contig1P00004
CL6806Contig1P00553
LQ0AAA2YK10FM1_SCFP00524
LQ0AAB16YG22FM3_SCFP00473
LQ0AAB21YG02FM1_SCFP00292
LQ0AAB30YG05FM1_SCFP00026
LQ0AAB38YA04FM1_SCFP00011
LQ0AAB43YJ24FM1_SCFP00020
LQ0AAB46YM02FM1_SCFP00124
LQ0AAB96YN15FM1_SCFP00196
LQ0AAB98YB04FM1_SCFP00336
LQ0AAB22YP05FM1_SCFP00483
CL3362Contig1P00493
CL4367Contig1P00284
CL1310Contig1P00540
CL2070Contig1P00001
CL2928Contig1P00667
CL5104Contig1P00449
CL5523Contig1P00484
CL856Contig1P00745
ESV-1-106P00210
LQ0AAA2YO10FM1_SCFP00047
LQ0AAB100YO24FM1_SCFP00268
LQ0AAB10YC15FM1_SCFP00276
LQ0AAB21YA24FM1_SCFP00081
LQ0AAB31YO15FM1_SCFP00493
LQ0AAB39YM16FM1_SCFP00076
LQ0AAB47YA17FM1_SCFP00177
LQ0AAB72YK10RM1_SCFP00042
LQ0AAB77YM21FM1_SCFP00008
LQ0AAB80YO13FM1_SCFP00139
LQ0AEA8YN08RM1_SCFP00042
LQ0AAB29YL06FM1_SCFP00225
LQ0AAB72YP20FM1_SCFP00128
LQ0AAB67YI11FM1_SCFP00081
LQ0AAB97YJ23FM1_SCF_LQP00335
CL1027Contig1P00924
CL190Contig1P00550
CL2205Contig1P01013
CL6028Contig1P00148
CL6932Contig1P00425
ESV-1-202P00055
LQ0AAA17YO09FM1_SCFP00505
LQ0AAA18YG20FM1_SCFP00379
LQ0AAB16YN22FM3_SCFP00492
LQ0AAB27YH24FM1_SCFP00523
LQ0AAB2YD21FM1_SCFP00128
LQ0AAB45YC14FM1_SCFP00536
LQ0AAB61YB14FM1_SCFP00180
LQ0AAB74YI21FM1_SCFP00457
CL2986Contig1P00902
LQ0AAB80YM16RM1_SCFP00069
CL4580Contig1P00605
LQ0AAB22YD22FM1_SCFP00157
LQ0AAB33YM04FM1_SCFP00414
CL3753Contig1P00097
CL1224Contig1P00221
CL129Contig3P00690
CL1633Contig1P00170
CL1750Contig1P00143
CL2179Contig1P00542
CL2193Contig1P00949
CL3019Contig1P00450
CL4167Contig1P00048
CL4723Contig1P00002
CL4808Contig1P00508
CL4880Contig1P00365
CL4984Contig1P00075
CL5284Contig1P00841
CL6805Contig1P00803
ESV-1-220P00159
LQ0AAA12YN18FM1_SCFP00146
LQ0AAA20YO20FM1_SCFP00400
LQ0AAA6YL13FM1_SCFP00494
LQ0AAB46YB03FM1_SCFP00439
LQ0AAB48YK08FM1_SCFP00121
LQ0AAB53YF24FM1_SCFP00299
LQ0AAB57YK01RM1_SCFP00018
LQ0AAB64YN20FM1_SCFP00364
LQ0AAB71YF04FM1_SCFP00137
LQ0AAB84YB06FM1_SCFP00183
LQ0AAB8YH01FM1_SCFP00356
LQ0AAB96YH06FM1_SCFP00340
LQ0AAB97YA03FM1_SCFP00264
LQ0AAB98YG18FM1_SCFP00005
LQ0AAA5YA01FM1_SCFP00083
LQ0AAB42YH22FM1_SCFP00368
CL1536Contig1P00675
CL7660Contig1P00270
LQ0AAB2YB10FM1_SCFP00063
LQ0AAB5YK03FM1_SCFP00381
CL1171Contig1P02006
CL1472Contig1P00468
CL1617Contig1P00107
CL2062Contig1P00550
CL2164Contig1P00169
CL4466Contig1P00574
CL4618Contig1P00563
CL4710Contig1P00365
CL4745Contig1P00188
CL5155Contig1P00263
CL7022Contig1P00072
ESV-1-205P00111
LQ0AAA14YA02FM1_SCFP00255
LQ0AAA18YI07FM1_SCFP00506
LQ0AAA19YO13FM1_SCFP00015
LQ0AAB100YJ11FM1_SCFP00061
LQ0AAB12YO12FM1_SCFP00056
LQ0AAB40YI10FM1_SCFP00087
LQ0AAB49YH21FM1_SCFP00005
LQ0AAB60YC07FM1_SCFP00183
LQ0AAB64YN07FM1_SCFP00129
LQ0AAB66YG03FM1_SCFP00051
LQ0AAB69YP23FM1_SCFP00102
LQ0AAB91YJ24FM1_SCFP00307
LQ0ABA1YH17FM1_SCFP00006
LQ0AGA1YA10RM1_SCFP00401
CL2838Contig1P00444
LQ0AAB11YE19FM1_SCFP00022
LQ0AAB63YJ02RM1_SCFP00113
LQ0AAB69YN07FM1_SCFP00053
LQ0AAB96YI05FM1_SCFP00244
LQ0AAB21YH24FM1_SCFP00376
CL5124Contig1P00092
ESV-1-146P00117
LQ0AAA18YK18FM1_SCFP00240
LQ0AAB11YL08FM1_SCFP00046
LQ0AAA22YI22FM1_SCFP00361
LQ0AAB8YO14FM1_SCFP00561
CL1789Contig2P00135
CL2934Contig1P00110
CL3947Contig1P00418
CL4044Contig1P00187
CL5132Contig1P00068
CL5684Contig1P00231
CL583Contig1P00894
LQ0AAA20YH24FM1_SCFP00260
LQ0AAA8YB20FM1_SCFP00001
LQ0AAB102YH19FM1_SCFP00532
LQ0AAB17YN19FM1_SCFP00296
LQ0AAB25YO08FM1_SCFP00082
LQ0AAB36YP05FM1_SCFP00359
LQ0AAB42YA16FM1_SCFP00246
LQ0AAB43YA22FM1_SCFP00080
LQ0AAB58YG05FM1_SCFP00432
LQ0AAB64YN03FM1_SCFP00134
LQ0AAB66YA11FM1_SCFP00081
LQ0AAB68YM01FM1_SCFP00006
LQ0ACA20YM10RM1_SCFP00405
LQ0AAB103YF22FM1_SCFP00206
LQ0AAB49YP01FM1_SCFP00362
LQ0AAB69YF21FM1_SCFP00078
CL4173Contig1P00119
LQ0AAB79YC07FM1_SCFP00201
LQ0AAB50YP02FM1_SCFP00166
LQ0AAB85YI05FM1_SCFP00038
LQ0AAB8YI15FM1_SCFP00493
CL4308Contig1P00001
CL6704Contig1P00615
LQ0AAA6YC08FM1_SCFP00057
LQ0AAB22YD01FM1_SCFP00077
LQ0AAB27YF08FM1_SCFP00103
LQ0AAB32YC10FM1_SCFP00137
LQ0AAB33YL18FM1_SCFP00108
LQ0AAB54YN17FM1_SCFP00590
LQ0AAB70YP14FM1_SCFP00045
LQ0AAB85YN11FM1_SCFP00005
LQ0AAB86YJ24FM1_SCFP00282
LQ0AAB18YL21FM1_SCFP00019
ESV-1-71P00260
LQ0ACA1YE22RM1_SCFP00067
CL1884Contig1P00046
CL5156Contig1P00339
CL5530Contig1P00577
LQ0AAA17YO09FM1_SCFP00603
LQ0AAA19YB07FM1_SCFP00053
LQ0AAB16YI08FM3_SCFP00161
LQ0AAB50YH19FM1_SCFP00165
LQ0AAB69YO19FM1_SCFP00074
LQ0AAB6YC17FM1_SCFP00007
LQ0AAB70YN10RM1_SCFP00071
LQ0AAB71YO18FM1_SCFP00388
LQ0AAB7YE17FM1_SCF_LQP00038
LQ0AAB80YC08FM1_SCFP00006
LQ0AAA8YC12FM1_SCFP00532
CL4830Contig1P00281
CL6660Contig1P00587
LQ0AAB86YC10FM1_SCFP00030
LQ0AAB78YK12FM1_SCFP00040
LQ0AAB83YC11FM1_SCFP00328
CL3127Contig1P00592
CL3511Contig1P01045
CL4757Contig1P00130
CL5032Contig1P01121
CL5238Contig1P00439
CL5428Contig1P00427
CL552Contig1P01171
CL5562Contig1P00235
CL5608Contig1P00313
CL6090Contig1P00135
CL6236Contig1P00682
CL6246Contig1P00893
ESV-1-81P00289
LQ0AAA1YP08FM1_SCFP00487
LQ0AAB17YJ04FM1_SCFP00202
LQ0AAB25YP03FM1_SCFP00209
LQ0AAB28YO06FM1_SCFP00161
LQ0AAB29YD06FM1_SCFP00095
LQ0AAB43YI23FM1_SCFP00189
LQ0AAB70YP14FM1_SCFP00118
LQ0AAB99YB09FM1_SCFP00155
CL5366Contig1P00155
CL1039Contig1P00793
CL4555Contig1P00145
ESV-1-123P00181
LQ0AAA16YJ05FM1_SCFP00180
CL1331Contig1P00229
CL1954Contig1P00135
CL2354Contig1P01103
CL3209Contig1P00445
CL4277Contig1P00627
CL4999Contig1P00057
CL6440Contig1P00390
ESV-1-65P01390
LQ0AAB16YD12FM3_SCFP00301
LQ0AAB26YG21FM1_SCFP00379
LQ0AAB29YC15FM1_SCFP00421
LQ0AAB40YF03FM1_SCFP00532
LQ0AAB57YG18FM1_SCFP00223
LQ0AAB6YK13FM1_SCFP00017
LQ0ABA2YB23FM1_SCFP00070
CL6006Contig1P00083
LQ0AAA12YD21FM1_SCFP00487
LQ0AAB26YB19FM1_SCFP00222
LQ0AAB4YB04FM1_SCFP00270
CL4172Contig1P00024
LQ0AAB48YJ02FM1_SCFP00485
LQ0AAB65YM03FM1_SCFP00068
LQ0AAB76YA11FM1_SCFP00050
CL3090Contig1P00076
CL3200Contig1P01164
CL4533Contig1P00515
CL4573Contig1P00059
CL5343Contig1P00007
CL5418Contig1P00566
CL5540Contig1P00182
CL6173Contig1P00400
CL6202Contig1P00406
CL6919Contig1P00206
CL7296Contig1P00013
LQ0AAA16YB12FM1_SCFP00091
LQ0AAA22YP01FM1_SCFP00599
LQ0AAB101YG02FM1_SCFP00027
LQ0AAB25YP12FM1_SCFP00104
LQ0AAB61YB14FM1_SCFP00154
LQ0AAB61YO05FM1_SCFP00202
LQ0AAB66YG05FM1_SCFP00109
LQ0AAB70YP14FM1_SCFP00040
LQ0AAB73YD22FM1_SCFP00083
LQ0AAB74YA04FM1_SCFP00166
LQ0AAB84YJ09FM1_SCFP00204
LQ0AAB89YD03FM1_SCFP00358
LQ0AAB13YC12FM1_SCFP00002
LQ0AAB14YL01FM1_SCFP00103
LQ0AAB38YI17FM1_SCFP00065
CL5058Contig1P00446
CL5419Contig1P00307
CL5626Contig1P00214
CL5829Contig1P00215
CL6851Contig1P01079
LQ0AAA11YE17FM1_SCFP00513
LQ0AAA13YF03FM1_SCFP00176
LQ0AAA22YL06FM1_SCFP00626
LQ0AAA7YH03FM1_SCFP00069
LQ0AAB103YH05RM1_SCFP00175
LQ0AAB11YP13FM1_SCFP00195
LQ0AAB32YE02FM1_SCFP00001
LQ0AAB52YN21FM1_SCFP00091
LQ0AAB71YP01FM1_SCFP00120
LQ0AAB74YA04FM1_SCFP00426
LQ0AAB79YH05FM1_SCFP00427
LQ0AAB9YP04FM1_SCFP00412
LQ0AAB18YD13FM1_SCFP00362
CL5782Contig1P00420
LQ0AAA2YP18FM1_SCFP00001
LQ0AAB40YB10FM1_SCFP00002
LQ0AAB47YN06FM1_SCFP00049
LQ0AAB48YJ23FM1_SCFP00274
LQ0AAB50YA10FM1_SCFP00439
LQ0AAB8YG14FM1_SCFP00530
CL805Contig1P00325
LQ0AAA4YJ13FM1_SCFP00449
CL176Contig1P00846
CL1841Contig1P00391
CL2807Contig1P00001
CL3104Contig1P00054
CL3276Contig1P00017
CL4863Contig1P00336
CL5412Contig1P00042
CL569Contig1P00207
CL6092Contig1P00159
CL7170Contig1P00412
CL7644Contig1P00099
CL7814Contig1P00013
LQ0AAA19YP15FM1_SCFP00051
LQ0AAA20YF11FM1_SCFP00007
LQ0AAA2YK10FM1_SCFP00422
LQ0AAB18YN11FM1_SCFP00230
LQ0AAB22YI18FM1_SCFP00447
LQ0AAB24YL01FM1_SCFP00125
LQ0AAB43YL19FM1_SCFP00158
CL3772Contig1P00411
LQ0AAA11YL15FM1_SCFP00116
LQ0AAB81YE23FM1_SCFP00317
LQ0AAB61YL07FM1_SCFP00189
LQ0AAB32YD18FM1_SCFP00360
CL5995Contig1P00074
CL1557Contig1P00296
CL2882Contig1P00018
CL5350Contig1P00224
CL6308Contig1P00557
LQ0AAA10YJ09FM1_SCFP00225
LQ0AAA2YF19FM1_SCFP00414
LQ0AAB104YN13FM1_SCFP00088
LQ0AAB22YD01FM1_SCFP00090
LQ0AAB25YG14FM1_SCFP00119
LQ0AAB26YF19FM1_SCFP00499
LQ0AAB32YD21FM1_SCFP00321
LQ0AAB45YP13FM1_SCFP00001
LQ0AAB69YL14FM1_SCFP00038
LQ0AAB73YC19FM1_SCFP00176
LQ0AAB86YE19RM1_SCFP00164
LQ0AAB94YL03FM1_SCFP00140
LQ0AAB98YC01FM1_SCFP00070
CL6922Contig1P00262
LQ0ABA1YB10FM1_SCFP00121
CL5271Contig1P00062
CL6420Contig1P00413
CL6486Contig1P00234
LQ0AFA4YF06RM1_SCFP00056
CL1407Contig1P00599
CL3447Contig1P00220
CL4705Contig1P00306
CL5170Contig1P00217
CL545Contig1P00294
CL6491Contig1P00004
CL7160Contig1P00262
CL726Contig1P01371
CL7694Contig1P00231
LQ0AAA14YK20FM1_SCFP00300
LQ0AAB100YH23FM1_SCFP00100
LQ0AAB21YO04FM1_SCFP00076
LQ0AAB27YL22FM1_SCFP00417
LQ0AAB2YC23FM1_SCFP00173
LQ0AAB39YJ06FM1_SCFP00017
LQ0AAB6YK04FM1_SCFP00294
LQ0AAB70YM10FM1_SCFP00035
LQ0AAB73YC15FM1_SCFP00177
LQ0AAB7YO06FM1_SCFP00350
LQ0AAB89YA22FM1_SCFP00001
LQ0ACA1YL02RM1_SCFP00002
LQ0AAB86YC23FM1_SCFP00404
CL628Contig1P01054
LQ0AAB49YF01FM1_SCFP00154
LQ0AAB64YD15FM1_SCFP00211
LQ0AAA11YO06FM1_SCFP00488
CL2326Contig1P00768
CL3411Contig1P00418
CL3627Contig1P00001
CL472Contig1P00498
CL4858Contig1P00649
CL5075Contig1P00053
CL5201Contig1P00581
CL7574Contig1P00456
CL7598Contig1P00144
LQ0AAA3YB20FM1_SCFP00103
LQ0AAA8YD13FM1_SCFP00027
LQ0AAB29YF20FM1_SCFP00355
LQ0AAB35YD21FM1_SCFP00001
LQ0AAB49YG24FM1_SCFP00219
LQ0AAB67YG04FM1_SCFP00086
LQ0AAB80YK02RM1_SCFP00040
LQ0AAB88YN02FM1_SCFP00129
LQ0AAB89YB24FM1_SCFP00351
LQ0AAB8YC17FM1_SCFP00309
LQ0AAB96YJ24FM1_SCFP00281
LQ0AAB98YC17FM1_SCFP00085
CL6218Contig1P00557
CL6408Contig1P00841
LQ0AAB32YC24FM1_SCFP00343
CL1652Contig1P01157
CL6710Contig1P00134
CL7030Contig1P00204
LQ0AAA3YD06FM1_SCFP00434
LQ0AAA5YJ10FM1_SCFP00334
LQ0AAB10YK11FM1_SCFP00100
LQ0AAB12YH09FM1_SCFP00001
LQ0AAB23YC05FM1_SCFP00001
LQ0AAB41YF02FM1_SCFP00073
LQ0AAB46YM24FM1_SCFP00277
LQ0AAB47YP21FM1_SCFP00276
LQ0AAB4YP03FM1_SCFP00073
LQ0ABA2YA04FM1_SCFP00047
LQ0AAB16YI19FM3_SCFP00311
LQ0AAB18YH12FM1_SCFP00132
LQ0AAB4YL06FM1_SCFP00390
LQ0ABA1YP10FM1_SCFP00405
LQ0AAB74YJ19FM1_SCFP00442
LQ0AAB94YB13RM1_SCFP00219
CL17Contig1P00155
CL5605Contig1P00186
CL6782Contig1P00719
LQ0AAA18YC10FM1_SCFP00447
LQ0AAA4YM02FM1_SCFP00097
LQ0AAB23YL10FM1_SCFP00447
LQ0AAB24YP09FM1_SCFP00345
LQ0AAB25YE12FM1_SCFP00231
LQ0AAB4YC10FM1_SCFP00364
LQ0AAB70YN15RM1_SCFP00311
CL3235Contig1P00285
LQ0AAA19YE02FM1_SCFP00288
LQ0AAB91YN18FM1_SCFP00281
CL4320Contig1P00008
LQ0AAB52YP01FM1_SCFP00067
CL1320Contig1P01166
CL4520Contig1P00363
LQ0AAB24YB13FM1_SCFP00031
LQ0AAB42YO05FM1_SCFP00361
LQ0AAB64YO11FM1_SCFP00008
CL1665Contig1P00913
CL258Contig1P00538
CL3392Contig1P00477
CL5214Contig1P00175
CL6086Contig1P00349
CL7289Contig1P00119
CL7518Contig1P00373
CL7646Contig1P00277
ESV-1-13P00549
LQ0AAA7YP15FM1_SCFP00143
LQ0AAB23YD04FM1_SCFP00179
LQ0AAB26YE19FM1_SCFP00251
LQ0AAB34YB15FM1_SCFP00005
LQ0AAB36YF10FM1_SCFP00056
LQ0AAB36YO19FM1_SCFP00083
LQ0AAB40YF03FM1_SCFP00001
LQ0AAB63YM05FM1_SCFP00103
LQ0AAB74YE14FM1_SCFP00286
LQ0AAB95YN21FM1_SCFP00065
LQ0AAB97YC17FM1_SCFP00011
LQ0ABA1YF20FM1_SCFP00013
CL2689Contig1P00003
CL4610Contig1P00473
LQ0AAB44YA04FM1_SCFP00016
LQ0AAB49YG24FM1_SCFP00142
LQ0ABA2YM22FM1_SCFP00288
LQ0AAB11YH02FM1_SCFP00298
LQ0AAB80YE08FM1_SCFP00285
LQ0AAB78YM21FM1_SCFP00158
CL2276Contig1P00463
CL3967Contig1P01145
CL43Contig1P00833
CL4607Contig1P00344
CL5597Contig1P00432
CL5844Contig1P00267
CL601Contig1P00091
CL6158Contig1P00705
CL6625Contig1P00581
CL7467Contig1P00245
LQ0AAA21YL22FM1_SCFP00363
LQ0AAA4YE09FM1_SCFP00386
LQ0AAB15YP15FM1_SCFP00025
LQ0AAB2YK16FM1_SCFP00407
LQ0AAB32YD03FM1_SCFP00047
LQ0AAB3YM17FM1_SCFP00354
LQ0AAB42YC23FM1_SCFP00088
LQ0AAB45YD15FM1_SCFP00122
LQ0AAB5YJ23FM1_SCFP00007
LQ0AAB75YE23FM1_SCFP00112
LQ0AAB86YA08FM1_SCFP00080
LQ0AAB99YH06FM1_SCFP00260
LQ0ABA2YF23FM1_SCFP00148
CL3428Contig1P00100
CL7185Contig1P00701
LQ0AAB104YJ19FM1_SCFP00178
CL2126Contig1P00984
CL6298Contig1P00052
LQ0AAB90YJ09FM1_SCFP00339
CL2617Contig1P00285
CL277Contig1P00307
CL3581Contig1P00467
CL4136Contig1P00723
CL4428Contig1P00426
CL5575Contig1P00444
LQ0AAA12YL03FM1_SCFP00019
LQ0AAB17YO09FM1_SCFP00551
LQ0AAB33YP23FM1_SCFP00045
LQ0AAB3YM17FM1_SCFP00325
LQ0AAB83YM23FM1_SCFP00025
LQ0AAB87YN08FM1_SCFP00076
LQ0ABA1YJ24FM1_SCFP00052
CL4081Contig1P00419
CL5753Contig1P00185
LQ0AAB80YB18FM1_SCFP00016
CL3609Contig1P00466
CL4442Contig1P00544
LQ0AAB2YM14FM1_SCFP00251
CL1084Contig1P01499
CL3948Contig1P00881
CL4070Contig1P00682
CL5226Contig1P00101
CL5662Contig1P00755
CL6103Contig1P00169
CL6158Contig1P00390
CL7591Contig1P00308
ESV-1-176P00636
ESV-1-5P00451
LQ0AAA11YI01FM1_SCFP00378
LQ0AAB21YC19FM1_SCFP00280
LQ0AAB23YB24FM1_SCFP00015
LQ0AAB6YC06FM1_SCFP00214
LQ0AAB6YD19FM1_SCFP00001
LQ0AAB87YI21FM1_SCFP00001
LQ0AAB9YJ12FM1_SCFP00016
CL1280Contig2P00177
CL4737Contig1P00724
LQ0AAB95YD02FM1_SCFP00012
CL4652Contig1P00680
CL6913Contig1P00452
LQ0AAB13YO08FM1_SCFP00001
LQ0AAB22YD07FM1_SCFP00441
CL5075Contig1P00221
CL1142Contig1P00137
CL1674Contig1P00275
CL2167Contig1P00613
CL2708Contig1P00708
CL4670Contig1P00870
CL4763Contig1P00364
CL5545Contig1P00390
CL5655Contig1P00158
CL579Contig1P00578
CL6515Contig1P00550
CL6747Contig1P00654
LQ0AAA10YF22FM1_SCFP00199
LQ0AAA13YD12FM1_SCFP00077
LQ0AAA5YL07FM1_SCFP00080
LQ0AAB103YF09FM1_SCFP00079
LQ0AAB104YC02FM1_SCFP00077
LQ0AAB12YF11FM1_SCFP00228
LQ0AAB2YL19FM1_SCFP00089
LQ0AAB42YB05FM1_SCFP00117
LQ0AAB50YJ20FM1_SCFP00290
LQ0AAB57YP02FM1_SCFP00293
LQ0AAB73YK22FM1_SCFP00483
LQ0AAB84YF11FM1_SCFP00312
LQ0AAB94YH17FM1_SCFP00212
LQ0ABA1YI04FM1_SCFP00128
CL1912Contig1P00194
CL1738Contig1P00353
LQ0AAB17YI16FM1_SCFP00403
CL5335Contig1P00120
CL3543Contig1P00465
CL3687Contig1P00206
CL4017Contig1P00555
CL5549Contig1P01088
CL5886Contig1P00635
CL6089Contig1P00444
CL7002Contig1P00079
CL7301Contig1P00080
CL877Contig1P01268
LQ0AAB15YK15FM1_SCFP00432
LQ0AAB63YB19FM1_SCFP00242
LQ0AAB65YB05FM1_SCFP00001
LQ0AAB7YB12FM1_SCFP00123
LQ0ABA1YJ22FM1_SCFP00287
CL3263Contig1P00623
LQ0AAB47YJ01FM1_SCFP00257
LQ0AAB57YG07FM1_SCFP00565
LQ0AAA4YI21FM1_SCFP00233
LQ0AAA4YC13FM1_SCFP00176
CL1557Contig1P00513
CL2547Contig1P00915
CL2936Contig1P00592
CL3563Contig1P00001
CL536Contig1P00408
CL5415Contig1P00305
CL5443Contig1P00434
CL5475Contig1P00205
CL7153Contig1P00002
CL987Contig1P00003
LQ0AAA12YH12FM1_SCFP00543
LQ0AAA14YH04FM1_SCFP00204
LQ0AAB104YN13FM1_SCFP00084
LQ0AAB25YG08FM1_SCFP00072
LQ0AAB31YC11FM1_SCFP00514
LQ0AAB34YJ18FM1_SCFP00009
LQ0AAB39YC03FM1_SCFP00373
LQ0AAB56YF19FM1_SCF_LQP00150
LQ0AAB5YO21FM1_SCFP00139
LQ0AAB68YE18RM1_SCFP00113
LQ0AAB7YL11FM1_SCFP00236
LQ0AAB88YD11FM1_SCFP00030
LQ0AAB92YF16RM1_SCFP00392
LQ0AAB92YG12FM1_SCFP00162
LQ0AAB9YA05FM1_SCFP00162
LQ0ABA1YE17FM1_SCFP00046
LQ0ABA2YP20FM1_SCFP00083
CL4183Contig1P00250
LQ0AAA10YD04FM1_SCFP00018
LQ0AAB18YG23FM1_SCFP00024
LQ0AAB21YN08FM1_SCFP00050
LQ0AAB25YI11FM1_SCFP00427
LQ0AAB64YM02FM1_SCFP00328
LQ0AAB92YC05FM1_SCFP00438
CL1066Contig1P00895
CL1452Contig1P00226
CL1614Contig2P00121
CL1642Contig1P00026
CL3012Contig1P00269
CL4745Contig1P00231
CL5322Contig1P00113
CL5557Contig1P00333
CL6965Contig1P00454
LQ0AAA12YC13FM1_SCFP00379
LQ0AAA14YK19FM1_SCFP00533
LQ0AAA16YL10FM1_SCFP00230
LQ0AAA6YO02FM1_SCFP00286
LQ0AAB101YG07FM1_SCFP00624
LQ0AAB27YD04FM1_SCFP00210
LQ0AAB3YA02FM1_SCFP00461
LQ0AAB6YK07FM1_SCFP00379
LQ0AAB86YF23FM1_SCFP00386
LQ0ABA1YN04FM1_SCF_LQP00586
CL5645Contig1P00195
CL7267Contig1P00001
LQ0AAB69YM05FM1_SCFP00035
LQ0AAB6YN20FM1_SCFP00178
CL942Contig1P00609
LQ0AAB63YG24FM1_SCFP00284
CL216Contig2P00453
CL3199Contig1P00822
CL3305Contig1P00372
CL5189Contig1P00476
CL735Contig1P01440
CL7389Contig1P00238
LQ0AAA4YL07FM1_SCFP00048
LQ0AAB104YF12FM1_SCFP00225
LQ0AAB104YP22FM1_SCFP00536
LQ0AAB27YK07FM1_SCFP00142
LQ0AAB31YO22FM1_SCFP00138
LQ0AAB34YF16FM1_SCFP00208
LQ0AAB40YK17FM1_SCFP00602
LQ0AAB56YO13FM1_SCFP00065
LQ0AAB66YI02FM1_SCFP00090
LQ0AAB72YP22FM1_SCFP00110
LQ0AAB84YL23FM1_SCFP00103
LQ0AAB89YG06FM1_SCFP00445
LQ0AAB97YC20RM1_SCFP00042
CL5494Contig1P00265
CL2710Contig1P01260
LQ0AAB18YN14FM1_SCFP00114
LQ0ABA1YA10FM1_SCFP00141
LQ0ABA1YO10FM1_SCFP00060
CL6227Contig1P00083
CL7396Contig1P00098
CL7425Contig1P00076
LQ0AAA13YC07FM1_SCFP00012
LQ0AAA19YE02FM1_SCFP00306
LQ0AAA1YG22FM1_SCFP00166
LQ0AAB13YO21FM1_SCFP00299
LQ0AAB25YD03FM1_SCFP00369
LQ0AAB41YM02FM1_SCFP00313
LQ0AAB52YA15FM1_SCFP00176
LQ0ACA23YN21RM1_SCFP00389
LQ0AAB11YG09FM1_SCFP00041
LQ0AAB56YE07FM1_SCFP00508
CL61Contig1P00758
LQ0AAB104YP18RM1_SCFP00235
CL3422Contig1P00805
CL6409Contig1P00951
LQ0AAA11YO02FM1_SCFP00172
LQ0AAA17YP17FM1_SCFP00040
LQ0AAA3YP16FM1_SCFP00138
LQ0AAB30YD07FM1_SCFP00045
LQ0AAB40YL06FM1_SCFP00483
LQ0AAB43YL02FM1_SCFP00239
LQ0AEA2YN21RM1_SCFP00287
CL2296Contig1P01293
CL6671Contig1P00151
ESV-1-214P00096
LQ0AAB5YK03FM1_SCFP00345
CL1534Contig1P00105
CL1693Contig1P00593
CL2193Contig1P00576
LQ0AAB38YA04FM1_SCFP00107
LQ0AAB86YB12FM1_SCFP00223
LQ0AAB11YC02FM1_SCFP00633
CL4689Contig1P00249
CL3792Contig1P00970
CL4286Contig1P00273
CL4466Contig1P00590
CL4610Contig1P00372
CL5215Contig1P00593
CL6620Contig1P00550
CL6938Contig1P00439
CL7249Contig1P00196
CL839Contig1P00569
LQ0AAA13YF14FM1_SCFP00311
LQ0AAB22YP01FM1_SCFP00044
LQ0AAB38YL24FM1_SCFP00042
LQ0AAB53YM18FM1_SCFP00079
LQ0AAB94YP21FM1_SCFP00139
LQ0AAB98YC01FM1_SCFP00079
CL812Contig2P00082
LQ0AAB12YM18FM1_SCFP00001
LQ0AAB65YP19FM1_SCFP00096
LQ0AAA19YO12FM1_SCFP00345
CL2718Contig1P00318
CL3957Contig1P00324
CL4398Contig1P00669
CL4627Contig1P00192
CL5032Contig1P00843
CL6440Contig1P00274
LQ0AAA23YH13FM1_SCFP00046
LQ0AAA4YK22FM1_SCFP00008
LQ0AAB15YA13FM1_SCFP00481
LQ0AAB24YK05FM1_SCFP00079
LQ0AAB34YJ18FM1_SCFP00138
LQ0AAB37YA19FM1_SCFP00019
LQ0AAB54YB12FM1_SCFP00249
LQ0AAB77YC01FM1_SCFP00060
LQ0AEA1YK19FM1_SCFP00044
LQ0AAB27YC09FM1_SCFP00184
CL1841Contig1P00124
CL1906Contig1P00699
CL6414Contig1P00545
LQ0AAB16YL19FM3_SCFP00134
LQ0AAB91YI20FM1_SCFP00106
LQ0ABA1YO02FM1_SCFP00096
LQ0AAB32YA01FM1_SCFP00191
CL5897Contig1P00427
LQ0AAB13YL16FM1_SCFP00133
LQ0AAB1YD22FM1_SCFP00294
LQ0AAB59YD10FM1_SCFP00292
LQ0ACA15YK19RM1_SCFP00300
CL1257Contig1P00214
CL1377Contig1P00635
CL3109Contig1P00925
CL3462Contig1P00575
CL4324Contig1P00309
CL4445Contig1P00701
CL5701Contig1P00450
ESV-1-204P00914
ESV-1-45P00923
LQ0AAA13YE04FM1_SCFP00564
LQ0AAA1YN14FM1_SCFP00305
LQ0AAB15YP08FM1_SCFP00023
LQ0AAB18YK08FM1_SCFP00173
LQ0AAB26YD08FM1_SCFP00235
LQ0AAB29YM19FM1_SCFP00171
LQ0AAB36YI12FM1_SCFP00001
LQ0AAB37YA19FM1_SCFP00016
LQ0AAB41YI19FM1_SCFP00478
LQ0AAB65YE03FM1_SCFP00321
LQ0AAB71YH03FM1_SCFP00339
LQ0AAB74YG14FM1_SCFP00139
LQ0AAB94YN24FM1_SCFP00465
LQ0AAB97YJ07FM1_SCFP00005
CL510Contig1P01081
LQ0AAB37YJ17FM1_SCFP00028
CL1488Contig1P00678
CL260Contig1P00614
LQ0AAB17YI13FM1_SCFP00532
LQ0AAB51YA15RM1_SCF_LQP00004
LQ0AAB88YH13FM1_SCFP00353
CL1066Contig1P01252
CL28Contig3P01967
LQ0AAB2YC23FM1_SCFP00001
LQ0AAB58YK09RM1_SCFP00048
LQ0AAB88YD19FM1_SCFP00519
LQ0AAB29YB17FM1_SCFP00511
CL116Contig3P00321
CL1783Contig1P00595
CL2066Contig1P00002
CL2746Contig1P00316
CL3544Contig1P00612
CL5145Contig1P00510
CL5847Contig1P00120
CL6972Contig1P00167
ESV-1-105P00187
LQ0AAB101YO12FM1_SCFP00201
LQ0AAB12YJ23FM1_SCFP00089
LQ0AAB26YB21FM1_SCFP00216
LQ0AAB31YH01FM1_SCFP00263
LQ0AAB32YA09FM1_SCFP00290
LQ0AAB32YL12FM1_SCFP00348
LQ0AAB32YM16FM1_SCFP00003
LQ0AAB49YG16FM1_SCFP00216
LQ0AAB67YP14FM1_SCFP00042
LQ0AAB94YC17FM1_SCFP00124
CL5243Contig1P00425
LQ0AAA23YA15FM1_SCFP00012
LQ0AAB22YP17FM1_SCFP00001
CL1304Contig1P01182
ESV-1-93P02043
CL2304Contig1P01050
CL2393Contig1P00361
CL3933Contig1P00156
CL6866Contig1P00090
CL7441Contig1P00551
CL84Contig3P01386
LQ0AAA11YF19FM1_SCFP00030
LQ0AAA17YN20FM1_SCFP00247
LQ0AAB16YE05FM3_SCFP00378
LQ0AAB23YF18FM1_SCFP00419
LQ0AAB24YF13FM1_SCFP00001
LQ0AAB31YO15FM1_SCFP00389
LQ0AAB33YG07FM1_SCFP00051
LQ0AAB37YL20FM1_SCFP00005
LQ0AAB38YL03FM1_SCFP00017
LQ0AAB41YL22FM1_SCFP00071
LQ0AAB54YA21FM1_SCFP00497
LQ0AAB6YK10FM1_SCFP00588
LQ0AAB91YN02FM1_SCFP00191
LQ0ABA2YG16FM1_SCFP00026
LQ0ABA2YL17FM1_SCFP00074
CL575Contig2P00496
LQ0AAB14YF16FM1_SCFP00174
LQ0AAB67YF21FM1_SCFP00019
LQ0ABA2YJ19FM1_SCFP00135
LQ0AAA7YE05FM1_SCFP00183
LQ0AAB59YD10RM1_SCFP00429
CL1955Contig1P00062
CL180Contig1P00777
CL2865Contig1P00783
CL3106Contig1P00432
CL4809Contig1P00730
CL4869Contig1P00204
CL544Contig1P01236
CL5756Contig1P00497
CL617Contig1P00032
CL7562Contig1P00225
CL7603Contig1P00157
CL934Contig1P00333
ESV-1-3P00525
LQ0AAA13YO21FM1_SCFP00086
LQ0AAB101YB05FM1_SCFP00240
LQ0AAB23YA03FM1_SCFP00185
LQ0AAB73YP07FM1_SCFP00189
LQ0AAB88YE24FM1_SCFP00080
LQ0AAB93YA06FM1_SCFP00460
LQ0AAB93YH08FM1_SCFP00437
LQ0ACA24YK24RM1_SCFP00065
LQ0AAB17YE23FM1_SCFP00447
CL6184Contig1P00001
LQ0AAB73YB24FM1_SCFP00097
LQ0AAB81YN18FM1_SCFP00429
LQ0AAB8YL13FM1_SCFP00280
CL7624Contig1P00470
LQ0AAA10YI01FM1_SCFP00512
LQ0AAB92YC03FM1_SCFP00122
CL6813Contig1P00458
CL1394Contig1P00093
CL1634Contig1P00578
CL4968Contig1P00159
CL7469Contig1P00270
CL811Contig1P00453
CL878Contig1P00833
LQ0AAA23YH15FM1_SCFP00105
LQ0AAB101YB05FM1_SCFP00231
LQ0AAB102YC07FM1_SCFP00185
LQ0AAB12YM18FM1_SCFP00092
LQ0AAB17YN19FM1_SCFP00500
LQ0AAB61YH14FM1_SCFP00077
LQ0AAB77YN13FM1_SCFP00258
CL4259Contig1P00178
CL4570Contig1P00640
CL4607Contig1P00335
LQ0AAB28YD24FM1_SCFP00103
LQ0AAB48YL01FM1_SCFP00044
LQ0AAB4YC08FM1_SCFP00019
CL4084Contig1P00422
CL2026Contig1P00185
CL2267Contig2P00241
CL2431Contig1P00366
CL4945Contig1P00257
CL6081Contig1P00175
CL6139Contig1P00385
CL865Contig2P00090
ESV-1-23P01239
LQ0AAB23YL23FM1_SCFP00037
LQ0AAB33YB21FM1_SCFP00067
LQ0AAB35YP03FM1_SCFP00450
LQ0AAB42YE02FM1_SCFP00049
LQ0AAB46YE23FM1_SCFP00117
LQ0AAB52YA03FM1_SCFP00541
LQ0AAB71YG11FM1_SCFP00001
LQ0AAB82YA07FM1_SCFP00339
LQ0AGA1YL04RM1_SCFP00125
LQ0AAB63YE10RM1_SCFP00089
CL5366Contig1P00015
CL4489Contig1P00603
CL5421Contig1P00253
CL5610Contig1P00353
CL6825Contig1P00049
CL6972Contig1P00148
CL7079Contig1P00014
LQ0AAB1YF23FM1_SCFP00306
LQ0AAB37YM15FM1_SCFP00128
LQ0AAB45YK10FM1_SCFP00311
LQ0AAB46YM10FM1_SCFP00289
LQ0AAB52YA10FM1_SCFP00035
LQ0AAB65YJ24FM1_SCFP00094
LQ0AAB75YI24FM1_SCFP00229
LQ0AAB76YM21FM1_SCFP00159
LQ0AAB78YN18FM1_SCFP00438
LQ0AAB79YO11FM1_SCFP00035
LQ0AAB82YC23FM1_SCFP00020
LQ0AAB95YK18FM1_SCFP00114
LQ0AFA5YK19RM1_SCFP00033
LQ0AAB3YI22FM1_SCFP00416
CL161Contig1P00483
CL6732Contig1P00498
LQ0ABA1YL04FM1_SCFP00008
LQ0AAA18YF21FM1_SCFP00083
LQ0AAB15YO03FM1_SCFP00178
LQ0AAB54YI18FM1_SCFP00025
LQ0AAB95YK18FM1_SCFP00132
CL7312Contig1P00458
LQ0AAB23YK22FM1_SCFP00113
CL1869Contig1P00231
CL196Contig1P00244
CL2713Contig1P00100
CL4269Contig1P00222
CL4361Contig1P00089
CL4944Contig1P00415
CL5123Contig1P00884
CL6686Contig1P00324
LQ0AAB27YA23FM1_SCFP00116
LQ0AAB37YJ03FM1_SCFP00001
LQ0AAB49YK11FM1_SCFP00443
LQ0AAB65YJ24FM1_SCFP00186
LQ0AAB67YG21FM1_SCFP00003
LQ0AAB73YN03FM1_SCFP00161
CL2467Contig1P00746
CL5809Contig1P01056
LQ0AAB89YB04FM1_SCFP00244
LQ0AAB97YN11FM1_SCFP00099
CL4655Contig1P00356
CL4848Contig1P00004
CL6406Contig1P00141
CL6686Contig1P00329
CL1622Contig1P00222
CL1763Contig1P00870
CL2923Contig1P01077
CL3469Contig1P00531
CL3643Contig1P00550
CL3836Contig1P00102
CL4605Contig1P00432
CL5020Contig1P00318
CL5673Contig1P00428
CL6016Contig1P00066
CL6585Contig1P00151
LQ0AAA4YE21FM1_SCFP00334
LQ0AAB48YB19FM1_SCFP00316
LQ0AAB58YF07FM1_SCFP00177
LQ0AAB87YN22FM1_SCFP00431
LQ0AAB89YK03FM1_SCFP00369
LQ0ACA10YG16RM1_SCFP00135
LQ0AGA1YI04RM1_SCFP00316
LQ0AAA12YI02FM1_SCFP00395
CL1401Contig1P00045
CL5127Contig1P00266
LQ0AAB40YC16FM1_SCFP00127
LQ0AAB40YF15FM1_SCFP00006
LQ0AAB72YF11FM1_SCFP00370
LQ0AAB82YB15FM1_SCFP00393
LQ0AAB30YA12FM1_SCFP00209
CL1262Contig1P00504
CL1827Contig1P00576
CL2651Contig1P00087
CL2804Contig1P00343
CL4671Contig1P00488
CL4913Contig1P00521
CL5843Contig1P00873
CL6981Contig1P00526
CL7375Contig1P00035
CL7425Contig1P00065
CL7425Contig1P00069
CL7636Contig1P00533
LQ0AAA17YD05FM1_SCFP00580
LQ0AAA6YB02FM1_SCFP00122
LQ0AAB104YJ07FM1_SCFP00183
LQ0AAB12YM01FM1_SCFP00256
LQ0AAB12YO03FM1_SCFP00379
LQ0AAB17YA09FM1_SCFP00075
LQ0AAB24YI07FM1_SCFP00122
LQ0AAB27YK22FM1_SCFP00061
LQ0AAB39YL18FM1_SCFP00395
LQ0AAB45YC23FM1_SCFP00354
LQ0AAB66YD13FM1_SCFP00239
LQ0AAB6YM12FM1_SCFP00004
LQ0AAB9YP17FM1_SCFP00193
LQ0AAB47YN04FM1_SCFP00214
LQ0AAA20YP01FM1_SCFP00386
LQ0AAB71YG03FM1_SCFP00154
LQ0AAB78YH18FM1_SCFP00001
CL5540Contig1P00344
LQ0AAA5YD15FM1_SCFP00406
LQ0ACA3YC02RM1_SCFP00129
LQ0AAB94YN18FM1_SCFP00190
CL1607Contig1P00647
CL2148Contig1P01024
CL2900Contig1P00353
CL6424Contig1P00514
CL6663Contig1P00054
CL6701Contig1P00053
ESV-1-216P00197
LQ0AAB34YL17FM1_SCFP00270
LQ0AAB61YH18FM1_SCFP00049
LQ0AAB67YI17FM1_SCFP00029
LQ0AAB73YP07FM1_SCFP00141
LQ0AAB77YC18FM1_SCFP00256
LQ0AAB85YM08FM1_SCFP00360
LQ0AAA15YE22FM1_SCFP00573
CL5849Contig1P00229
CL7029Contig1P00075
LQ0AAA17YN20FM1_SCFP00420
LQ0AAB77YP21FM1_SCFP00057
LQ0AAB78YJ06FM1_SCFP00394
LQ0AEA11YP23RM1_SCFP00520
CL2928Contig1P00931
CL543Contig1P00354
LQ0AAB47YP05FM1_SCFP00008
LQ0AAB50YG24FM1_SCFP00281
CL1061Contig1P00361
CL2318Contig1P00408
CL4167Contig1P00365
CL4498Contig1P00246
CL4584Contig1P00220
CL5661Contig1P00402
CL7329Contig1P00429
LQ0AAA5YP01FM1_SCFP00161
LQ0AAB30YI13FM1_SCFP00058
LQ0AAB43YA16FM1_SCFP00120
LQ0AAB46YC18FM1_SCFP00233
LQ0AAB56YM15FM1_SCFP00017
LQ0AAB85YP18FM1_SCFP00068
LQ0ADA8YK10RM1_SCFP00142
LQ0AAB43YA14FM1_SCFP00176
LQ0AAA19YD09FM1_SCF_LQP00103
CL4652Contig1P00412
LQ0AAB18YD13FM1_SCFP00001
LQ0AAB30YG05FM1_SCFP00118
CL3238Contig1P00866
CL4272Contig1P00341
LQ0AAB89YE16FM1_SCFP00109
CL1726Contig1P00636
CL4226Contig1P00403
CL5110Contig1P00208
CL6031Contig1P00539
CL7028Contig1P00404
CL7128Contig1P00344
LQ0AAA13YM17FM1_SCFP00376
LQ0AAB15YA03FM1_SCFP00324
LQ0AAB31YI19FM1_SCFP00249
LQ0AAB33YP19FM1_SCFP00064
LQ0AAB85YH03FM1_SCFP00118
LQ0AAB94YF03FM1_SCFP00241
LQ0ABA2YA04FM1_SCFP00044
CL11Contig3P00270
CL5284Contig1P01089
CL5078Contig1P00047
LQ0AAB36YO15FM1_SCFP00046
CL6935Contig1P00393
CL1189Contig1P00145
CL2161Contig1P00465
CL2269Contig1P00525
CL3052Contig1P00070
CL3743Contig1P00037
CL4379Contig1P00259
CL4604Contig1P00199
CL5557Contig1P00205
CL5689Contig1P00166
CL6482Contig1P00019
CL992Contig1P00687
ESV-1-46P00024
LQ0AAA13YA07FM1_SCFP00138
LQ0AAA17YA03FM1_SCFP00241
LQ0AAA18YB08FM1_SCFP00506
LQ0AAA18YL20FM1_SCFP00323
LQ0AAA4YL02FM1_SCFP00431
LQ0AAA8YM12FM1_SCFP00224
LQ0AAB1YE23FM1_SCFP00274
LQ0AAB47YD09FM1_SCFP00353
LQ0AAB47YP21FM1_SCFP00231
LQ0AAB69YO19FM1_SCFP00235
LQ0AAB7YP24FM1_SCFP00226
LQ0AAB89YC24FM1_SCFP00028
LQ0ABA1YP21FM1_SCFP00073
LQ0ADA16YH20RM1_SCFP00191
LQ0AEA5YG24RM1_SCFP00100
CL3559Contig1P00477
ESV-1-12P00391
CL981Contig1P01065
LQ0AAB1YP16FM1_SCFP00207
LQ0AAB60YF14FM1_SCFP00226
LQ0AAB76YO14RM1_SCFP00195
CL1069Contig1P00610
CL3147Contig1P00486
CL3392Contig1P00107
CL360Contig1P00206
CL373Contig1P00791
CL4292Contig1P00133
CL4533Contig1P00960
CL5495Contig1P00495
CL6553Contig1P00415
CL688Contig1P00464
CL7401Contig1P00097
CL7633Contig1P00328
LQ0AAA2YK10FM1_SCFP00502
LQ0AAB16YJ24FM3_SCFP00062
LQ0AAB2YD24FM1_SCFP00249
LQ0AAB38YL09FM1_SCFP00241
LQ0AAB68YD05FM1_SCFP00019
LQ0AAB74YA23RM1_SCFP00293
LQ0AAB85YN11RM1_SCFP00343
LQ0AAA12YD21FM1_SCFP00061
LQ0AAB10YN02FM1_SCFP00149
LQ0AAB4YP01FM1_SCFP00250
CL2596Contig1P01136
CL4976Contig1P00121
LQ0AAB40YC01FM1_SCFP00207
LQ0AAB17YF17FM1_SCFP00509
CL320Contig1P00824
CL3465Contig1P00538
CL3753Contig1P00398
CL4562Contig1P00461
CL4672Contig1P00030
CL4806Contig1P00668
CL5283Contig1P00159
CL6374Contig1P00249
CL6526Contig1P00006
CL7477Contig1P00363
CL7531Contig1P00599
CL7636Contig1P00250
LQ0AAB101YI14FM1_SCFP00055
LQ0AAB32YF16FM1_SCFP00196
LQ0AAB49YN16FM1_SCFP00074
LQ0AAB58YB01RM1_SCFP00292
LQ0AAB63YH15FM1_SCFP00512
LQ0AAB88YC19FM1_SCFP00509
LQ0AAB92YM19FM1_SCFP00061
LQ0AAB99YA12FM1_SCFP00216
CL7088Contig1P00286
LQ0AAB18YI10FM1_SCFP00607
LQ0AAB29YP13FM1_SCFP00582
LQ0AAB38YN10FM1_SCFP00015
LQ0AAB42YP03FM1_SCFP00532
CL165Contig1P00833
CL2366Contig1P00376
CL2968Contig1P00710
CL3468Contig1P00483
CL4546Contig1P00021
CL4864Contig1P00231
CL5767Contig1P00230
CL5773Contig1P00106
CL6109Contig1P00135
CL6325Contig1P00111
CL6934Contig1P00299
CL701Contig1P00039
CL7286Contig1P00070
LQ0AAB103YE20FM1_SCFP00167
LQ0AAB41YH24FM1_SCFP00369
LQ0AAB44YN04FM1_SCFP00369
LQ0AAB44YP21FM1_SCFP00290
LQ0AAB59YE17FM1_SCFP00025
LQ0AAB64YD15FM1_SCFP00307
LQ0AAB86YP12FM1_SCFP00089
CL1835Contig1P00275
CL6368Contig1P00044
CL931Contig1P00167
LQ0AAB103YM04RM1_SCFP00011
LQ0AAB12YG21FM1_SCFP00020
CL5737Contig1P00841
CL1997Contig1P00921
CL4651Contig1P00508
CL6741Contig1P00390
CL7375Contig1P00525
CL948Contig1P01354
LQ0AAA16YN15FM1_SCFP00016
LQ0AAB39YF22FM1_SCFP00555
LQ0AAB40YM09FM1_SCFP00117
LQ0AAB42YN03FM1_SCFP00212
LQ0AAB45YB11FM1_SCFP00542
LQ0AAB50YP04FM1_SCFP00343
LQ0AAB80YO05FM1_SCFP00001
LQ0AAB85YP21FM1_SCFP00026
LQ0AAB94YC06FM1_SCFP00160
LQ0AAB9YF13FM1_SCFP00231
LQ0AFA5YD11RM1_SCFP00149
LQ0AAB29YB12FM1_SCFP00589
LQ0AAB41YG05FM1_SCFP00303
ESV-1-162P00571
CL2206Contig1P00362
LQ0AAA12YG12FM1_SCFP00577
LQ0AAB11YJ07FM1_SCFP00568
LQ0AAB34YK20FM1_SCFP00315
LQ0AAB64YL11FM1_SCFP00063
LQ0AAB80YB14FM1_SCFP00055
CL1890Contig1P00136
CL2517Contig1P01163
CL2815Contig1P00464
CL4858Contig1P00226
CL5619Contig1P00454
CL6640Contig1P00137
ESV-1-152P00247
ESV-1-21P00595
ESV-1-230P00113
LQ0AAA12YL20FM1_SCFP00538
LQ0AAA3YD12FM1_SCFP00106
LQ0AAB103YO16FM1_SCFP00062
LQ0AAB10YG08FM1_SCFP00316
LQ0AAB11YK20FM1_SCFP00198
LQ0AAB44YK05FM1_SCFP00032
LQ0AAB89YA16FM1_SCFP00124
LQ0ABA2YI24FM1_SCFP00042
sctg1_318-107000-107400-WP00014
CL4340Contig1P00502
CL2564Contig1P01308
LQ0AAA17YA06FM1_SCFP00001
CL1630Contig1P00343
CL3675Contig1P00373
CL6208Contig1P00413
LQ0AAA11YL15FM1_SCFP00112
LQ0AAB34YD09FM1_SCFP00180
LQ0AAB87YI21FM1_SCFP00083
CL2590Contig1P00195
CL4354Contig1P00504
CL4824Contig1P00303
CL56Contig1P00683
CL6570Contig1P00429
CL6577Contig1P00035
CL6795Contig1P00279
CL713Contig1P00252
LQ0AAA13YJ09FM1_SCFP00304
LQ0AAA17YG17FM1_SCFP00202
LQ0AAB11YC02FM1_SCFP00148
LQ0AAB24YH18FM1_SCFP00506
LQ0AAB30YE24FM1_SCFP00311
LQ0AAB35YD04FM1_SCFP00051
LQ0AAB57YI18FM1_SCFP00185
LQ0AAB65YC02FM1_SCFP00050
LQ0AAB72YP22FM1_SCFP00149
LQ0AAB76YC21FM1_SCFP00214
LQ0AAB76YD23FM1_SCFP00008
LQ0AAB78YN19FM1_SCFP00517
LQ0AAB89YB04FM1_SCFP00466
LQ0AAB94YN21FM1_SCFP00381
LQ0ABA1YJ06FM1_SCF_LQP00080
CL6872Contig1P00001
LQ0AAB24YN17FM1_SCFP00236
LQ0AAB29YJ02FM1_SCFP00271
LQ0AAB58YG05FM1_SCFP00112
CL5752Contig1P00261
CL6740Contig1P00182
LQ0AAA18YP16FM1_SCFP00320
LQ0AAB101YK11FM1_SCFP00515
LQ0AAB24YM10FM1_SCFP00343
LQ0AAB99YB24FM1_SCFP00320
CL3578Contig1P00273
CL5377Contig1P00015
CL5744Contig1P00172
CL7490Contig1P00191
CL7762Contig1P00001
ESV-1-18P00138
LQ0AAA19YE21FM1_SCF_LQP00418
LQ0AAB104YA06FM1_SCFP00277
LQ0AAB56YB09FM1_SCFP00009
LQ0AAB56YI08FM1_SCFP00176
LQ0AAB74YG14FM1_SCFP00095
LQ0AAB79YH20FM1_SCFP00073
LQ0AAB91YI20FM1_SCFP00329
CL1491Contig1P00545
LQ0AAB44YO05FM1_SCFP00038
ESV-1-189P00712
LQ0AAA22YP01FM1_SCFP00269
LQ0AAB104YE24FM1_SCFP00259
LQ0AAB37YI18FM1_SCFP00071
LQ0AAB39YM01FM1_SCFP00503
LQ0AAB57YE05FM1_SCFP00009
CL3157Contig1P00176
CL3929Contig1P00081
CL4272Contig1P00648
CL6697Contig1P00038
CL7563Contig1P00066
ESV-1-201P00050
LQ0AAA19YN24FM1_SCFP00054
LQ0AAB11YE03FM1_SCFP00068
LQ0AAB16YJ03FM3_SCFP00124
LQ0AAB2YE13FM1_SCFP00265
LQ0AAB33YC03FM1_SCFP00154
LQ0AAB34YB14FM1_SCFP00464
LQ0AAB36YP05FM1_SCFP00053
LQ0AAB80YE08FM1_SCFP00406
LQ0AAB86YE23FM1_SCFP00123
LQ0AAB86YE23FM1_SCFP00421
LQ0AAB86YJ02FM1_SCFP00014
LQ0AAB87YK07FM1_SCFP00201
LQ0AAB8YC01FM1_SCFP00001
LQ0AAB8YM21FM1_SCFP00505
LQ0AAB94YK02FM1_SCFP00266
CL2990Contig1P00545
CL3106Contig1P00698
CL5654Contig1P00495
LQ0AAA22YB17FM1_SCFP00003
LQ0AAA2YC12FM1_SCFP00406
LQ0AAB11YL14FM1_SCFP00240
CL3364Contig1P00021
LQ0AAB33YG04FM1_SCFP00001
CL2857Contig1P00109
CL384Contig1P00850
CL4223Contig1P00305
CL4561Contig1P00558
CL5310Contig1P00617
CL5613Contig1P00795
CL6042Contig1P00205
CL6137Contig1P00320
CL6738Contig1P00482
CL7494Contig1P00468
LQ0AAA9YA09FM1_SCFP00067
LQ0AAB102YL21RM1_SCFP00190
LQ0AAB103YD21FM1_SCFP00421
LQ0AAB17YH20FM1_SCFP00097
LQ0AAB26YL05FM1_SCFP00323
LQ0AAB32YC23FM1_SCFP00213
LQ0AAB45YB02FM1_SCFP00496
LQ0AAB53YI05FM1_SCFP00220
LQ0AAB68YN05FM1_SCFP00001
LQ0ACA3YD04RM1_SCFP00139
CL6250Contig1P00116
LQ0AAB34YD02FM1_SCFP00141
LQ0AAB50YF07FM1_SCFP00357
LQ0AAB68YK19FM1_SCFP00001
CL4327Contig1P00475
LQ0AAB49YI12FM1_SCFP00349
CL119Contig1P00024
CL266Contig1P01299
CL3797Contig1P00375
CL4708Contig1P00927
CL4948Contig1P00051
CL5539Contig1P00124
LQ0AAA2YD16FM1_SCFP00436
LQ0AAB104YM05RM1_SCFP00425
LQ0AAB16YM04FM3_SCFP00265
LQ0AAB17YN17FM1_SCFP00202
LQ0AAB28YO03FM1_SCFP00081
LQ0AAB59YE17FM1_SCFP00083
LQ0AAB68YH24FM1_SCFP00180
LQ0ABA1YN04FM1_SCF_LQP00117
LQ0ABA1YP03FM1_SCFP00179
LQ0AAB94YL03FM1_SCFP00333
CL4009Contig1P00654
LQ0AAB23YA06FM1_SCFP00170
LQ0AAB35YP03FM1_SCFP00536
LQ0AAB52YP06RM1_SCFP00067
LQ0AAA17YF02FM1_SCFP00558
LQ0AAB30YA01FM1_SCFP00001
LQ0AAB50YF03FM1_SCFP00002
LQ0AAB57YJ10RM1_SCFP00305
LQ0AAB24YI11FM1_SCFP00162
CL3869Contig1P00146
CL5710Contig1P00185
CL6029Contig1P00118
CL756Contig1P02119
LQ0AAB27YJ11FM1_SCFP00415
LQ0AAB30YC14FM1_SCFP00196
LQ0AAB68YB17FM1_SCFP00075
LQ0AAB75YC02FM1_SCFP00130
LQ0AAB85YB19FM1_SCFP00085
CL1733Contig1P00599
LQ0AAB37YA12FM1_SCFP00010
LQ0AAB67YC13FM1_SCFP00030
LQ0AAB99YC11FM1_SCFP00025
CL246Contig1P00268
LQ0AAB26YI13FM1_SCFP00368
CL4276Contig1P00071
CL2291Contig1P00062
CL2656Contig1P00464
CL3096Contig1P00904
CL3272Contig1P00625
CL4739Contig1P00144
CL5182Contig1P00308
CL5816Contig1P00429
CL6782Contig1P00586
CL7289Contig1P00071
CL7502Contig1P00545
LQ0AAA3YO04FM1_SCFP00119
LQ0AAB104YJ19FM1_SCFP00169
LQ0AAB13YJ23FM1_SCFP00479
LQ0AAB23YM07FM1_SCFP00267
LQ0AAB31YD08FM1_SCFP00292
LQ0AAB38YM23FM1_SCFP00122
LQ0AAB41YO03FM1_SCFP00102
LQ0AAB42YL20FM1_SCFP00127
LQ0AAB47YA17FM1_SCFP00335
LQ0AAB69YL14FM1_SCFP00029
LQ0AAB91YH22FM1_SCFP00078
LQ0AAB96YC06FM1_SCFP00135
CL5005Contig1P00001
CL5788Contig1P00516
CL7300Contig1P00267
CL829Contig1P01499
LQ0AAB38YA03FM1_SCFP00031
CL6572Contig1P00281
LQ0AAA9YD04FM1_SCFP00205
CL2449Contig1P00609
LQ0AAB78YN19FM1_SCFP00318
LQ0AAB83YE12FM1_SCFP00107
CL225Contig1P01618
CL280Contig3P01139
CL3637Contig1P00149
CL3894Contig1P00765
CL4604Contig1P00395
CL7603Contig1P00285
CL77Contig2P00928
CL821Contig1P01435
LQ0AAA1YK03FM1_SCFP00319
LQ0AAB51YP21RM1_SCFP00039
LQ0AAB77YJ23FM1_SCFP00022
LQ0AAB78YM14FM1_SCFP00347
LQ0AAB92YP04FM1_SCFP00045
CL4066Contig1P00711
CL2035Contig1P00757
CL20Contig1P00042
LQ0AAB52YJ17FM1_SCFP00217
CL5752Contig1P00432
CL1969Contig1P00171
CL4340Contig1P00031
CL4591Contig1P00085
CL5269Contig1P00175
CL5396Contig1P00565
CL6911Contig1P00551
LQ0AAA1YK15FM1_SCFP00378
LQ0AAB13YF24FM1_SCFP00338
LQ0AAB16YD20FM3_SCFP00080
LQ0AAB17YA09FM1_SCFP00365
LQ0AAB36YH16FM1_SCFP00463
LQ0AAB5YK19FM1_SCFP00185
LQ0AAB87YL20FM1_SCFP00258
LQ0AAB94YF15FM1_SCFP00138
LQ0AAB98YG18FM1_SCFP00020
LQ0ACA3YF14RM1_SCFP00045
LQ0AAB6YK19FM1_SCFP00371
CL3722Contig1P00042
LQ0AAB12YC24FM1_SCFP00468
LQ0AAB100YG10RM1_SCFP00156
CL2770Contig1P00047
CL1133Contig1P00147
CL1671Contig1P00654
CL1865Contig1P00549
CL2007Contig1P00450
CL2605Contig1P00586
CL2727Contig1P00525
CL409Contig1P01047
CL6608Contig1P00517
CL7643Contig1P00513
ESV-1-16P00170
ESV-1-230P00111
LQ0AAB15YJ19FM1_SCFP00501
LQ0AAB1YF23FM1_SCFP00188
LQ0AAB1YP15FM1_SCFP00244
LQ0AAB40YP04FM1_SCFP00524
LQ0AAB43YI04FM1_SCFP00237
LQ0AAB46YD06FM1_SCFP00001
LQ0AAB77YH05RM1_SCFP00081
LQ0ABA1YH07FM1_SCFP00183
CL458Contig1P00906
CL604Contig1P01691
ESV-1-193P00035
LQ0AAA11YE13FM1_SCFP00417
LQ0AAB88YA15FM1_SCFP00154
CL4780Contig1P00086
CL5689Contig1P00529
CL620Contig1P00479
CL6306Contig1P00616
CL3186Contig1P00422
CL3380Contig1P00610
CL6948Contig1P00565
CL7288Contig1P00584
ESV-1-207P00448
LQ0AAA5YC23FM1_SCFP00087
LQ0AAB103YM02FM1_SCFP00086
LQ0AAB27YL21FM1_SCFP00453
LQ0AAB34YC20FM1_SCFP00075
LQ0AAB36YE21FM1_SCFP00144
LQ0AAB46YM05FM1_SCFP00223
LQ0AAB47YG17FM1_SCFP00046
LQ0AAB56YD24FM1_SCFP00364
LQ0AAB56YE20FM1_SCFP00011
LQ0AAB7YJ11FM1_SCF_LQP00199
LQ0AAB80YB18FM1_SCFP00267
LQ0AAB88YJ20FM1_SCFP00001
LQ0AAB91YA24FM1_SCFP00360
LQ0AAA19YN19FM1_SCFP00144
LQ0AAB104YJ04FM1_SCFP00051
CL2485Contig1P00836
CL6680Contig1P00176
CL2931Contig1P00677
CL506Contig1P00737
CL5559Contig1P00577
CL5767Contig1P00632
CL7491Contig1P00002
CL943Contig1P00718
LQ0AAA4YK12FM1_SCFP00464
LQ0AAB15YA13FM1_SCFP00172
LQ0AAB24YJ13FM1_SCFP00217
LQ0AAB27YF17FM1_SCFP00349
LQ0AAB45YF02FM1_SCFP00369
LQ0AAB56YK06FM1_SCFP00075
LQ0AAB5YD17FM1_SCFP00088
LQ0AAB64YF03FM1_SCFP00180
LQ0ABA1YB01FM1_SCFP00047
CL4162Contig1P00038
CL4294Contig1P00591
CL6907Contig1P00106
LQ0AAA10YA13FM1_SCFP00233
LQ0AAB48YI12FM1_SCFP00001
LQ0AAA13YO23FM1_SCFP00032
LQ0AAA21YJ02FM1_SCFP00408
CL2559Contig1P00821
CL3207Contig1P00314
CL3327Contig1P01315
CL3631Contig1P01125
CL6244Contig1P00325
CL7021Contig1P00166
CL7143Contig1P00661
CL7391Contig1P00487
ESV-1-194P00318
LQ0AAA6YC08FM1_SCFP00048
LQ0AAB24YD07FM1_SCFP00184
LQ0AAB26YG24FM1_SCF_LQP00174
LQ0AAB27YH22FM1_SCFP00004
LQ0AAB27YH24FM1_SCFP00499
LQ0AAB52YO06FM1_SCFP00541
LQ0AAB72YC13FM1_SCFP00099
CL2724Contig1P00062
LQ0AAB6YA04FM1_SCFP00273
LQ0AGA1YE09RM1_SCFP00094
CL6664Contig1P00694
LQ0AAA16YI19FM1_SCFP00514
LQ0AAB75YG02FM1_SCFP00427
LQ0AAB5YF15FM1_SCFP00225
CL1980Contig1P00836
CL2570Contig1P00066
CL3662Contig1P00054
CL4664Contig1P00746
CL4873Contig1P00428
CL6545Contig1P00136
ESV-1-82P00815
LQ0AAB10YD14FM1_SCFP00040
LQ0AAB29YJ22FM1_SCFP00088
LQ0AAB31YI19FM1_SCFP00319
LQ0AAB32YC16FM1_SCFP00025
LQ0AAB39YK04FM1_SCFP00379
LQ0AAB54YO15FM1_SCFP00045
LQ0AAB58YD15FM1_SCFP00005
LQ0AAB88YP04FM1_SCFP00047
LQ0AAB97YI14FM1_SCFP00145
LQ0AAB33YD07FM1_SCFP00037
CL2845Contig1P00713
CL3731Contig1P00094
CL5891Contig1P00027
CL6739Contig1P00485
LQ0AAB34YB15FM1_SCFP00238
LQ0AAA3YH10FM1_SCFP00010
CL3723Contig1P00493
CL4543Contig1P00169
CL5047Contig1P00504
CL6398Contig1P00607
CL6670Contig1P00069
CL7Contig5P02453
CL958Contig1P00082
LQ0AAA20YI13FM1_SCFP00320
LQ0AAA2YF19FM1_SCFP00620
LQ0AAB101YP15FM1_SCFP00250
LQ0AAB16YC22FM3_SCFP00156
LQ0AAB35YE06FM1_SCFP00101
LQ0AAB4YP01FM1_SCFP00385
LQ0AAB6YM11FM1_SCFP00375
LQ0AAB70YM18FM1_SCFP00138
LQ0AAB75YK14FM1_SCFP00086
LQ0AAB98YK06RM1_SCFP00058
CL2087Contig1P00340
LQ0AAB26YM13FM1_SCFP00245
LQ0AAB56YN08FM1_SCF_LQP00271
CL102Contig1P00479
CL2972Contig1P00453
CL6581Contig1P00208
LQ0AAB10YJ13FM1_SCFP00226
LQ0AAB16YP14FM3_SCFP00350
LQ0AAB74YA12FM1_SCFP00461
CL1725Contig1P00091
CL1841Contig1P00221
CL1Contig43P00303
CL3410Contig1P01185
CL4302Contig1P00002
CL4342Contig1P00439
CL4402Contig1P00083
CL4640Contig1P00236
CL5178Contig1P00192
CL5505Contig1P00540
CL673Contig1P00491
CL6774Contig1P00211
CL7258Contig1P00247
CL7788Contig1P00519
LQ0AAA16YB12FM1_SCFP00644
LQ0AAA5YD08FM1_SCFP00227
LQ0AAA6YN19FM1_SCFP00001
LQ0AAB104YP18RM1_SCFP00252
LQ0AAB10YI09FM1_SCFP00276
LQ0AAB14YM10FM1_SCFP00590
LQ0AAB15YG04FM1_SCFP00251
LQ0AAB18YG12FM1_SCFP00001
LQ0AAB23YM18FM1_SCFP00439
LQ0AAB41YI19FM1_SCFP00444
LQ0AAB71YG11FM1_SCFP00090
LQ0AAB88YJ20FM1_SCFP00003
LQ0AAB97YO09FM1_SCFP00020
LQ0AAB74YM01FM1_SCFP00109
CL5011Contig1P00869
CL6029Contig1P00560
CL2857Contig1P00103
CL4013Contig1P00137
CL4289Contig1P00047
CL546Contig1P00960
CL1854Contig1P00912
CL5467Contig1P00284
CL822Contig1P00981
ESV-1-73P00134
ESV-1-89P00566
ESV-1-99P00124
LQ0AAA8YK05FM1_SCFP00001
LQ0AAB102YM03FM1_SCFP00317
LQ0AAB33YK02FM1_SCFP00131
LQ0AAB40YO13FM1_SCFP00134
LQ0AAB45YN08FM1_SCFP00455
LQ0AAB60YG01FM1_SCFP00188
LQ0AAB68YB17FM1_SCFP00049
LQ0AAB68YG23FM1_SCFP00061
LQ0AAB87YI04FM1_SCFP00139
LQ0AAB57YE15FM1_SCFP00039
CL1785Contig1P00605
LQ0AAA4YL15FM1_SCFP00035
LQ0AAB13YO13FM1_SCFP00329
LQ0AAB43YG18FM1_SCFP00394
LQ0AAB9YE04FM1_SCFP00144
CL621Contig1P00709
LQ0AAB103YE23RM1_SCF_LQP00135
LQ0AAB2YB10FM1_SCFP00390
LQ0AEA8YE17RM1_SCFP00140
CL1090Contig1P01286
CL1739Contig1P00265
CL2907Contig1P00203
CL4238Contig1P00128
CL4637Contig1P00349
CL4853Contig1P00760
CL5148Contig1P00185
CL5341Contig1P00427
CL6941Contig1P00225
CL7321Contig1P00012
CL7347Contig1P00214
LQ0AAB10YH06FM1_SCFP00466
LQ0AAB21YN10FM1_SCFP00317
LQ0AAB42YF21FM1_SCFP00019
LQ0AAB44YJ20FM1_SCFP00125
LQ0AAB6YK12FM1_SCFP00387
LQ0AAB87YK09FM1_SCFP00543
LQ0AAB9YN11FM1_SCFP00172
CL7047Contig1P00179
ESV-1-16P00426
LQ0AAB38YL02FM1_SCFP00243
CL2861Contig1P00009
LQ0AAB28YK21FM1_SCFP00030
CL1159Contig1P00122
CL4570Contig1P00058
CL4932Contig1P00721
CL6197Contig1P00328
CL7157Contig1P00387
CL942Contig1P00667
LQ0AAA19YD21FM1_SCFP00228
LQ0AAA2YE24FM1_SCFP00481
LQ0AAB45YH12FM1_SCFP00214
LQ0AAB4YL05FM1_SCFP00410
LQ0AAB74YJ06FM1_SCFP00013
LQ0AAB79YG16FM1_SCFP00486
LQ0AAB85YC07FM1_SCFP00013
LQ0ABA2YI14FM1_SCFP00078
LQ0AAB45YP17FM1_SCFP00362
LQ0AAB6YK19FM1_SCFP00198
LQ0AAB81YK14FM1_SCFP00086
LQ0AAB97YA03FM1_SCFP00267
CL30Contig2P00612
CL7552Contig1P00160
LQ0AAA23YK16FM1_SCFP00288
LQ0AAB101YA13FM1_SCFP00263
LQ0AAB13YH18FM1_SCFP00374
LQ0AAB86YM19FM1_SCFP00485
LQ0AAB97YI14FM1_SCFP00514
LQ0AAB95YM24FM1_SCFP00202
CL4597Contig1P00654
CL1173Contig1P00879
CL1697Contig1P00275
CL2465Contig1P00688
CL3179Contig1P00382
CL4375Contig1P00460
CL4743Contig1P00946
CL4998Contig1P00533
CL813Contig1P00014
CL857Contig1P01015
LQ0AAA12YM18FM1_SCFP00323
LQ0AAA20YD21FM1_SCFP00217
LQ0AAA7YH20FM1_SCFP00020
LQ0AAB26YI23FM1_SCFP00058
LQ0AAB41YC17FM1_SCFP00344
LQ0AAB78YH18FM1_SCFP00014
LQ0AAB93YF09FM1_SCFP00576
LQ0AAB95YP23FM1_SCFP00241
LQ0AGA1YH09RM1_SCFP00033
CL1027Contig1P00433
LQ0ABA1YM01FM1_SCFP00008
CL1486Contig1P01567
CL385Contig1P00719
CL5330Contig1P00347
CL5930Contig1P00356
CL6233Contig1P00757
CL6464Contig1P00404
CL6671Contig1P00347
CL932Contig1P00182
LQ0AAB27YE14FM1_SCFP00173
LQ0AAB41YN24FM1_SCFP00049
LQ0AAB48YL19FM1_SCFP00371
LQ0AAB72YH10FM1_SCFP00113
LQ0AAB73YD22FM1_SCFP00081
LQ0AAB76YF20FM1_SCFP00399
LQ0ABA1YI04FM1_SCFP00070
LQ0AFA5YC18RM1_SCFP00037
CL7368Contig1P00530
LQ0AAA19YB08FM1_SCFP00001
LQ0AAA5YA01FM1_SCFP00104
CL3181Contig1P00203
CL44Contig2P00219
CL5412Contig1P00418
ESV-1-156P00522
LQ0AAA10YB19FM1_SCFP00356
LQ0AAB32YF16FM1_SCFP00038
LQ0AAB43YN03FM1_SCFP00369
CL2564Contig1P00482
CL4085Contig1P00001
CL4664Contig1P00720
CL6981Contig1P00964
CL7742Contig1P00022
CL992Contig1P00471
ESV-1-97P00470
LQ0AAB13YM14FM1_SCFP00124
LQ0AAB25YN06FM1_SCFP00178
LQ0AAB29YF05FM1_SCFP00224
LQ0AAB58YC11FM1_SCFP00335
LQ0AAB64YE22FM1_SCF_LQP00064
LQ0AAB57YD05FM1_SCFP00536
CL191Contig1P00571
CL3899Contig1P00879
LQ0AAB2YJ16FM1_SCFP00188
LQ0AAA5YJ10FM1_SCFP00507
LQ0AAA7YD19FM1_SCFP00196
LQ0AAB12YD02FM1_SCFP00001
LQ0AAB84YC13FM1_SCFP00388
CL4689Contig1P00446
CL5856Contig1P00152
CL6643Contig1P00114
LQ0AAA7YH03FM1_SCFP00323
LQ0AAA8YI02FM1_SCFP00296
LQ0AAB104YN11FM1_SCFP00016
LQ0AAB13YH01FM1_SCFP00094
LQ0AAB25YN06FM1_SCFP00168
LQ0AAB32YH01FM1_SCFP00060
LQ0AAB33YK20FM1_SCFP00102
LQ0AAB37YA22FM1_SCFP00147
LQ0AAB49YH21FM1_SCFP00122
LQ0AAB68YH14FM1_SCFP00028
LQ0AAB68YI15FM1_SCFP00007
LQ0AAB90YK19FM1_SCFP00281
LQ0AAB98YH19FM1_SCFP00476
LQ0AAB28YB09FM1_SCFP00051
CL2649Contig1P00241
LQ0ABA1YE06FM1_SCFP00178
CL2974Contig1P00149
CL4964Contig1P00199
CL1052Contig1P00010
CL2346Contig1P00126
CL3202Contig1P00569
CL4065Contig1P01026
CL4116Contig1P00890
CL5837Contig1P00230
CL6254Contig1P00078
CL6571Contig1P00106
LQ0AAA2YI07FM1_SCFP00463
LQ0AAB11YO19FM1_SCFP00499
LQ0AAB28YB09FM1_SCFP00130
LQ0AAB63YJ02RM1_SCFP00119
LQ0AAB71YF04FM1_SCFP00116
LQ0AAB85YF07FM1_SCFP00001
LQ0ABA1YO02FM1_SCFP00107
LQ0ACA12YP15RM1_SCFP00112
LQ0AAB52YP01FM1_SCFP00387
CL4805Contig1P00275
LQ0AAA4YI17FM1_SCFP00033
LQ0AAB41YL14FM1_SCFP00088
LQ0AAB65YJ21FM1_SCFP00176
LQ0AAB73YI05FM1_SCFP00004
CL2103Contig1P00326
LQ0AAA3YM01FM1_SCFP00001
CL2526Contig1P01092
CL6321Contig1P00031
CL7407Contig1P00204
CL778Contig1P00811
LQ0AAA20YO07FM1_SCFP00193
LQ0AAB30YN13FM1_SCFP00116
LQ0AAB3YM05FM1_SCFP00166
LQ0AAB88YM16FM1_SCFP00116
LQ0AAB13YC19FM1_SCFP00582
LQ0AAB13YH23FM1_SCFP00195
LQ0ABA2YL17FM1_SCFP00002
CL7073Contig1P00906
LQ0AAB18YJ14FM1_SCFP00300
LQ0AAB3YB05FM1_SCFP00091
LQ0AAB65YD19FM1_SCFP00276
CL2574Contig1P00214
CL2847Contig1P00178
CL3332Contig1P00417
CL441Contig1P00766
CL4468Contig1P00367
CL4945Contig1P00400
CL5093Contig1P00461
CL5483Contig1P00671
CL6512Contig1P00134
CL7730Contig1P00494
CL8Contig7P00881
LQ0AAB100YH13FM1_SCFP00021
LQ0AAB13YH01FM1_SCFP00259
LQ0AAB15YD21FM1_SCFP00523
LQ0AAB27YJ04FM1_SCFP00111
LQ0AAB30YL05FM1_SCFP00370
LQ0AAB64YA22FM1_SCFP00213
LQ0AAB65YJ10FM1_SCFP00086
LQ0AAB73YJ18FM1_SCFP00093
LQ0AAB9YF14FM1_SCFP00505
LQ0ABA1YF16FM1_SCFP00102
LQ0AFA2YF02RM1_SCFP00018
LQ0AAB14YI15FM1_SCFP00270
LQ0ABA2YC05FM1_SCFP00186
CL966Contig1P00589
LQ0AAB26YI10FM1_SCFP00287
CL1506Contig1P00172
CL253Contig1P00616
CL2570Contig1P00034
CL3158Contig1P00683
CL3991Contig1P00088
CL4527Contig1P00367
CL7369Contig1P00601
CL7650Contig1P00461
ESV-1-115P01002
ESV-1-201P00059
ESV-1-33P00053
LQ0AAA21YB08FM1_SCFP00581
LQ0AAB100YP14FM1_SCFP00063
LQ0AAB102YM03FM1_SCFP00193
LQ0AAB28YA21FM1_SCFP00131
LQ0AAB41YO21FM1_SCFP00146
LQ0AAB6YD23FM1_SCFP00005
LQ0AAB72YE02FM1_SCFP00139
LQ0AAB73YN23FM1_SCFP00331
LQ0AAB91YN18FM1_SCFP00272
LQ0AAB97YC17FM1_SCFP00064
CL5175Contig1P00403
CL2525Contig1P00564
LQ0AAB29YF16FM1_SCFP00183
LQ0ABA1YG04FM1_SCFP00101
LQ0AAB50YK14FM1_SCFP00286
LQ0AAB17YF02FM1_SCFP00265
LQ0AAB60YG14FM1_SCFP00052
CL3919Contig1P00582
CL422Contig1P00102
CL4303Contig1P00149
CL4611Contig1P00053
CL612Contig1P00131
ESV-1-107P00033
ESV-1-63P00132
LQ0AAA13YN01FM1_SCFP00403
LQ0AAA4YD06FM1_SCFP00227
LQ0AAB104YM05FM1_SCFP00248
LQ0AAB40YH03FM1_SCFP00058
LQ0AAB48YP22FM1_SCFP00001
LQ0AAB49YE06FM1_SCFP00418
LQ0AAB73YI05FM1_SCFP00005
LQ0AAB89YH06FM1_SCFP00410
LQ0AAB93YE18FM1_SCFP00385
LQ0AAB97YM21FM1_SCFP00003
LQ0ACA26YB03RM1_SCFP00189
CL7401Contig1P00190
CL925Contig1P00114
LQ0AAB61YJ13FM1_SCFP00237
CL6452Contig1P00501
LQ0AAB14YH19FM1_SCFP00467
LQ0AAB88YD19FM1_SCFP00161
LQ0AAA11YP22FM1_SCFP00575
LQ0AAB48YP08FM1_SCFP00027
CL2338Contig1P01143
CL233Contig1P00429
CL2704Contig1P01341
CL2869Contig1P00575
CL390Contig2P00001
CL4385Contig1P00340
CL4876Contig1P00223
CL5272Contig1P00002
ESV-1-214P00082
LQ0AAB10YF18FM1_SCFP00026
LQ0AAB12YA01FM1_SCFP00073
LQ0AAB13YO09FM1_SCFP00437
LQ0AAB36YO15FM1_SCFP00095
LQ0AAB52YA15FM1_SCFP00432
LQ0AAB58YD17FM1_SCFP00182
LQ0AAB64YI05FM1_SCFP00419
LQ0AAB75YK04RM1_SCFP00133
LQ0AAB74YC01FM1_SCFP00063
CL1744Contig1P00150
CL4845Contig1P00398
CL27Contig1P00320
CL7203Contig1P00533
LQ0AAA11YL22FM1_SCFP00533
LQ0AAB103YC01FM1_SCFP00276
CL4016Contig1P00541
CL4392Contig1P00007
CL4539Contig1P00843
CL516Contig1P01732
CL5255Contig1P00214
CL5705Contig1P00320
CL688Contig1P00632
CL7684Contig1P00310
ESV-1-222P01370
LQ0AAA21YO22FM1_SCFP00310
LQ0AAA4YI17FM1_SCFP00165
LQ0AAB11YH02FM1_SCFP00473
LQ0AAB13YD01FM1_SCFP00160
LQ0AAB18YN02FM1_SCFP00535
LQ0AAB2YA04FM1_SCFP00466
LQ0AAB36YL07FM1_SCFP00033
LQ0AAB38YA04FM1_SCFP00013
LQ0AAB41YH01FM1_SCFP00294
LQ0AAB42YA19FM1_SCFP00524
LQ0AAB42YN03FM1_SCFP00067
LQ0AAB44YE04FM1_SCFP00288
LQ0AAB75YB08FM1_SCFP00119
LQ0AAB76YC21FM1_SCFP00431
LQ0AAB90YJ09FM1_SCFP00420
LQ0AAB99YH15FM1_SCFP00278
LQ0ABA2YO05FM1_SCFP00041
CL6086Contig1P00010
CL6314Contig1P00309
LQ0AAB56YN07FM1_SCFP00090
LQ0AAB23YM07FM1_SCFP00198
LQ0AAB103YH16RM1_SCFP00217
CL3077Contig1P00415
CL3281Contig1P00557
CL639Contig1P01535
CL6431Contig1P00598
CL7390Contig1P00514
LQ0AAB2YC23FM1_SCFP00329
LQ0AAB32YD18FM1_SCFP00532
LQ0AAB67YI11FM1_SCFP00028
LQ0AAB82YP03FM1_SCFP00432
LQ0AAB88YA05FM1_SCFP00196
LQ0AAB88YH13FM1_SCFP00237
CL4969Contig1P00357
LQ0AAB95YM24RM1_SCFP00056
CL6120Contig1P00210
LQ0AAB71YO04FM1_SCFP00172
LQ0AAB38YG09FM1_SCFP00236
LQ0ABA2YD10FM1_SCFP00086
CL3261Contig1P00537
CL5291Contig1P00291
CL5970Contig1P00205
CL6580Contig1P00550
LQ0AAB101YF09FM1_SCFP00591
LQ0AAB17YB09FM1_SCFP00287
LQ0AAB17YJ17FM1_SCFP00476
LQ0AAB22YD01FM1_SCFP00081
LQ0AAB28YJ17FM1_SCFP00095
LQ0AAB31YD12FM1_SCFP00112
LQ0AAB39YA10FM1_SCFP00102
LQ0AAB3YI19FM1_SCFP00201
LQ0AAB49YK13FM1_SCFP00104
LQ0AAB61YG04FM1_SCFP00006
LQ0AAB75YM02RM1_SCFP00209
LQ0AAB89YB12FM1_SCFP00035
LQ0AAB9YD20FM1_SCFP00141
LQ0AAB78YM08FM1_SCFP00282
CL6970Contig1P00217
CL4514Contig1P00434
ESV-1-163P00182
CL3Contig3P01433
LQ0AAB17YH02FM1_SCFP00002
CL2064Contig1P00673
CL2157Contig1P00113
CL2847Contig1P00411
CL3414Contig1P00382
CL3483Contig1P00192
CL3749Contig1P00150
CL3919Contig1P00884
CL4244Contig1P00339
CL5539Contig1P00096
CL5568Contig1P00246
CL5693Contig1P00269
CL6921Contig1P00588
CL974Contig1P00948
ESV-1-170P00279
LQ0AAB36YL05FM1_SCFP00003
LQ0AAB36YN22FM1_SCFP00177
LQ0AAB42YH14FM1_SCFP00108
LQ0AAB43YC22FM1_SCFP00044
LQ0AAB65YP04FM1_SCFP00154
LQ0AAB83YO13FM1_SCFP00177
LQ0AGA1YE09RM1_SCFP00077
CL4621Contig1P00328
CL6154Contig1P00138
CL7081Contig1P00104
LQ0AAB47YE22FM1_SCF_LQP00264
LQ0AAB104YP21FM1_SCFP00024
LQ0AAB70YN10RM1_SCFP00070
LQ0AAB42YL12FM1_SCFP00051
CL2625Contig1P00680
CL3355Contig1P00117
CL4070Contig1P00130
CL4498Contig1P00570
CL4519Contig1P00545
CL4620Contig1P00197
CL568Contig2P00030
CL5719Contig1P00356
ESV-1-178P01882
LQ0AAA8YN09FM1_SCFP00122
LQ0AAB52YE16FM1_SCFP00212
LQ0AAB54YJ08FM1_SCFP00269
LQ0AAB69YO19FM1_SCFP00090
LQ0AAB79YL17FM1_SCFP00494
LQ0AAB87YK09FM1_SCFP00096
LQ0AAB42YA02FM1_SCFP00078
ESV-1-203P00179
CL5818Contig1P00275
CL5967Contig1P00846
CL7013Contig1P00339
CL7267Contig1P00337
CL7718Contig1P00542
CL873Contig1P00481
LQ0AAB12YE20FM1_SCFP00001
LQ0AAB22YP05FM1_SCFP00012
LQ0AAB4YK14FM1_SCFP00296
LQ0AAB52YC01FM1_SCFP00126
LQ0AAB53YF24FM1_SCFP00028
LQ0AAB83YD24FM1_SCFP00198
LQ0AAB83YN13FM1_SCFP00438
LQ0AAB89YE02FM1_SCFP00127
CL3546Contig1P00714
LQ0AAB37YL18FM1_SCFP00148
CL7778Contig1P00016
LQ0AAA17YO12FM1_SCFP00072
CL183Contig1P00064
LQ0AAB81YB20FM1_SCFP00251
CL1246Contig1P01065
CL1924Contig1P00171
CL4521Contig1P00167
CL5541Contig1P00332
ESV-1-225P00031
LQ0AAA18YF21FM1_SCFP00568
LQ0AAA1YE16FM1_SCFP00001
LQ0AAB27YB24FM1_SCFP00467
LQ0AAB72YD18FM1_SCFP00083
LQ0AAB9YD15FM1_SCFP00001
LQ0AAB24YI07FM1_SCFP00109
LQ0AAB99YC11FM1_SCFP00059
LQ0AAA21YH13FM1_SCFP00029
CL5411Contig1P00240
CL697Contig2P00086
CL969Contig1P01205
LQ0AAA3YC02FM1_SCFP00456
LQ0AAB59YD17FM1_SCFP00140
CL2064Contig1P00415
CL28Contig2P01273
ESV-1-38P00220
LQ0AAB102YC23FM1_SCFP00018
LQ0AAB10YP07FM1_SCFP00241
LQ0AAB21YA24FM1_SCFP00088
LQ0AAB31YI12FM1_SCFP00053
LQ0AAB33YP09FM1_SCFP00512
LQ0AAB52YF02FM1_SCFP00215
LQ0AAB5YL22FM1_SCFP00012
LQ0AAB64YH02FM1_SCFP00271
LQ0AAB85YO09FM1_SCFP00146
LQ0AAB89YA23FM1_SCFP00010
LQ0AAB9YF14FM1_SCFP00487
CL4608Contig1P00521
CL6907Contig1P00321
LQ0AAB56YH02FM1_SCFP00292
LQ0AAA14YG14FM1_SCFP00468
LQ0AAB68YK19FM1_SCFP00003
CL43Contig1P01180
CL1016Contig1P01620
CL2075Contig1P00539
CL2635Contig1P00376
CL3000Contig1P00662
CL3193Contig1P00023
CL4535Contig1P00098
CL4545Contig1P00794
CL984Contig1P00704
LQ0AAA2YG09FM1_SCFP00167
LQ0AAA5YI01FM1_SCFP00629
LQ0AAB23YD22FM1_SCFP00177
LQ0AAB23YF11FM1_SCFP00100
LQ0AAB23YK01FM1_SCFP00516
LQ0AAB30YD06FM1_SCFP00080
LQ0AAB40YG23FM1_SCFP00135
LQ0AAB44YI06FM1_SCFP00159
LQ0AAB46YM02FM1_SCFP00554
LQ0AAB9YM03FM1_SCFP00596
LQ0AAB95YE07FM1_SCFP00113
CL5956Contig1P00182
CL6031Contig1P00740
LQ0AAA19YN24FM1_SCFP00129
LQ0AAB34YL12FM1_SCFP00010
LQ0AAB92YO15RM1_SCF_LQP00170
LQ0AAB26YI13FM1_SCFP00070
LQ0AAB103YE19RM1_SCFP00129
LQ0AAB80YB14FM1_SCFP00454
LQ0AAB13YL23FM1_SCFP00322
CL2161Contig1P00051
CL373Contig1P00484
CL4295Contig1P00486
CL4881Contig1P00457
CL5201Contig1P00671
CL5283Contig1P00018
CL7484Contig1P00282
CL7628Contig1P00014
LQ0AAA12YJ08FM1_SCFP00242
LQ0AAB101YH09FM1_SCFP00013
LQ0AAB12YM18FM1_SCFP00377
LQ0AAB37YJ03FM1_SCFP00437
LQ0AAB52YA24FM1_SCFP00167
LQ0AAB64YL21FM1_SCFP00001
LQ0AAB70YN15RM1_SCFP00279
LQ0AAB90YG23FM1_SCFP00481
ESV-1-73P00010
CL5537Contig1P00097
CL1524Contig1P01201
CL1815Contig1P00288
CL7574Contig1P00550
LQ0AAA21YJ02FM1_SCFP00390
LQ0AAB43YG18FM1_SCFP00286
LQ0AAB47YM08FM1_SCFP00213
CL1392Contig1P00497
CL257Contig1P01712
CL3715Contig1P00926
CL5014Contig1P00050
ESV-1-141P00395
ESV-1-156P00190
LQ0AAA17YL22FM1_SCFP00234
LQ0AAB29YF16FM1_SCFP00159
LQ0AAB64YO10FM1_SCFP00169
LQ0AAB95YH01FM1_SCFP00030
LQ0AAB99YI05FM1_SCFP00001
LQ0ACA13YP17RM1_SCFP00024
CL1017Contig1P00085
CL7123Contig1P00211
CL2256Contig1P00496
CL3795Contig1P00153
LQ0AAB31YD12FM1_SCFP00270
LQ0AAB49YA23FM1_SCFP00022
CL4533Contig1P00411
CL5182Contig1P00526
CL6027Contig1P00470
CL6067Contig1P00351
CL6778Contig1P00019
ESV-1-139P00475
LQ0AAA3YL04FM1_SCFP00074
LQ0AAA6YG21FM1_SCFP00635
LQ0AAB104YC02FM1_SCFP00286
LQ0AAB16YD12FM3_SCFP00267
LQ0AAB17YG22FM1_SCFP00134
LQ0AAB26YE03FM1_SCFP00022
LQ0AAB26YN17FM1_SCFP00239
LQ0AAB2YJ23FM1_SCFP00059
LQ0AAB36YC16FM1_SCFP00204
LQ0AAB36YL05FM1_SCFP00014
LQ0AAB63YA08FM1_SCFP00073
LQ0AAB63YH15FM1_SCFP00460
LQ0AAB8YF02FM1_SCFP00591
LQ0AAB93YF09FM1_SCFP00368
LQ0AAB93YI23FM1_SCFP00019
CL2038Contig1P00577
CL4978Contig1P00001
CL7186Contig1P00532
LQ0ABA2YG16FM1_SCFP00082
CL2195Contig1P00756
CL4132Contig1P00477
CL5905Contig1P00710
LQ0AAB68YH14FM1_SCFP00090
CL2403Contig1P00470
CL5048Contig1P00987
CL5409Contig1P00202
CL5596Contig1P00621
CL6606Contig1P00002
CL6655Contig1P00654
CL6859Contig1P00951
CL688Contig3P00421
ESV-1-62P01077
LQ0AAA16YN22FM1_SCFP00004
LQ0AAA16YP20FM1_SCFP00038
LQ0AAB41YG05FM1_SCFP00081
LQ0AAB43YA16FM1_SCFP00111
LQ0AAB85YF07FM1_SCFP00263
CL2068Contig1P00025
LQ0AAB56YE20FM1_SCFP00075
CL1777Contig1P00975
CL4805Contig1P00200
CL4419Contig1P00121
CL4446Contig1P00372
CL612Contig1P00011
CL6526Contig1P00287
ESV-1-33P00051
LQ0AAA21YB18FM1_SCFP00592
LQ0AAB103YH16FM1_SCFP00263
LQ0AAB32YN08FM1_SCFP00036
LQ0AAB38YC03FM1_SCFP00088
LQ0AAB6YE21FM1_SCFP00368
LQ0ABA2YD16FM1_SCFP00143
LQ0ACA22YP18RM1_SCFP00030
LQ0AGA1YL04RM1_SCFP00046
CL4360Contig1P00119
CL5544Contig1P00214
CL5334Contig1P00615
LQ0AAA13YC20FM1_SCFP00469
CL4828Contig1P00384
LQ0AAA12YP23FM1_SCFP00427
CL1755Contig1P00141
CL3606Contig1P00460
CL3621Contig1P00013
CL5311Contig1P00585
CL6004Contig1P00219
CL6673Contig1P00722
CL7769Contig1P00610
CL855Contig1P01142
LQ0AAA19YJ12FM1_SCFP00128
LQ0AAB14YN05FM1_SCFP00345
LQ0AAB16YK06FM3_SCFP00001
LQ0AAB31YB12FM1_SCFP00399
LQ0AAB3YC14FM1_SCFP00092
LQ0AAB48YE03FM1_SCFP00574
LQ0AAB52YP06RM1_SCFP00078
LQ0AAB58YG10FM1_SCFP00073
LQ0AAB80YO13FM1_SCFP00272
LQ0AAB85YH22FM1_SCFP00128
LQ0AAB102YK04FM1_SCFP00236
CL2504Contig1P00652
LQ0AAB32YA01FM1_SCFP00150
LQ0AAB52YC01FM1_SCFP00123
LQ0AAB8YD02FM1_SCFP00447
CL5021Contig1P00640
LQ0AAB35YA05FM1_SCFP00409
LQ0ABA1YG03FM1_SCFP00091
CL4937Contig1P00408
LQ0AAB16YJ03FM3_SCFP00051
LQ0AAB74YG20FM1_SCFP00267
CL1317Contig1P00795
CL1820Contig1P00238
CL2119Contig1P00489
CL2350Contig1P00386
CL2553Contig1P00523
CL3215Contig1P00756
CL3494Contig1P00063
CL4292Contig1P00296
CL6147Contig1P00655
CL6547Contig1P00129
CL7649Contig1P00001
LQ0AAA12YA23FM1_SCFP00024
LQ0AAB28YH20FM1_SCFP00158
LQ0AAB30YL09FM1_SCFP00092
LQ0AAB38YI16FM1_SCFP00204
LQ0AAB4YG23FM1_SCFP00545
LQ0AAB82YK18FM1_SCFP00183
LQ0AAA14YI06FM1_SCFP00144
CL6246Contig1P00320
ESV-1-39P00653
CL5020Contig1P00115
CL2076Contig1P00658
CL7272Contig1P00520
LQ0AAB59YH10FM1_SCFP00463
CL2060Contig1P00205
CL2066Contig1P00484
CL5069Contig1P00440
CL5389Contig1P00632
CL6112Contig1P00326
CL7462Contig1P00045
LQ0AAA19YP08FM1_SCFP00074
LQ0AAA6YA18FM1_SCFP00011
LQ0AAB104YG21FM1_SCFP00326
LQ0AAB18YN15FM1_SCFP00411
LQ0AAB26YH22FM1_SCFP00064
LQ0AAB32YL17FM1_SCFP00186
LQ0AAB3YD05FM1_SCFP00248
LQ0AAB52YD16FM1_SCFP00408
LQ0AAB56YH21FM1_SCFP00080
LQ0AAB59YD17FM1_SCFP00465
LQ0AAB76YB10FM1_SCFP00182
LQ0AAB76YN09FM1_SCFP00387
LQ0AAB92YL24FM1_SCFP00391
LQ0AAB95YL24FM1_SCFP00001
LQ0AAB96YC06FM1_SCFP00276
LQ0AAB97YN09FM1_SCFP00039
LQ0AAB9YP04FM1_SCFP00122
CL1715Contig1P00239
CL1889Contig1P01439
CL5304Contig1P00050
LQ0AAB40YF15FM1_SCFP00001
LQ0AAB36YN17FM1_SCFP00317
LQ0AAB7YP17FM1_SCFP00001
CL4487Contig1P00433
CL107Contig7P00478
CL2903Contig1P00439
CL3528Contig1P00171
CL4656Contig1P00444
CL6109Contig1P00670
CL929Contig1P01549
LQ0AAA10YC17FM1_SCFP00132
LQ0AAA20YA02FM1_SCFP00079
LQ0AAA4YJ24FM1_SCFP00207
LQ0AAB100YF02FM1_SCFP00076
LQ0AAB12YC24FM1_SCFP00372
LQ0AAB31YF07FM1_SCFP00001
LQ0AAB32YH01FM1_SCFP00144
LQ0AAB39YL13FM1_SCFP00066
LQ0AAB54YA22FM1_SCFP00382
LQ0AAB61YJ20FM1_SCFP00052
LQ0AAB81YE10FM1_SCFP00052
LQ0AAB90YC14FM1_SCFP00229
LQ0AAB9YP04FM1_SCFP00191
CL2656Contig1P00112
CL4045Contig1P00283
CL3159Contig1P00659
LQ0AAA22YC10FM1_SCFP00040
CL133Contig1P00316
CL1676Contig1P00938
CL1364Contig1P00730
CL1994Contig1P00271
CL4538Contig1P00383
CL4933Contig1P00845
CL6542Contig1P00100
CL7099Contig1P00782
CL7439Contig1P00370
ESV-1-49P00284
LQ0AAA7YK08FM1_SCFP00021
LQ0AAB39YJ10FM1_SCFP00025
LQ0AAB43YJ24FM1_SCFP00002
LQ0AAB69YM05FM1_SCFP00066
LQ0AAB82YF24FM1_SCFP00062
LQ0AAB83YD24FM1_SCFP00333
LQ0ABA1YD10FM1_SCFP00258
CL586Contig1P01490
LQ0AAB10YM24FM1_SCFP00006
CL11Contig3P00265
CL3128Contig1P00426
CL4593Contig1P00302
CL6050Contig1P00187
CL6326Contig1P00475
CL6569Contig1P00314
CL794Contig1P00219
LQ0AAA14YO05FM1_SCFP00061
LQ0AAA2YD16FM1_SCFP00001
LQ0AAA8YI24FM1_SCFP00285
LQ0AAB18YP02FM1_SCFP00048
LQ0AAB25YB21FM1_SCFP00572
LQ0AAB47YI01FM1_SCFP00065
LQ0AAB4YA02FM1_SCFP00443
LQ0AAB52YL20FM1_SCFP00313
LQ0AAB74YF10FM1_SCFP00162
LQ0AAB91YM08FM1_SCFP00179
CL151Contig1P00342
LQ0AAB46YH17FM1_SCFP00272
LQ0AAB61YP16FM1_SCFP00040
CL1428Contig1P01138
LQ0AAA12YO15FM1_SCFP00504
ESV-1-123P00361
CL2621Contig1P00249
CL3929Contig1P00073
CL4556Contig1P00711
CL5059Contig1P00182
CL5311Contig1P00067
CL5829Contig1P00428
CL5884Contig1P00440
CL5902Contig1P00254
ESV-1-87P00080
LQ0AAA10YK02FM1_SCFP00210
[truncated: 151,576 more chars]
