# Supplementary material for: Microarray estimation of genomic inter-strain variability in the genus Ectocarpus (Phaeophyceae)
Source: BMC Mol Biol. 2011 Jan 13;12:2. doi: 10.1186/1471-2199-12-2 (PMC3027116; doi:10.1186/1471-2199-12-2)
Supplement: Additional file 1 — List of probes with absolute log2-ratios > 0.5 and > 1 for all examined strains of E. siliculosus. [file 1471-2199-12-2-S1.ZIP › Lists_of_variable_probes/log2-ratio_less_than_1/strain4_variable_1.txt]

CL1496Contig1P00804
CL4888Contig1P00210
CL1496Contig1P01600
CL4888Contig1P00187
CL1761Contig1P00162
CL227Contig1P02285
CL224Contig1P00645
CL6517Contig1P00359
LQ0ACA24YG19RM1_SCFP00539
CL6517Contig1P00175
CL224Contig1P00585
CL6462Contig1P00228
LQ0AAB72YF01FM1_SCFP00005
LQ0AAB88YP13FM1_SCFP00395
CL3727Contig1P00058
CL5228Contig1P00113
CL188Contig1P00847
CL6462Contig1P00217
LQ0AAB92YC13FM1_SCFP00055
LQ0AAB35YO06FM1_SCFP00509
CL1116Contig1P01564
CL1761Contig1P01089
CL4888Contig1P00339
CL4888Contig1P00251
LQ0AAB72YF01FM1_SCFP00009
CL227Contig1P01885
LQ0AAB72YF01FM1_SCFP00002
LQ0AAB14YP16FM1_SCFP00622
CL224Contig1P00306
CL3727Contig1P00236
CL6517Contig1P00072
CL1496Contig1P00938
LQ0ACA24YB12RM1_SCFP00035
LQ0AAB58YL14RM1_SCFP00151
CL4878Contig1P00806
CL6517Contig1P00295
CL227Contig1P02069
LQ0AAB58YL14RM1_SCFP00149
LQ0AAB58YL14RM1_SCFP00146
CL7164Contig1P00009
LQ0AAB58YL14RM1_SCFP00153
LQ0AAB26YI24FM1_SCFP00169
CL6822Contig1P00701
CL1761Contig2P00387
LQ0AAB90YL04FM1_SCFP00393
LQ0AAB11YL24FM1_SCFP00006
CL1761Contig2P00382
LQ0AAB68YE11RM1_SCFP00137
CL4504Contig1P00323
CL1761Contig1P00152
CL1332Contig1P01257
CL3727Contig1P00270
CL188Contig2P00340
CL1116Contig1P01084
CL188Contig3P01602
CL224Contig1P00549
LQ0AAB36YG05FM1_SCFP00470
CL4777Contig1P00202
LQ0AAB72YK09FM1_SCFP00451
CL188Contig2P00338
CL6462Contig1P00211
CL5228Contig1P00105
CL6433Contig1P00136
LQ0AAA6YJ14FM1_SCFP00540
CL6826Contig1P00842
CL5228Contig1P00121
CL5260Contig1P00660
LQ0AAB35YO06FM1_SCFP00256
LQ0AAB14YJ10FM1_SCFP00417
CL1Contig33P01054
LQ0AAB80YK03FM1_SCFP00016
CL5466Contig1P00339
LQ0AAB6YE06FM1_SCFP00194
CL188Contig2P00358
CL4504Contig1P00151
LQ0AAB82YC19FM1_SCFP00028
CL4878Contig1P00680
LQ0AAA16YP06FM1_SCFP00002
LQ0AAB68YE11RM1_SCFP00049
CL1116Contig1P01288
CL2149Contig1P00003
CL6240Contig1P00324
LQ0AAB71YC11RM1_SCFP00250
CL188Contig4P00719
LQ0AAA19YJ06FM1_SCFP00018
CL1Contig15P00908
CL13Contig3P01206
LQ0AAB69YE21FM1_SCFP00003
LQ0AAA12YL16FM1_SCFP00640
CL1332Contig1P01106
CL5260Contig1P00535
LQ0AAB72YK09FM1_SCFP00308
CL6822Contig1P00505
CL914Contig1P00365
CL4777Contig1P00451
CL188Contig3P01174
CL462Contig1P00021
LQ0AAB16YF24FM3_SCFP00434
LQ0AAB80YK03FM1_SCFP00160
LQ0AAB93YL23FM1_SCFP00474
CL13Contig5P01463
CL2664Contig1P00179
LQ0AAB22YA09FM1_SCFP00245
LQ0AAB33YE08FM1_SCFP00206
LQ0AAB72YF01FM1_SCFP00026
LQ0AAB84YM07RM1_SCFP00265
LQ0AAB6YE06FM1_SCFP00218
LQ0AAB84YM07RM1_SCFP00258
CL636Contig2P00599
LQ0AAB36YG05FM1_SCFP00552
LQ0AAB82YC19FM1_SCFP00189
CL13Contig18P00163
LQ0AAB102YM23FM1_SCFP00256
CL5260Contig1P00632
CL188Contig4P00724
LQ0AAB93YL23FM1_SCFP00014
LQ0AAB68YE11RM1_SCFP00142
CL13Contig18P00199
CL636Contig1P00632
LQ0ACA26YM04RM1_SCFP00039
LQ0AAA2YM15FM1_SCFP00364
LQ0AAB94YC02FM1_SCFP00051
CL76Contig1P00690
LQ0AAB82YC19FM1_SCFP00122
CL13Contig18P00472
LQ0AAB14YF23FM1_SCFP00106
LQ0AAB36YO07FM1_SCFP00323
CL334Contig1P00765
CL2149Contig1P00029
CL6619Contig1P00190
LQ0AAB16YG19FM3_SCFP00113
CL3954Contig1P01082
LQ0AAB42YG02FM1_SCFP00139
LQ0AAB48YN07FM1_SCFP00339
CL5228Contig1P00172
CL4043Contig1P00143
CL462Contig1P00548
CL188Contig4P00715
LQ0AAB35YO06FM1_SCFP00620
CL75Contig7P00568
CL334Contig2P01536
CL2283Contig1P00528
LQ0AAB82YC19FM1_SCFP00553
LQ0AAB94YB02RM1_SCFP00203
LQ0AAB80YK03FM1_SCFP00146
LQ0AAB77YB05FM1_SCFP00237
LQ0AAB94YB02RM1_SCFP00209
CL76Contig1P00682
CL828Contig1P00571
CL4135Contig1P00865
LQ0AAB36YO07FM1_SCFP00027
CL914Contig2P00287
LQ0AAB58YI12RM1_SCFP00356
LQ0AAB14YJ10FM1_SCFP00147
LQ0AAB94YC02FM1_SCFP00040
LQ0AAB58YI12RM1_SCFP00221
CL2149Contig1P00148
LQ0AAB36YG05FM1_SCFP00088
LQ0AFA5YK07RM1_SCFP00275
LQ0AAB80YK03FM1_SCFP00171
CL6240Contig1P00683
CL227Contig2P00242
LQ0ACA24YB12RM1_SCFP00053
LQ0ADA20YI20RM1_SCFP00140
CL4600Contig1P00935
LQ0AAB70YH17RM1_SCFP00066
LQ0AAB54YJ01FM1_SCFP00496
CL3954Contig1P01278
LQ0AAB103YK09FM1_SCFP00288
CL265Contig1P01435
CL7682Contig1P00338
LQ0AAB54YJ01FM1_SCFP00299
CL13Contig18P00137
CL6433Contig1P00127
CL7147Contig1P00359
LQ0AAB6YE06FM1_SCFP00202
CL1701Contig1P00250
LQ0AAB80YC18FM1_SCFP00104
CL4043Contig1P00471
LQ0AAB70YH17RM1_SCFP00307
LQ0AAB12YK04FM1_SCFP00250
CL2301Contig1P00205
LQ0AAB5YK08FM1_SCFP00541
LQ0AAB22YA09FM1_SCFP00147
CL5241Contig1P00210
LQ0AAA2YM15RM1_SCFP00487
LQ0ACA26YM04RM1_SCFP00044
CL2758Contig1P00926
LQ0AGA1YB17RM1_SCFP00305
CL4777Contig1P00207
CL64Contig3P00036
LQ0AAA6YJ14FM1_SCFP00622
LQ0AAB93YD20FM1_SCFP00210
LQ0AAB47YG22FM1_SCFP00149
CL3978Contig1P00078
CL2283Contig1P00968
CL4043Contig1P00328
LQ0AAB33YC07FM1_SCFP00174
CL1701Contig1P00241
CL4135Contig1P00856
CL914Contig2P00635
LQ0AAB68YG15FM1_SCFP00080
CL1Contig33P01077
CL636Contig2P01804
CL2798Contig1P00681
LQ0AAB3YJ20FM1_SCFP00243
CL13Contig5P01885
LQ0ACA3YO14RM1_SCFP00039
CL636Contig2P01133
CL4970Contig1P00291
CL59Contig1P00546
LQ0AAB92YC13FM1_SCFP00154
CL4048Contig1P00166
LQ0AAB36YO07FM1_SCFP00223
LQ0AAB94YB02RM1_SCFP00214
CL6822Contig1P00050
CL265Contig1P01443
LQ0AAB14YO24FM1_SCFP00426
LQ0AAB93YD20FM1_SCFP00379
LQ0AAB41YF22FM1_SCFP00367
LQ0ACA6YE15RM1_SCFP00136
LQ0AAB93YL23FM1_SCFP00177
CL7737Contig1P00011
CL540Contig1P00011
LQ0AAB16YG19FM3_SCFP00082
CL3027Contig1P01205
LQ0AAB14YF23FM1_SCFP00570
CL5925Contig1P00517
CL4138Contig1P00258
LQ0AAB7YG14FM1_SCFP00294
LQ0AAB16YG19FM3_SCFP00103
LQ0AAB27YJ18FM1_SCFP00364
LQ0ACA3YO14RM1_SCFP00042
CL5241Contig1P00283
LQ0AAB90YF22FM1_SCFP00219
LQ0AAB104YF03RM1_SCFP00138
LQ0AAB42YG02FM1_SCFP00097
CL4508Contig1P00056
LQ0AAB42YH20FM1_SCFP00482
CL227Contig2P00050
LQ0AAA1YK11FM1_SCFP00669
LQ0AEA3YI18RM1_SCFP00001
CL188Contig1P01096
CL6773Contig1P00543
CL1761Contig2P00329
CL3727Contig1P00308
CL1701Contig1P00303
CL13Contig3P01635
CL4994Contig1P00664
LQ0AAB73YB09FM1_SCFP00116
LQ0AAB33YJ05FM1_SCFP00146
LQ0AAB73YB09FM1_SCFP00115
LQ0AAB35YO06FM1_SCFP00390
CL3067Contig1P00542
CL462Contig4P00006
CL7527Contig1P00351
LQ0AAB3YG06FM1_SCFP00188
CL1897Contig1P00172
CL5482Contig1P00006
LQ0AAB75YJ01FM1_SCFP00243
LQ0ACA26YM04RM1_SCFP00049
CL6240Contig1P00475
LQ0AAB67YB03RM1_SCFP00457
LQ0AAB54YJ01FM1_SCFP00154
LQ0ACA24YB12RM1_SCFP00017
CL188Contig1P00673
CL462Contig4P00003
CL1478Contig1P00148
LQ0AAB10YH03FM1_SCFP00557
LQ0AAB44YF21FM1_SCFP00001
LQ0AAB70YH17RM1_SCFP00143
LQ0AAB36YO07FM1_SCFP00125
CL6891Contig1P00149
LQ0AFA4YF02RM1_SCFP00299
CL828Contig1P00598
LQ0AAB3YG06FM1_SCFP00269
LQ0AEA6YO21RM1_SCFP00091
CL4225Contig1P00610
CL730Contig1P00046
CL3978Contig1P00073
LQ0ACA3YO14RM1_SCFP00043
LQ0AAB84YM07RM1_SCFP00318
CL3343Contig1P00432
CL2961Contig1P00457
CL4547Contig1P00647
CL7147Contig1P00190
CL6619Contig1P00017
CL6646Contig1P00283
LQ0AAB14YP16FM1_SCFP00159
LQ0AAB104YL13FM1_SCFP00111
LQ0AAB42YG02FM1_SCFP00188
CL1761Contig2P00266
LQ0AAA2YM15FM1_SCFP00258
LQ0AAB93YL23FM1_SCFP00323
LQ0AAB9YL16FM1_SCFP00124
CL188Contig3P00793
LQ0AAB58YI12RM1_SCFP00138
LQ0AFA8YL12RM1_SCFP00038
CL2961Contig2P00516
LQ0AAB22YA09FM1_SCFP00228
CL13Contig14P02394
CL3067Contig1P00538
CL75Contig7P00557
CL263Contig1P00817
CL5958Contig1P00101
LQ0AAA6YJ14FM1_SCFP00224
CL7084Contig1P00413
CL4609Contig1P00716
CL5466Contig1P00481
LQ0ADA18YJ19RM1_SCFP00036
CL6433Contig1P00213
CL4135Contig1P00849
LQ0ACA25YD13RM1_SCFP00385
CL828Contig1P00586
LQ0AAB49YL10FM1_SCFP00080
CL936Contig2P00866
CL64Contig3P00035
CL7616Contig1P00787
CL1Contig33P01045
CL8Contig6P02750
CL5925Contig1P00294
CL462Contig4P00235
LQ0AAB103YK09FM1_SCFP00276
CL13Contig14P02669
CL2829Contig1P00433
LQ0AAB10YH03FM1_SCFP00339
CL2551Contig1P01314
LQ0AAB14YJ10FM1_SCFP00410
LQ0AAB4YI16FM1_SCFP00553
LQ0AFA5YK07RM1_SCFP00242
LQ0AAA14YO08FM1_SCFP00313
CL5914Contig1P00667
LQ0AAB58YI12RM1_SCFP00334
LQ0AEA5YJ03RM1_SCFP00200
CL3978Contig1P00069
LQ0AAB14YP16FM1_SCFP00427
LQ0AAB72YM02FM1_SCFP00022
CL5923Contig1P00017
CL4600Contig1P00075
LQ0AAB78YM23FM1_SCFP00191
LQ0AFA2YC24RM1_SCFP00029
CL188Contig1P01502
CL1Contig53P00069
CL5616Contig1P00111
LQ0AAB35YP24FM1_SCFP00211
CL6423Contig1P00403
CL224Contig3P00470
LQ0AAB92YK09FM1_SCFP00024
CL6478Contig1P00306
LQ0AAB46YM16FM1_SCFP00075
LQ0AAB67YB03RM1_SCFP00447
LQ0ADA20YI20RM1_SCFP00020
CL3965Contig1P00551
CL655Contig1P01884
LQ0AAB37YO15FM1_SCFP00007
CL5161Contig1P00562
CL6803Contig1P00040
LQ0AAB11YL24FM1_SCFP00500
CL5616Contig1P00426
CL4043Contig1P00335
LQ0AEA5YJ03RM1_SCFP00296
CL7379Contig1P00508
LQ0AFA5YK07RM1_SCFP00239
CL2580Contig1P00384
LQ0AAB21YJ22FM1_SCFP00351
LQ0AFA3YA13RM1_SCFP00103
LQ0AFA5YK07RM1_SCFP00238
LQ0AAB101YN05FM1_SCFP00226
CL1144Contig1P00468
CL13Contig22P00001
CL6973Contig1P00142
LQ0AAB29YN14FM1_SCFP00315
CL6435Contig1P00129
LQ0AAB48YN07FM1_SCFP00547
CL6097Contig1P00423
LQ0AAB73YB09FM1_SCFP00118
CL4271Contig1P00611
CL4508Contig1P00423
LQ0AAB92YC13FM1_SCFP00158
LQ0AAB63YK10RM1_SCFP00001
CL179Contig1P01868
LQ0AAB104YF03RM1_SCFP00194
LQ0AAB72YK09FM1_SCFP00366
CL3343Contig1P00333
LQ0AAB1YJ09FM1_SCFP00066
CL2778Contig1P00273
CL4170Contig1P00395
LQ0AAB42YE14FM1_SCFP00029
LQ0AAB38YK09FM1_SCFP00203
CL1Contig4P01168
CL59Contig2P03058
LQ0ACA16YE16RM1_SCFP00202
CL4504Contig1P00042
CL4569Contig1P00263
CL2283Contig1P00241
CL454Contig1P01047
CL5664Contig1P00222
LQ0AAB3YD11FM1_SCFP00322
LQ0ADA22YI01RM1_SCFP00032
CL4484Contig1P00164
LQ0AAB14YF23FM1_SCFP00274
LQ0AAB78YP07FM1_SCFP00279
CL6462Contig1P00205
LQ0AAB75YJ01FM1_SCFP00216
CL3067Contig1P00546
LQ0AAB39YL23FM1_SCFP00490
CL6433Contig1P00103
LQ0AAB34YE24FM1_SCFP00323
LQ0AFA4YI24RM1_SCFP00316
CL702Contig1P01017
LQ0AFA5YF06RM1_SCFP00003
CL3293Contig1P00233
LQ0AAB77YB05FM1_SCFP00134
LQ0AFA8YK20RM1_SCFP00085
CL3954Contig1P00805
CL6102Contig1P00209
LQ0AAB39YL21FM1_SCFP00064
LQ0AAB5YL11FM1_SCFP00310
CL7737Contig1P00018
CL7737Contig1P00004
CL1461Contig1P00152
LQ0AAB33YJ05FM1_SCFP00001
LQ0AAB1YO20RM1_SCFP00178
LQ0AAB74YD11FM1_SCFP00383
CL2301Contig1P00997
CL7570Contig1P00012
LQ0AAB66YO16RM1_SCFP00004
LQ0AAB68YG15FM1_SCFP00098
CL702Contig1P01024
CL2067Contig1P00864
LQ0AAB37YO15FM1_SCFP00104
LQ0AAB10YH03FM1_SCFP00151
LQ0AAB1YJ09FM1_SCFP00280
LQ0AAB5YN17FM1_SCFP00256
LQ0AAB84YM07RM1_SCFP00144
LQ0AAB94YB02RM1_SCFP00227
LQ0AAA18YO09FM1_SCFP00270
CL3523Contig1P00127
CL1276Contig1P01315
LQ0AAB28YF14FM1_SCFP00169
CL914Contig2P00354
LQ0AAB14YO24FM1_SCFP00515
LQ0AAB33YJ05FM1_SCFP00030
LQ0AAB34YE24FM1_SCFP00321
CL2045Contig1P00784
CL5466Contig1P00155
LQ0AAB12YL22FM1_SCFP00044
LQ0AAB81YH06FM1_SCFP00229
LQ0ACA3YO14RM1_SCFP00044
LQ0AGA1YB17RM1_SCFP00056
CL2110Contig1P00818
LQ0AAB21YH22FM1_SCFP00545
LQ0AAB77YB05FM1_SCFP00107
LQ0AAB56YA17RM1_SCFP00008
CL5958Contig1P00830
CL598Contig1P00988
LQ0ADA20YI20RM1_SCFP00622
LQ0AAB92YJ10FM1_SCFP00170
LQ0ADA6YJ08RM1_SCFP00070
CL2721Contig1P00701
LQ0AAB66YO16RM1_SCFP00001
LQ0AAB94YC02FM1_SCFP00155
CL3067Contig1P00554
LQ0AAB3YG06FM1_SCFP00001
LQ0AAB39YL21FM1_SCFP00360
LQ0AAB87YM21FM1_SCFP00078
CL7616Contig1P00204
LQ0AAB26YI24FM1_SCFP00302
LQ0AEA6YO21RM1_SCFP00095
CL1804Contig1P01363
CL1Contig53P00049
CL6897Contig1P00532
CL7703Contig1P00412
LQ0AAB102YM23FM1_SCFP00192
LQ0AAA5YF13FM1_SCFP00017
LQ0AAB21YG13FM1_SCFP00333
LQ0AAB38YK09FM1_SCFP00181
CL4170Contig1P00145
LQ0AAB7YG14FM1_SCFP00450
LQ0ACA19YH06RM1_SCFP00234
LQ0ACA24YG19RM1_SCFP00176
LQ0AEA6YO01RM1_SCFP00049
LQ0AAB71YH15RM1_SCFP00027
LQ0AAB92YJ10FM1_SCFP00145
CL224Contig3P00650
LQ0AAB2YL04FM1_SCFP00258
LQ0AAB14YI05FM1_SCFP00353
LQ0AAA1YK11FM1_SCFP00654
LQ0AAB74YF05FM1_SCFP00020
CL291Contig2P00005
LQ0AFA5YF06RM1_SCFP00001
CL4762Contig1P00701
LQ0AAA22YJ20FM1_SCFP00018
CL2002Contig1P00537
CL1214Contig1P00129
CL1Contig55P00472
LQ0AAB86YG22RM1_SCFP00001
CL1701Contig1P00129
LQ0AAB23YI13FM1_SCFP00187
LQ0AAB46YM16FM1_SCFP00070
LQ0AFA4YI24RM1_SCFP00028
CL76Contig1P00825
LQ0AAB10YH03FM1_SCFP00269
LQ0AAB37YO04FM1_SCFP00310
LQ0AAB90YA01FM1_SCFP00140
LQ0AEA8YJ06RM1_SCFP00019
LQ0AAB4YM05FM1_SCFP00523
CL3909Contig1P00531
LQ0AAB73YB09FM1_SCFP00022
LQ0ACA24YB12RM1_SCFP00123
LQ0AAB29YN14FM1_SCFP00351
CL309Contig1P02292
LQ0AAB65YG19RM1_SCFP00122
LQ0AAA1YK11FM1_SCFP00155
CL1935Contig1P00417
CL6788Contig1P00417
CL7140Contig1P00532
CL7Contig14P01397
LQ0AAB39YL23FM1_SCFP00061
CL602Contig1P01153
LQ0AEA8YJ06RM1_SCFP00044
CL850Contig1P01082
LQ0AAB27YE23FM1_SCFP00336
LQ0AAB49YL18FM1_SCFP00189
LQ0AAB78YP07FM1_SCFP00358
CL291Contig3P00644
CL459Contig1P01284
LQ0AAB68YG15FM1_SCFP00074
CL5300Contig1P00099
LQ0AAB39YL21FM1_SCFP00022
LQ0AAB98YD15FM1_SCFP00325
ESV-1-120P00362
CL3252Contig1P00065
LQ0AAB56YA17RM1_SCFP00015
LQ0AAB5YD07FM1_SCFP00371
CL263Contig1P00813
LQ0AAA2YD18RM1_SCFP00144
LQ0AAB78YB09FM1_SCFP00328
LQ0AAA9YA15FM1_SCFP00307
LQ0AAB48YN07FM1_SCFP00175
CL6367Contig1P00089
CL845Contig1P01478
LQ0ABA1YL08FM1_SCFP00051
CL1513Contig1P01425
CL4429Contig1P00486
CL3171Contig1P00238
LQ0AAB102YF21FM1_SCFP00252
LQ0ACA24YA24RM1_SCFP00118
LQ0AAB41YI12FM1_SCFP00267
CL4332Contig1P00239
CL462Contig2P00863
LQ0AAB86YM02FM1_SCFP00144
CL4266Contig1P00579
LQ0AAB68YG15FM1_SCFP00005
LQ0ABA1YL08FM1_SCFP00002
LQ0AAB80YC18FM1_SCFP00378
CL2961Contig2P00229
LQ0AAB3YM10FM1_SCFP00009
CL7697Contig1P00311
CL2328Contig1P00938
CL3633Contig1P00191
CL6138Contig1P00072
LQ0AAB37YO15FM1_SCFP00021
CL2961Contig1P00300
CL5914Contig1P00755
CL910Contig1P01900
LQ0ACA21YB10RM1_SCFP00062
CL4395Contig1P00879
CL985Contig1P00001
LQ0AAB56YP17FM1_SCFP00194
CL311Contig1P00099
LQ0AAB41YF22FM1_SCFP00343
CL2961Contig1P00018
LQ0AAB7YH11FM1_SCFP00202
LQ0AAA9YA15FM1_SCFP00300
LQ0AAB11YK02FM1_SCFP00570
LQ0AAB5YN17FM1_SCFP00269
LQ0AAB87YN23FM1_SCFP00303
LQ0AAB46YF13FM1_SCFP00123
CL256Contig1P02121
CL4136Contig1P01133
CL4762Contig1P00661
CL4569Contig1P00542
CL6198Contig1P00425
CL2390Contig1P00944
LQ0AAB94YC02FM1_SCFP00062
LQ0AEA5YJ03RM1_SCFP00232
CL4504Contig1P00678
CL7606Contig1P00123
CL7Contig7P01632
LQ0AAB28YH02FM1_SCFP00451
LQ0AAB46YM17FM1_SCFP00189
LQ0AAB93YA14RM1_SCFP00053
LQ0AAB41YF22FM1_SCFP00355
LQ0AAB80YN05RM1_SCFP00001
LQ0AAB86YG22RM1_SCFP00045
LQ0AAB90YL04FM1_SCFP00328
CL313Contig1P00841
LQ0AAB80YC18FM1_SCFP00296
LQ0AAB44YF21FM1_SCFP00008
CL5432Contig1P00074
CL6684Contig1P00413
CL4072Contig1P00103
LQ0AAB10YC08FM1_SCFP00479
LQ0AAB14YJ10FM1_SCFP00406
LQ0AAB58YL14FM1_SCFP00103
CL681Contig1P01568
LQ0AEA3YI18RM1_SCFP00024
CL1341Contig1P01142
CL4633Contig1P00663
LQ0AAB27YJ18FM1_SCFP00370
LQ0AAB44YF21FM1_SCFP00049
CL914Contig2P00509
CL7063Contig1P00736
LQ0AAB16YG19FM3_SCFP00328
LQ0AAB64YP17RM1_SCFP00078
CL7413Contig1P00580
LQ0AEA8YJ19RM1_SCFP00115
CL7737Contig1P00023
LQ0AAB24YI06FM1_SCFP00125
CL994Contig1P00692
LQ0AAB1YD10RM1_SCFP00049
CL6194Contig1P00182
LQ0AAA2YD18RM1_SCFP00128
CL4762Contig1P00077
CL540Contig1P00084
CL7682Contig1P00309
LQ0AAB74YN16FM1_SCFP00390
CL4484Contig1P00359
CL1240Contig1P00087
CL7140Contig1P00273
LQ0AAB4YM02FM1_SCFP00242
LQ0AAB65YN01FM1_SCFP00418
CL6446Contig1P00647
LQ0AAB45YG21FM1_SCFP00120
LQ0AAB91YD21FM1_SCFP00470
CL5333Contig1P00001
LQ0AAB33YJ05FM1_SCFP00015
CL1370Contig1P00708
CL1581Contig1P00982
LQ0AAB13YG05FM1_SCFP00083
LQ0AEA8YJ19RM1_SCFP00112
CL75Contig4P00972
CL7140Contig1P00539
LQ0ADA1YO18RM1_SCFP00140
LQ0AAB74YF05FM1_SCFP00029
CL64Contig3P00033
CL76Contig1P00101
LQ0AAB28YP11FM1_SCFP00437
LQ0ACA17YC13RM1_SCFP00575
LQ0ADA6YL12RM1_SCFP00029
CL3930Contig1P00105
CL7188Contig1P00127
LQ0AAB78YM23FM1_SCFP00053
CL1526Contig1P01467
CL6065Contig1P00798
CL227Contig1P01600
CL4823Contig1P00820
CL4297Contig1P00666
CL101Contig5P01747
LQ0AAB5YK08FM1_SCFP00522
LQ0AAB80YC18FM1_SCFP00361
CL326Contig1P00574
CL227Contig2P00460
LQ0AAB88YD21RM1_SCFP00119
LQ0AAA6YO24FM1_SCFP00344
LQ0AAB43YL14FM1_SCFP00302
LQ0AAB44YI14FM1_SCFP00113
LQ0AAB46YF13FM1_SCFP00127
LQ0AAB36YH11FM1_SCFP00301
CL3343Contig1P00447
LQ0AAB47YD21FM1_SCFP00045
CL6033Contig1P00927
LQ0AAB23YI05FM1_SCFP00350
CL6252Contig1P00500
LQ0ADA20YH15RM1_SCFP00388
CL2328Contig1P00345
CL4702Contig1P00391
LQ0AAA3YO19FM1_SCFP00174
LQ0AAB76YK10RM1_SCFP00001
LQ0ACA19YH06RM1_SCFP00228
CL812Contig1P00382
CL2657Contig1P00924
LQ0AFA4YP10RM1_SCFP00014
CL1685Contig2P00417
CL7339Contig1P00060
LQ0AAB49YD01FM1_SCFP00496
LQ0AAB50YM19FM1_SCFP00351
CL242Contig1P01472
LQ0AAB7YC24FM1_SCFP00483
LQ0AAB23YA15FM1_SCFP00060
LQ0AAB6YA07FM1_SCFP00105
CL1806Contig2P00157
CL3633Contig1P00867
LQ0AAA14YA18FM1_SCFP00588
CL5482Contig1P00028
CL1230Contig1P01558
CL13Contig3P00346
LQ0AAB42YE14FM1_SCFP00026
LQ0AAB57YC04FM1_SCFP00309
LQ0AAB71YC11RM1_SCFP00209
CL6492Contig1P00701
LQ0AAB104YG07RM1_SCFP00096
LQ0AAB95YF16RM1_SCFP00086
LQ0AAB57YB14FM1_SCFP00196
LQ0AAB23YK23FM1_SCFP00385
LQ0AAB46YM16FM1_SCFP00233
CL2225Contig1P00854
CL7690Contig1P00340
LQ0AAB12YH16FM1_SCFP00428
LQ0AAB56YO05FM1_SCFP00158
CL2751Contig1P00162
LQ0AAB7YM21FM1_SCFP00411
LQ0AAB86YM02FM1_SCFP00140
CL3655Contig1P00080
LQ0AAB102YM23FM1_SCFP00170
LQ0AAB81YH06FM1_SCFP00233
CL334Contig1P00122
CL69Contig3P00034
CL291Contig2P00570
CL5925Contig1P00534
LQ0AFA5YF06RM1_SCFP00030
LQ0AAB28YF14FM1_SCFP00191
CL4093Contig1P00932
CL5914Contig1P00258
LQ0AAB38YK09FM1_SCFP00230
LQ0AAB41YF22FM1_SCFP00376
LQ0AAB37YH17FM1_SCFP00050
LQ0ACA26YM04RM1_SCFP00053
LQ0AAB9YJ22FM1_SCFP00243
CL1005Contig2P00006
CL6973Contig1P00149
CL4819Contig1P00543
LQ0AAB58YF21RM1_SCFP00345
LQ0AAA23YM04FM1_SCFP00135
LQ0ACA13YG17RM1_SCFP00015
CL6077Contig1P00072
LQ0AAA12YL16FM1_SCFP00540
LQ0AAB36YL11FM1_SCFP00390
CL2328Contig1P00748
CL2743Contig1P00638
LQ0AAB88YP13FM1_SCFP00336
CL188Contig4P00890
CL6155Contig1P00312
CL7666Contig1P00558
CL2226Contig1P01351
CL3419Contig1P01014
LQ0AAB76YE22RM1_SCFP00274
CL4405Contig1P00575
CL7637Contig1P00147
LQ0AAB39YM17FM1_SCFP00200
LQ0ADA22YI01RM1_SCFP00051
LQ0AAB1YK05RM1_SCFP00236
LQ0AAB45YC22FM1_SCFP00354
LQ0AAB8YC01FM1_SCFP00539
CL238Contig1P01372
LQ0AAB99YP22RM1_SCFP00180
CL1602Contig1P01292
LQ0AAB32YO05FM1_SCFP00528
LQ0AAB3YB12FM1_SCFP00484
CL2271Contig1P00267
LQ0ACA11YH12RM1_SCFP00265
LQ0AAB64YE15FM1_SCFP00122
LQ0AAB48YI23FM1_SCFP00410
CL2999Contig1P00503
CL7560Contig1P00570
CL2302Contig1P01416
CL6596Contig1P00104
LQ0AAB97YO12RM1_SCFP00318
CL4461Contig1P00637
LQ0AAA4YP21FM1_SCFP00049
LQ0AAB33YE08FM1_SCFP00339
CL3Contig2P02146
CL7251Contig1P00498
CL4936Contig1P00420
CL227Contig2P00461
LQ0AAB63YF07RM1_SCFP00296
LQ0AAB18YI16FM1_SCFP00388
LQ0AAB73YB20RM1_SCFP00120
CL5320Contig1P00177
CL5638Contig1P00200
CL80Contig12P00224
CL5042Contig1P00212
LQ0AFA1YB09RM1_SCFP00207
LQ0AAB37YI01FM1_SCFP00016
CL64Contig4P00702
LQ0AAB21YB12FM1_SCFP00146
CL523Contig2P00429
LQ0AAB21YA02FM1_SCFP00155
LQ0AAB9YM24FM1_SCFP00317
LQ0AAB61YC02FM1_SCFP00330
CL1563Contig1P01346
ESV-1-15P00093
LQ0AAB78YM23FM1_SCFP00371
CL3453Contig1P00550
CL4844Contig1P00269
LQ0AAB83YA10FM1_SCFP00034
LQ0AAB3YD11FM1_SCFP00278
CL4857Contig1P00300
LQ0AAB49YL18FM1_SCFP00086
CL2039Contig1P00661
CL5009Contig1P00170
CL5204Contig1P00302
LQ0AAA3YO19FM1_SCFP00164
LQ0AAB60YB22FM1_SCFP00202
LQ0AAB44YE06FM1_SCFP00089
CL2664Contig1P00017
LQ0AAB103YP06FM1_SCFP00177
LQ0AAB72YF08FM1_SCFP00170
LQ0AAB99YH06RM1_SCFP00403
CL1005Contig1P00621
CL2328Contig1P01129
LQ0AAB3YJ20FM1_SCFP00165
CL217Contig1P00912
CL413Contig1P01458
CL6492Contig1P00778
LQ0AAA12YM19FM1_SCFP00068
CL1303Contig1P00351
CL3073Contig1P00162
CL730Contig1P00463
LQ0AAB104YG07RM1_SCFP00221
LQ0AAB34YC11FM1_SCFP00474
LQ0AAB65YG19RM1_SCFP00133
LQ0AAB14YI16FM1_SCFP00341
LQ0AAB23YK23FM1_SCFP00369
LQ0AAB5YN17FM1_SCFP00554
CL462Contig3P00699
LQ0AAB40YA08FM1_SCFP00374
CL224Contig2P00861
CL3293Contig1P00537
CL232Contig1P01256
LQ0AAA1YN05RM1_SCFP00273
LQ0AAB102YK08RM1_SCFP00120
LQ0AAB1YK05RM1_SCFP00134
CL13Contig23P00241
CL3Contig4P00748
CL5777Contig1P00089
LQ0AAB72YK09FM1_SCFP00358
LQ0AAB56YA17RM1_SCFP00044
LQ0ACA19YH06RM1_SCFP00240
LQ0ACA5YK14RM1_SCFP00089
CL100Contig1P00257
CL2099Contig1P01600
CL822Contig1P00111
CL2067Contig1P00726
CL7178Contig1P00625
LQ0AAB16YE24FM3_SCFP00321
CL7054Contig1P00704
LQ0AAB63YH04RM1_SCFP00452
LQ0AAB9YL11FM1_SCFP00386
CL7454Contig1P00125
CL745Contig2P01332
CL195Contig2P00524
CL5611Contig1P00368
CL7250Contig1P00399
CL7566Contig1P00087
LQ0AAB65YE15FM1_SCFP00162
LQ0AAB75YP05FM1_SCFP00232
CL6407Contig1P00119
CL350Contig1P02826
LQ0AFA2YP14RM1_SCFP00077
CL1Contig15P01217
CL6973Contig1P00153
LQ0AAB33YE08FM1_SCFP00075
LQ0AAB36YB24FM1_SCFP00216
LQ0AAA9YK12FM1_SCFP00435
LQ0AAB39YL21FM1_SCFP00445
CL4407Contig1P00725
CL3446Contig1P00467
CL4970Contig1P00164
CL6102Contig1P00224
LQ0AAB13YG05FM1_SCFP00203
LQ0AAA10YP11FM1_SCFP00580
LQ0AAB7YI03FM1_SCFP00602
CL5975Contig1P00276
LQ0AAB33YC07FM1_SCFP00056
LQ0AAB97YP17RM1_SCFP00063
CL735Contig1P00689
CL6606Contig1P00483
LQ0AAB35YI06FM1_SCFP00508
LQ0AAB60YE08FM1_SCFP00275
LQ0AAB46YO17FM1_SCFP00432
CL2627Contig2P00558
CL462Contig2P00011
CL3485Contig1P00959
CL4027Contig1P00328
CL5300Contig1P00089
LQ0AAA11YG05FM1_SCFP00012
LQ0AEA8YL01RM1_SCFP00161
CL3820Contig1P00142
LQ0AAB41YA11FM1_SCFP00022
CL1846Contig1P00886
CL7621Contig1P00340
LQ0AAA2YJ04RM1_SCFP00190
LQ0AAB21YF10FM1_SCFP00495
LQ0AAB46YB17FM1_SCFP00030
CL504Contig1P01409
CL13Contig7P00386
CL6138Contig1P00158
LQ0AAB73YI18RM1_SCFP00001
LQ0AAB97YO12RM1_SCFP00317
LQ0AAB39YK03FM1_SCFP00284
CL5975Contig1P00149
LQ0AGA1YB17RM1_SCFP00057
CL6826Contig1P00467
LQ0AAB104YF03RM1_SCFP00168
CL5792Contig1P00095
LQ0AAB49YH07FM1_SCFP00485
CL5970Contig1P00017
CL280Contig2P00014
CL6033Contig1P00661
CL7690Contig1P00444
CL1521Contig1P01137
CL1846Contig1P00864
CL1856Contig1P00483
LQ0AAB80YD13RM1_SCFP00001
CL173Contig1P00975
CL3197Contig1P00807
CL745Contig2P01341
LQ0AAB88YD21FM1_SCFP00224
CL2951Contig1P00220
CL6138Contig1P00403
LQ0AAB21YL02FM1_SCFP00228
LQ0AAB2YK24FM1_SCFP00172
LQ0AEA7YG21RM1_SCFP00021
LQ0AAB10YG22FM1_SCFP00533
LQ0AAB24YI17FM1_SCFP00443
LQ0AAB57YC02RM1_SCFP00009
CL3063Contig1P00479
CL480Contig1P00671
CL2673Contig1P00001
CL3027Contig1P01008
CL6731Contig1P00437
LQ0ADA22YN06RM1_SCFP00020
LQ0AGA1YB17RM1_SCFP00058
CL1935Contig1P00430
CL1949Contig1P00352
CL5784Contig1P00042
LQ0AAB34YG02FM1_SCFP00364
LQ0AAB47YE17FM1_SCFP00306
LQ0AAA6YJ03FM1_SCFP00290
LQ0AAA3YO14FM1_SCFP00012
LQ0AFA3YB13RM1_SCFP00257
CL2453Contig1P00338
CL4092Contig1P00546
LQ0ADA11YN10RM1_SCFP00239
CL2401Contig1P00877
CL462Contig1P00159
CL619Contig1P01072
CL6573Contig1P00143
LQ0AAB35YH01FM1_SCFP00438
LQ0AAB57YC02RM1_SCFP00016
LQ0AAB41YA11FM1_SCFP00028
LQ0AAB73YJ23RM1_SCFP00148
CL3586Contig1P00468
CL4983Contig1P00332
LQ0AAB73YE17FM1_SCFP00458
CL6470Contig1P00017
LQ0AAB4YM02FM1_SCFP00225
CL1991Contig1P00442
CL3481Contig1P01021
CL4092Contig1P00554
CL7752Contig1P00121
LQ0AAA17YA15FM1_SCFP00300
LQ0AAA23YM13FM1_SCFP00463
LQ0AAA9YA01FM1_SCFP00407
LQ0AAB23YH18FM1_SCFP00504
LQ0AAB60YE08FM1_SCFP00306
LQ0ADA22YI01RM1_SCFP00047
LQ0AAB21YH22FM1_SCFP00541
CL5947Contig1P00430
CL6253Contig1P00234
LQ0AAB13YB22FM1_SCFP00545
CL7395Contig1P00359
LQ0AAB94YJ03RM1_SCFP00168
CL555Contig1P01990
CL6684Contig1P00417
LQ0AAB73YI18RM1_SCFP00192
LQ0AAB32YG01FM1_SCFP00455
CL2607Contig1P00576
CL2719Contig1P00841
CL3917Contig1P00007
CL5563Contig1P00033
CL7405Contig1P00106
CL2302Contig1P00060
LQ0AAB67YB03RM1_SCFP00468
LQ0ACA7YN01RM1_SCFP00228
CL1Contig46P01023
CL4093Contig1P00828
CL5638Contig1P00367
CL5929Contig1P00029
LQ0AAB1YO04RM1_SCFP00169
LQ0AAB2YM19FM1_SCFP00263
LQ0AAB45YC22FM1_SCFP00142
LQ0AFA5YF06RM1_SCFP00027
CL2707Contig1P00678
CL4142Contig1P00899
CL6829Contig1P00005
LQ0ADA12YO24RM1_SCFP00340
CL5638Contig1P00209
CL5400Contig1P00077
CL6478Contig1P00413
LQ0ACA23YE03RM1_SCFP00267
CL237Contig2P01618
LQ0AAB63YF07RM1_SCFP00285
LQ0ACA11YP19RM1_SCFP00281
LQ0AAB28YH02FM1_SCFP00399
CL462Contig1P00007
CL7395Contig1P00126
LQ0AAA20YH01FM1_SCFP00021
LQ0AAB88YD21FM1_SCFP00211
CL13Contig8P00759
CL5889Contig1P00634
LQ0AAB13YI18FM1_SCFP00302
LQ0AAB30YH24FM1_SCFP00405
CL1478Contig1P00336
CL2615Contig1P00284
LQ0AAB35YJ15FM1_SCFP00192
LQ0AAB57YG07RM1_SCFP00195
CL224Contig2P01844
LQ0AAB25YC22FM1_SCFP00544
CL13Contig23P00001
CL2748Contig1P00620
CL7388Contig1P00519
CL7776Contig1P00293
CL822Contig1P00049
LQ0AAB101YH23RM1_SCFP00053
LQ0AAB7YG13FM1_SCFP00249
CL3192Contig1P00386
CL4080Contig1P00034
CL5250Contig1P00051
CL2798Contig1P00063
CL4931Contig1P00418
CL5260Contig1P00306
CL6082Contig1P00102
CL7006Contig1P00247
CL7398Contig1P00657
LQ0AAB28YH02FM1_SCFP00314
LQ0AAB2YM19FM1_SCFP00566
LQ0AFA4YF02RM1_SCFP00423
LQ0AAB5YK08FM1_SCFP00177
CL1455Contig1P00150
CL6313Contig1P00452
CL6995Contig1P00215
CL2888Contig1P00753
LQ0AAB54YG17RM1_SCFP00134
CL538Contig1P01825
CL7776Contig1P00469
LQ0AAB68YE11RM1_SCFP00316
LQ0AAB9YK11FM1_SCFP00156
CL13Contig5P00603
CL3523Contig1P00135
CL4405Contig1P00778
LQ0AAB48YE10FM1_SCFP00397
LQ0AAB94YL05FM1_SCFP00417
CL1214Contig1P01269
CL1398Contig1P01526
LQ0AAB92YK09FM1_SCFP00011
CL3293Contig1P00121
LQ0AAB101YN05FM1_SCFP00425
CL101Contig4P01140
LQ0AAB42YE14FM1_SCFP00023
LQ0ACA3YB06RM1_SCFP00355
CL2208Contig1P00343
CL75Contig2P01793
LQ0AAB102YD16RM1_SCFP00058
LQ0AAB71YI11RM1_SCFP00264
LQ0ADA6YL12RM1_SCFP00059
CL1Contig46P01033
CL7080Contig1P00426
LQ0AAB18YK01FM1_SCFP00242
LQ0ABA1YG09FM1_SCFP00124
LQ0AAA11YG05FM1_SCFP00005
LQ0AAB66YO16RM1_SCFP00008
LQ0AEA8YJ19RM1_SCFP00111
CL5702Contig1P00002
CL7Contig7P01740
LQ0AAB29YO13FM1_SCFP00512
LQ0AAB36YG05FM1_SCFP00264
LQ0AAA14YG17FM1_SCFP00104
LQ0AAA2YM15RM1_SCFP00106
LQ0AAB46YB17FM1_SCFP00026
LQ0AFA1YB09RM1_SCFP00164
CL1823Contig1P00712
CL4569Contig1P00316
CL7338Contig1P00287
CL2121Contig1P00822
CL7797Contig1P00129
LQ0AAB44YK15FM1_SCFP00434
LQ0AAB45YH18FM1_SCFP00371
LQ0AAB47YG22FM1_SCFP00224
CL5578Contig1P00051
LQ0AAB95YF23FM1_SCFP00041
CL1554Contig1P01076
CL4464Contig1P00211
LQ0AAB36YH11FM1_SCFP00312
CL2221Contig1P00513
CL3025Contig1P00644
CL13Contig14P02426
CL2968Contig1P01027
CL3252Contig1P00604
CL5Contig1P01378
CL6726Contig1P00527
LQ0AAB29YP07FM1_SCFP00226
LQ0AAB58YN05FM1_SCFP00224
LQ0ADA2YM24RM1_SCFP00001
LQ0AAB1YK06RM1_SCFP00009
LQ0AAB97YI02RM1_SCFP00298
CL1553Contig1P00287
LQ0AAB47YD21FM1_SCFP00014
LQ0AAB75YJ01FM1_SCFP00146
CL3354Contig1P00019
ESV-1-187P00865
CL1478Contig1P00120
CL4407Contig1P00378
LQ0AAB3YB17FM1_SCFP00221
LQ0AAB48YA08FM1_SCFP00480
LQ0AAB96YK03FM1_SCFP00102
CL4157Contig1P00410
CL5616Contig1P00437
CL5842Contig1P00263
LQ0AAB100YJ06FM1_SCFP00328
LQ0AAB43YO03FM1_SCFP00265
LQ0AAB88YP13FM1_SCFP00210
CL1370Contig1P00975
CL570Contig3P00662
CL6240Contig1P00255
LQ0AAA14YH09FM1_SCFP00229
CL13Contig21P00922
CL5386Contig1P00023
LQ0AAB56YA17RM1_SCFP00029
LQ0AAB61YB08FM1_SCFP00121
CL3278Contig1P01285
LQ0AAB11YJ19FM1_SCFP00089
CL1636Contig1P00194
CL6203Contig1P00006
CL6065Contig1P00781
CL6822Contig1P00641
LQ0AFA1YJ11RM1_SCFP00052
CL2390Contig1P00332
CL2757Contig1P00844
CL1Contig41P00016
CL6194Contig1P00196
CL1156Contig1P01357
LQ0AAB77YB05FM1_SCFP00063
LQ0AAB1YO04RM1_SCFP00023
LQ0AAB95YO04FM1_SCFP00202
LQ0ADA12YC02RM1_SCFP00069
CL3212Contig1P00586
CL3856Contig1P00391
CL616Contig1P01183
LQ0ADA19YD20RM1_SCFP00003
CL2798Contig1P00045
LQ0AAA2YM15RM1_SCFP00088
LQ0AAB51YD17RM1_SCFP00005
CL1958Contig1P01170
CL5187Contig1P00377
CL5578Contig1P00047
LQ0AAB49YC13FM1_SCFP00311
CL279Contig1P01459
CL6169Contig1P00169
CL1895Contig1P00346
CL1Contig45P00001
LQ0AAB78YA11RM1_SCFP00406
CL4600Contig1P00103
CL558Contig1P00882
LQ0AAB35YE15FM1_SCFP00498
LQ0AAB44YO12FM1_SCFP00298
LQ0AAB53YK02RM1_SCFP00170
LQ0AAB81YG11RM1_SCFP00005
CL116Contig1P02738
CL6559Contig1P00001
CL9Contig2P00724
LQ0AAB30YF10FM1_SCFP00376
LQ0AAB88YB03FM1_SCFP00328
CL5254Contig1P00012
CL538Contig1P02149
LQ0AAB12YD16FM1_SCFP00279
LQ0AAB34YF13FM1_SCFP00139
CL4048Contig1P00162
CL5250Contig1P00176
CL7540Contig1P00177
CL280Contig2P00125
LQ0AAB26YI07FM1_SCFP00327
CL55Contig3P00574
CL7023Contig1P00502
CL7453Contig1P00190
LQ0AAB53YM09RM1_SCFP00002
LQ0AFA4YP10RM1_SCFP00032
LQ0AAB42YN05FM1_SCFP00505
LQ0AAB78YA11RM1_SCFP00409
LQ0AAA10YD14FM1_SCFP00247
LQ0AAB52YH18RM1_SCFP00001
CL1113Contig1P01274
CL389Contig1P01695
CL4281Contig1P00422
CL6856Contig1P00276
LQ0AAB45YA08FM1_SCFP00298
CL1276Contig1P01151
CL7631Contig1P00760
CL97Contig1P01625
LQ0AAB25YA22FM1_SCFP00536
LQ0AAB78YP13RM1_SCFP00009
LQ0ADA1YC12RM1_SCFP00299
LQ0AAB36YB24FM1_SCFP00245
CL55Contig1P01765
CL7Contig7P01747
LQ0AFA7YL07RM1_SCFP00001
LQ0AAB45YM05FM1_SCFP00167
LQ0AAB95YK09FM1_SCFP00518
LQ0ACA17YC18RM1_SCFP00093
LQ0ADA1YH01FM1_SCFP00004
CL2317Contig2P00144
LQ0AAB63YI18FM1_SCFP00243
CL7376Contig1P00034
LQ0AAB3YI12FM1_SCFP00327
LQ0AAB7YH21FM1_SCFP00254
LQ0AAB85YF07RM1_SCFP00003
CL1587Contig1P00439
CL2664Contig1P00108
CL5947Contig1P00440
LQ0AAB102YM23FM1_SCFP00328
CL5660Contig1P00491
LQ0AAB36YC10FM1_SCFP00448
CL188Contig3P00512
CL5680Contig1P00191
CL6519Contig1P00010
CL6776Contig1P00108
CL698Contig1P01444
LQ0AAB100YP02FM1_SCFP00206
LQ0AAB41YA07FM1_SCFP00467
LQ0AAB78YP07FM1_SCFP00073
LQ0AAB98YM16FM1_SCFP00149
LQ0AAB32YO07FM1_SCFP00131
LQ0AAB49YC20FM1_SCFP00150
LQ0AAB94YL05FM1_SCFP00472
CL1154Contig1P00879
CL1Contig4P01273
CL3550Contig1P00332
LQ0AAB47YI10FM1_SCFP00432
CL4777Contig1P00549
LQ0AAB23YD06FM1_SCFP00037
LQ0AAB47YN12FM1_SCFP00075
LQ0AAB65YN01FM1_SCFP00413
CL534Contig1P01669
LQ0AAB42YE14FM1_SCFP00044
CL3357Contig1P00130
CL7120Contig1P00016
LQ0AAA2YC12FM1_SCFP00597
LQ0AAB64YE15FM1_SCFP00107
CL3375Contig1P00549
LQ0AAB3YD18FM1_SCFP00178
CL4957Contig1P00110
CL2961Contig1P00100
CL711Contig1P01652
LQ0AAB39YA08FM1_SCFP00036
LQ0AAB46YF13FM1_SCFP00196
LQ0AAB48YF13FM1_SCFP00417
CL1496Contig1P00297
LQ0AAA18YO09FM1_SCFP00004
CL3262Contig1P00195
CL558Contig1P01514
CL7643Contig1P00201
LQ0AAB42YK15FM1_SCFP00024
LQ0AAB42YO14FM1_SCFP00448
CL7373Contig1P00001
LQ0AAB5YL11FM1_SCFP00383
CL3212Contig1P00016
CL6731Contig1P00301
ESV-1-186P00661
LQ0AAB42YN15FM1_SCFP00019
LQ0AAB54YF10RM1_SCFP00122
CL2798Contig1P00055
CL452Contig1P01059
CL5583Contig1P00598
LQ0AAB57YP11FM1_SCFP00009
LQ0AAB98YL04RM1_SCFP00258
CL2829Contig1P00453
LQ0AAB7YL22FM1_SCFP00160
CL5824Contig1P00203
LQ0AAB26YI07FM1_SCFP00331
LQ0ADA17YJ21RM1_SCFP00007
CL1194Contig1P02067
CL6419Contig1P00001
CL6728Contig1P00571
LQ0AAA8YG10FM1_SCFP00331
LQ0AAB44YF19FM1_SCFP00105
LQ0AAA5YK22FM1_SCFP00257
LQ0ADA17YE03RM1_SCFP00411
CL291Contig2P00036
CL3746Contig1P01075
LQ0AAB11YL24FM1_SCFP00681
LQ0AAB65YG19RM1_SCFP00135
CL1938Contig1P00156
LQ0AAA17YA15FM1_SCFP00003
LQ0AAB88YA23RM1_SCFP00130
CL1781Contig1P00975
CL3640Contig1P00517
CL6319Contig1P00090
CL7755Contig1P00591
LQ0AAB95YM23FM1_SCFP00195
CL4649Contig1P00671
CL7250Contig1P00217
LQ0AAB59YP16FM1_SCFP00328
CL2469Contig1P00127
CL4569Contig1P00680
CL5398Contig1P00560
LQ0AAB22YH16FM1_SCFP00346
LQ0AAB23YK23FM1_SCFP00048
LQ0AAB31YG13FM1_SCFP00071
LQ0AAB70YC10FM1_SCFP00014
CL657Contig1P01808
CL6596Contig1P00227
LQ0AAB3YJ21FM1_SCFP00406
LQ0AAB4YF07FM1_SCFP00338
LQ0AAA11YL01FM1_SCFP00177
LQ0AFA3YA13RM1_SCFP00200
CL5764Contig1P00192
CL842Contig1P01132
LQ0AEA6YO21RM1_SCFP00063
LQ0AFA6YD18RM1_SCFP00073
CL2286Contig1P00803
CL3041Contig1P00833
LQ0AAB10YH02FM1_SCFP00357
LQ0AAB30YO13FM1_SCFP00371
CL7449Contig1P00697
LQ0AAB14YI10FM1_SCFP00310
CL3580Contig1P00884
CL4334Contig1P00005
LQ0AAB24YN21FM1_SCFP00104
LQ0AAB92YJ10FM1_SCFP00311
CL3270Contig1P00743
CL5791Contig1P00061
CL681Contig1P01003
LQ0AAB57YG07RM1_SCFP00204
CL5009Contig1P00039
CL5976Contig1P00045
CL8Contig12P00595
LQ0AAB15YN14FM1_SCFP00134
CL6186Contig1P00039
CL6466Contig1P00031
CL6889Contig1P00409
LQ0AAB24YJ11FM1_SCFP00261
CL224Contig2P01875
CL4540Contig1P00297
CL5300Contig1P00079
CL3151Contig1P00568
CL3508Contig1P00147
CL1011Contig1P00365
CL5990Contig1P00484
CL6645Contig1P00004
LQ0AAB21YH22FM1_SCFP00543
LQ0ADA17YJ22RM1_SCFP00025
CL6041Contig1P00057
CL1551Contig1P00695
CL4111Contig1P00267
CL1399Contig1P00203
LQ0AAB10YM08FM1_SCFP00080
LQ0AFA8YJ14RM1_SCFP00197
CL1949Contig1P00360
CL3Contig3P00718
LQ0AAB38YK09FM1_SCFP00251
CL2283Contig1P01123
CL7431Contig1P00779
CL3624Contig1P00329
CL5650Contig1P00568
LQ0AAB10YC08FM1_SCFP00463
LQ0AAB23YI05FM1_SCFP00128
LQ0AAB57YD21FM1_SCFP00070
CL4741Contig1P00003
CL5400Contig1P00339
LQ0ACA16YE16RM1_SCFP00157
CL334Contig2P00697
CL4304Contig1P00419
CL922Contig1P01551
LQ0AAB28YC15FM1_SCFP00388
CL2673Contig1P00788
LQ0AAB45YC01FM1_SCFP00163
LQ0AAB88YD21RM1_SCFP00123
CL334Contig1P00620
CL5251Contig1P00492
CL9Contig2P01194
LQ0AAB57YD21FM1_SCFP00071
CL7803Contig1P00185
LQ0AAB65YD05FM1_SCFP00170
CL6984Contig1P00319
CL3522Contig1P01017
LQ0AAB9YJ22FM1_SCFP00246
LQ0AAB54YO21FM1_SCFP00167
CL745Contig2P01336
CL805Contig3P00951
CL3798Contig1P00089
LQ0AAB1YK07RM1_SCFP00419
CL462Contig3P00498
CL5239Contig1P00347
CL5528Contig1P00634
CL604Contig1P01157
CL9Contig2P00731
LQ0AAB49YB04FM1_SCFP00163
CL5472Contig1P00074
LQ0AAB73YE17FM1_SCFP00087
LQ0AAB36YH14FM1_SCFP00132
CL1423Contig1P01450
CL5472Contig1P00188
CL6077Contig1P00045
CL7026Contig1P01002
LQ0AAB6YE06FM1_SCFP00435
LQ0AAB77YK14RM1_SCFP00049
CL182Contig1P00015
CL217Contig1P01397
CL5102Contig1P00385
CL7320Contig1P00376
LQ0AEA8YK08RM1_SCFP00005
CL1305Contig1P01527
CL6463Contig1P00342
CL6619Contig1P00047
LQ0AAB78YC20RM1_SCFP00353
CL7409Contig1P00088
LQ0ADA19YB22RM1_SCFP00255
CL542Contig1P01970
LQ0AAB23YI05FM1_SCFP00450
LQ0AAB3YE20FM1_SCFP00209
LQ0ACA10YP21RM1_SCFP00263
LQ0AAB12YL22FM1_SCFP00186
LQ0AAB17YH24FM1_SCFP00372
LQ0AAB4YL06FM1_SCFP00135
LQ0AAB52YE17FM1_SCFP00345
CL1523Contig1P00963
CL3978Contig1P00206
CL6441Contig1P00722
CL7382Contig1P00043
LQ0AAA2YM15FM1_SCFP00158
LQ0AAB7YL22FM1_SCFP00093
CL1368Contig1P00225
CL7540Contig1P00412
CL3407Contig1P00014
LQ0AAB64YP17RM1_SCFP00004
LQ0AAB84YO05FM1_SCFP00068
CL3407Contig1P00610
CL3972Contig1P00455
CL6337Contig1P00152
LQ0AAB32YC17FM1_SCFP00581
LQ0AAB35YL03FM1_SCFP00287
LQ0AFA8YL14RM1_SCFP00138
LQ0AAA14YI13FM1_SCFP00144
LQ0AAB23YI13FM1_SCFP00243
LQ0AAB99YB16FM1_SCFP00268
LQ0AAB91YD08FM1_SCFP00388
CL3169Contig1P00690
CL80Contig4P00848
LQ0AAB42YJ16FM1_SCFP00468
CL4275Contig1P00103
CL5785Contig1P00065
LQ0AAB21YD15FM1_SCFP00618
LQ0ACA16YE16RM1_SCFP00186
CL1044Contig1P00996
CL1461Contig1P00296
CL3896Contig1P00250
CL5400Contig1P00050
LQ0AAB49YB04FM1_SCFP00157
LQ0AAB49YI11FM1_SCFP00380
LQ0AAB64YD19RM1_SCFP00001
LQ0AAB69YK19FM1_SCFP00054
CL914Contig1P00042
LQ0AAB15YH23FM1_SCFP00277
CL6544Contig1P00406
LQ0AAB44YN16FM1_SCFP00218
CL178Contig1P01310
CL6011Contig1P00151
LQ0AAB17YD09FM1_SCFP00429
LQ0AAB47YE17FM1_SCFP00298
CL5555Contig1P00532
CL4387Contig1P00581
LQ0AAB37YK13FM1_SCFP00080
LQ0AAB46YG10FM1_SCFP00421
LQ0AAB50YI16FM1_SCFP00038
LQ0AAB97YN06FM1_SCFP00325
LQ0AAB38YA19FM1_SCFP00355
LQ0AAB43YO03FM1_SCFP00131
CL1030Contig1P00935
CL3046Contig1P00392
LQ0AAB5YN17FM1_SCFP00470
LQ0ACA5YK14RM1_SCFP00078
LQ0AAB63YH04RM1_SCFP00268
LQ0ACA5YK14RM1_SCFP00083
CL2000Contig1P00881
CL2165Contig1P01066
CL3446Contig1P00463
CL3701Contig1P00486
CL7Contig12P00283
CL87Contig3P00006
LQ0AAA4YK20FM1_SCFP00435
LQ0AAB23YM08FM1_SCFP00081
LQ0AAB6YK05FM1_SCFP00082
LQ0AAB75YA10FM1_SCFP00206
LQ0AEA8YJ19RM1_SCFP00113
CL1161Contig1P01457
CL3180Contig1P00661
CL4702Contig1P00447
CL5616Contig1P00415
LQ0AAB77YK14RM1_SCFP00175
LQ0AAB9YL11FM1_SCFP00324
LQ0AFA8YK20RM1_SCFP00092
LQ0AAB21YA02FM1_SCFP00578
LQ0AAB99YI11RM1_SCFP00215
CL4206Contig1P00057
LQ0AAB33YC07FM1_SCFP00209
LQ0AAB47YM24FM1_SCFP00280
LQ0AFA8YP05RM1_SCFP00003
CL2065Contig1P01139
CL6071Contig1P00409
CL6463Contig1P00330
LQ0AAB46YF13FM1_SCFP00130
LQ0AAB61YG17RM1_SCFP00277
CL224Contig3P00332
CL7333Contig1P00489
LQ0AAB76YK10RM1_SCFP00020
LQ0AAB1YK18FM1_SCFP00099
LQ0AAB25YA22FM1_SCFP00552
LQ0AAB27YB05FM1_SCFP00189
LQ0AAB77YB18FM1_SCFP00395
CL3782Contig1P00738
LQ0AAB63YA08FM1_SCFP00430
LQ0AAB9YJ22FM1_SCFP00240
LQ0AFA4YP10RM1_SCFP00018
CL1122Contig1P00776
CL2047Contig1P00619
CL4111Contig1P00133
LQ0AAB40YA16FM1_SCFP00580
LQ0AAB5YD07FM1_SCFP00367
LQ0AAB66YP11FM1_SCFP00008
LQ0ADA17YJ22RM1_SCFP00026
CL1481Contig1P00231
CL5892Contig1P00225
LQ0AAB14YI08FM1_SCFP00110
LQ0AAB23YG13FM1_SCFP00355
LQ0AAB34YE24FM1_SCFP00326
LQ0AAB86YB16RM1_SCFP00351
CL2463Contig1P00630
CL128Contig1P02712
CL13Contig1P01116
LQ0AAB104YG07RM1_SCFP00219
CL4916Contig1P00392
CL7014Contig1P00504
CL796Contig1P01033
LQ0AAB102YD16RM1_SCFP00024
LQ0AAB40YO11FM1_SCFP00327
LQ0AAB50YM19FM1_SCFP00358
CL1461Contig1P00288
CL636Contig1P00681
LQ0AAB30YB11FM1_SCFP00190
CL1692Contig2P00196
CL365Contig1P00655
CL5971Contig1P00101
LQ0AAB14YG13FM1_SCFP00383
CL1964Contig1P00193
CL4783Contig1P00221
CL5851Contig1P00099
LQ0AAB24YD19FM1_SCFP00309
LQ0AAB77YO17RM1_SCFP00035
LQ0AEA8YC14RM1_SCFP00139
LQ0AAB87YM21FM1_SCFP00129
CL1834Contig1P00678
LQ0AAB4YM02FM1_SCFP00155
CL153Contig3P02120
CL4375Contig1P00570
CL4844Contig1P00275
CL581Contig1P01181
CL6185Contig1P00617
CL7231Contig1P00209
LQ0AAB37YO15FM1_SCFP00026
CL7682Contig1P00203
LQ0AAA11YG05FM1_SCFP00001
LQ0AAB22YI07FM1_SCFP00144
LQ0AAB40YK19FM1_SCFP00155
LQ0AAB54YO05RM1_SCFP00050
LQ0AAB88YA23FM1_SCFP00038
CL13Contig8P00735
CL3670Contig1P00173
CL6728Contig1P00088
LQ0AAB54YI16RM1_SCFP00253
LQ0AAB73YM04FM1_SCFP00083
LQ0AFA1YL09RM1_SCFP00250
LQ0AAB86YC05FM1_SCFP00089
CL2788Contig1P00446
LQ0AAB13YB22FM1_SCFP00534
LQ0AEA2YH17RM1_SCFP00189
CL2470Contig1P00874
LQ0AAB68YA24RM1_SCFP00413
CL390Contig2P00447
LQ0AAB41YA11FM1_SCFP00257
CL2872Contig1P00422
LQ0AAA17YD02FM1_SCFP00252
LQ0AAB15YG11FM1_SCFP00123
LQ0AAB36YK04FM1_SCFP00251
LQ0AFA3YK08RM1_SCFP00036
CL2427Contig1P00328
CL6726Contig1P00173
CL7405Contig1P00001
LQ0AAA10YK05FM1_SCFP00220
LQ0AAB76YN04FM1_SCFP00183
LQ0AAB97YI08FM1_SCFP00131
CL4783Contig1P00548
LQ0AAB63YI18FM1_SCFP00264
LQ0AAB79YB16FM1_SCFP00127
CL6443Contig1P00599
CL7327Contig1P00060
CL7697Contig1P00296
LQ0AAB28YI23FM1_SCFP00409
LQ0AFA1YJ11RM1_SCFP00048
CL82Contig1P00814
LQ0AAB12YF10FM1_SCFP00392
CL5240Contig1P00268
LQ0AAB30YO15FM1_SCFP00177
CL1Contig54P00554
CL6267Contig1P00137
LQ0AAB18YI16FM1_SCFP00365
LQ0AAB94YA13FM1_SCFP00208
CL5764Contig1P00418
CL7555Contig1P00140
CL805Contig2P00360
LQ0AAB18YE22FM1_SCFP00287
LQ0ADA11YN10RM1_SCFP00299
CL4846Contig1P00202
CL7202Contig1P00190
LQ0AAB1YG08FM1_SCFP00167
LQ0AAB1YP03FM1_SCFP00231
CL6419Contig1P00092
CL7617Contig1P00543
LQ0AAA18YO09FM1_SCFP00138
LQ0AAB73YE17FM1_SCFP00095
LQ0ADA6YJ08RM1_SCFP00056
LQ0AAB83YA10FM1_SCFP00026
LQ0AAB99YH06RM1_SCFP00380
LQ0ADA22YG11RM1_SCFP00050
CL2491Contig1P00169
CL5004Contig1P00712
LQ0AAB23YF11FM1_SCFP00594
LQ0AAB3YM10FM1_SCFP00076
CL447Contig1P01812
CL4810Contig1P00651
LQ0AAB48YM24FM1_SCFP00548
CL1092Contig1P01341
CL2749Contig1P00401
CL7543Contig1P00840
LQ0AAB87YO10FM1_SCFP00070
CL6479Contig1P00444
CL416Contig2P00255
CL5386Contig1P00048
LQ0AAB4YM02FM1_SCFP00161
LQ0AAB7YH12FM1_SCFP00188
CL3099Contig1P00231
CL3992Contig1P00011
CL4910Contig1P00354
CL7Contig1P00034
LQ0AAB57YB14FM1_SCFP00209
CL5042Contig1P00302
CL5949Contig1P00087
LQ0AAB6YE22FM1_SCFP00439
LQ0AAB74YC11RM1_SCFP00001
LQ0AAB46YO17FM1_SCFP00283
LQ0AAB7YG14FM1_SCFP00056
LQ0AAB81YG21FM1_SCFP00529
CL122Contig8P00028
CL1621Contig2P01682
CL1Contig42P00017
CL2975Contig1P01356
LQ0AAA18YJ01FM1_SCFP00588
LQ0AAA8YH10FM1_SCFP00001
CL2839Contig1P00448
CL5466Contig1P00364
CL6366Contig1P00124
LQ0AAB45YM05FM1_SCFP00460
CL2745Contig1P00008
LQ0AAA9YF22FM1_SCFP00536
LQ0AAB49YF06FM1_SCFP00320
CL2351Contig1P00032
CL2899Contig1P00713
CL6205Contig1P00432
CL793Contig1P01085
LQ0AAB13YB22FM1_SCFP00526
LQ0ACA26YC01RM1_SCFP00050
CL1359Contig1P00293
CL3701Contig1P00456
CL3847Contig1P00098
CL5448Contig1P00342
CL7379Contig1P00407
LQ0AAB42YN15FM1_SCFP00036
CL3287Contig1P00521
LQ0AAB53YA08FM1_SCFP00501
LQ0AAB78YA11RM1_SCFP00411
CL8Contig13P00306
LQ0AAB18YI16FM1_SCFP00112
LQ0AFA4YI24RM1_SCFP00009
CL1712Contig1P01318
CL1Contig4P01271
CL2958Contig1P00390
CL6543Contig1P00363
LQ0AFA8YL14RM1_SCFP00134
CL6407Contig1P00635
CL863Contig1P01834
LQ0AAB1YO15RM1_SCFP00326
LQ0AAB36YB24FM1_SCFP00237
CL1306Contig1P01397
CL5601Contig1P00318
CL7745Contig1P00276
LQ0AAB2YC06FM1_SCFP00563
LQ0AAB78YN10RM1_SCFP00040
LQ0AAB83YC11FM1_SCFP00321
LQ0AAB97YO12RM1_SCFP00319
LQ0ADA20YI20RM1_SCFP00245
LQ0AEA8YC10RM1_SCFP00436
CL101Contig4P01367
LQ0AAB14YC17FM1_SCFP00368
LQ0AAB22YE18FM1_SCFP00573
LQ0AAB22YM02FM1_SCFP00522
LQ0AAB96YK03FM1_SCFP00432
LQ0AAB96YL06FM1_SCFP00019
LQ0AAB98YN17RM1_SCFP00192
LQ0AFA4YF02RM1_SCFP00096
CL2266Contig1P00088
LQ0AAB57YD21FM1_SCFP00072
CL4163Contig1P01179
CL4383Contig1P00296
CL472Contig1P01111
CL6266Contig1P00476
LQ0AAA3YO14FM1_SCFP00007
LQ0AAB16YE24FM3_SCFP00313
LQ0AAB80YD13RM1_SCFP00011
CL7395Contig1P00254
LQ0AAB45YH18FM1_SCFP00373
LQ0AAB5YD07FM1_SCFP00376
CL5961Contig1P00136
LQ0AAB12YJ12FM1_SCFP00212
LQ0AAB53YM09RM1_SCFP00001
LQ0AEA6YM12RM1_SCFP00240
LQ0AAB17YK02FM1_SCFP00455
LQ0AAB1YO19RM1_SCFP00301
LQ0AAB2YB24FM1_SCFP00044
LQ0AAB8YG20FM1_SCFP00480
LQ0ACA19YJ08RM1_SCFP00391
LQ0ADA13YC23RM1_SCFP00169
CL1031Contig1P00371
CL1930Contig1P00253
CL6541Contig1P00569
CL7454Contig1P00122
ESV-1-186P01024
CL1606Contig1P00198
CL5653Contig1P00402
LQ0AAA5YO22FM1_SCFP00076
LQ0AAB16YF24FM3_SCFP00077
LQ0AAB34YN24FM1_SCFP00211
LQ0AAB39YA08FM1_SCFP00084
LQ0AAB72YF08FM1_SCFP00199
CL6894Contig1P00709
LQ0AAB21YF10FM1_SCFP00507
LQ0AAB7YJ20FM1_SCFP00029
LQ0AAB84YG06RM1_SCFP00008
LQ0AAB90YF22FM1_SCFP00407
LQ0ACA25YJ04RM1_SCFP00247
CL3216Contig1P00053
CL3992Contig1P00265
LQ0AAB35YK15FM1_SCFP00058
LQ0AAB4YM12FM1_SCFP00149
CL2016Contig1P00596
CL2152Contig1P00240
CL4847Contig1P00352
CL6065Contig1P00679
CL6144Contig1P00032
CL6300Contig1P00907
LQ0AAA22YJ20FM1_SCFP00003
LQ0AAB24YI06FM1_SCFP00047
LQ0AAB60YE21FM1_SCFP00416
LQ0AAB45YC22FM1_SCFP00009
CL1335Contig1P01765
CL3887Contig1P01013
CL6973Contig1P00157
CL182Contig1P00011
CL3992Contig1P00259
CL4185Contig1P00403
LQ0AAB30YO15FM1_SCFP00071
LQ0AAB81YH06FM1_SCFP00218
CL1175Contig1P01383
CL64Contig3P00029
LQ0AAB70YC10FM1_SCFP00006
CL5882Contig1P00126
CL6235Contig1P00432
LQ0AAB34YG03FM1_SCFP00075
LQ0AAB76YJ08FM1_SCFP00338
CL952Contig1P00019
LQ0AAB90YL04FM1_SCFP00355
CL323Contig1P01503
CL3517Contig1P00589
LQ0AAB46YM17FM1_SCFP00246
LQ0AAB7YI08FM1_SCFP00433
CL1591Contig1P00853
CL2244Contig1P00733
CL3167Contig1P00517
CL7Contig9P00772
LQ0AAB72YF08FM1_SCFP00165
LQ0AAB7YK18FM1_SCFP00091
CL2427Contig1P00440
LQ0AAB1YD10RM1_SCFP00044
CL13Contig8P00747
CL3513Contig1P01445
CL4158Contig1P00832
CL651Contig1P00668
CL87Contig2P00599
LQ0AAB7YB20FM1_SCFP00602
CL1053Contig1P00163
CL570Contig3P00564
CL608Contig1P01223
CL6829Contig1P00021
CL755Contig1P02340
LQ0AAB23YG13FM1_SCFP00550
LQ0AAB25YI04FM1_SCFP00170
LQ0AAB80YP13RM1_SCFP00121
LQ0AAB95YA04RM1_SCFP00205
CL18Contig1P00673
CL5813Contig1P00114
CL2575Contig1P00911
CL8Contig10P00259
LQ0AAB23YE07FM1_SCFP00211
CL409Contig1P01327
LQ0AAB21YD04FM1_SCFP00433
LQ0AAB32YK07FM1_SCFP00007
LQ0AAB38YM21FM1_SCFP00199
CL6652Contig1P00033
LQ0AAB102YK02FM1_SCFP00072
CL4730Contig1P00103
CL5222Contig1P01057
CL656Contig1P01016
LQ0AAB32YC17FM1_SCFP00276
LQ0AAB50YA04FM1_SCFP00204
LQ0AAB50YM19FM1_SCFP00343
LQ0AAB64YC05FM1_SCFP00006
LQ0AAB89YH15RM1_SCFP00237
CL7680Contig1P00630
LQ0AAA7YM10FM1_SCFP00023
LQ0AAB77YK14RM1_SCFP00113
ESV-1-20P00589
LQ0AAB17YH02FM1_SCFP00586
LQ0AAB47YB22FM1_SCFP00115
LQ0AAB73YF04RM1_SCFP00284
CL2401Contig1P00744
CL3968Contig1P00018
CL4991Contig1P00705
CL7675Contig1P00191
LQ0AAB17YN17FM1_SCFP00455
LQ0AAB9YC01FM1_SCFP00141
LQ0ADA1YP05RM1_SCFP00325
CL4815Contig1P00326
LQ0AAB104YI03RM1_SCFP00044
LQ0AAB9YI06FM1_SCFP00455
CL4961Contig1P00590
LQ0AAB10YL18FM1_SCFP00334
LQ0ACA21YL20RM1_SCFP00094
CL3112Contig1P01032
CL3343Contig1P00046
LQ0AAB12YB08FM1_SCFP00037
LQ0AAB12YK04FM1_SCFP00178
LQ0AAB57YG06RM1_SCFP00022
LQ0AAB9YL16FM1_SCFP00251
CL2476Contig1P00150
CL3112Contig1P00615
CL4554Contig1P00392
LQ0AAB74YC01FM1_SCFP00455
CL5813Contig1P00047
CL7098Contig1P00701
CL7703Contig1P00128
LQ0AAB60YK01FM1_SCFP00080
LQ0AAB7YG13FM1_SCFP00544
LQ0ACA22YO23RM1_SCFP00049
LQ0ADA14YI19RM1_SCFP00076
CL4857Contig1P00231
CL7119Contig1P00348
LQ0AAB14YM22FM1_SCFP00513
CL3841Contig1P00070
CL6556Contig1P00009
LQ0AAB65YN19RM1_SCFP00313
LQ0ADA18YG04RM1_SCFP00026
CL5113Contig1P00670
LQ0AAB103YP02FM1_SCFP00133
LQ0AAB37YO04FM1_SCFP00213
LQ0ACA12YI24RM1_SCFP00005
LQ0AFA8YL12RM1_SCFP00082
CL1Contig15P01296
CL4060Contig1P00416
LQ0AAB12YK10FM1_SCFP00188
CL122Contig8P00027
CL2632Contig1P00353
CL3030Contig1P00532
CL3867Contig1P00477
CL7Contig2P01099
LQ0AAB34YG03FM1_SCFP00079
LQ0AAB53YM09RM1_SCFP00069
LQ0AAB95YF17FM1_SCFP00043
CL3030Contig1P00527
CL5890Contig1P00499
CL6305Contig1P00630
LQ0AAB36YM17FM1_SCFP00296
LQ0AAB52YL16RM1_SCFP00144
LQ0AAB6YM03FM1_SCFP00301
LQ0AFA4YI24RM1_SCFP00005
CL201Contig2P00561
CL3395Contig1P00050
LQ0AAA17YA15FM1_SCFP00288
LQ0AAB96YO15FM1_SCFP00083
LQ0AEA7YG21RM1_SCFP00001
CL3026Contig1P00048
CL3326Contig1P00965
CL5560Contig1P00109
LQ0AAA6YJ14FM1_SCFP00164
LQ0AAB57YG07RM1_SCFP00186
LQ0AAB75YA11FM1_SCFP00103
LQ0AAB76YB14FM1_SCFP00255
LQ0AEA8YC14RM1_SCFP00142
LQ0AAB28YP08FM1_SCFP00307
LQ0AAB3YD11FM1_SCFP00222
LQ0AAB47YB22FM1_SCFP00119
LQ0AAB95YH01RM1_SCFP00212
CL3921Contig1P00724
CL5250Contig1P00179
CL6267Contig1P00141
CL7016Contig1P00388
LQ0AAB104YP12FM1_SCFP00184
LQ0AAB15YD03FM1_SCFP00065
LQ0AAB86YG22RM1_SCFP00458
CL2026Contig1P00745
CL6946Contig1P00364
CL8Contig7P01526
LQ0AAB3YJ20FM1_SCFP00090
LQ0AAB87YH16FM1_SCFP00195
CL113Contig1P02077
CL3074Contig1P00706
CL5638Contig1P00204
CL6803Contig1P00123
LQ0AAB1YO15RM1_SCFP00210
LQ0AAB75YP05FM1_SCFP00031
LQ0AAB82YC20FM1_SCFP00221
CL236Contig1P01236
CL5086Contig1P00591
CL7554Contig1P00351
LQ0AAB74YD11FM1_SCFP00377
CL108Contig1P02960
CL2220Contig1P00914
CL3105Contig1P00195
CL3523Contig1P00110
CL5199Contig1P00006
CL523Contig3P01357
CL5777Contig1P00092
CL797Contig2P00995
CL805Contig2P00502
LQ0AAB1YB19FM1_SCFP00517
CL1008Contig1P00210
CL4049Contig1P00989
CL540Contig2P00459
CL69Contig2P01505
LQ0AAB11YL24FM1_SCFP00025
LQ0AAB26YH02FM1_SCFP00494
LQ0AAB28YF14FM1_SCFP00231
CL279Contig1P01444
CL4960Contig1P00232
CL7409Contig1P00183
LQ0AAB11YH01FM1_SCFP00403
LQ0AAB18YD03FM1_SCFP00221
LQ0AEA2YA02RM1_SCFP00026
LQ0AEA6YO01RM1_SCFP00267
CL1977Contig1P00143
CL5900Contig1P00296
CL6354Contig1P00742
CL7454Contig1P00129
LQ0AAB28YF14FM1_SCFP00180
LQ0AAB28YI07FM1_SCFP00066
LQ0AAB34YH23FM1_SCFP00242
CL2238Contig1P00546
CL695Contig1P01551
LQ0AAB46YG19FM1_SCFP00203
LQ0AAB7YK18FM1_SCFP00138
CL3758Contig1P00477
CL6353Contig1P00212
CL1170Contig1P01284
CL224Contig4P00360
LQ0AAA1YB06FM1_SCFP00180
CL1554Contig1P00038
CL36Contig1P00922
LQ0ACA10YP21RM1_SCFP00033
CL3640Contig1P00513
CL6601Contig1P00621
LQ0AAB9YJ22FM1_SCFP00261
LQ0ADA11YK13RM1_SCFP00046
LQ0AAA10YP11FM1_SCFP00040
LQ0AAA14YG17FM1_SCFP00339
LQ0AAA16YA07FM1_SCFP00029
LQ0AAB81YG21FM1_SCFP00520
LQ0AFA8YP05RM1_SCFP00042
CL1703Contig1P01081
CL2523Contig1P00506
LQ0AAB49YF06FM1_SCFP00331
LQ0AAB61YE10FM1_SCFP00382
CL1348Contig1P00863
CL166Contig1P01434
CL5218Contig1P00316
CL6041Contig1P00324
ESV-1-192P02191
LQ0AAB42YC09FM1_SCFP00079
CL286Contig1P01777
LQ0AAA1YN05RM1_SCFP00243
LQ0AAB102YB14FM1_SCFP00220
LQ0AAB61YC14RM1_SCFP00014
LQ0ADA22YP09RM1_SCFP00135
CL1313Contig1P01016
LQ0AAB34YH23FM1_SCFP00093
LQ0AAB14YO24FM1_SCFP00349
LQ0AAB27YG24FM1_SCFP00264
LQ0AAB48YM24FM1_SCFP00543
LQ0AAB77YP18RM1_SCFP00257
CL4041Contig1P00666
CL4970Contig1P00031
CL6461Contig1P00384
CL6856Contig1P00177
LQ0AAB43YE07FM1_SCFP00214
LQ0AAB76YI24RM1_SCFP00264
CL1750Contig1P00544
CL2551Contig1P00263
CL464Contig2P00906
CL5949Contig1P00080
LQ0AAB22YK14FM1_SCFP00487
LQ0AAB3YF02FM1_SCFP00417
LQ0AAB58YH02FM1_SCFP00085
LQ0AAB97YF13FM1_SCFP00038
CL13Contig21P00797
CL13Contig7P00402
CL2317Contig2P00091
CL2761Contig1P00144
CL633Contig1P00502
LQ0AAB38YJ13FM1_SCFP00209
CL3798Contig1P00082
CL2664Contig1P00030
CL4383Contig1P00227
CL4400Contig1P00209
LQ0AAB35YF22FM1_SCFP00351
LQ0ADA18YG04RM1_SCFP00001
LQ0AAB65YG19RM1_SCFP00140
LQ0AAB71YC11RM1_SCFP00408
CL7599Contig1P00629
LQ0AAB10YO10FM1_SCFP00598
LQ0AAB74YB21FM1_SCFP00269
LQ0AAB76YN04FM1_SCFP00179
LQ0AAB77YO17RM1_SCFP00041
CL1732Contig1P00961
CL6495Contig1P00286
LQ0AAB3YI12FM1_SCFP00316
LQ0AAB3YN12FM1_SCFP00083
LQ0AAB5YJ18FM1_SCFP00005
CL3011Contig1P00466
LQ0AAB25YP11FM1_SCFP00442
LQ0AAB48YI19FM1_SCFP00496
CL2108Contig1P01206
CL5949Contig1P00925
CL6823Contig1P00509
LQ0AAB25YJ07FM1_SCFP00533
LQ0AAB94YJ03RM1_SCFP00167
LQ0AAB9YO13FM1_SCFP00512
CL916Contig1P01143
LQ0AAB14YI08FM1_SCFP00557
LQ0AAB14YJ03FM1_SCFP00603
LQ0AAB4YJ16FM1_SCFP00583
LQ0ACA4YG02RM1_SCFP00136
CL2604Contig1P01328
CL5971Contig1P00095
CL7372Contig1P00516
LQ0AAB101YK08FM1_SCFP00249
LQ0AAB10YE07FM1_SCFP00407
LQ0AAB44YN01FM1_SCFP00246
CL2796Contig1P00312
CL3446Contig1P00459
CL5349Contig1P00135
CL8Contig3P00570
LQ0AAB22YI07FM1_SCFP00139
LQ0AAB49YA21FM1_SCFP00242
CL5289Contig1P00220
CL805Contig2P00489
LQ0AAB26YB03FM1_SCFP00041
LQ0ACA16YJ16RM1_SCFP00072
CL1987Contig1P00538
CL3633Contig1P00113
CL5103Contig1P00161
CL5116Contig1P00419
CL757Contig1P00267
LQ0AAB11YO18FM1_SCFP00413
LQ0AAB28YC02FM1_SCFP00178
LQ0AAB5YJ18FM1_SCFP00001
LQ0AAB6YA14FM1_SCFP00289
LQ0ACA3YG05RM1_SCFP00029
CL3137Contig1P00786
CL5161Contig1P00653
CL5487Contig1P00383
CL7567Contig1P00188
LQ0AAB38YB19FM1_SCFP00335
LQ0AAB42YJ22FM1_SCFP00071
LQ0ACA3YH15RM1_SCFP00009
CL3145Contig1P00674
CL3462Contig1P01059
CL5738Contig1P00366
CL6098Contig1P00215
CL6152Contig1P00006
CL182Contig1P00026
CL2295Contig1P01292
CL4041Contig1P00588
LQ0AAB30YH24FM1_SCFP00423
LQ0AAB35YF22FM1_SCFP00357
LQ0AAB85YF22FM1_SCFP00075
LQ0ACA11YK07RM1_SCFP00048
LQ0ACA16YF05RM1_SCFP00059
CL678Contig1P00571
LQ0AAA5YF13FM1_SCFP00001
LQ0AFA6YJ09RM1_SCFP00343
CL2549Contig1P00126
CL2790Contig1P00063
CL3169Contig1P00445
CL4931Contig1P00600
CL7Contig9P01160
LQ0AAB22YJ07FM1_SCFP00260
LQ0AAB54YD17FM1_SCFP00132
CL5631Contig1P00950
LQ0AAA16YK23FM1_SCFP00635
LQ0AAA4YN23FM1_SCFP00014
LQ0AAB15YN17FM1_SCFP00271
LQ0AAB66YH12RM1_SCFP00331
CL1558Contig1P01308
CL3640Contig1P00184
CL6284Contig1P00434
CL7803Contig1P00120
LQ0AAB74YC11RM1_SCFP00261
LQ0ADA22YN18RM1_SCFP00014
LQ0ADA6YL12RM1_SCFP00007
LQ0AFA2YG20RM1_SCFP00163
CL3400Contig1P00566
CL4092Contig1P00550
CL7527Contig1P00174
CL1751Contig1P00188
CL2727Contig1P00751
CL4282Contig1P00345
CL5653Contig1P00503
CL7224Contig1P00137
CL805Contig2P00509
CL2073Contig1P00610
LQ0AAB18YE22FM1_SCFP00566
LQ0AAB57YM20RM1_SCFP00207
LQ0AAB5YK08FM1_SCFP00440
CL1724Contig1P00587
CL924Contig1P00707
LQ0AAB101YF09RM1_SCFP00067
LQ0AAB11YK02FM1_SCFP00563
LQ0AAB40YF19FM1_SCFP00370
CL1718Contig1P00913
CL4169Contig1P00004
CL462Contig4P00214
LQ0AAA20YG09FM1_SCFP00429
LQ0AAA8YN17FM1_SCFP00456
LQ0AAB14YO24FM1_SCFP00252
CL13Contig23P00520
CL2638Contig1P00767
CL5664Contig1P00253
CL6181Contig1P00286
CL719Contig1P01757
LQ0AAB48YO04FM1_SCFP00489
LQ0AFA8YL12RM1_SCFP00105
CL1185Contig1P01001
CL1579Contig1P00982
CL3909Contig1P00124
CL613Contig1P00816
CL645Contig1P01346
LQ0AAB15YK17FM1_SCFP00542
LQ0AAB25YG03FM1_SCFP00566
LQ0AAB32YD22FM1_SCFP00298
LQ0AAB69YI11FM1_SCFP00166
LQ0AAB76YN04FM1_SCFP00202
CL2988Contig1P00231
LQ0AAB101YN05FM1_SCFP00410
LQ0AAB104YG17FM1_SCFP00036
LQ0AAB24YB02FM1_SCFP00276
LQ0AAB49YH07FM1_SCFP00521
LQ0AAB87YK06FM1_SCFP00249
LQ0ACA3YH15RM1_SCFP00012
LQ0ADA3YK24RM1_SCFP00359
CL188Contig2P00128
CL1969Contig1P01226
CL498Contig1P01044
CL6641Contig1P00118
CL704Contig1P01262
LQ0AAB29YP21FM1_SCFP00260
LQ0AAB44YI14FM1_SCFP00106
LQ0AAB7YC15FM1_SCFP00084
LQ0AAB7YH12FM1_SCFP00183
CL4405Contig1P00133
CL4776Contig1P01039
CL5939Contig1P00056
CL5961Contig1P00217
CL668Contig1P00942
LQ0AAB12YD22FM1_SCFP00283
CL3059Contig1P00278
CL411Contig1P01901
CL5528Contig1P00028
CL6571Contig1P00708
CL6924Contig1P00316
CL75Contig4P01128
LQ0AAA3YO14FM1_SCFP00014
LQ0AAB1YB19RM1_SCFP00521
LQ0AAB39YL23FM1_SCFP00237
CL2435Contig1P00597
CL5861Contig1P00458
CL7210Contig1P00439
LQ0AAB39YA22FM1_SCFP00463
LQ0AAB21YJ14FM1_SCFP00292
LQ0AAB66YM19RM1_SCFP00171
LQ0AGA1YA21RM1_SCFP00012
CL1718Contig1P00923
CL2555Contig1P00442
CL4169Contig1P00507
CL5365Contig1P00317
LQ0AAB1YK05RM1_SCFP00339
CL261Contig1P00880
CL2638Contig1P00602
CL3297Contig1P00495
CL4630Contig1P00238
CL6285Contig1P00497
LQ0AAA6YJ03FM1_SCFP00292
LQ0AAB14YI05FM1_SCFP00363
LQ0AAB28YC09FM1_SCFP00248
CL7411Contig1P00129
CL1219Contig1P00639
CL2371Contig1P00111
CL7342Contig1P00035
CL3180Contig1P00614
CL4408Contig1P00276
CL5382Contig1P00314
CL7465Contig1P00558
LQ0ACA6YE15RM1_SCFP00117
CL3471Contig1P00250
CL80Contig12P00240
LQ0AAA21YG02FM1_SCFP00002
LQ0AAB50YM19FM1_SCFP00365
CL754Contig1P01387
LQ0ADA11YK15RM1_SCFP00047
CL2765Contig1P00679
CL3435Contig1P00462
CL3702Contig1P00197
CL5365Contig1P00249
LQ0ADA9YM22RM1_SCFP00006
LQ0AFA5YO20RM1_SCFP00194
CL1176Contig1P00718
CL1256Contig1P01394
CL1296Contig1P00338
CL2851Contig1P00507
CL7223Contig1P00017
LQ0AAB35YC21FM1_SCFP00183
LQ0ACA22YO23RM1_SCFP00238
LQ0ADA11YE06RM1_SCFP00133
CL5413Contig1P00353
CL636Contig2P00837
LQ0AAA14YC15FM1_SCFP00286
LQ0AFA8YF08RM1_SCFP00435
CL4275Contig1P00107
CL4976Contig1P00914
CL4983Contig1P00005
LQ0AAA1YA08RM1_SCFP00442
LQ0ADA4YC12RM1_SCFP00214
CL291Contig3P00496
CL3068Contig1P00002
LQ0AAB61YJ08RM1_SCFP00169
LQ0AAB87YH09RM1_SCFP00201
LQ0AAB71YB22FM1_SCFP00046
LQ0AAB99YN11FM1_SCFP00468
CL2385Contig1P00433
CL7008Contig1P00209
CL861Contig1P01048
LQ0AAA11YG11FM1_SCFP00196
LQ0AAB22YH16FM1_SCFP00228
LQ0AAB42YO14FM1_SCFP00460
LQ0AAB88YD21RM1_SCFP00127
LQ0ACA4YK04RM1_SCFP00075
CL3769Contig1P00633
CL555Contig1P01816
LQ0AAB48YA08FM1_SCFP00181
LQ0AAB57YP11FM1_SCFP00021
CL2092Contig1P00167
CL5864Contig1P00447
CL5954Contig1P00337
LQ0AAB102YJ08FM1_SCFP00300
LQ0AAB11YK11FM1_SCFP00445
LQ0AAB22YP12FM1_SCFP00354
LQ0AAB30YN01FM1_SCFP00175
LQ0AAB63YH04FM1_SCFP00068
LQ0AAB69YI04RM1_SCFP00001
LQ0AAB81YK07FM1_SCFP00290
LQ0AAB46YD08FM1_SCFP00435
CL6Contig1P02622
LQ0AAA5YJ18FM1_SCFP00169
LQ0AAB12YJ12FM1_SCFP00226
LQ0ACA17YH01RM1_SCFP00121
LQ0AEA3YI18RM1_SCFP00048
CL1370Contig1P00344
CL1348Contig2P00331
CL1621Contig2P01414
CL2492Contig1P00325
CL3028Contig1P00526
CL4224Contig1P00688
LQ0AAB81YB21FM1_SCFP00473
CL1008Contig1P00224
LQ0AAB17YH12FM1_SCFP00485
LQ0AAB28YN12FM1_SCFP00219
LQ0AAB4YC22FM1_SCFP00251
CL1239Contig1P00426
CL4429Contig1P00410
CL676Contig1P01657
CL3583Contig1P00107
CL4252Contig1P00001
CL4970Contig1P00039
CL952Contig2P00499
LQ0AAB42YK06FM1_SCFP00293
LQ0AFA3YJ15RM1_SCFP00079
CL2616Contig1P00148
CL5092Contig1P00134
CL59Contig2P01744
CL7014Contig1P00499
CL7Contig14P01549
LQ0AAB6YN05FM1_SCFP00382
LQ0AAB92YI02RM1_SCFP00141
CL5181Contig1P00210
CL6811Contig1P00336
LQ0AAB27YF10FM1_SCFP00149
LQ0AAB74YC12FM1_SCFP00353
LQ0ACA5YK14RM1_SCFP00086
LQ0ADA13YL09RM1_SCFP00044
CL1Contig55P00060
CL2676Contig1P00805
CL280Contig1P00924
LQ0AAB28YO11FM1_SCFP00348
LQ0AAB49YK13FM1_SCFP00420
CL1172Contig1P00854
CL367Contig1P00588
LQ0AAB34YH09FM1_SCFP00009
LQ0AAB48YA20FM1_SCFP00097
LQ0AAB91YG03RM1_SCFP00072
LQ0ADA22YN18RM1_SCFP00018
CL2225Contig1P00249
CL3678Contig1P00317
CL3678Contig1P00329
CL6619Contig1P00368
LQ0AAA8YN17FM1_SCFP00454
LQ0AAB77YD16RM1_SCFP00177
LQ0AAB8YN04FM1_SCFP00218
CL3634Contig1P00305
CL3736Contig1P00183
CL416Contig1P01044
CL4752Contig1P00276
CL7703Contig1P00593
LQ0AAA4YN18FM1_SCFP00606
LQ0AAB87YK06FM1_SCFP00525
LQ0AAB23YO11FM1_SCFP00077
LQ0AAB2YH04FM1_SCFP00328
LQ0AAB44YI14FM1_SCFP00137
CL5460Contig1P00583
CL8Contig2P01630
LQ0AAB87YM05RM1_SCFP00054
LQ0AAB43YO03FM1_SCFP00173
LQ0AAB70YP21FM1_SCFP00090
LQ0ADA10YJ11RM1_SCFP00044
CL2203Contig1P00549
CL3911Contig1P00340
CL5675Contig1P00074
LQ0AAB2YG22FM1_SCFP00008
LQ0AAB87YP19RM1_SCFP00059
CL1328Contig1P00687
CL349Contig1P00705
CL4503Contig1P00163
CL6391Contig1P00070
LQ0AAB101YH23RM1_SCFP00055
LQ0AAB41YA07FM1_SCFP00009
LQ0AAB9YD12FM1_SCFP00156
CL390Contig2P00513
CL902Contig1P01110
LQ0AAB43YE07FM1_SCFP00206
LQ0AAB92YK09FM1_SCFP00003
CL1621Contig2P01013
CL6344Contig1P00224
LQ0AAB10YH20FM1_SCFP00535
LQ0AAB35YK15FM1_SCFP00189
LQ0AAB77YD12RM1_SCFP00261
LQ0ACA24YO03RM1_SCF_LQP00007
CL226Contig1P01009
LQ0AAA8YG10FM1_SCFP00289
LQ0AAB27YF10FM1_SCFP00168
LQ0ADA10YB08RM1_SCFP00198
LQ0AAB24YD19FM1_SCFP00319
LQ0AAB44YN01FM1_SCFP00254
CL1314Contig1P00954
CL1Contig23P01406
CL1Contig7P00575
CL7581Contig1P00261
CL2470Contig1P01238
CL3297Contig1P00960
CL3341Contig1P00570
CL3972Contig1P00690
LQ0AAA11YL01FM1_SCFP00297
LQ0AAB40YJ16FM1_SCFP00297
LQ0ACA13YF15RM1_SCFP00532
CL4318Contig1P00023
CL5292Contig1P00268
LQ0AAB52YO19FM1_SCFP00335
LQ0AAB5YA03FM1_SCFP00041
LQ0AAB92YC13FM1_SCFP00042
LQ0AAB98YJ02FM1_SCFP00104
CL1Contig4P01276
CL7515Contig1P00202
CL1056Contig1P00159
LQ0AAB104YD06RM1_SCFP00387
LQ0AAB54YJ01FM1_SCFP00001
LQ0AAB5YD07FM1_SCFP00394
LQ0ADA11YH07RM1_SCFP00537
LQ0AEA6YO21RM1_SCFP00042
CL1440Contig1P01378
CL2505Contig1P00561
LQ0AAB63YB22FM1_SCFP00142
LQ0ACA13YG17RM1_SCFP00025
CL1817Contig1P00403
CL3742Contig1P00046
LQ0AAB54YC19FM1_SCFP00217
LQ0AAB6YO17FM1_SCFP00458
LQ0AAB92YK09FM1_SCFP00043
LQ0ABA1YE07FM1_SCFP00068
LQ0ACA14YD05RM1_SCFP00127
CL2305Contig1P01088
CL6905Contig1P00173
LQ0AAB15YP20FM1_SCFP00551
LQ0AAB18YF13FM1_SCFP00601
CL22Contig1P01201
CL6592Contig1P00527
CL6728Contig1P00642
CL7167Contig1P00709
CL2492Contig1P00313
CL3257Contig1P00958
CL4696Contig1P00445
CL6181Contig1P00300
CL6571Contig1P00477
CL7302Contig1P00253
LQ0AAB103YB04FM1_SCFP00064
LQ0AAB12YN05FM1_SCFP00342
LQ0AAB24YP14FM1_SCFP00333
LQ0AAB31YM15FM1_SCFP00374
CL1032Contig1P00146
CL1438Contig1P00079
CL13Contig17P00260
CL168Contig1P01132
CL3175Contig1P00522
CL934Contig1P01598
ESV-1-35P00068
LQ0AAA23YM13FM1_SCFP00071
LQ0AAB1YK07RM1_SCFP00427
LQ0AEA1YP01FM1_SCFP00092
CL1Contig16P00828
CL3493Contig1P00487
CL7705Contig1P00210
LQ0AAB17YH24FM1_SCFP00343
LQ0ACA5YF24RM1_SCFP00101
CL1107Contig1P00535
CL1574Contig1P00215
CL4530Contig1P00130
CL5741Contig1P00718
CL6664Contig1P00301
LQ0AAB35YH16FM1_SCFP00294
LQ0AAB5YM20FM1_SCFP00188
LQ0AAB84YO05FM1_SCFP00453
LQ0ADA22YN06RM1_SCFP00028
LQ0AEA6YH12RM1_SCFP00229
CL6584Contig1P00002
LQ0AAB14YE02FM1_SCFP00381
LQ0AAB61YM09FM1_SCFP00047
LQ0AAB65YL19RM1_SCFP00065
CL122Contig8P00023
CL2458Contig1P00907
CL2888Contig1P00970
CL768Contig1P01166
LQ0AAB82YD04RM1_SCFP00347
CL2414Contig1P01003
CL5866Contig1P00532
CL759Contig1P01010
CL934Contig1P01162
LQ0AAA4YE14FM1_SCFP00653
LQ0AAB22YJ20FM1_SCFP00376
LQ0AAB73YB20RM1_SCFP00154
CL1547Contig1P00981
CL2371Contig1P00681
CL6288Contig1P00798
LQ0AAB34YH15FM1_SCFP00426
LQ0AAB70YC10FM1_SCFP00048
CL1498Contig1P01587
CL4414Contig1P00463
CL809Contig1P00131
LQ0AAB12YL22FM1_SCFP00384
LQ0AAB13YG19FM1_SCFP00250
LQ0AAB39YA20FM1_SCFP00551
LQ0ADA8YE10RM1_SCFP00137
CL7544Contig1P00172
LQ0AAB81YG11RM1_SCFP00196
CL1753Contig1P00967
CL237Contig2P01624
CL4105Contig1P00594
LQ0AAB102YD16RM1_SCFP00037
LQ0AAB1YO20RM1_SCFP00344
LQ0AAB25YJ07FM1_SCFP00519
LQ0AAB2YM15FM1_SCFP00364
LQ0AAB8YN04FM1_SCFP00486
LQ0AAB97YA16RM1_SCFP00202
CL1348Contig2P00344
CL3893Contig1P00091
CL595Contig2P00705
LQ0AAA22YJ20FM1_SCFP00217
LQ0AAB27YJ18FM1_SCFP00004
LQ0AAB4YC22FM1_SCFP00625
CL1040Contig1P01520
CL13Contig20P00891
CL1Contig1P01474
LQ0ACA7YN01RM1_SCFP00235
CL13Contig20P01119
CL150Contig1P01290
CL3511Contig1P00378
LQ0AAA1YI05RM1_SCFP00409
LQ0AAB25YG03FM1_SCFP00552
LQ0AAB54YC19FM1_SCFP00224
LQ0AAB60YE21FM1_SCFP00409
CL4528Contig1P00103
CL60Contig1P01002
CL6470Contig1P00001
CL7555Contig1P00156
LQ0AAB31YC09FM1_SCFP00434
LQ0AAB65YE15FM1_SCFP00084
LQ0AAB76YK10RM1_SCFP00189
CL364Contig1P01399
LQ0AAA20YG15FM1_SCFP00186
LQ0AAB26YP10FM1_SCFP00001
LQ0AAB34YG02FM1_SCFP00135
LQ0AAB44YO12FM1_SCFP00431
LQ0AAB57YI07FM1_SCFP00081
LQ0ADA11YK13RM1_SCFP00053
LQ0AFA8YK20RM1_SCFP00129
CL1779Contig1P01068
CL2498Contig1P01288
CL3033Contig1P00296
CL960Contig1P00506
LQ0AAA5YG17FM1_SCFP00120
LQ0AAB25YE24FM1_SCFP00475
LQ0AAB54YF10RM1_SCFP00001
CL101Contig5P01456
CL3777Contig1P00971
CL416Contig1P00278
CL5240Contig1P00285
CL2160Contig1P00583
CL2796Contig1P00316
CL3168Contig1P00307
CL80Contig6P00018
CL87Contig3P00263
CL1073Contig1P00819
CL5578Contig1P00063
CL6571Contig1P00705
CL6698Contig1P00467
LQ0AAA23YM13FM1_SCFP00089
CL3063Contig1P00206
CL3232Contig1P00159
CL3346Contig1P00006
CL5347Contig1P00101
CL7535Contig1P00068
LQ0AAB81YK07FM1_SCFP00302
CL4730Contig1P00100
LQ0AAB60YL06RM1_SCFP00099
LQ0AAB61YH06RM1_SCFP00075
LQ0AAB92YC10FM1_SCFP00501
CL1134Contig1P00090
CL1814Contig1P00635
CL6041Contig1P00297
LQ0AFA7YF11RM1_SCFP00001
CL4691Contig1P00130
LQ0AAB22YH12FM1_SCFP00316
LQ0AAB74YL13RM1_SCFP00279
CL3550Contig1P00324
LQ0AAB40YO11FM1_SCFP00265
LQ0AAB90YF22FM1_SCFP00382
LQ0ACA22YO14RM1_SCFP00072
CL1071Contig1P01638
CL3Contig4P00727
CL4720Contig1P00394
CL6392Contig1P00283
CL6658Contig1P00553
CL7008Contig1P00213
CL7244Contig1P00050
LQ0AAB29YP21FM1_SCFP00274
LQ0AAB48YO16FM1_SCFP00377
LQ0AAB91YH10FM1_SCFP00051
CL7244Contig1P00138
LQ0ADA21YE15RM1_SCFP00001
CL2439Contig1P00134
CL303Contig1P01038
CL4300Contig1P00447
CL7454Contig1P00119
CL3169Contig1P00204
CL5479Contig1P00080
CL6181Contig1P00291
CL878Contig1P00092
LQ0AAB34YF13FM1_SCFP00156
LQ0AAB50YE17FM1_SCFP00276
LQ0AAB81YG11RM1_SCFP00121
LQ0AEA3YD18RM1_SCFP00403
LQ0AAB42YH20FM1_SCFP00316
LQ0ACA10YL09RM1_SCFP00035
CL2759Contig1P00007
LQ0AAB40YK19FM1_SCFP00503
LQ0AAB71YO08RM1_SCFP00068
LQ0AAB72YP21FM1_SCFP00116
CL1445Contig1P00929
CL558Contig1P00694
LQ0AAB96YA19FM1_SCFP00123
CL1Contig5P01104
LQ0AAB23YM08FM1_SCFP00070
LQ0AAB3YD11FM1_SCFP00264
LQ0AAB48YO04FM1_SCFP00477
LQ0AAB83YA10FM1_SCFP00038
CL6011Contig1P00154
LQ0AAB39YE09FM1_SCFP00353
LQ0AAB32YP12FM1_SCFP00100
LQ0AAB36YH24FM1_SCFP00186
LQ0AAB53YH01RM1_SCFP00326
LQ0AAB6YN13FM1_SCFP00069
CL3430Contig1P00615
CL4599Contig1P00271
LQ0AAA14YI13FM1_SCFP00153
LQ0AAB100YK08FM1_SCFP00030
LQ0AAB25YK15FM1_SCFP00622
LQ0AAB37YC07FM1_SCFP00127
LQ0AAB57YC02RM1_SCFP00258
CL404Contig1P00763
LQ0AAB37YJ23FM1_SCFP00509
LQ0ADA7YF20RM1_SCFP00001
CL902Contig1P01323
LQ0AAB16YF24FM3_SCFP00064
LQ0ADA19YJ04RM1_SCFP00008
CL1092Contig1P01393
CL30Contig2P01118
CL3572Contig1P00516
CL4351Contig1P00529
CL5405Contig1P00449
LQ0AAB30YK18FM1_SCFP00005
LQ0AAB42YJ02FM1_SCFP00216
LQ0AAB65YD05FM1_SCFP00168
CL1025Contig1P01281
CL2609Contig1P00173
CL2828Contig1P00564
CL3192Contig1P00381
CL4408Contig1P00268
CL5258Contig1P00154
LQ0AAB12YP04FM1_SCFP00299
LQ0AAB38YB09FM1_SCFP00095
LQ0AAB90YJ21RM1_SCFP00333
LQ0AEA8YA14RM1_SCFP00228
CL13Contig21P01528
LQ0AAB14YA01FM1_SCFP00129
LQ0AAB43YE07FM1_SCFP00210
LQ0AAB95YM23FM1_SCFP00202
LQ0ACA3YB06RM1_SCFP00259
LQ0AGA1YF12RM1_SCFP00301
CL224Contig3P01130
CL5921Contig1P00202
CL702Contig1P00800
LQ0AAB38YP11FM1_SCFP00254
LQ0AAB46YD08FM1_SCFP00414
LQ0AAB54YO05RM1_SCFP00312
CL1677Contig1P00638
CL285Contig1P03870
CL45Contig1P01618
CL6481Contig1P00576
CL745Contig1P00504
LQ0AAB13YE01FM1_SCFP00590
CL676Contig1P01526
LQ0AAB41YH04FM1_SCFP00031
CL1724Contig1P00160
CL4582Contig1P00850
CL708Contig1P01240
CL928Contig1P01439
LQ0AAA10YK05FM1_SCFP00198
LQ0AAB64YP17RM1_SCFP00090
CL1096Contig1P00013
CL2356Contig1P01412
CL3769Contig1P00160
LQ0AAA23YA03FM1_SCFP00145
LQ0AAA4YE01FM1_SCFP00182
LQ0AAB88YG13FM1_SCFP00425
LQ0ACA26YC01RM1_SCFP00033
LQ0ADA11YK13RM1_SCFP00021
LQ0ADA19YJ04RM1_SCFP00048
CL26Contig1P01441
CL7729Contig1P00170
CL5137Contig1P00410
CL6500Contig1P00584
LQ0AAB42YK15FM1_SCFP00096
CL1807Contig1P00994
CL6953Contig1P00288
LQ0AAA10YP11FM1_SCFP00044
LQ0AAB30YM15FM1_SCFP00149
LQ0AAB88YD21FM1_SCFP00072
LQ0AEA4YH13RM1_SCFP00298
CL1880Contig1P00190
CL6803Contig1P00137
CL7287Contig1P00050
LQ0AAA1YN05RM1_SCFP00284
LQ0AAB30YB07FM1_SCFP00390
LQ0AAB33YC13FM1_SCFP00444
LQ0AAB3YH02FM1_SCFP00391
LQ0AAB43YE02FM1_SCFP00160
LQ0AAB48YI23FM1_SCFP00488
LQ0AAB49YI11FM1_SCFP00389
LQ0AAB81YH06FM1_SCFP00430
LQ0ADA8YE10RM1_SCFP00129
CL2839Contig1P00363
CL3990Contig1P00925
CL4415Contig1P00550
CL5740Contig1P00134
CL7776Contig1P00570
LQ0AAB16YP01FM3_SCFP00471
LQ0AAB49YB04FM1_SCFP00372
LQ0AAB8YB20FM1_SCFP00227
LQ0AAB99YH06RM1_SCFP00426
sctg1_116-70300-70600-WP00001
CL1214Contig1P00454
CL4358Contig1P00883
CL452Contig1P01586
CL6863Contig1P00276
LQ0AAB1YO20FM1_SCFP00651
LQ0AAB23YI05FM1_SCFP00540
LQ0AAB32YD22FM1_SCFP00302
LQ0AAB76YD23FM1_SCFP00350
LQ0ADA12YH12RM1_SCFP00101
CL2961Contig2P00012
LQ0AAB100YJ16FM1_SCFP00089
LQ0AAB104YD06RM1_SCFP00254
LQ0AAB42YM05FM1_SCFP00591
LQ0AAB71YI11RM1_SCFP00271
LQ0AAB74YF05FM1_SCFP00183
CL40Contig2P02718
LQ0AAB24YJ11FM1_SCFP00271
LQ0AAB24YN21FM1_SCFP00474
LQ0ACA1YL07RM1_SCFP00072
LQ0AFA3YJ15RM1_SCFP00245
CL1Contig29P00935
CL3352Contig1P00671
CL5779Contig1P00169
CL6463Contig1P00298
CL978Contig1P01175
LQ0AAB12YB08FM1_SCFP00095
LQ0AFA1YJ11RM1_SCFP00057
CL3757Contig1P00883
CL4018Contig1P00421
CL6596Contig1P00236
CL2747Contig1P00954
CL5833Contig1P00093
CL8Contig13P00160
CL1343Contig1P01973
CL570Contig3P01019
CL5777Contig1P00097
CL5845Contig1P00221
CL6442Contig1P00226
LQ0AAB4YB09FM1_SCFP00418
LQ0ADA8YJ11RM1_SCFP00368
CL29Contig4P00434
CL3935Contig1P00349
CL4344Contig1P00438
LQ0AAB100YO15FM1_SCFP00431
LQ0AAB104YG07RM1_SCFP00216
LQ0AAB15YF16FM1_SCFP00399
LQ0AAB46YO17FM1_SCFP00380
LQ0AAB11YF05FM1_SCFP00413
LQ0AAB91YD08FM1_SCFP00224
LQ0AAB91YO13RM1_SCFP00148
LQ0AAB95YF23FM1_SCFP00034
LQ0AEA9YG21RM1_SCFP00355
CL2683Contig1P00612
CL4431Contig1P00243
CL5057Contig1P00435
CL819Contig1P01464
LQ0AAB1YO04RM1_SCFP00276
LQ0AAB21YG14FM1_SCFP00065
LQ0AAB78YN10RM1_SCFP00057
LQ0AAB98YI01FM1_SCFP00454
LQ0ADA16YP02RM1_SCFP00072
LQ0ADA17YL16RM1_SCFP00010
CL1068Contig1P00879
CL1465Contig1P00494
CL1610Contig1P01099
CL2016Contig1P00586
LQ0AAB22YL22FM1_SCFP00393
LQ0AAB38YM15FM1_SCFP00437
LQ0AAB48YN05FM1_SCFP00235
LQ0AAB7YI21FM1_SCFP00007
CL1214Contig1P00670
CL13Contig5P00936
CL620Contig1P01722
CL6288Contig1P00715
LQ0AAA22YG23FM1_SCFP00221
LQ0AAA3YF04FM1_SCFP00047
LQ0AAB21YD15FM1_SCFP00622
LQ0AAB26YP10FM1_SCFP00089
LQ0AAB86YP08RM1_SCFP00124
CL5931Contig1P00308
CL7495Contig1P00261
LQ0AAB11YL10FM1_SCFP00494
LQ0ACA21YJ17RM1_SCFP00005
CL1172Contig1P00320
CL2555Contig1P01706
CL6632Contig1P00464
LQ0AAA14YH09FM1_SCFP00217
LQ0AAB23YI23FM1_SCFP00536
LQ0AAB99YF18RM1_SCFP00031
LQ0ACA3YG05RM1_SCFP00036
LQ0AFA8YP05RM1_SCFP00159
CL1289Contig1P00701
CL1289Contig1P01147
CL1690Contig1P01485
CL416Contig2P00199
CL7434Contig1P00391
LQ0AAA19YF07FM1_SCFP00457
CL5030Contig1P00088
CL559Contig1P00879
CL5716Contig1P00928
CL7257Contig1P00652
LQ0AAB1YD10RM1_SCFP00041
LQ0AAB26YI24FM1_SCFP00531
LQ0AAB95YM23FM1_SCFP00209
CL11Contig3P00265
CL1300Contig1P00561
CL1852Contig1P01158
CL1952Contig1P00715
CL2389Contig1P00139
CL3132Contig1P00260
CL344Contig1P02040
CL3888Contig1P00493
CL464Contig2P00751
CL4704Contig1P00676
CL6015Contig1P00570
CL6127Contig1P00436
CL6860Contig1P00022
CL6972Contig1P00167
CL7297Contig1P00660
CL7522Contig1P00154
CL7587Contig1P00007
CL7761Contig1P00371
CL942Contig1P00305
ESV-1-144P00662
LQ0AAA5YA01FM1_SCFP00093
LQ0AAA9YA09FM1_SCFP00555
LQ0AAB13YN03FM1_SCFP00103
LQ0AAB18YH21FM1_SCFP00324
LQ0AAB30YG05FM1_SCFP00041
LQ0AAB38YC03FM1_SCFP00096
LQ0AAB44YG23FM1_SCFP00278
LQ0AAB44YP21FM1_SCFP00290
LQ0AAB65YB05FM1_SCFP00415
LQ0AAB65YC16FM1_SCFP00024
LQ0AAB81YN24FM1_SCFP00377
LQ0AAB85YK15FM1_SCFP00001
LQ0AAB8YM21FM1_SCFP00505
LQ0AAB94YM17RM1_SCFP00272
CL1669Contig1P00170
CL1800Contig1P00850
CL2081Contig1P00272
CL2118Contig1P01132
CL2652Contig1P01178
CL3707Contig1P00362
CL4128Contig1P00291
CL4564Contig1P00016
CL4668Contig1P00953
CL486Contig3P00251
CL4971Contig1P00124
CL5172Contig1P00013
CL5440Contig1P00667
CL5899Contig1P00943
CL6063Contig1P00315
CL6105Contig1P00251
CL6120Contig1P00073
CL6935Contig1P00124
CL7047Contig1P00383
CL7369Contig1P00477
CL7534Contig1P00481
CL7552Contig1P00228
CL755Contig1P01048
CL763Contig1P01156
CL7707Contig1P00380
LQ0AAA1YN14FM1_SCFP00351
LQ0AAA4YJ21FM1_SCFP00280
LQ0AAA8YJ17FM1_SCFP00336
LQ0AAB16YL04FM3_SCFP00080
LQ0AAB28YI23FM1_SCFP00071
LQ0AAB30YD10FM1_SCFP00108
LQ0AAB33YI07FM1_SCFP00320
LQ0AAB37YJ03FM1_SCFP00207
LQ0AAB45YB23FM1_SCFP00099
LQ0AAB4YD05FM1_SCFP00457
LQ0AAB77YP13FM1_SCFP00053
LQ0AAB89YJ20FM1_SCFP00488
LQ0AAB9YD23FM1_SCFP00126
LQ0AAB9YG02FM1_SCFP00057
CL1017Contig1P00085
CL1205Contig1P00329
CL1644Contig1P00522
CL2352Contig1P00021
CL2553Contig1P00523
CL317Contig1P01517
CL3424Contig1P00009
CL356Contig1P01663
CL3745Contig1P01262
CL4826Contig1P00281
CL5326Contig1P00563
CL5952Contig1P00128
CL5960Contig1P00121
CL6221Contig1P00309
CL6464Contig1P00173
CL6840Contig1P00502
CL6858Contig1P00422
CL7601Contig1P00634
CL7739Contig1P00413
ESV-1-59P00100
ESV-1-8P00630
LQ0AAA14YG14FM1_SCFP00295
LQ0AAB101YH23FM1_SCFP00115
LQ0AAB14YF16FM1_SCFP00317
LQ0AAB18YH01FM1_SCFP00158
LQ0AAB25YJ02FM1_SCFP00636
LQ0AAB40YK13FM1_SCFP00501
LQ0AAB42YH01FM1_SCFP00151
LQ0AAB45YI16FM1_SCFP00165
LQ0AAB63YK10RM1_SCFP00092
LQ0AAB97YD15RM1_SCFP00125
LQ0ACA15YA17RM1_SCFP00159
CL1199Contig1P01269
CL1510Contig1P00493
CL1784Contig1P00040
CL1989Contig1P00208
CL1Contig21P01282
CL212Contig1P00338
CL2431Contig1P00366
CL2481Contig1P01288
CL2868Contig1P00118
CL3233Contig1P00662
CL3673Contig1P00569
CL3830Contig1P00216
CL4262Contig1P01119
CL5339Contig1P00112
CL5557Contig1P00333
CL56Contig1P00683
CL5849Contig1P00229
CL5959Contig1P00725
CL6397Contig1P00326
CL7095Contig1P00598
LQ0AAA10YI02FM1_SCFP00105
LQ0AAA12YM15FM1_SCFP00463
LQ0AAA13YC07FM1_SCFP00016
LQ0AAA2YE13FM1_SCFP00109
LQ0AAB17YH22FM1_SCFP00623
LQ0AAB21YI01FM1_SCFP00001
LQ0AAB30YJ16FM1_SCFP00501
LQ0AAB31YK16FM1_SCFP00065
LQ0AAB43YM14FM1_SCFP00001
LQ0AAB50YB17FM1_SCFP00343
LQ0AAB68YO02FM1_SCFP00036
LQ0AAB70YN10RM1_SCFP00071
LQ0AAB72YE02FM1_SCFP00010
LQ0AAB87YC07FM1_SCFP00113
LQ0AAB87YH03FM1_SCFP00421
LQ0AAB89YF24FM1_SCFP00106
LQ0AAB8YB19FM1_SCFP00199
LQ0AAB97YE06FM1_SCFP00018
CL1716Contig1P00903
CL189Contig1P00604
CL2226Contig1P00910
CL2845Contig1P01022
CL3074Contig1P00835
CL3673Contig1P00706
CL4101Contig1P00275
CL4435Contig1P00059
CL4576Contig1P00742
CL5464Contig1P00056
CL5968Contig1P00085
CL6379Contig1P00822
CL6948Contig1P00565
CL7663Contig1P00041
LQ0AAA21YG07FM1_SCFP00570
LQ0AAA4YJ21FM1_SCFP00351
LQ0AAB104YG17RM1_SCFP00254
LQ0AAB12YG21FM1_SCFP00140
LQ0AAB15YB21FM1_SCFP00117
LQ0AAB16YI19FM3_SCFP00124
LQ0AAB27YL08FM1_SCFP00388
LQ0AAB32YD03FM1_SCFP00047
LQ0AAB33YD13FM1_SCFP00096
LQ0AAB37YD15FM1_SCFP00021
LQ0AAB43YO10FM1_SCFP00001
LQ0AAB44YM14FM1_SCFP00346
LQ0AAB45YP13FM1_SCFP00189
LQ0AAB64YE24FM1_SCFP00277
LQ0AAB67YO14FM1_SCFP00014
LQ0AAB68YN05FM1_SCFP00001
LQ0AAB6YE18FM1_SCFP00260
LQ0AAB72YC02FM1_SCFP00057
LQ0AAB76YB21FM1_SCFP00560
LQ0AAB80YP10FM1_SCFP00497
LQ0AAB8YA20FM1_SCFP00615
LQ0AAB91YE22FM1_SCFP00312
LQ0AAB96YD01FM1_SCFP00090
LQ0AAB99YG08FM1_SCFP00231
CL1054Contig1P00757
CL1539Contig1P00001
CL1595Contig1P01371
CL1792Contig1P00296
CL1888Contig1P00598
CL2791Contig1P00898
CL3750Contig1P00068
CL3756Contig1P00554
CL3Contig1P00691
CL4778Contig1P00118
CL5678Contig1P00319
CL5753Contig1P00395
CL6541Contig1P00147
CL6916Contig1P00408
CL6975Contig1P00048
CL7002Contig1P00327
CL7002Contig1P00570
CL7648Contig1P00282
CL967Contig2P00248
LQ0AAA1YC03FM1_SCFP00149
LQ0AAA21YA13FM1_SCFP00534
LQ0AAA3YL02FM1_SCFP00491
LQ0AAB13YP08FM1_SCFP00427
LQ0AAB14YD05FM1_SCFP00626
LQ0AAB14YO09FM1_SCFP00008
LQ0AAB16YF23FM3_SCFP00495
LQ0AAB16YJ01FM3_SCFP00025
LQ0AAB1YE23FM1_SCFP00367
LQ0AAB25YG14FM1_SCFP00065
LQ0AAB38YL24FM1_SCFP00049
LQ0AAB40YG09FM1_SCFP00014
LQ0AAB50YN05FM1_SCFP00345
LQ0AAB5YA13FM1_SCFP00143
LQ0AAB6YE15FM1_SCFP00042
LQ0AAB71YO07FM1_SCFP00242
LQ0AAB72YD18FM1_SCFP00083
LQ0AAB87YK09FM1_SCFP00229
LQ0AAB8YP22FM1_SCFP00249
LQ0AAB92YG12FM1_SCFP00122
LQ0AAB94YO03FM1_SCFP00045
LQ0ADA18YG08RM1_SCFP00086
CL2007Contig1P00368
CL2660Contig1P00359
CL3170Contig1P00030
CL3439Contig1P00097
CL5175Contig1P00110
CL5453Contig1P00590
CL589Contig1P00745
CL700Contig1P00475
CL7711Contig1P00417
CL7777Contig1P00488
LQ0AAA13YN11FM1_SCFP00529
LQ0AAA1YG02FM1_SCFP00134
LQ0AAA2YK10FM1_SCFP00502
LQ0AAB10YA21FM1_SCFP00064
LQ0AAB10YF12FM1_SCFP00437
LQ0AAB16YH04FM3_SCFP00193
LQ0AAB23YN19FM1_SCFP00078
LQ0AAB28YL08FM1_SCFP00001
LQ0AAB37YB14FM1_SCFP00004
LQ0AAB37YG06FM1_SCFP00157
LQ0AAB39YM04FM1_SCFP00101
LQ0AAB3YE12FM1_SCFP00304
LQ0AAB45YJ13FM1_SCFP00444
LQ0AAB67YC13FM1_SCFP00086
LQ0AAB67YF21FM1_SCFP00024
LQ0AAB69YN15FM1_SCFP00063
LQ0AAB70YF07FM1_SCFP00183
LQ0AAB87YP19FM1_SCFP00014
LQ0AAB8YH14FM1_SCFP00282
LQ0AAB8YM21FM1_SCFP00206
LQ0AAB93YE18FM1_SCFP00399
LQ0AAB95YP23FM1_SCFP00241
LQ0AAB98YI05FM1_SCFP00456
LQ0ACA17YM13RM1_SCFP00321
LQ0ACA22YI02RM1_SCFP00096
LQ0AEA11YH03RM1_SCFP00215
LQ0AFA8YC14RM1_SCFP00191
CL1755Contig1P00498
CL1769Contig1P00677
CL1921Contig1P00620
CL2034Contig1P00095
CL2531Contig1P00201
CL3150Contig1P01387
CL3884Contig1P00513
CL3921Contig1P00060
CL4319Contig1P00457
CL4494Contig1P00860
CL4780Contig1P00592
CL4944Contig1P00805
CL543Contig1P00784
CL5934Contig1P00155
ESV-1-183P00140
LQ0AAA20YO20FM1_SCFP00601
LQ0AAA4YA09FM1_SCF_LQP00436
LQ0AAB10YK13FM1_SCFP00292
LQ0AAB12YF11FM1_SCFP00555
LQ0AAB24YC10FM1_SCFP00268
LQ0AAB24YI07FM1_SCFP00109
LQ0AAB26YN16FM1_SCFP00305
LQ0AAB28YE11FM1_SCFP00475
LQ0AAB30YD07FM1_SCFP00416
LQ0AAB37YE12FM1_SCFP00176
LQ0AAB3YI06FM1_SCFP00273
LQ0AAB3YJ21FM1_SCFP00065
LQ0AAB46YC06FM1_SCFP00174
LQ0AAB4YD22FM1_SCFP00336
LQ0AAB4YK04FM1_SCFP00385
LQ0AAB58YG15FM1_SCFP00099
LQ0AAB63YH17FM1_SCFP00070
LQ0AAB74YB16FM1_SCFP00439
LQ0AAB84YE04FM1_SCFP00577
LQ0AAB92YB16FM1_SCFP00052
LQ0AAB99YG02RM1_SCFP00179
LQ0ACA20YM10RM1_SCFP00405
LQ0ACA6YG02RM1_SCFP00133
CL1383Contig1P00138
CL1415Contig1P00884
CL1694Contig1P00561
CL1730Contig1P00772
CL1820Contig1P00238
CL2524Contig1P00914
CL2539Contig1P00490
CL2691Contig1P00189
CL3173Contig1P00149
CL3507Contig1P00246
CL3532Contig1P00196
CL3715Contig1P00753
CL4070Contig1P00113
CL4230Contig1P00149
CL5031Contig1P00408
CL5674Contig1P00058
CL6085Contig1P00001
CL6387Contig1P00091
CL6558Contig1P00281
CL7171Contig1P00023
CL7262Contig1P00161
ESV-1-46P00072
LQ0AAA19YB08FM1_SCFP00027
LQ0AAA7YN02FM1_SCFP00080
LQ0AAA8YI02FM1_SCFP00296
LQ0AAB11YE06FM1_SCFP00114
LQ0AAB13YE16FM1_SCFP00566
LQ0AAB17YN02FM1_SCFP00215
LQ0AAB1YP11RM1_SCFP00261
LQ0AAB2YA04FM1_SCFP00466
LQ0AAB31YB12FM1_SCFP00147
LQ0AAB3YF22FM1_SCFP00420
LQ0AAB3YH07FM1_SCFP00241
LQ0AAB41YM12FM1_SCFP00110
LQ0AAB43YJ24FM1_SCFP00030
LQ0AAB45YF11FM1_SCFP00007
LQ0AAB45YF11FM1_SCFP00015
LQ0AAB46YD06FM1_SCFP00001
LQ0AAB68YG17FM1_SCFP00208
LQ0AAB68YH24FM1_SCFP00215
LQ0AAB70YI17FM1_SCFP00170
LQ0AAB88YI14FM1_SCFP00225
LQ0AAB99YH05FM1_SCFP00245
CL183Contig1P00520
CL1940Contig1P00311
CL2243Contig1P00731
CL2336Contig1P00350
CL2482Contig1P00334
CL3495Contig1P00336
CL4164Contig1P00278
CL423Contig1P00620
CL4478Contig1P00430
CL5430Contig1P00339
CL5564Contig1P00653
CL5915Contig1P00586
CL6125Contig1P00134
CL6158Contig1P00705
CL6617Contig1P00044
CL6795Contig1P00110
CL973Contig1P00716
LQ0AAB11YN07FM1_SCFP00255
LQ0AAB15YP08FM1_SCFP00023
LQ0AAB29YI21FM1_SCFP00072
LQ0AAB29YJ22FM1_SCFP00088
LQ0AAB39YA10FM1_SCFP00120
LQ0AAB4YJ17FM1_SCFP00393
LQ0AAB50YB21FM1_SCFP00349
LQ0AAB50YG18FM1_SCFP00020
LQ0AAB7YG04FM1_SCFP00427
LQ0AAB97YB03FM1_SCFP00225
LQ0ACA14YG11RM1_SCFP00065
LQ0AFA4YB17RM1_SCFP00074
CL1236Contig1P00006
CL1670Contig1P00189
CL201Contig1P00013
CL211Contig1P00161
CL2256Contig1P00496
CL2424Contig1P02139
CL2442Contig1P00083
CL2595Contig1P00860
CL2929Contig1P00317
CL3420Contig1P00733
CL3447Contig1P00062
CL3973Contig1P00278
CL4217Contig1P00601
CL4386Contig1P00443
CL5000Contig1P00700
CL5182Contig1P00308
CL6525Contig1P00299
CL6715Contig1P00755
CL7004Contig1P00447
CL7500Contig1P00674
CL7505Contig1P00571
CL998Contig1P01741
ESV-1-86P00340
LQ0AAA21YO06FM1_SCFP00267
LQ0AAA22YC10FM1_SCFP00334
LQ0AAA5YB11FM1_SCFP00009
LQ0AAB102YP05RM1_SCFP00398
LQ0AAB12YE20FM1_SCFP00001
LQ0AAB36YG03FM1_SCFP00057
LQ0AAB41YF02FM1_SCFP00073
LQ0AAB43YF11FM1_SCFP00204
LQ0AAB66YM16FM1_SCFP00018
LQ0AAB73YP18FM1_SCFP00049
LQ0AAB78YM20RM1_SCFP00134
LQ0AAB7YA10FM1_SCFP00043
LQ0AAB89YM17FM1_SCFP00420
CL2952Contig1P00029
CL3215Contig1P00034
CL3594Contig1P00545
CL3634Contig1P00117
CL3770Contig1P00343
CL3784Contig1P00501
CL3898Contig1P00239
CL3926Contig1P00432
CL4851Contig1P00154
CL5178Contig1P00358
CL5367Contig1P00497
CL7726Contig1P00075
LQ0AAA12YH22FM1_SCFP00167
LQ0AAB100YG10RM1_SCFP00156
LQ0AAB101YB05FM1_SCFP00231
LQ0AAB101YC02FM1_SCFP00237
LQ0AAB17YL20FM1_SCFP00053
LQ0AAB1YF04FM1_SCFP00101
LQ0AAB23YL16FM1_SCFP00396
LQ0AAB24YA11FM1_SCFP00398
LQ0AAB37YG06FM1_SCFP00336
LQ0AAB42YC15FM1_SCFP00086
LQ0AAB50YH19FM1_SCFP00008
LQ0AAB52YM12FM1_SCFP00263
LQ0AAB68YD22FM1_SCFP00087
LQ0AAB6YK13FM1_SCFP00017
LQ0AAB80YL24FM1_SCFP00247
LQ0AAB83YO12FM1_SCFP00267
LQ0AAB84YA19RM1_SCFP00006
LQ0AAB97YO24FM1_SCFP00309
LQ0ACA17YL09RM1_SCFP00151
CL1129Contig1P00432
CL1431Contig1P00865
CL1553Contig1P00782
CL1629Contig1P00792
CL1866Contig1P00680
CL250Contig1P01997
CL2735Contig1P00798
CL2986Contig1P00902
CL3266Contig1P00590
CL3294Contig1P00588
CL3505Contig1P00875
CL4303Contig1P00553
CL4520Contig1P00709
CL4722Contig1P00602
CL4751Contig1P00348
CL5393Contig1P00590
CL6306Contig1P00297
CL6365Contig1P00276
CL6812Contig1P00564
CL7058Contig1P00580
CL7667Contig1P00032
CL7782Contig1P00385
LQ0AAA16YB12FM1_SCFP00198
LQ0AAB28YC15FM1_SCFP00068
LQ0AAB32YM16FM1_SCFP00011
LQ0AAB55YI08FM1_SCF_LQP00384
LQ0AAB56YG24FM1_SCFP00220
LQ0AAB59YB14FM1_SCFP00247
LQ0AAB67YO14FM1_SCFP00025
LQ0AAB71YE17FM1_SCFP00189
LQ0AAB7YC23FM1_SCFP00296
LQ0AAB88YM16FM1_SCFP00323
CL1263Contig1P00527
CL1374Contig1P00040
CL1896Contig1P00679
CL2138Contig1P00968
CL2512Contig1P00238
CL2536Contig1P00546
CL26Contig2P00524
CL2704Contig1P00015
CL2973Contig1P00532
CL3151Contig1P00910
CL3715Contig1P00467
CL4133Contig1P00284
CL4695Contig1P00033
CL486Contig1P00306
CL490Contig1P00629
CL5287Contig1P00571
CL5661Contig1P00402
CL6833Contig1P00232
CL7400Contig1P00741
CL932Contig1P00182
ESV-1-48P00061
LQ0AAA21YL09FM1_SCFP00522
LQ0AAA4YK22FM1_SCFP00203
LQ0AAB31YF15FM1_SCFP00544
LQ0AAB32YM13FM1_SCFP00067
LQ0AAB32YP12FM1_SCFP00009
LQ0AAB33YC05FM1_SCFP00544
LQ0AAB58YO15FM1_SCFP00155
LQ0AAB63YE24FM1_SCFP00174
LQ0AAB70YB18FM1_SCFP00022
LQ0AAB76YO14RM1_SCFP00001
LQ0AAB82YF24FM1_SCFP00155
LQ0AAB90YK12FM1_SCFP00017
CL1217Contig1P00903
CL1237Contig1P00918
CL164Contig1P00323
CL1982Contig1P00742
CL2198Contig1P00074
CL2198Contig1P00999
CL3084Contig1P00155
CL3202Contig1P00896
CL3768Contig1P00197
CL4564Contig1P00681
CL4612Contig1P00322
CL4658Contig1P00462
CL4773Contig1P00300
CL4867Contig1P00061
CL5389Contig1P00632
CL5443Contig1P00434
CL5493Contig1P00446
CL5586Contig1P00510
CL5812Contig1P00402
CL6186Contig1P00432
CL6365Contig1P00267
CL6990Contig1P00894
ESV-1-195P00019
LQ0AAA1YI13FM1_SCFP00164
LQ0AAA23YH13FM1_SCFP00513
LQ0AAA23YK15FM1_SCFP00379
LQ0AAB11YA17FM1_SCFP00555
LQ0AAB21YC14FM1_SCFP00537
LQ0AAB36YP05FM1_SCFP00339
LQ0AAB37YP08FM1_SCFP00239
LQ0AAB39YK04FM1_SCFP00379
LQ0AAB41YC11FM1_SCFP00445
LQ0AAB48YL18FM1_SCFP00388
LQ0AAB53YF02FM1_SCFP00243
LQ0AAB54YJ08FM1_SCFP00345
LQ0AAB56YJ11FM1_SCFP00121
LQ0AAB63YJ07RM1_SCFP00056
LQ0AAB64YN07FM1_SCFP00047
LQ0AAB69YE21FM1_SCFP00176
LQ0AAB74YB14FM1_SCFP00001
LQ0AAB77YJ07RM1_SCFP00190
LQ0AAB84YJ16RM1_SCFP00459
CL1736Contig1P00588
CL2349Contig1P00536
CL2432Contig1P00311
CL2942Contig1P00533
CL3040Contig1P00559
CL4788Contig1P00036
CL5239Contig1P00141
CL5394Contig1P00051
CL5535Contig1P01082
CL5607Contig1P00590
CL5844Contig1P00267
CL6746Contig1P00223
CL6866Contig1P00041
CL7286Contig1P00070
LQ0AAA23YB17FM1_SCFP00241
LQ0AAA4YJ21FM1_SCFP00001
LQ0AAA6YN19FM1_SCFP00306
LQ0AAB102YG19FM1_SCFP00451
LQ0AAB103YP13FM1_SCFP00504
LQ0AAB12YC21FM1_SCFP00001
LQ0AAB13YJ18FM1_SCFP00217
LQ0AAB14YN04FM1_SCFP00284
LQ0AAB14YO22FM1_SCFP00254
LQ0AAB26YD08FM1_SCFP00155
LQ0AAB30YA01FM1_SCFP00040
LQ0AAB35YD04FM1_SCFP00014
LQ0AAB38YL02FM1_SCFP00257
LQ0AAB41YJ01FM1_SCFP00220
LQ0AAB43YF17FM1_SCFP00104
LQ0AAB44YC05FM1_SCFP00187
LQ0AAB49YN21FM1_SCFP00073
LQ0AAB59YK19FM1_SCFP00080
LQ0AAB79YH05FM1_SCFP00411
LQ0AAB80YP13FM1_SCFP00003
LQ0AAB81YL15FM1_SCFP00358
LQ0AAB86YA05RM1_SCFP00186
LQ0AAB89YB24FM1_SCFP00351
LQ0AAB92YF06FM1_SCFP00587
LQ0AGA1YI04RM1_SCFP00316
CL1250Contig1P01528
CL1601Contig1P00515
CL2256Contig1P00040
CL240Contig1P00030
CL3115Contig1P00257
CL3973Contig1P00716
CL4036Contig1P00190
CL438Contig2P01948
CL4514Contig1P00018
CL5474Contig1P00629
CL6502Contig1P00104
CL713Contig1P00059
CL7156Contig1P00502
CL7294Contig1P00066
CL83Contig1P00091
LQ0AAA15YJ22FM1_SCFP00629
LQ0AAA17YI13FM1_SCFP00453
LQ0AAA20YP01FM1_SCFP00386
LQ0AAA7YK08FM1_SCFP00032
LQ0AAB101YJ01FM1_SCFP00008
LQ0AAB102YL21RM1_SCFP00190
LQ0AAB24YH15FM1_SCFP00106
LQ0AAB31YK05FM1_SCFP00288
LQ0AAB32YM10FM1_SCFP00426
LQ0AAB38YE08FM1_SCFP00447
LQ0AAB41YH24FM1_SCFP00108
LQ0AAB56YG11RM1_SCFP00131
LQ0AAB68YC09RM1_SCFP00130
LQ0AAB71YJ11FM1_SCFP00197
LQ0ABA1YB01FM1_SCFP00055
CL1785Contig1P00605
CL2005Contig1P00226
CL2519Contig1P01107
CL2827Contig1P00524
CL2982Contig1P00159
CL29Contig2P00067
CL3474Contig1P00439
CL3563Contig1P00001
CL4858Contig1P00226
CL4938Contig1P00467
CL5066Contig1P00284
CL5682Contig1P00292
CL5982Contig1P00193
CL7480Contig1P00257
LQ0AAA11YD15FM1_SCFP00440
LQ0AAA16YP04FM1_SCFP00125
LQ0AAA23YK16FM1_SCFP00288
LQ0AAB100YO24FM1_SCFP00210
LQ0AAB102YC07FM1_SCFP00185
LQ0AAB30YC16FM1_SCFP00370
LQ0AAB33YK02FM1_SCFP00001
LQ0AAB38YG21FM1_SCFP00482
LQ0AAB3YN17FM1_SCFP00368
LQ0AAB40YC16FM1_SCFP00127
LQ0AAB43YC22FM1_SCFP00046
LQ0AAB58YE03FM1_SCFP00011
LQ0AAB63YF05FM1_SCFP00293
LQ0AAB70YF17FM1_SCFP00082
LQ0AAB72YP22FM1_SCFP00110
LQ0AAB83YB04FM1_SCFP00179
LQ0AAB86YM10FM1_SCFP00038
CL1208Contig1P00142
CL1404Contig1P01273
CL1640Contig1P00011
CL2049Contig1P00344
CL2292Contig1P00906
CL2587Contig1P00063
CL3494Contig1P00687
CL3794Contig1P00039
CL3797Contig1P00222
CL3853Contig1P00326
CL4467Contig1P00176
CL4533Contig1P00960
CL4848Contig1P00004
CL5402Contig1P00576
CL572Contig1P00826
CL6004Contig1P00219
CL6326Contig1P00475
CL6476Contig1P00307
CL706Contig1P01052
LQ0AAA10YN17FM1_SCFP00390
LQ0AAA5YK17FM1_SCFP00117
LQ0AAB12YB17FM1_SCFP00154
LQ0AAB12YF11FM1_SCFP00366
LQ0AAB25YG14FM1_SCFP00070
LQ0AAB37YE24FM1_SCFP00198
LQ0AAB42YO05FM1_SCFP00361
LQ0AAB43YA16FM1_SCFP00129
LQ0AAB49YB24FM1_SCFP00019
LQ0AAB52YO06FM1_SCFP00541
LQ0AAB64YM11FM1_SCFP00049
LQ0AAB65YP04FM1_SCFP00313
LQ0AAB6YO24FM1_SCFP00028
LQ0AAB71YH09FM1_SCFP00075
LQ0AAB76YF22FM1_SCFP00270
LQ0AAB82YF21FM1_SCFP00050
LQ0AAB83YC04RM1_SCFP00039
LQ0AAB90YP06FM1_SCFP00068
LQ0AAB95YP24FM1_SCFP00108
LQ0ADA13YF22RM1_SCFP00090
CL1000Contig1P00856
CL1089Contig1P01534
CL1896Contig1P00687
CL2067Contig1P00066
CL2474Contig1P00585
CL2789Contig1P00653
CL2892Contig1P00172
CL315Contig1P01363
CL3749Contig1P00001
CL3830Contig1P00152
CL4306Contig1P00478
CL4645Contig1P00245
CL4767Contig1P00391
CL4768Contig1P00554
CL4785Contig1P00287
CL5182Contig1P00313
CL5275Contig1P00867
CL5544Contig1P00220
CL5822Contig1P00022
CL6145Contig1P00149
CL6809Contig1P00639
CL7070Contig1P00031
CL7096Contig1P00228
CL7289Contig1P00119
CL7361Contig1P00102
CL931Contig1P00167
ESV-1-131P00061
LQ0AAA15YO05FM1_SCFP00316
LQ0AAB16YO10FM1_SCFP00032
LQ0AAB27YH22FM1_SCFP00156
LQ0AAB30YK05FM1_SCFP00028
LQ0AAB50YF03FM1_SCFP00232
LQ0AAB52YJ13FM1_SCFP00061
LQ0AAB56YE07FM1_SCFP00508
LQ0AAB5YF05FM1_SCFP00018
LQ0AAB60YE01FM1_SCFP00198
LQ0AAB80YE08FM1_SCFP00157
LQ0AAB84YB24FM1_SCFP00134
LQ0AAB8YD02FM1_SCFP00289
LQ0AAB90YJ09FM1_SCFP00264
LQ0AEA1YK19FM1_SCFP00044
CL1258Contig1P01477
CL1601Contig1P01181
CL2530Contig1P00061
CL2589Contig1P00727
CL3626Contig1P00144
CL3840Contig1P00544
CL470Contig1P00011
CL4764Contig1P00267
CL5169Contig1P00175
CL5304Contig1P00371
CL579Contig1P00465
CL6257Contig1P00469
CL6732Contig1P00263
CL6990Contig1P00365
CL7387Contig1P00257
CL7485Contig1P00236
ESV-1-207P00559
LQ0AAA14YG14FM1_SCFP00221
LQ0AAA22YE22FM1_SCFP00232
LQ0AAB10YA21FM1_SCFP00138
LQ0AAB29YH12FM1_SCFP00035
LQ0AAB2YO15FM1_SCFP00510
LQ0AAB38YC20FM1_SCFP00055
LQ0AAB38YG20FM1_SCFP00197
LQ0AAB38YK13FM1_SCFP00183
LQ0AAB46YD06FM1_SCFP00331
LQ0AAB53YK03RM1_SCFP00056
LQ0AAB58YF08RM1_SCFP00088
LQ0AAB66YJ10FM1_SCFP00034
LQ0AAB77YO21FM1_SCFP00369
CL1555Contig1P01097
CL2148Contig1P00444
CL2577Contig1P00902
CL5388Contig1P00570
CL5403Contig1P00376
CL6563Contig1P00549
CL6648Contig1P00892
CL7706Contig1P00105
LQ0AAA17YK22FM1_SCFP00442
LQ0AAA22YM21FM1_SCFP00265
LQ0AAA2YK10FM1_SCFP00524
LQ0AAA5YB11FM1_SCFP00500
LQ0AAB100YG21FM1_SCFP00151
LQ0AAB17YB06FM1_SCFP00188
LQ0AAB25YH02FM1_SCFP00256
LQ0AAB32YM10FM1_SCFP00552
LQ0AAB56YI08FM1_SCFP00330
LQ0AAB65YJ24FM1_SCFP00186
LQ0AAB67YD06FM1_SCFP00072
LQ0AAB70YI17FM1_SCFP00058
LQ0AAB73YD03FM1_SCFP00170
LQ0AAB77YC24FM1_SCFP00302
LQ0AAB86YP08FM1_SCFP00144
LQ0AAB95YM24FM1_SCFP00188
CL1066Contig1P01252
CL1832Contig1P00140
CL2008Contig1P01048
CL2135Contig1P00009
CL2284Contig1P00660
CL2546Contig1P00657
CL2887Contig1P00353
CL3777Contig1P00264
CL3944Contig1P00618
CL4490Contig1P00570
CL5047Contig1P00504
CL5607Contig1P00232
CL6163Contig1P00346
CL6280Contig1P00461
CL7181Contig1P00506
CL7738Contig1P00070
LQ0AAA12YH12FM1_SCFP00550
LQ0AAA17YC10FM1_SCFP00427
LQ0AAA19YK01FM1_SCFP00368
LQ0AAA20YF14FM1_SCFP00010
LQ0AAA5YG08FM1_SCFP00319
LQ0AAB11YF24FM1_SCFP00330
LQ0AAB12YE09FM1_SCFP00089
LQ0AAB14YI13FM1_SCFP00101
LQ0AAB23YG01FM1_SCFP00143
LQ0AAB24YB13FM1_SCFP00059
LQ0AAB30YC14FM1_SCFP00167
LQ0AAB43YM06FM1_SCFP00283
LQ0AAB46YB18FM1_SCFP00108
LQ0AAB57YM24RM1_SCFP00410
LQ0AAB63YA08FM1_SCFP00073
LQ0AAB75YB10FM1_SCFP00456
LQ0AAB81YG20FM1_SCFP00018
LQ0AAB86YL21RM1_SCFP00102
LQ0AAB92YN13RM1_SCFP00217
LQ0AAB97YD07FM1_SCFP00052
CL1280Contig2P00186
CL2622Contig1P00386
CL3638Contig1P00719
CL4673Contig1P00594
CL5118Contig1P00551
CL5800Contig1P00320
CL6713Contig1P00065
CL6783Contig1P00283
ESV-1-64P00045
LQ0AAA14YK19FM1_SCFP00088
LQ0AAB101YA18FM1_SCFP00349
LQ0AAB10YG08FM1_SCFP00434
LQ0AAB31YP01FM1_SCFP00356
LQ0AAB34YD10FM1_SCFP00023
LQ0AAB34YE22FM1_SCFP00328
LQ0AAB40YC05FM1_SCFP00001
LQ0AAB43YE20FM1_SCFP00330
LQ0AAB47YD09FM1_SCFP00500
LQ0AAB47YO02FM1_SCFP00503
LQ0AAB48YO23FM1_SCFP00224
LQ0AAB4YO11FM1_SCFP00201
LQ0AAB54YJ08FM1_SCFP00269
LQ0AAB5YL14FM1_SCFP00452
LQ0AAB68YN02RM1_SCFP00097
LQ0AAB81YD19FM1_SCFP00487
LQ0AAB8YD22FM1_SCFP00383
LQ0AAB8YF16FM1_SCFP00196
LQ0AAB97YN11FM1_SCFP00105
LQ0ACA1YP15RM1_SCFP00008
LQ0ACA22YP08RM1_SCFP00128
CL126Contig2P00675
CL2004Contig1P01048
CL340Contig1P01460
CL4052Contig1P00492
CL4640Contig1P00005
CL5012Contig1P00449
CL5054Contig1P00174
CL5180Contig1P01028
CL5459Contig1P00597
CL5520Contig1P00594
CL5524Contig1P00341
CL5569Contig1P00162
CL583Contig1P00894
CL6801Contig1P00030
CL7744Contig1P00046
LQ0AAA20YO20FM1_SCFP00400
LQ0AAA6YA11FM1_SCFP00004
LQ0AAB10YG08FM1_SCFP00490
LQ0AAB13YM18FM1_SCFP00069
LQ0AAB24YB14FM1_SCFP00296
LQ0AAB24YF24FM1_SCFP00168
LQ0AAB46YH17FM1_SCFP00272
LQ0AAB58YL15FM1_SCFP00085
LQ0AAB63YE13RM1_SCFP00465
LQ0AAB76YC21FM1_SCFP00431
LQ0AAB78YN03FM1_SCFP00069
LQ0AAB86YC10FM1_SCFP00277
LQ0AAB93YM01FM1_SCFP00015
LQ0AAB9YK03FM1_SCFP00131
CL1504Contig1P00388
CL155Contig1P00513
CL1562Contig1P00405
CL2175Contig1P00435
CL2956Contig1P00015
CL3113Contig1P00509
CL4204Contig1P00232
CL4402Contig1P00607
CL5306Contig1P00347
CL5981Contig1P00469
CL6218Contig1P00211
CL653Contig1P01279
CL6814Contig1P00240
CL714Contig1P01048
CL7457Contig1P00293
CL7541Contig1P00221
ESV-1-119P00317
LQ0AAA10YD04FM1_SCFP00018
LQ0AAA2YH20FM1_SCFP00447
LQ0AAA3YC02FM1_SCFP00409
LQ0AAB104YN23FM1_SCFP00075
LQ0AAB1YA06FM1_SCFP00090
LQ0AAB23YD11FM1_SCFP00005
LQ0AAB27YH24FM1_SCFP00523
LQ0AAB35YA07FM1_SCFP00125
LQ0AAB56YJ21FM1_SCFP00288
LQ0AAB65YL19FM1_SCFP00076
LQ0AAB77YJ07FM1_SCFP00032
LQ0AAB93YF09FM1_SCFP00186
LQ0AFA2YF02RM1_SCFP00018
CL1844Contig1P00464
CL1999Contig1P00541
CL2293Contig1P00615
CL2930Contig1P00313
CL327Contig1P00560
CL3538Contig1P00338
CL3647Contig1P00475
CL3967Contig1P00378
CL4104Contig1P00093
CL4663Contig1P00612
CL5124Contig1P00665
CL5517Contig1P00069
CL5747Contig1P00520
CL620Contig1P00479
CL7017Contig1P00487
CL7273Contig1P00070
CL889Contig1P00446
LQ0AAA11YK13FM1_SCFP00225
LQ0AAA11YO07FM1_SCFP00586
LQ0AAA5YC12FM1_SCFP00102
LQ0AAA9YD04FM1_SCFP00105
LQ0AAB11YH02FM1_SCFP00298
LQ0AAB1YL07FM1_SCFP00276
LQ0AAB25YE04FM1_SCFP00403
LQ0AAB26YD02FM1_SCFP00390
LQ0AAB3YN03FM1_SCFP00001
LQ0AAB3YN17FM1_SCFP00250
LQ0AAB46YK04FM1_SCFP00001
LQ0AAB46YP01FM1_SCFP00321
LQ0AAB47YA17FM1_SCFP00177
LQ0AAB50YJ20FM1_SCFP00290
LQ0AAB56YK06FM1_SCFP00168
LQ0AAB60YG01FM1_SCFP00169
LQ0AAB68YH17FM1_SCFP00072
LQ0AAB6YC09FM1_SCFP00153
LQ0ACA15YN02RM1_SCFP00018
LQ0ADA10YE10RM1_SCFP00129
CL1746Contig2P00004
CL2766Contig1P00546
CL3441Contig1P00255
CL3503Contig1P00240
CL3668Contig1P00576
CL5956Contig1P00057
CL6387Contig1P00386
CL6638Contig1P00394
CL7039Contig1P00493
CL7106Contig1P00096
ESV-1-124P00379
LQ0AAA10YD11FM1_SCFP00699
LQ0AAB100YO24FM1_SCFP00268
LQ0AAB104YO10FM1_SCFP00031
LQ0AAB10YC15FM1_SCFP00056
LQ0AAB14YF10FM1_SCFP00550
LQ0AAB23YP20FM1_SCFP00374
LQ0AAB26YE19FM1_SCFP00161
LQ0AAB30YC16FM1_SCFP00185
LQ0AAB34YC02FM1_SCFP00502
LQ0AAB47YM12FM1_SCFP00012
LQ0AAB4YD05FM1_SCFP00141
LQ0AAB52YP01FM1_SCFP00387
LQ0AAB54YN21FM1_SCFP00198
LQ0AAB60YG13FM1_SCFP00109
LQ0AAB76YP24RM1_SCFP00055
LQ0AAB77YA15RM1_SCFP00393
LQ0AAB91YA21FM1_SCFP00162
LQ0AAB93YL02FM1_SCFP00018
LQ0AAB96YI05FM1_SCFP00253
CL1018Contig1P00938
CL1257Contig1P00240
CL2251Contig1P00787
CL2525Contig1P00112
CL3693Contig1P00236
CL4748Contig1P00484
CL5089Contig1P00233
CL531Contig1P01874
CL6564Contig1P00135
CL6653Contig1P00464
CL6970Contig1P00001
CL7539Contig1P00493
CL7772Contig1P00431
LQ0AAA20YD08FM1_SCFP00612
LQ0AAB103YD20FM1_SCFP00209
LQ0AAB32YL18FM1_SCFP00130
LQ0AAB33YB21FM1_SCFP00072
LQ0AAB45YB11FM1_SCFP00195
LQ0AAB46YD01FM1_SCFP00045
LQ0AAB48YF02FM1_SCFP00087
LQ0AAB53YH23FM1_SCFP00584
LQ0AAB66YD13FM1_SCFP00211
LQ0AAB73YA09FM1_SCFP00164
LQ0AAB73YO07FM1_SCFP00264
LQ0AAB76YF10FM1_SCFP00129
LQ0AAB89YK10FM1_SCFP00001
LQ0AAB92YN13RM1_SCFP00131
LQ0AAB95YC04FM1_SCFP00102
LQ0AAB97YD24FM1_SCFP00056
CL2064Contig1P00673
CL3089Contig1P00488
CL3143Contig1P00052
CL3627Contig1P00314
CL4082Contig1P00321
CL4381Contig1P00094
CL4557Contig1P00502
CL4626Contig1P00440
CL4846Contig1P00037
CL5446Contig1P00166
CL6558Contig1P00109
CL67Contig1P00552
CL6952Contig1P00123
CL7350Contig1P00848
CL7538Contig1P00001
CL872Contig1P01678
LQ0AAA12YC13FM1_SCFP00379
LQ0AAA12YE07FM1_SCFP00382
LQ0AAA17YA06FM1_SCFP00001
LQ0AAA18YK06FM1_SCFP00116
LQ0AAA22YA19FM1_SCFP00063
LQ0AAA23YO01FM1_SCFP00619
LQ0AAA4YD15FM1_SCFP00099
LQ0AAB10YD14FM1_SCFP00040
LQ0AAB11YH14FM1_SCFP00323
LQ0AAB18YG11FM1_SCFP00001
LQ0AAB23YK13FM1_SCFP00267
LQ0AAB36YI12FM1_SCFP00095
LQ0AAB41YB21FM1_SCFP00324
LQ0AAB43YJ24FM1_SCFP00002
LQ0AAB46YO11FM1_SCFP00049
LQ0AAB48YJ23FM1_SCFP00450
LQ0AAB64YO01FM1_SCFP00055
LQ0AAB7YH22FM1_SCFP00541
LQ0AAB97YH17FM1_SCFP00075
LQ0AAB98YK06RM1_SCFP00058
LQ0AAB9YE16FM1_SCFP00617
CL1732Contig1P00264
CL185Contig1P00273
CL1947Contig1P01208
CL2487Contig1P00991
CL3017Contig1P00047
CL3649Contig1P00875
CL3901Contig1P00106
CL4644Contig1P00875
CL4939Contig1P00732
CL4959Contig1P00996
CL5465Contig1P00358
CL5468Contig1P00352
CL7010Contig1P00458
CL7289Contig1P00071
CL812Contig2P00106
CL830Contig1P01230
LQ0AAA14YG16FM1_SCFP00151
LQ0AAA16YN22FM1_SCFP00407
LQ0AAA23YG08FM1_SCFP00055
LQ0AAA9YD20FM1_SCFP00259
LQ0AAB103YA15FM1_SCFP00320
LQ0AAB16YP10FM3_SCFP00001
LQ0AAB17YF03FM1_SCFP00127
LQ0AAB24YC16FM1_SCFP00053
LQ0AAB29YG22FM1_SCFP00176
LQ0AAB30YH24FM1_SCFP00059
LQ0AAB31YD05FM1_SCFP00192
LQ0AAB34YH11FM1_SCFP00348
LQ0AAB37YG24FM1_SCFP00127
LQ0AAB40YN09FM1_SCFP00304
LQ0AAB40YP11FM1_SCFP00315
LQ0AAB42YD23FM1_SCFP00095
LQ0AAB43YM13FM1_SCFP00050
LQ0AAB44YO05FM1_SCFP00175
LQ0AAB48YB19FM1_SCFP00326
LQ0AAB48YL19FM1_SCFP00151
LQ0AAB53YK03FM1_SCFP00286
LQ0AAB56YO13FM1_SCFP00065
LQ0AAB63YM05FM1_SCFP00184
LQ0AAB66YI02FM1_SCFP00046
LQ0AAB72YP19FM1_SCFP00038
LQ0AAB77YC05FM1_SCFP00318
LQ0AAB7YP17FM1_SCFP00001
LQ0AAB81YB05FM1_SCFP00341
LQ0AFA1YJ17RM1_SCFP00080
CL1027Contig1P00924
CL126Contig1P00780
CL1405Contig1P00231
CL1414Contig1P00311
CL1419Contig1P01156
CL1777Contig1P00975
CL2858Contig1P00238
CL2891Contig1P00742
CL34Contig1P00649
CL3687Contig1P00001
CL3944Contig1P00001
CL4655Contig1P00356
CL496Contig1P02086
CL6997Contig1P00375
CL7138Contig1P00089
CL7160Contig1P00001
CL7294Contig1P00463
CL7712Contig1P00129
CL7772Contig1P00513
ESV-1-10P00163
ESV-1-135P01248
ESV-1-48P00115
ESV-1-62P00777
LQ0AAA11YD15FM1_SCFP00272
LQ0AAA18YL07FM1_SCFP00286
LQ0AAA4YO18FM1_SCFP00001
LQ0AAB16YN04FM3_SCFP00068
LQ0AAB27YH22FM1_SCFP00004
LQ0AAB35YH16FM1_SCFP00091
LQ0AAB3YM17FM1_SCFP00217
LQ0AAB46YK06FM1_SCFP00482
LQ0AAB49YE03FM1_SCFP00199
LQ0AAB4YJ19FM1_SCFP00025
LQ0AAB59YM10FM1_SCFP00324
LQ0AAB64YK03FM1_SCFP00479
LQ0AAB65YL19FM1_SCFP00086
LQ0AAB76YI08FM1_SCFP00026
LQ0AAB81YG20FM1_SCFP00024
LQ0AAB95YN21RM1_SCFP00341
LQ0AAB97YO19RM1_SCFP00358
CL1499Contig1P00563
CL1565Contig1P00533
CL1702Contig1P00551
CL2074Contig1P00448
CL2469Contig1P00496
CL3299Contig1P00637
CL3384Contig1P00561
CL3402Contig1P00043
CL3502Contig1P00571
CL3653Contig1P00078
CL417Contig1P00704
CL4495Contig1P00063
CL4944Contig1P00284
CL5285Contig1P00340
CL5679Contig1P00001
CL72Contig1P00498
LQ0AAA2YC03FM1_SCFP00001
LQ0AAA3YD12FM1_SCFP00417
LQ0AAA5YD08FM1_SCFP00080
LQ0AAA7YP15FM1_SCFP00143
LQ0AAB30YG05FM1_SCFP00118
LQ0AAB30YJ18FM1_SCFP00334
LQ0AAB36YJ05FM1_SCFP00378
LQ0AAB37YE01FM1_SCFP00195
LQ0AAB38YL20FM1_SCFP00003
LQ0AAB42YK16FM1_SCFP00237
LQ0AAB50YL09FM1_SCFP00141
LQ0AAB69YJ01RM1_SCFP00002
LQ0AAB78YH18FM1_SCFP00001
LQ0AAB78YI15FM1_SCFP00008
LQ0AAB89YE02RM1_SCFP00162
LQ0AAB97YC08FM1_SCFP00071
LQ0AAB98YG04FM1_SCFP00492
CL1618Contig1P00560
CL2034Contig1P00466
CL2311Contig1P00231
CL2382Contig1P00559
CL3042Contig1P00191
CL3193Contig1P00081
CL3439Contig1P00536
CL3723Contig1P00701
CL4124Contig1P00560
CL4724Contig1P00631
CL4742Contig1P00519
CL4968Contig1P00159
CL5518Contig1P00043
CL5886Contig1P00003
CL5913Contig1P00318
CL7543Contig1P00150
LQ0AAA12YN18FM1_SCFP00141
LQ0AAA14YP03FM1_SCFP00386
LQ0AAA18YB08FM1_SCFP00506
LQ0AAA20YI12FM1_SCFP00593
LQ0AAA21YE14FM1_SCFP00155
LQ0AAA22YN06FM1_SCFP00087
LQ0AAB24YP09FM1_SCFP00009
LQ0AAB30YM15FM1_SCFP00121
LQ0AAB34YJ20FM1_SCFP00341
LQ0AAB41YK11FM1_SCFP00104
LQ0AAB57YP02FM1_SCFP00078
LQ0AAB58YB14FM1_SCFP00324
LQ0AAB75YD22FM1_SCFP00030
LQ0AAB78YM21FM1_SCFP00158
LQ0AAB79YP09FM1_SCFP00512
LQ0AAB8YJ17FM1_SCFP00410
LQ0AAB97YN15FM1_SCFP00001
LQ0ACA3YF14RM1_SCFP00036
LQ0AFA1YE16RM1_SCFP00133
CL1023Contig1P00166
CL104Contig1P00850
CL10Contig1P01190
CL1407Contig1P00721
CL1911Contig1P00353
CL2066Contig2P00705
CL3433Contig1P00881
CL4081Contig1P00419
CL429Contig1P00889
CL4505Contig1P00660
CL4719Contig1P00851
CL4962Contig1P00162
CL6124Contig1P00244
CL6554Contig1P00153
CL6873Contig1P00316
CL7137Contig1P00213
CL7279Contig1P00417
CL7437Contig1P00232
CL977Contig1P00125
LQ0AAA11YM17FM1_SCFP00181
LQ0AAA15YA02FM1_SCFP00124
LQ0AAB15YJ19FM1_SCFP00440
LQ0AAB22YE16FM1_SCFP00020
LQ0AAB23YN06FM1_SCFP00456
LQ0AAB29YN14FM1_SCFP00001
LQ0AAB33YB05FM1_SCFP00146
LQ0AAB38YI16FM1_SCFP00189
LQ0AAB39YC03FM1_SCFP00257
LQ0AAB40YD07FM1_SCFP00224
LQ0AAB46YC14FM1_SCFP00083
LQ0AAB47YN06FM1_SCFP00049
LQ0AAB48YJ10FM1_SCFP00582
LQ0AAB64YG02FM1_SCFP00428
LQ0AAB67YG09FM1_SCFP00137
LQ0AAB69YD18FM1_SCFP00225
LQ0AAB70YN08FM1_SCFP00030
LQ0AAB77YB04FM1_SCFP00267
LQ0AAB77YJ22FM1_SCFP00186
LQ0ADA22YE07RM1_SCFP00141
CL1017Contig1P00059
CL127Contig1P00531
CL1395Contig1P02186
CL2072Contig1P00145
CL2673Contig1P00620
CL2875Contig1P00128
CL2913Contig1P00621
CL3620Contig1P00546
CL3623Contig1P00788
CL3907Contig1P00877
CL4311Contig1P00334
CL4951Contig1P00001
CL5565Contig1P00409
CL6246Contig1P00893
CL6436Contig1P00761
CL7401Contig1P00601
CL7657Contig1P00217
LQ0AAA10YL15FM1_SCFP00007
LQ0AAA14YN07FM1_SCFP00141
LQ0AAA20YI13FM1_SCFP00178
LQ0AAA2YI07FM1_SCFP00463
LQ0AAB102YE24FM1_SCFP00263
LQ0AAB2YL13FM1_SCFP00528
LQ0AAB32YO06FM1_SCFP00136
LQ0AAB49YE03FM1_SCFP00564
LQ0AAB4YP23FM1_SCFP00097
LQ0AAB59YB05FM1_SCFP00492
LQ0AAB61YM01FM1_SCFP00078
LQ0AAB69YJ01RM1_SCFP00073
LQ0AAB80YM16RM1_SCFP00306
LQ0AAB84YE04FM1_SCFP00031
LQ0AAB9YM21FM1_SCFP00235
LQ0ACA19YK19RM1_SCFP00127
CL1708Contig1P00999
CL1869Contig1P00231
CL2223Contig1P00062
CL228Contig1P00160
CL2320Contig1P00089
CL2868Contig1P00556
CL5509Contig1P00397
CL622Contig1P01607
CL7007Contig1P00110
CL7160Contig1P00385
LQ0AAA11YG24FM1_SCFP00542
LQ0AAA11YL22FM1_SCFP00199
LQ0AAA9YF02FM1_SCFP00595
LQ0AAB103YL06FM1_SCFP00280
LQ0AAB104YE24FM1_SCFP00126
LQ0AAB104YK14FM1_SCF_LQP00291
LQ0AAB14YI15FM1_SCFP00355
LQ0AAB2YG10FM1_SCFP00257
LQ0AAB2YH11FM1_SCFP00188
LQ0AAB33YK20FM1_SCFP00143
LQ0AAB34YP20FM1_SCFP00242
LQ0AAB41YC17FM1_SCFP00148
LQ0AAB42YO08FM1_SCFP00170
LQ0AAB47YD05FM1_SCFP00189
LQ0AAB4YL06FM1_SCFP00552
LQ0AAB50YM16FM1_SCFP00383
LQ0AAB7YC21FM1_SCFP00189
LQ0AFA2YN07RM1_SCFP00001
CL1166Contig1P00195
CL1267Contig1P01426
CL148Contig1P01842
CL1672Contig1P01245
CL1814Contig1P00316
CL2264Contig1P00685
CL233Contig1P00618
CL3563Contig1P00009
CL4913Contig1P00615
CL4941Contig1P00112
CL4Contig5P01129
CL5283Contig1P00174
CL5454Contig1P00241
CL5750Contig1P00665
CL686Contig1P02216
CL6959Contig1P00003
LQ0AAA16YI19FM1_SCFP00039
LQ0AAA3YF24FM1_SCFP00256
LQ0AAA3YG18FM1_SCFP00076
LQ0AAB1YA07RM1_SCFP00326
LQ0AAB26YI23FM1_SCFP00058
LQ0AAB27YB14FM1_SCFP00143
LQ0AAB30YN21FM1_SCFP00253
LQ0AAB48YH02FM1_SCFP00230
LQ0AAB52YJ13FM1_SCFP00069
LQ0AAB59YL03FM1_SCFP00076
LQ0AAB88YJ12FM1_SCFP00431
LQ0AAB8YD09FM1_SCFP00576
LQ0AAB8YL10FM1_SCFP00571
LQ0AAB92YH01FM1_SCFP00517
LQ0AEA7YP10RM1_SCFP00209
CL1025Contig1P00753
CL1852Contig1P01145
CL1939Contig1P00442
CL2649Contig1P00241
CL2939Contig1P00401
CL3077Contig1P00064
CL3812Contig1P00529
CL4026Contig1P00589
CL4511Contig1P00475
CL4609Contig1P00538
CL5214Contig1P00189
CL6767Contig1P00118
CL6950Contig1P00138
CL7559Contig1P00383
LQ0AAA7YB09FM1_SCFP00508
LQ0AAA7YD18FM1_SCFP00346
LQ0AAA7YP20FM1_SCFP00154
LQ0AAB16YM06FM3_SCFP00130
LQ0AAB18YJ02FM1_SCFP00010
LQ0AAB18YK08FM1_SCFP00173
LQ0AAB31YP01FM1_SCFP00120
LQ0AAB35YH03FM1_SCFP00114
LQ0AAB37YB10FM1_SCFP00012
LQ0AAB38YL09FM1_SCFP00221
LQ0AAB42YE16FM1_SCFP00185
LQ0AAB46YL16FM1_SCFP00405
LQ0AAB5YH13FM1_SCFP00137
LQ0AAB66YP10RM1_SCFP00120
LQ0AAB68YO02FM1_SCFP00032
LQ0AAB70YM03FM1_SCFP00064
LQ0AAB80YK02RM1_SCFP00040
LQ0AAB94YD09FM1_SCFP00177
LQ0AAB9YK12FM1_SCFP00406
LQ0ABA1YH07FM1_SCFP00093
CL1351Contig1P00803
CL1439Contig1P00444
CL1604Contig1P00461
CL1784Contig1P00677
CL2093Contig1P00027
CL3039Contig1P00068
CL3045Contig1P00106
CL3778Contig1P00285
CL4077Contig1P00141
CL4365Contig1P00597
CL4733Contig1P00425
CL4851Contig1P00370
CL5070Contig1P00113
CL508Contig1P01833
CL5493Contig1P00610
CL5881Contig1P00600
CL647Contig1P01206
CL6675Contig1P00021
CL697Contig2P00086
CL7370Contig1P00002
CL7660Contig1P00447
LQ0AAA12YP13FM1_SCFP00015
LQ0AAA14YL03FM1_SCFP00045
LQ0AAA16YC06FM1_SCFP00017
LQ0AAA17YF02FM1_SCFP00432
LQ0AAA7YH03FM1_SCFP00069
LQ0AAA9YN05FM1_SCFP00502
LQ0AAB103YF09FM1_SCFP00221
LQ0AAB10YK08FM1_SCFP00109
LQ0AAB12YG12FM1_SCFP00044
LQ0AAB13YN04FM1_SCFP00085
LQ0AAB21YF11FM1_SCFP00033
LQ0AAB25YB21FM1_SCFP00572
LQ0AAB29YG13FM1_SCFP00518
LQ0AAB38YE04FM1_SCFP00261
LQ0AAB42YE19FM1_SCFP00300
LQ0AAB43YL19FM1_SCFP00158
LQ0AAB4YC23FM1_SCFP00615
LQ0AAB57YE15FM1_SCFP00093
LQ0AAB63YB24FM1_SCFP00024
LQ0AAB68YH14FM1_SCFP00090
LQ0AAB80YJ06FM1_SCFP00038
LQ0AAB85YO09FM1_SCFP00146
LQ0AAB96YP04FM1_SCFP00031
LQ0ADA17YA17RM1_SCFP00018
LQ0AFA3YB18RM1_SCFP00127
CL102Contig2P00001
CL1250Contig1P01058
CL2463Contig1P00203
CL2808Contig1P00346
CL3154Contig1P00311
CL3374Contig1P00395
CL3697Contig1P00379
CL3746Contig1P00103
CL3788Contig1P00023
CL4460Contig1P00478
CL5304Contig1P00050
CL5461Contig1P00611
CL5607Contig1P00432
CL5807Contig1P00455
CL5809Contig1P00281
CL5902Contig1P00254
CL6088Contig1P00498
CL6538Contig1P00279
CL7257Contig1P00069
LQ0AAA19YP15FM1_SCFP00496
LQ0AAA21YB18FM1_SCFP00138
LQ0AAA2YP18FM1_SCFP00067
LQ0AAA3YI03FM1_SCFP00118
LQ0AAA4YE21FM1_SCFP00334
LQ0AAB11YF03FM1_SCFP00109
LQ0AAB24YC16FM1_SCFP00293
LQ0AAB27YK07FM1_SCFP00064
LQ0AAB28YK11FM1_SCFP00532
LQ0AAB2YA06FM1_SCFP00567
LQ0AAB33YD07FM1_SCFP00142
LQ0AAB34YO10FM1_SCFP00043
LQ0AAB46YJ05FM1_SCFP00239
LQ0AAB49YN16FM1_SCFP00074
LQ0AAB68YD22FM1_SCFP00013
LQ0AAB71YJ21FM1_SCFP00007
LQ0AAB76YI08FM1_SCFP00154
LQ0AAB82YF05FM1_SCFP00188
LQ0AAB94YM17FM1_SCFP00014
LQ0AAB96YH06FM1_SCFP00340
CL1249Contig1P00273
CL1446Contig1P00411
CL1865Contig1P00549
CL1893Contig1P00841
CL1993Contig1P00904
CL2096Contig1P00674
CL2626Contig1P01563
CL2862Contig1P00209
CL3076Contig1P00279
CL3366Contig1P00608
CL3537Contig1P01111
CL496Contig1P01522
CL5370Contig1P00180
CL5620Contig1P00594
CL5812Contig1P00205
CL6318Contig1P00313
CL6960Contig1P00172
CL696Contig1P00164
CL7269Contig1P00091
CL7738Contig1P00259
LQ0AAA22YJ12FM1_SCFP00513
LQ0AAA23YN21FM1_SCFP00390
LQ0AAB103YI09FM1_SCFP00045
LQ0AAB16YN18FM3_SCFP00070
LQ0AAB22YB08FM1_SCFP00513
LQ0AAB28YD23FM1_SCFP00198
LQ0AAB28YG18FM1_SCFP00117
LQ0AAB47YB06FM1_SCFP00070
LQ0AAB5YG05FM1_SCFP00204
LQ0AAB64YD19FM1_SCFP00077
LQ0AAB68YD05FM1_SCFP00019
LQ0AAB77YP21FM1_SCFP00456
LQ0AAB78YF09FM1_SCFP00045
LQ0AAB78YP20FM1_SCFP00428
LQ0AAB82YF05FM1_SCFP00208
LQ0AAB83YK01FM1_SCFP00015
LQ0AAB87YC11FM1_SCFP00403
LQ0AAB89YH10FM1_SCFP00001
LQ0AAB95YK18RM1_SCFP00140
LQ0ACA22YM17RM1_SCFP00087
LQ0ADA19YC10RM1_SCFP00001
CL1357Contig1P00516
CL190Contig1P00550
CL1914Contig1P00559
CL2101Contig1P01066
CL2127Contig1P00837
CL2161Contig1P00807
CL2406Contig1P00903
CL44Contig1P00694
CL4711Contig1P00636
CL6293Contig1P00078
CL6314Contig1P00725
CL6468Contig1P00153
CL6644Contig1P00001
CL7436Contig1P00105
CL7492Contig1P00294
CL810Contig1P01389
LQ0AAA13YN18FM1_SCFP00030
LQ0AAA19YO12FM1_SCFP00607
LQ0AAB17YA22FM1_SCFP00505
LQ0AAB22YJ16FM1_SCFP00162
LQ0AAB2YP03FM1_SCFP00208
LQ0AAB36YA19FM1_SCFP00001
LQ0AAB43YA20FM1_SCFP00083
LQ0AAB43YD20FM1_SCFP00264
LQ0AAB49YI24FM1_SCFP00196
LQ0AAB54YN21FM1_SCFP00050
LQ0AAB73YI05FM1_SCFP00002
LQ0AAB82YH03FM1_SCFP00056
LQ0AAB8YH22FM1_SCFP00308
CL319Contig1P00052
CL3414Contig1P00382
CL3486Contig1P00335
CL4445Contig1P00701
CL4610Contig1P00058
CL4627Contig1P00518
CL4841Contig1P00157
CL5172Contig1P00026
CL5889Contig1P00396
CL6039Contig1P00121
CL6402Contig1P00296
CL7181Contig1P00088
CL7262Contig1P00152
LQ0AAA7YN09FM1_SCFP00014
LQ0AAB23YD10FM1_SCFP00282
LQ0AAB29YJ22FM1_SCFP00232
LQ0AAB2YA06FM1_SCFP00515
LQ0AAB32YD14FM1_SCFP00054
LQ0AAB33YB21FM1_SCFP00069
LQ0AAB43YO14FM1_SCFP00124
LQ0AAB58YA20FM1_SCFP00252
LQ0AAB5YP14FM1_SCFP00309
LQ0AAB77YC18FM1_SCFP00383
LQ0AAB84YO19FM1_SCFP00292
LQ0AAB9YD20FM1_SCFP00001
LQ0AAB9YJ01FM1_SCFP00281
CL194Contig1P00805
CL2330Contig2P00481
CL2461Contig1P00266
CL3081Contig1P00503
CL3438Contig1P00466
CL3587Contig1P00251
CL4168Contig1P00184
CL4200Contig1P00085
CL4451Contig1P00427
CL4572Contig1P00390
CL4663Contig1P00878
CL4674Contig1P00475
CL5381Contig1P00360
CL5389Contig1P00760
CL6502Contig1P00480
CL734Contig1P00446
CL7476Contig1P00632
CL7705Contig1P00015
CL7707Contig1P00404
CL907Contig1P00022
ESV-1-213P00960
LQ0AAA11YK13FM1_SCFP00038
LQ0AAA18YO06FM1_SCFP00001
LQ0AAA7YM07FM1_SCFP00406
LQ0AAB10YE03FM1_SCFP00066
LQ0AAB12YK01FM1_SCFP00569
LQ0AAB16YN11FM3_SCFP00017
LQ0AAB1YA06RM1_SCFP00021
LQ0AAB29YB12FM1_SCFP00570
LQ0AAB32YC24FM1_SCFP00335
LQ0AAB32YI19FM1_SCFP00602
LQ0AAB37YE12FM1_SCFP00168
LQ0AAB38YL02FM1_SCFP00403
LQ0AAB40YC16FM1_SCFP00344
LQ0AAB50YH19FM1_SCFP00059
LQ0AAB57YJ22FM1_SCFP00001
LQ0AAB61YL16FM1_SCFP00351
LQ0AAB63YH15FM1_SCFP00013
LQ0AAB69YF24FM1_SCFP00245
LQ0AAB73YF02FM1_SCFP00196
LQ0AAB78YA03FM1_SCFP00399
LQ0AAB78YN16RM1_SCFP00127
LQ0AAB8YD22FM1_SCFP00387
LQ0ACA17YM13RM1_SCFP00017
CL1306Contig1P02437
CL2068Contig1P00025
CL2097Contig1P00094
CL2126Contig1P00093
CL2318Contig1P00377
CL2411Contig1P00307
CL2612Contig1P00290
CL3754Contig1P00180
CL4002Contig1P00263
CL4154Contig1P00389
CL4242Contig1P00001
CL4376Contig1P00625
CL4651Contig1P00891
CL5435Contig1P00532
CL6741Contig1P00179
CL7254Contig1P00184
CL7312Contig1P00224
CL7760Contig1P00635
LQ0AAA19YJ16FM1_SCFP00221
LQ0AAA1YA08FM1_SCFP00070
LQ0AAA3YK01FM1_SCFP00428
LQ0AAB103YL10FM1_SCFP00077
LQ0AAB15YH21FM1_SCFP00262
LQ0AAB22YP20FM1_SCFP00152
LQ0AAB26YG21FM1_SCFP00225
LQ0AAB36YP02FM1_SCFP00450
LQ0AAB40YJ07FM1_SCFP00305
LQ0AAB42YK21FM1_SCFP00343
LQ0AAB44YM19FM1_SCFP00243
LQ0AAB45YB23FM1_SCFP00001
LQ0AAB45YG23FM1_SCFP00149
LQ0AAB45YH12FM1_SCFP00205
LQ0AAB63YD10FM1_SCFP00360
LQ0AAB63YH15FM1_SCFP00512
LQ0AAB63YL23FM1_SCFP00218
LQ0AAB71YC07FM1_SCFP00044
LQ0AAB75YI24FM1_SCFP00100
LQ0ACA12YO05RM1_SCFP00020
LQ0ADA17YE03RM1_SCFP00007
LQ0AFA4YN24RM1_SCFP00047
CL1136Contig1P00682
CL1386Contig1P00637
CL1669Contig1P00274
CL1713Contig1P00618
CL2133Contig1P01047
CL2172Contig1P00804
CL2625Contig1P00342
CL3637Contig1P00265
CL378Contig1P00081
CL3919Contig1P00115
CL422Contig1P00102
CL4747Contig1P00086
CL47Contig1P01812
CL5078Contig1P00047
CL6921Contig1P00828
CL7508Contig1P00591
CL7591Contig1P00086
LQ0AAA15YA02FM1_SCFP00113
LQ0AAA15YH23FM1_SCFP00250
LQ0AAA22YL06FM1_SCFP00233
LQ0AAB12YM02FM1_SCFP00048
LQ0AAB18YG11FM1_SCFP00187
LQ0AAB25YG08FM1_SCFP00072
LQ0AAB30YG05FM1_SCFP00026
LQ0AAB40YC09FM1_SCFP00140
LQ0AAB44YE24FM1_SCFP00292
LQ0AAB53YM14FM1_SCFP00468
LQ0AAB80YJ23FM1_SCFP00399
LQ0AAB85YO04FM1_SCFP00402
LQ0AAB90YL12RM1_SCFP00356
LQ0AAB91YM22FM1_SCFP00126
LQ0AAB92YI01FM1_SCFP00080
LQ0AAB95YD12FM1_SCFP00142
LQ0AAB9YO01FM1_SCFP00180
CL1188Contig1P00517
CL1346Contig1P01554
CL1502Contig1P00776
CL1798Contig1P00490
CL1865Contig1P00347
CL2037Contig2P00149
CL205Contig1P01628
CL2154Contig1P01357
CL2322Contig1P00432
CL3676Contig1P00506
CL4616Contig1P00402
CL4792Contig1P00545
CL6709Contig1P00507
CL7657Contig1P00001
CL860Contig1P00637
LQ0AAA16YP04FM1_SCFP00136
LQ0AAA20YO11FM1_SCFP00281
LQ0AAA8YN09FM1_SCFP00594
LQ0AAB10YL08FM1_SCFP00208
LQ0AAB11YO19FM1_SCFP00499
LQ0AAB15YO03FM1_SCFP00178
LQ0AAB28YO06FM1_SCFP00161
LQ0AAB32YM13FM1_SCFP00140
LQ0AAB33YA15FM1_SCFP00199
LQ0AAB37YD10FM1_SCFP00135
LQ0AAB41YO21FM1_SCFP00102
LQ0AAB47YL01FM1_SCFP00318
LQ0AAB49YP01FM1_SCFP00362
LQ0AAB53YM10FM1_SCFP00380
LQ0AAB54YC04FM1_SCFP00018
LQ0AAB57YH03FM1_SCFP00579
LQ0AAB61YL17FM1_SCFP00164
LQ0AAB68YB17FM1_SCFP00029
LQ0AAB6YJ01FM1_SCFP00042
LQ0AAB89YK03FM1_SCFP00078
LQ0AAB91YK04FM1_SCFP00282
LQ0AAB94YC22FM1_SCFP00484
CL1463Contig1P00792
CL1564Contig1P00583
CL186Contig1P00635
CL2451Contig1P00523
CL2462Contig1P00007
CL273Contig1P02275
CL3129Contig1P00897
CL3528Contig1P00229
CL4085Contig1P00001
CL4536Contig1P00281
CL490Contig1P01086
CL5452Contig1P00389
CL5624Contig1P00835
CL6248Contig1P00513
CL6779Contig1P00413
CL690Contig1P00120
CL7063Contig1P00241
CL795Contig1P01240
CL943Contig1P00972
LQ0AAA2YK15FM1_SCFP00170
LQ0AAA4YK10FM1_SCFP00347
LQ0AAB11YO21FM1_SCFP00283
LQ0AAB17YN19FM1_SCFP00296
LQ0AAB18YC08FM1_SCFP00553
LQ0AAB24YN17FM1_SCFP00236
LQ0AAB30YF17FM1_SCFP00007
LQ0AAB30YJ18FM1_SCFP00121
LQ0AAB31YM19FM1_SCFP00267
LQ0AAB37YL18FM1_SCFP00055
LQ0AAB39YG24FM1_SCFP00227
LQ0AAB42YI02FM1_SCFP00171
LQ0AAB45YG23FM1_SCFP00066
LQ0AAB50YP02FM1_SCFP00166
LQ0AAB59YP23FM1_SCFP00256
LQ0AAB85YG21FM1_SCFP00159
LQ0AAB88YF21RM1_SCFP00308
LQ0AAB89YA03FM1_SCFP00364
LQ0AAB89YP14FM1_SCFP00286
LQ0AAB90YJ20FM1_SCFP00109
LQ0AAB91YI20FM1_SCFP00127
CL1364Contig1P00162
CL1686Contig2P00198
CL2867Contig1P00258
CL3255Contig1P00480
CL3541Contig1P00692
CL4026Contig1P00211
CL4580Contig1P00982
CL4671Contig1P00480
CL4786Contig1P00045
CL47Contig1P01161
CL4840Contig1P00259
CL489Contig1P01393
CL5192Contig1P00307
CL6103Contig1P00169
CL6778Contig1P00046
ESV-1-28P00172
LQ0AAA15YP20FM1_SCFP00437
LQ0AAB103YA22FM1_SCFP00455
LQ0AAB12YE20FM1_SCFP00540
LQ0AAB12YN05FM1_SCFP00552
LQ0AAB13YO13FM1_SCFP00329
LQ0AAB32YG07FM1_SCFP00060
LQ0AAB47YC23FM1_SCFP00070
LQ0AAB53YH20FM1_SCFP00463
LQ0AAB56YB01RM1_SCFP00092
LQ0AAB5YH14FM1_SCFP00204
LQ0AAB86YK18FM1_SCFP00420
LQ0AAB9YN11FM1_SCFP00042
LQ0ABA1YL24FM1_SCFP00154
CL1208Contig1P00532
CL1433Contig1P01041
CL1877Contig1P00187
CL1969Contig1P00171
CL2223Contig1P00556
CL2620Contig1P00569
CL349Contig1P01600
CL358Contig1P01800
CL5088Contig1P00287
CL5151Contig1P00028
CL5377Contig1P00125
CL5869Contig1P00277
CL6406Contig1P00141
CL6864Contig1P00090
CL6867Contig1P00650
CL6894Contig1P00144
CL7204Contig1P00884
CL7388Contig1P00033
CL74Contig1P00576
ESV-1-122P00317
LQ0AAA12YI02FM1_SCFP00395
LQ0AAA9YA09FM1_SCFP00459
LQ0AAB101YP15FM1_SCFP00250
LQ0AAB15YO03FM1_SCFP00546
LQ0AAB16YN18FM3_SCFP00058
LQ0AAB17YI13FM1_SCFP00532
LQ0AAB28YO03FM1_SCFP00081
LQ0AAB29YD17FM1_SCFP00185
LQ0AAB29YI13FM1_SCFP00165
LQ0AAB31YE02FM1_SCFP00500
LQ0AAB32YC16FM1_SCFP00025
LQ0AAB32YC23FM1_SCFP00040
LQ0AAB32YD21FM1_SCFP00321
LQ0AAB52YE02RM1_SCFP00137
LQ0AAB56YI10FM1_SCFP00133
LQ0AAB67YN10FM1_SCFP00053
LQ0AAB82YP03FM1_SCFP00019
LQ0AAB83YM23FM1_SCFP00438
LQ0AAB86YJ24FM1_SCFP00087
LQ0ADA17YB24RM1_SCFP00017
CL1418Contig1P01259
CL1722Contig1P01453
CL2061Contig1P00539
CL2816Contig1P00363
CL312Contig1P00211
CL3405Contig1P00001
CL383Contig2P00039
CL473Contig1P01945
CL4915Contig1P00020
CL4984Contig1P00380
CL5564Contig1P00030
CL5734Contig1P00361
CL7544Contig1P00502
CL7Contig6P01606
ESV-1-201P00086
LQ0AAA4YL07FM1_SCFP00156
LQ0AAB29YP13FM1_SCFP00582
LQ0AAB37YG06FM1_SCFP00362
LQ0AAB38YJ02FM1_SCFP00028
LQ0AAB49YK12FM1_SCFP00438
LQ0AAB63YH15FM1_SCFP00460
LQ0AAB65YN19FM1_SCFP00377
LQ0AAB7YL11FM1_SCFP00469
LQ0AAB83YN15FM1_SCFP00025
CL208Contig1P01591
CL2429Contig1P00552
CL3103Contig1P00290
CL3104Contig1P00195
CL3379Contig1P00352
CL3413Contig1P00810
CL3706Contig1P00144
CL4061Contig1P00306
CL5184Contig1P00025
CL6004Contig1P00186
CL6086Contig1P01003
CL6540Contig1P00199
CL6813Contig1P00458
CL7319Contig1P00348
ESV-1-231P00322
LQ0AAA15YB01FM1_SCFP00592
LQ0AAB100YI09RM1_SCFP00113
LQ0AAB12YD02FM1_SCFP00019
LQ0AAB28YP23FM1_SCFP00328
LQ0AAB37YL17FM1_SCFP00045
LQ0AAB38YB14FM1_SCFP00361
LQ0AAB52YF01FM1_SCFP00253
LQ0AAB56YG08FM1_SCFP00134
LQ0AAB5YL14FM1_SCFP00544
LQ0AAB61YF15FM1_SCFP00292
LQ0AAB64YE22FM1_SCF_LQP00008
LQ0AAB70YN10RM1_SCFP00069
LQ0AAB71YH03FM1_SCFP00339
LQ0AAB72YK11FM1_SCFP00074
LQ0AAB75YG02FM1_SCFP00173
LQ0AAB8YA07FM1_SCFP00225
LQ0AAB90YK15FM1_SCFP00160
LQ0AAB93YJ14FM1_SCFP00319
LQ0AAB95YF16FM1_SCFP00132
LQ0AAB9YM12FM1_SCFP00413
LQ0ACA15YK19RM1_SCFP00150
CL1467Contig1P00603
CL2617Contig1P00799
CL2944Contig1P00543
CL3096Contig1P00904
CL3116Contig1P00138
CL4757Contig1P00130
CL5579Contig1P00392
CL5629Contig1P00105
CL6152Contig1P00099
CL6198Contig1P00068
CL6722Contig1P00022
CL688Contig1P00464
CL7079Contig1P00014
CL7315Contig1P00204
CL7Contig8P00317
CL836Contig1P00973
ESV-1-101P00718
LQ0AAB101YI03FM1_SCFP00327
LQ0AAB104YG08FM1_SCFP00152
LQ0AAB10YM21FM1_SCFP00463
LQ0AAB16YO04FM3_SCFP00062
LQ0AAB25YK22FM1_SCFP00490
LQ0AAB26YD02FM1_SCFP00394
LQ0AAB28YO05FM1_SCFP00175
LQ0AAB38YI16FM1_SCFP00173
LQ0AAB41YI09FM1_SCFP00289
LQ0AAB47YI02FM1_SCFP00136
LQ0AAB48YK09FM1_SCFP00395
LQ0AAB4YK14FM1_SCFP00445
LQ0AAB53YI08FM1_SCFP00578
LQ0AAB69YL14FM1_SCFP00036
LQ0AAB74YP22FM1_SCFP00077
LQ0AAB78YD24FM1_SCFP00056
LQ0AAB78YO03FM1_SCFP00032
LQ0ABA2YC13FM1_SCF_LQP00066
LQ0AGA1YL04RM1_SCFP00125
CL1662Contig1P00257
CL2151Contig1P00603
CL281Contig1P01088
CL3181Contig1P00203
CL3265Contig1P00160
CL3497Contig1P00111
CL3503Contig1P00141
CL378Contig1P00456
CL3986Contig1P00460
CL4029Contig1P00499
CL4143Contig1P00035
CL6308Contig1P00312
CL7317Contig1P00022
CL7396Contig1P00573
ESV-1-231P00337
ESV-1-76P00071
LQ0AAA9YP16FM1_SCFP00590
LQ0AAB14YB10FM1_SCFP00176
LQ0AAB21YO12FM1_SCFP00165
LQ0AAB27YC10FM1_SCFP00480
LQ0AAB37YN06FM1_SCFP00253
LQ0AAB3YA02FM1_SCFP00313
LQ0AAB42YO05FM1_SCFP00287
LQ0AAB74YN12RM1_SCFP00078
LQ0AAB80YM08FM1_SCFP00151
LQ0AAB91YK13FM1_SCFP00023
LQ0AAB94YI17FM1_SCFP00150
LQ0AAB99YL15FM1_SCFP00046
LQ0ACA14YP02RM1_SCFP00061
LQ0ADA2YI09RM1_SCFP00125
CL1355Contig1P01397
CL2429Contig1P00628
CL27Contig1P00320
CL4367Contig1P00303
CL5168Contig1P00185
CL6118Contig1P00444
CL6740Contig1P00182
CL7578Contig1P00384
CL870Contig1P00828
ESV-1-159P01032
ESV-1-209P00480
LQ0AAA10YK18FM1_SCFP00428
LQ0AAA4YI17FM1_SCFP00021
LQ0AAB100YF02FM1_SCFP00171
LQ0AAB16YM16FM3_SCFP00321
LQ0AAB17YE23FM1_SCFP00159
LQ0AAB1YM20FM1_SCFP00561
LQ0AAB2YH03FM1_SCFP00296
LQ0AAB31YC18FM1_SCFP00167
LQ0AAB37YH02FM1_SCFP00307
LQ0AAB49YF01FM1_SCFP00154
LQ0AAB58YA20RM1_SCFP00265
LQ0AAB5YJ02FM1_SCFP00203
LQ0AAB5YP14FM1_SCFP00070
LQ0AAB67YL14FM1_SCFP00112
LQ0AAB81YK14FM1_SCFP00542
LQ0AAB97YC08FM1_SCFP00203
sctg1_343-77500-77999-WP00028
CL1083Contig1P00365
CL1101Contig1P01507
CL1304Contig1P00774
CL1845Contig1P00597
CL2179Contig1P00497
CL2708Contig1P00031
CL3284Contig1P00883
CL3950Contig1P00196
CL4456Contig1P00021
CL5075Contig1P00257
CL5552Contig1P00031
CL6156Contig1P00001
CL7036Contig1P00479
CL7688Contig1P00617
CL7736Contig1P00095
CL877Contig1P01268
LQ0AAA10YH17FM1_SCFP00467
LQ0AAA13YN01FM1_SCFP00403
LQ0AAA17YF02FM1_SCFP00420
LQ0AAA21YG11FM1_SCFP00217
LQ0AAA4YP23FM1_SCFP00246
LQ0AAA8YI03FM1_SCFP00462
LQ0AAB103YL19FM1_SCFP00284
LQ0AAB11YH09FM1_SCFP00040
LQ0AAB25YB21FM1_SCFP00080
LQ0AAB28YM18FM1_SCFP00019
LQ0AAB39YM16FM1_SCFP00076
LQ0AAB45YP13FM1_SCFP00001
LQ0AAB49YK12FM1_SCFP00043
LQ0AAB58YF08RM1_SCFP00070
LQ0AAB5YE22FM1_SCFP00092
LQ0AAB6YM22FM1_SCFP00444
LQ0AAB74YA04FM1_SCFP00072
CL1437Contig1P00705
CL1Contig25P01449
CL277Contig1P00004
CL3662Contig1P00418
CL4625Contig1P00567
CL4937Contig1P00163
CL5030Contig1P00522
CL5127Contig1P00092
CL5619Contig1P00454
CL623Contig1P00557
CL6656Contig1P00414
CL6964Contig1P00104
CL7557Contig1P00509
CL7640Contig1P00346
LQ0AAB101YD19FM1_SCFP00182
LQ0AAB22YJ05FM1_SCFP00208
LQ0AAB34YO08FM1_SCFP00395
LQ0AAB40YF03FM1_SCFP00532
LQ0AAB41YL13FM1_SCFP00258
LQ0AAB56YF06FM1_SCFP00263
LQ0AAB72YD18FM1_SCFP00165
LQ0AAB74YA24FM1_SCFP00105
LQ0AAB76YG17FM1_SCFP00328
LQ0AAB89YF05FM1_SCFP00282
LQ0ACA3YF14RM1_SCFP00033
LQ0AFA7YI05RM1_SCFP00126
CL1985Contig1P00766
CL2632Contig1P00736
CL3116Contig1P01012
CL3127Contig1P00802
CL331Contig1P00559
CL3644Contig1P00002
CL3756Contig1P00161
CL3914Contig1P01063
CL4393Contig1P00090
CL5215Contig1P00593
CL52Contig1P01190
CL5521Contig1P00420
CL5950Contig1P00084
CL7311Contig1P00059
CL7762Contig1P00686
CL927Contig1P00317
ESV-1-13P00549
LQ0AAA11YJ18FM1_SCFP00364
LQ0AAA23YA10FM1_SCFP00001
LQ0AAB101YJ01FM1_SCFP00334
LQ0AAB14YD02FM1_SCFP00453
LQ0AAB26YH02FM1_SCFP00357
LQ0AAB27YF15FM1_SCFP00001
LQ0AAB29YG14FM1_SCFP00148
LQ0AAB36YB08FM1_SCFP00010
LQ0AAB45YB02FM1_SCFP00496
LQ0AAB4YN19FM1_SCFP00367
LQ0AAB58YO12FM1_SCFP00256
LQ0AAB5YE17FM1_SCFP00099
LQ0AAB61YJ14FM1_SCFP00016
LQ0AAB65YF24FM1_SCFP00379
LQ0AAB6YD20FM1_SCF_LQP00002
LQ0AAB74YL13FM1_SCFP00052
LQ0AAB7YA13FM1_SCFP00001
LQ0AAB7YO06FM1_SCFP00083
LQ0AAB8YC17FM1_SCFP00327
LQ0AAB90YE06FM1_SCFP00249
LQ0ABA1YJ22FM1_SCFP00051
LQ0ABA1YO10FM1_SCFP00060
CL1250Contig1P01589
CL1590Contig1P00904
CL1845Contig1P00320
CL225Contig1P02069
CL2405Contig1P00911
CL2590Contig1P00195
CL4683Contig1P00324
CL5433Contig1P00171
CL5475Contig1P00205
CL5657Contig1P00278
CL5895Contig1P00716
CL5966Contig1P00011
CL6349Contig1P00237
CL6906Contig1P00101
LQ0AAA14YL03FM1_SCFP00050
LQ0AAA19YB06FM1_SCFP00416
LQ0AAB102YG20FM1_SCFP00410
LQ0AAB11YG02FM1_SCFP00356
LQ0AAB15YB21FM1_SCFP00053
LQ0AAB15YH08FM1_SCFP00456
LQ0AAB17YI10FM1_SCFP00221
LQ0AAB26YE03FM1_SCFP00036
LQ0AAB27YN04FM1_SCFP00107
LQ0AAB37YJ03FM1_SCFP00437
LQ0AAB41YC04FM1_SCFP00388
LQ0AAB45YC13FM1_SCFP00194
LQ0AAB47YD15FM1_SCFP00028
LQ0AAB58YF07FM1_SCFP00177
LQ0AAB69YD11FM1_SCFP00010
LQ0AAB72YC08RM1_SCFP00089
LQ0AAB74YH21FM1_SCFP00203
LQ0AAB86YK01FM1_SCFP00479
LQ0AAB97YJ15FM1_SCFP00002
LQ0ABA1YJ22FM1_SCFP00287
CL1579Contig1P00108
CL1824Contig1P00699
CL2222Contig1P01205
CL2689Contig1P00003
CL2838Contig2P00125
CL2876Contig1P00326
CL3217Contig1P00899
CL3321Contig1P00695
CL3389Contig1P01117
CL3555Contig1P00546
CL3644Contig1P00096
CL5805Contig1P00586
CL6145Contig1P00153
CL6482Contig1P00019
CL6725Contig1P00333
CL6757Contig1P00051
CL7620Contig1P00278
ESV-1-129P00165
LQ0AAA14YK20FM1_SCFP00176
LQ0AAA5YI01FM1_SCFP00071
LQ0AAA6YP08FM1_SCFP00495
LQ0AAB102YH07FM1_SCFP00432
LQ0AAB12YP15FM1_SCFP00155
LQ0AAB14YC13FM1_SCFP00168
LQ0AAB23YO12FM1_SCFP00220
LQ0AAB32YA09FM1_SCFP00153
LQ0AAB36YK11FM1_SCFP00248
LQ0AAB38YE04FM1_SCFP00165
LQ0AAB3YM17FM1_SCFP00354
LQ0AAB46YB03FM1_SCFP00050
LQ0AAB47YD09FM1_SCFP00353
LQ0AAB48YL18FM1_SCFP00319
LQ0AAB48YP23FM1_SCFP00053
LQ0AAB50YD20FM1_SCFP00309
LQ0AAB53YK03RM1_SCFP00048
LQ0AAB56YJ21FM1_SCFP00282
LQ0AAB83YO12FM1_SCFP00199
LQ0AAB8YD02FM1_SCFP00001
LQ0AAB97YC03FM1_SCFP00056
LQ0AAB9YH11FM1_SCFP00112
LQ0ACA12YK22RM1_SCFP00209
LQ0AEA1YP22RM1_SCFP00113
CL1023Contig1P00430
CL1268Contig1P01502
CL1518Contig1P01269
CL2199Contig1P00416
CL2318Contig1P01163
CL3443Contig1P00686
CL3585Contig1P00101
CL4361Contig1P00089
CL4439Contig1P00466
CL4618Contig1P00114
CL4980Contig1P00689
CL5065Contig1P00585
CL5503Contig1P00125
CL5605Contig1P00359
CL6109Contig1P00135
CL6700Contig1P00333
CL6919Contig1P00206
CL808Contig1P00198
CL855Contig1P01326
CL885Contig1P01170
CL971Contig1P00780
LQ0AAA16YA18FM1_SCFP00553
LQ0AAA4YD15FM1_SCFP00558
LQ0AAA5YD21FM1_SCFP00376
LQ0AAB104YN22FM1_SCFP00432
LQ0AAB10YB21FM1_SCFP00595
LQ0AAB16YG03FM3_SCFP00035
LQ0AAB22YI06FM1_SCFP00001
LQ0AAB25YG08FM1_SCFP00170
LQ0AAB34YJ21FM1_SCFP00056
LQ0AAB43YJ16FM1_SCFP00513
LQ0AAB43YM06FM1_SCFP00418
LQ0AAB49YH21FM1_SCFP00122
LQ0AAB50YN05FM1_SCFP00356
LQ0AAB52YE16FM1_SCFP00447
LQ0AAB5YA13FM1_SCFP00040
LQ0AAB63YE10RM1_SCFP00089
LQ0AAB66YP15FM1_SCFP00159
LQ0AAB95YN03FM1_SCFP00351
LQ0AAB97YN11FM1_SCFP00099
CL2062Contig1P00337
CL24Contig2P00463
CL2930Contig1P00447
CL3153Contig1P00736
CL320Contig1P01454
CL3877Contig1P00259
CL4795Contig1P00311
CL4833Contig1P00091
CL4871Contig1P00530
CL5661Contig1P00211
CL5943Contig1P00097
CL6346Contig1P00370
CL6575Contig1P00142
LQ0AAA12YP13FM1_SCFP00004
LQ0AAB18YG14FM1_SCFP00202
LQ0AAB23YJ16FM1_SCFP00190
LQ0AAB2YL19FM1_SCFP00024
LQ0AAB31YG15FM1_SCFP00205
LQ0AAB32YG07FM1_SCFP00192
LQ0AAB34YI14FM1_SCFP00226
LQ0AAB44YK05FM1_SCFP00019
LQ0AAB52YD05FM1_SCFP00007
LQ0AAB67YE04FM1_SCFP00124
LQ0AAB71YD10FM1_SCFP00077
LQ0AAB83YB05FM1_SCFP00540
LQ0AAB85YN11RM1_SCFP00044
LQ0AAB8YD09FM1_SCFP00565
LQ0AAB91YC08FM1_SCFP00120
sctg1_343-77500-77999-WP00032
CL1129Contig1P00417
CL1487Contig1P00162
CL1697Contig1P00275
CL1795Contig1P01218
CL2045Contig1P00396
CL2048Contig1P01270
CL2430Contig2P00065
CL2528Contig1P00839
CL3095Contig1P00578
CL3096Contig1P00658
CL4014Contig1P00443
CL4566Contig1P00627
CL5505Contig1P00540
CL639Contig1P01535
CL6622Contig1P00816
CL7022Contig1P00072
LQ0AAA16YP20FM1_SCFP00038
LQ0AAA2YE24FM1_SCFP00302
LQ0AAB27YN04FM1_SCFP00049
LQ0AAB2YB10FM1_SCFP00390
LQ0AAB31YP12FM1_SCFP00349
LQ0AAB50YD20FM1_SCFP00079
LQ0AAB61YG11FM1_SCFP00269
LQ0AAB63YN07FM1_SCFP00251
LQ0AAB8YA20FM1_SCFP00281
LQ0AAB90YJ09FM1_SCFP00339
LQ0AAB94YP21FM1_SCFP00139
LQ0AFA6YH22RM1_SCFP00292
CL1335Contig1P01183
CL1417Contig1P00301
CL1442Contig1P01367
CL1483Contig1P00967
CL1905Contig1P00011
CL2066Contig2P00715
CL3012Contig1P00269
CL3609Contig1P00466
CL3654Contig1P00320
CL3753Contig1P00824
CL5145Contig1P00269
CL5397Contig1P00007
CL5658Contig1P00075
CL5693Contig1P00269
CL6116Contig1P00513
CL6325Contig1P00390
CL6660Contig1P00738
CL6760Contig1P00083
CL7036Contig1P00213
CL7636Contig1P00250
CL7636Contig1P00533
ESV-1-69P00140
LQ0AAA11YD13FM1_SCFP00139
LQ0AAA2YM24FM1_SCFP00452
LQ0AAB103YK06FM1_SCFP00141
LQ0AAB14YP07FM1_SCFP00444
LQ0AAB16YJ03FM3_SCFP00124
LQ0AAB21YA24FM1_SCFP00081
LQ0AAB22YH04FM1_SCFP00154
LQ0AAB25YD24FM1_SCFP00484
LQ0AAB27YJ04FM1_SCFP00120
LQ0AAB2YO02FM1_SCFP00562
LQ0AAB38YD07FM1_SCFP00127
LQ0AAB38YH07FM1_SCFP00185
LQ0AAB3YN17FM1_SCFP00142
LQ0AAB42YA14FM1_SCFP00479
LQ0AAB46YJ22FM1_SCFP00299
LQ0AAB4YL05FM1_SCFP00508
LQ0AAB55YM01FM1_SCF_LQP00235
LQ0AAB74YN12RM1_SCFP00081
LQ0AAB87YH03FM1_SCFP00570
LQ0AAB87YJ03FM1_SCFP00012
LQ0AAB94YJ13FM1_SCFP00117
LQ0AAB95YN21RM1_SCFP00104
LQ0AEA11YK23RM1_SCFP00319
CL1989Contig1P00311
CL2354Contig1P00001
CL3011Contig1P00018
CL3077Contig1P00415
CL3084Contig1P00482
CL344Contig1P02581
CL4386Contig1P00030
CL4601Contig1P00333
CL5629Contig1P00121
CL5936Contig1P00055
CL6534Contig1P00390
CL7626Contig1P00120
CL7767Contig1P00836
CL967Contig2P00349
CL994Contig1P00909
LQ0AAA19YB06FM1_SCFP00064
LQ0AAA9YP23FM1_SCFP00452
LQ0AAB24YB05FM1_SCFP00405
LQ0AAB24YN17FM1_SCFP00448
LQ0AAB25YC08FM1_SCFP00319
LQ0AAB31YO15FM1_SCFP00389
LQ0AAB40YH23FM1_SCFP00101
LQ0AAB43YG23FM1_SCFP00342
LQ0AAB64YG02FM1_SCFP00419
LQ0AAB72YF11FM1_SCFP00123
LQ0AAB78YG15FM1_SCFP00043
LQ0AAB84YF18FM1_SCFP00126
LQ0ABA2YN01FM1_SCFP00202
CL1650Contig1P00591
CL2519Contig1P00413
CL3223Contig1P00628
CL3846Contig1P00972
CL3853Contig1P00286
CL4061Contig1P00459
CL451Contig1P00964
CL5074Contig1P00362
CL5133Contig1P00515
CL7233Contig1P00505
ESV-1-23P00616
ESV-1-48P00057
LQ0AAB104YO10FM1_SCFP00017
LQ0AAB14YE07FM1_SCFP00513
LQ0AAB15YN02FM1_SCFP00614
LQ0AAB18YG08FM1_SCFP00524
LQ0AAB24YB10FM1_SCFP00308
LQ0AAB26YF24FM1_SCFP00168
LQ0AAB35YO04FM1_SCFP00336
LQ0AAB37YE24FM1_SCFP00008
LQ0AAB39YF03FM1_SCFP00347
LQ0AAB39YF07FM1_SCFP00180
LQ0AAB4YG19FM1_SCFP00318
LQ0AAB61YM20FM1_SCFP00193
LQ0AAB71YC11FM1_SCFP00242
LQ0AAB73YO10FM1_SCFP00240
LQ0AAB74YM01FM1_SCFP00001
LQ0AAB76YJ09RM1_SCFP00029
LQ0AAB80YE22FM1_SCFP00025
LQ0AAB83YI15FM1_SCFP00001
LQ0AAB9YH21FM1_SCFP00263
CL1142Contig1P00141
CL3165Contig1P00032
CL4509Contig1P00146
CL4670Contig1P00870
CL4875Contig1P00152
CL4977Contig1P00130
CL5089Contig1P00209
CL5097Contig1P00015
CL5214Contig1P00175
CL5586Contig1P00008
CL6049Contig1P00001
CL6154Contig1P00479
CL6396Contig1P00095
CL6581Contig1P00002
CL6624Contig1P00244
CL7319Contig1P00456
CL7601Contig1P00893
CL823Contig1P00518
ESV-1-114P01011
LQ0AAA13YC20FM1_SCFP00469
LQ0AAA7YK14FM1_SCFP00157
LQ0AAA9YL16FM1_SCFP00545
LQ0AAB103YL16RM1_SCFP00163
LQ0AAB104YP18RM1_SCFP00252
LQ0AAB11YD19FM1_SCFP00384
LQ0AAB27YC04FM1_SCFP00330
LQ0AAB33YC05FM1_SCFP00533
LQ0AAB36YN22FM1_SCFP00177
LQ0AAB47YL19FM1_SCFP00202
LQ0AAB58YG13FM1_SCFP00152
LQ0AAB60YF14FM1_SCFP00106
LQ0AAB64YN20FM1_SCFP00364
LQ0AAB73YA15FM1_SCFP00092
LQ0AAB73YI05FM1_SCFP00005
LQ0AAB75YK19FM1_SCFP00071
LQ0AAB92YP22RM1_SCFP00168
LQ0AAB94YF15FM1_SCFP00464
LQ0ACA22YP18RM1_SCFP00039
CL1297Contig2P00748
CL1438Contig1P00941
CL1916Contig1P00151
CL216Contig1P00147
CL2383Contig1P00027
CL2912Contig1P00402
CL3034Contig1P00950
CL3644Contig1P00880
CL3897Contig1P00487
CL3907Contig1P01123
CL4594Contig1P00071
CL4780Contig1P00086
CL4791Contig1P00632
CL4874Contig1P00641
CL5290Contig1P00030
CL6356Contig1P00136
CL7373Contig1P00399
CL7649Contig1P00001
LQ0AAA16YN07FM1_SCFP00630
LQ0AAB103YL23FM1_SCFP00207
LQ0AAB1YD15FM1_SCFP00592
LQ0AAB26YE10FM1_SCFP00217
LQ0AAB34YD22FM1_SCFP00237
LQ0AAB57YD10RM1_SCFP00438
LQ0AAB5YO21FM1_SCFP00139
LQ0AAB73YH03FM1_SCFP00244
LQ0AAB92YO19FM1_SCFP00479
LQ0AAB98YC17FM1_SCFP00165
LQ0AAB99YH04FM1_SCFP00131
LQ0ABA2YN19FM1_SCFP00062
CL161Contig1P00483
CL2137Contig1P00162
CL2696Contig1P00046
CL2711Contig1P00014
CL3636Contig1P00642
CL3663Contig1P00403
CL5316Contig1P00724
CL5684Contig1P00308
CL6089Contig1P00444
CL6165Contig1P00033
CL6237Contig1P00657
CL6858Contig1P00093
CL723Contig1P00742
CL80Contig1P02233
LQ0AAA15YK07FM1_SCFP00323
LQ0AAA18YJ24FM1_SCFP00143
LQ0AAA21YJ16FM1_SCFP00397
LQ0AAB18YB08FM1_SCFP00041
LQ0AAB1YI17RM1_SCFP00262
LQ0AAB1YL18RM1_SCFP00405
LQ0AAB31YI16FM1_SCFP00068
LQ0AAB51YA19FM1_SCFP00010
LQ0AAB58YM15FM1_SCFP00053
LQ0AAB63YE10RM1_SCFP00086
LQ0AAB81YA04FM1_SCFP00362
LQ0AAB92YI20FM1_SCFP00017
LQ0AAB94YC22FM1_SCFP00043
LQ0AAB95YE07FM1_SCFP00089
LQ0AAB98YL06FM1_SCFP00001
CL2528Contig1P00165
CL2645Contig1P01162
CL3199Contig1P00822
CL3725Contig1P00601
CL5104Contig1P00449
CL514Contig1P00408
CL520Contig1P00630
CL5304Contig1P00475
CL5473Contig1P00417
CL6663Contig1P00778
CL701Contig1P00039
CL7347Contig1P00214
CL7738Contig1P00273
ESV-1-220P00159
LQ0AAA14YA02FM1_SCFP00391
LQ0AAA14YK24FM1_SCFP00038
LQ0AAA5YO08FM1_SCFP00398
LQ0AAB104YO10FM1_SCFP00001
LQ0AAB12YO03FM1_SCFP00219
LQ0AAB16YO09FM3_SCFP00444
LQ0AAB1YG17RM1_SCFP00070
LQ0AAB24YL01FM1_SCFP00221
LQ0AAB26YE12FM1_SCFP00130
LQ0AAB38YA03FM1_SCFP00031
LQ0AAB40YB11FM1_SCFP00262
LQ0AAB71YO04FM1_SCFP00296
LQ0AAB86YC23FM1_SCFP00380
LQ0AAB87YK07FM1_SCFP00359
LQ0AAB88YJ13RM1_SCFP00020
LQ0AAB95YN21FM1_SCFP00021
LQ0ADA10YJ13RM1_SCFP00354
LQ0ADA13YN19RM1_SCFP00217
CL1522Contig1P00872
CL197Contig1P01221
CL24Contig1P00367
CL4124Contig1P00576
CL425Contig1P00948
CL5234Contig1P00568
CL5699Contig1P00469
CL5831Contig1P00215
CL5855Contig1P00199
CL6396Contig1P00084
CL6694Contig1P00789
CL7252Contig1P00207
CL736Contig1P01372
CL7439Contig1P00005
CL7783Contig1P00448
LQ0AAB103YD24RM1_SCFP00017
LQ0AAB104YP18RM1_SCFP00207
LQ0AAB10YF18FM1_SCFP00234
LQ0AAB23YJ01FM1_SCFP00121
LQ0AAB28YD24FM1_SCFP00103
LQ0AAB43YA16FM1_SCFP00120
LQ0AAB46YM05FM1_SCFP00223
LQ0AAB4YA02FM1_SCFP00305
LQ0AAB4YK15FM1_SCFP00407
LQ0AAB56YK21FM1_SCFP00180
LQ0AAB63YK08FM1_SCFP00463
LQ0AAB65YJ18FM1_SCFP00254
LQ0AAB77YH15FM1_SCFP00104
LQ0AAB78YN16RM1_SCFP00136
LQ0AAB80YK02RM1_SCFP00028
LQ0AAB83YN13FM1_SCFP00500
LQ0AAB83YP03RM1_SCFP00214
LQ0AAB89YM18FM1_SCFP00378
LQ0AAB8YF08FM1_SCFP00121
LQ0AAB98YM12FM1_SCFP00266
LQ0AAB99YK08FM1_SCFP00219
LQ0AEA1YP22RM1_SCFP00109
CL116Contig3P00454
CL1956Contig1P00332
CL199Contig1P00050
CL2167Contig1P00248
CL2403Contig1P00470
CL2403Contig1P00632
CL2770Contig1P00506
CL2931Contig1P00660
CL3261Contig1P00023
CL4808Contig1P00508
CL4898Contig1P00511
CL5226Contig1P00113
CL5605Contig1P00186
CL651Contig1P00154
ESV-1-43P00373
LQ0AAA2YD16FM1_SCFP00436
LQ0AAA4YF10FM1_SCFP00378
LQ0AAB13YB11FM1_SCFP00234
LQ0AAB16YA23FM3_SCFP00024
LQ0AAB16YN16FM3_SCFP00001
LQ0AAB16YN22FM3_SCFP00001
LQ0AAB21YC04FM1_SCFP00016
LQ0AAB34YD02FM1_SCFP00141
LQ0AAB39YD01FM1_SCFP00357
LQ0AAB42YB05FM1_SCFP00133
LQ0AAB43YP08FM1_SCFP00112
LQ0AAB68YD05FM1_SCFP00027
LQ0AAB68YN05FM1_SCFP00009
LQ0AAB6YO24FM1_SCFP00036
LQ0AAB78YM14FM1_SCFP00318
LQ0AAB80YP21FM1_SCFP00364
LQ0AAB88YN02FM1_SCFP00129
CL1035Contig1P00255
CL1051Contig1P00865
CL1872Contig1P00543
CL2334Contig1P00079
CL2985Contig1P00957
CL4123Contig1P00606
CL4352Contig1P00468
CL5356Contig1P00358
CL5617Contig1P00415
CL6415Contig1P00344
CL6719Contig1P00604
CL7518Contig1P00373
CL7630Contig1P00001
CL875Contig1P00224
LQ0AAA13YM09FM1_SCFP00263
LQ0AAA17YG17FM1_SCFP00202
LQ0AAA3YB07FM1_SCFP00376
LQ0AAB31YC14FM1_SCFP00403
LQ0AAB35YE01FM1_SCFP00523
LQ0AAB36YO15FM1_SCFP00056
LQ0AAB42YH14FM1_SCFP00229
LQ0AAB47YO08FM1_SCFP00120
LQ0AAB4YH04FM1_SCFP00527
LQ0AAB57YN11FM1_SCFP00364
LQ0AAB72YK11FM1_SCFP00050
LQ0AAB87YN22FM1_SCFP00431
LQ0AAB90YC11FM1_SCFP00003
LQ0AAB94YO03FM1_SCFP00216
LQ0AAB97YN16FM1_SCFP00008
LQ0AEA9YG21RM1_SCFP00250
CL1783Contig1P00264
CL206Contig1P01296
CL2163Contig1P01110
CL2402Contig1P01020
CL2409Contig1P00624
CL2972Contig1P00758
CL4099Contig1P00335
CL4716Contig1P00534
CL516Contig1P02678
CL6118Contig1P00219
CL7020Contig1P00147
CL87Contig3P00481
LQ0AAA11YB08FM1_SCFP00142
LQ0AAB101YH09FM1_SCFP00041
LQ0AAB11YJ17FM1_SCFP00439
LQ0AAB16YE15FM3_SCFP00353
LQ0AAB22YP01FM1_SCFP00044
LQ0AAB31YK05FM1_SCFP00035
LQ0AAB34YN17FM1_SCFP00205
LQ0AAB35YD21FM1_SCFP00007
LQ0AAB39YJ10FM1_SCFP00025
LQ0AAB44YL19FM1_SCFP00134
LQ0AAB53YH20FM1_SCFP00122
LQ0AAB58YM15FM1_SCFP00001
LQ0AAB60YB05FM1_SCFP00001
LQ0AAB70YM14FM1_SCFP00049
LQ0AAB76YP10FM1_SCFP00344
LQ0AAB82YF24FM1_SCFP00001
LQ0AAB98YH24FM1_SCFP00009
LQ0AAB9YA05FM1_SCFP00451
LQ0ABA1YB03FM1_SCFP00156
LQ0ABA1YJ24FM1_SCFP00052
LQ0ACA12YK15RM1_SCFP00008
LQ0ACA24YL20RM1_SCFP00009
CL15Contig3P01272
CL2546Contig1P00350
CL3157Contig1P00176
CL3542Contig1P00726
CL4471Contig1P00240
CL4718Contig1P00416
CL5192Contig1P00347
CL5635Contig1P00342
CL6108Contig1P00074
CL7029Contig1P00539
CL7459Contig1P00569
CL7563Contig1P00120
ESV-1-127P00111
ESV-1-76P00351
LQ0AAA10YK21FM1_SCFP00025
LQ0AAA5YK23FM1_SCFP00327
LQ0AAA8YI24FM1_SCFP00285
LQ0AAB102YK04FM1_SCFP00169
LQ0AAB16YC18FM3_SCFP00371
LQ0AAB18YM18FM1_SCFP00551
LQ0AAB27YL22FM1_SCFP00136
LQ0AAB28YM02FM1_SCFP00158
LQ0AAB30YC09FM1_SCFP00314
LQ0AAB32YF02FM1_SCFP00309
LQ0AAB34YN09FM1_SCFP00084
LQ0AAB38YP11FM1_SCFP00437
LQ0AAB52YL17RM1_SCFP00134
LQ0AAB54YO15FM1_SCFP00032
LQ0AAB57YG07FM1_SCFP00037
LQ0AAB5YA13FM1_SCFP00015
LQ0AAB76YL01RM1_SCFP00104
LQ0AAB78YJ06FM1_SCFP00001
LQ0AAB7YJ19FM1_SCFP00462
LQ0AAB97YC17FM1_SCFP00064
LQ0ACA15YK19RM1_SCFP00300
CL1821Contig1P00001
CL2161Contig1P00051
CL2644Contig1P00535
CL3538Contig1P00646
CL4443Contig1P00001
CL6545Contig1P00550
CL7053Contig1P00471
CL829Contig1P01163
CL850Contig1P00294
ESV-1-165P00089
ESV-1-59P00193
LQ0AAA18YP16FM1_SCFP00320
LQ0AAA1YH12FM1_SCFP00045
LQ0AAB13YK01FM1_SCFP00034
LQ0AAB13YO08FM1_SCFP00001
LQ0AAB14YN05FM1_SCFP00345
LQ0AAB17YN02FM1_SCFP00415
LQ0AAB21YG10FM1_SCFP00622
LQ0AAB26YG24FM1_SCF_LQP00042
LQ0AAB30YL09FM1_SCFP00153
LQ0AAB39YE08FM1_SCFP00050
LQ0AAB40YM14FM1_SCFP00061
LQ0AAB42YC23FM1_SCFP00088
LQ0AAB43YD01FM1_SCFP00104
LQ0AAB43YL02FM1_SCFP00245
LQ0AAB52YE16FM1_SCFP00212
LQ0AAB53YI05FM1_SCFP00220
LQ0AAB54YK02FM1_SCFP00019
LQ0AAB60YK10FM1_SCFP00121
LQ0AAB63YM09FM1_SCFP00227
LQ0AAB78YP06RM1_SCFP00121
LQ0AAB89YH10FM1_SCFP00075
LQ0AAB8YK16FM1_SCFP00179
LQ0ABA2YM22FM1_SCFP00180
LQ0ADA10YC08RM1_SCFP00039
CL1086Contig1P00518
CL1999Contig1P00797
CL2344Contig1P01244
CL2406Contig1P00408
CL2597Contig1P00639
CL2643Contig1P00610
CL3247Contig1P00134
CL3519Contig1P00266
CL3818Contig1P00234
CL4728Contig1P00063
CL4972Contig1P00410
CL5201Contig1P00842
CL5548Contig1P00324
CL5908Contig1P00122
CL5910Contig1P00392
CL6539Contig1P00199
CL6588Contig1P00439
CL6908Contig1P00023
CL7487Contig1P00621
CL847Contig1P00267
ESV-1-88P00925
LQ0AAA23YJ03FM1_SCFP00415
LQ0AAB101YC09FM1_SCFP00061
LQ0AAB16YI19FM3_SCFP00311
LQ0AAB17YN06FM1_SCFP00385
LQ0AAB21YI13FM1_SCFP00340
LQ0AAB26YE13FM1_SCFP00158
LQ0AAB31YE08FM1_SCFP00001
LQ0AAB4YH11FM1_SCFP00367
LQ0AAB71YM02FM1_SCFP00263
LQ0AAB74YG14FM1_SCFP00084
LQ0AAB88YN10RM1_SCFP00265
LQ0AAB91YI20FM1_SCFP00244
CL1073Contig1P01146
CL1156Contig1P00528
CL1452Contig1P00908
CL2182Contig1P01112
CL2646Contig1P00001
CL2985Contig1P00302
CL3128Contig1P00739
CL5342Contig1P00259
CL6279Contig1P00453
CL6623Contig1P00253
CL6886Contig1P00013
CL7406Contig1P00082
CL7609Contig1P00011
CL7614Contig1P00484
CL7769Contig1P00610
LQ0AAA12YM15FM1_SCFP00219
LQ0AAA19YA13FM1_SCFP00479
LQ0AAB14YK16FM1_SCFP00468
LQ0AAB17YD11FM1_SCFP00570
LQ0AAB24YD14FM1_SCFP00484
LQ0AAB28YJ10FM1_SCFP00381
LQ0AAB2YB22FM1_SCFP00447
LQ0AAB2YJ21FM1_SCFP00513
LQ0AAB36YN22FM1_SCFP00040
LQ0AAB38YL03FM1_SCFP00143
LQ0AAB48YP19FM1_SCFP00107
LQ0AAB51YM19FM1_SCFP00633
LQ0AAB59YI15FM1_SCFP00354
LQ0AAB72YD18FM1_SCFP00001
LQ0AAB76YI13FM1_SCFP00053
LQ0AAB77YA04FM1_SCFP00040
CL114Contig1P00464
CL1584Contig1P00896
CL2254Contig1P00180
CL2509Contig2P00228
CL2912Contig1P01011
CL3005Contig1P00474
CL4541Contig1P00035
CL4994Contig1P00111
CL798Contig1P00052
LQ0AAA11YE13FM1_SCFP00319
LQ0AAA13YF14FM1_SCFP00025
LQ0AAA18YG10FM1_SCFP00163
LQ0AAA20YN21FM1_SCFP00002
LQ0AAA20YP17FM1_SCFP00413
LQ0AAA8YC12FM1_SCFP00258
LQ0AAB16YM16FM3_SCFP00126
LQ0AAB32YF16FM1_SCFP00196
LQ0AAB36YK07FM1_SCFP00417
LQ0AAB36YP05FM1_SCFP00359
LQ0AAB44YO05FM1_SCFP00079
LQ0AAB55YE17FM1_SCF_LQP00026
LQ0AAB64YJ20FM1_SCFP00021
LQ0AAB68YH24FM1_SCFP00189
LQ0AAB69YO19FM1_SCFP00090
LQ0AAB76YA11FM1_SCFP00035
LQ0AAB82YD04FM1_SCFP00087
LQ0AAB84YI15RM1_SCFP00354
LQ0AAB94YJ13FM1_SCFP00138
CL1318Contig1P00012
CL1854Contig1P00912
CL2080Contig1P00385
CL2423Contig1P00837
CL2589Contig1P00587
CL2827Contig1P00146
CL28Contig3P02444
CL2933Contig1P00550
CL2980Contig1P00079
CL3966Contig1P00790
CL4671Contig1P00488
CL4875Contig1P00513
CL5594Contig1P00323
CL5809Contig1P00657
CL6567Contig1P00489
CL7200Contig1P00339
CL7463Contig1P00146
CL7622Contig1P00179
CL835Contig1P00051
LQ0AAA14YK19FM1_SCFP00533
LQ0AAA17YJ10FM1_SCFP00238
LQ0AAB11YL08FM1_SCFP00046
LQ0AAB16YL04FM3_SCFP00102
LQ0AAB29YJ10FM1_SCFP00133
LQ0AAB2YH21FM1_SCFP00071
LQ0AAB31YN18FM1_SCFP00341
LQ0AAB31YP24FM1_SCFP00076
LQ0AAB33YB05FM1_SCFP00155
LQ0AAB33YC13FM1_SCFP00253
LQ0AAB39YM01FM1_SCFP00203
LQ0AAB40YN10FM1_SCFP00398
LQ0AAB42YC09FM1_SCFP00328
LQ0AAB66YJ14FM1_SCFP00040
LQ0AAB75YK14FM1_SCFP00387
LQ0AAB84YB19FM1_SCFP00019
LQ0AAB94YJ13FM1_SCFP00125
LQ0ACA6YG02RM1_SCFP00123
CL1169Contig1P00380
CL1404Contig1P01014
CL1678Contig1P00054
CL1927Contig1P00438
CL2257Contig1P00124
CL3964Contig1P00031
CL4295Contig1P00261
CL4441Contig1P00479
CL4829Contig1P00187
CL5058Contig1P00446
CL5364Contig1P00091
CL5491Contig1P00891
CL6006Contig1P00587
CL7350Contig1P00842
CL7743Contig1P00284
ESV-1-45P01343
LQ0AAA21YL22FM1_SCFP00363
LQ0AAA2YE24FM1_SCFP00034
LQ0AAB101YG02FM1_SCFP00027
LQ0AAB102YF01FM1_SCFP00539
LQ0AAB104YJ02FM1_SCFP00223
LQ0AAB21YG10FM1_SCFP00008
LQ0AAB22YA23FM1_SCFP00219
LQ0AAB27YA21FM1_SCFP00064
LQ0AAB30YB22FM1_SCFP00111
LQ0AAB37YJ17FM1_SCFP00012
LQ0AAB3YE03FM1_SCFP00072
LQ0AAB47YE22FM1_SCF_LQP00264
LQ0AAB56YF06FM1_SCFP00014
LQ0AAB61YK24FM1_SCFP00421
LQ0AAB69YA10FM1_SCFP00042
LQ0AAB97YN11FM1_SCFP00113
CL1286Contig1P00295
CL2129Contig1P00172
CL219Contig2P00459
CL2276Contig1P00768
CL2467Contig1P01014
CL3359Contig1P00299
CL3519Contig1P00081
CL3906Contig1P00428
CL4273Contig1P00037
CL4435Contig1P00384
CL4571Contig1P00377
CL4875Contig1P00332
CL4951Contig1P00572
CL5326Contig1P00344
CL5699Contig1P00280
CL6210Contig1P00055
CL6241Contig1P00240
CL6250Contig1P00116
CL6515Contig1P00550
CL6547Contig1P00129
CL6686Contig1P00324
CL6757Contig1P00055
CL6833Contig1P00044
CL7148Contig1P00684
CL7357Contig1P00071
CL7414Contig1P00092
CL7652Contig1P00437
CL945Contig1P01129
LQ0AAA6YJ02FM1_SCFP00326
LQ0AAB103YK06FM1_SCFP00135
LQ0AAB104YH19FM1_SCFP00171
LQ0AAB10YF18FM1_SCFP00183
LQ0AAB25YH07FM1_SCFP00312
LQ0AAB27YB24FM1_SCFP00479
LQ0AAB29YI13FM1_SCFP00150
LQ0AAB31YE01FM1_SCFP00374
LQ0AAB43YH13FM1_SCFP00196
LQ0AAB45YF16FM1_SCFP00545
LQ0AAB48YB14FM1_SCFP00218
LQ0AAB50YH03FM1_SCFP00339
LQ0AAB56YE06FM1_SCFP00297
LQ0AAB57YI18FM1_SCFP00267
LQ0AAB6YM22FM1_SCFP00438
LQ0AAB97YJ07FM1_SCFP00010
LQ0ABA1YD07FM1_SCFP00116
CL1407Contig1P00599
CL2040Contig1P00334
CL2968Contig1P00710
CL3087Contig1P00751
CL3445Contig1P00012
CL34Contig4P01260
CL3783Contig1P00324
CL3836Contig1P00102
CL4442Contig1P00739
CL4648Contig1P00174
CL5402Contig1P00412
CL5518Contig1P00414
CL5591Contig1P00647
CL5995Contig1P00803
CL6655Contig1P00144
CL6771Contig1P00304
ESV-1-82P00648
LQ0AAA14YI24FM1_SCFP00366
LQ0AAA15YM17FM1_SCFP00260
LQ0AAA8YD13FM1_SCFP00027
LQ0AAB15YB16FM1_SCFP00031
LQ0AAB16YA23FM3_SCFP00031
LQ0AAB22YI04FM1_SCFP00052
LQ0AAB28YA21FM1_SCFP00086
LQ0AAB2YD24FM1_SCFP00357
LQ0AAB32YL06FM1_SCFP00012
LQ0AAB3YO23FM1_SCFP00430
LQ0AAB41YP04FM1_SCFP00007
LQ0AAB45YC08FM1_SCFP00061
LQ0AAB46YJ03FM1_SCFP00146
LQ0AAB46YK22FM1_SCFP00140
LQ0AAB50YG13FM1_SCFP00224
LQ0AAB58YC11FM1_SCFP00335
LQ0AAB75YB08FM1_SCFP00119
LQ0AAB7YC08FM1_SCFP00429
LQ0AAB92YC05FM1_SCFP00467
LQ0ADA18YA08RM1_SCFP00207
CL118Contig1P01360
CL158Contig1P00461
CL1764Contig1P00363
CL2126Contig1P00747
CL2944Contig1P00700
CL4200Contig1P00071
CL4268Contig1P00058
CL4796Contig1P00225
CL5504Contig1P00361
CL5565Contig1P00670
CL5756Contig1P00138
CL6274Contig1P00450
ESV-1-195P00062
LQ0AAA12YM18FM1_SCFP00009
LQ0AAA23YE24FM1_SCFP00203
LQ0AAA7YB24FM1_SCFP00042
LQ0AAA8YJ08FM1_SCFP00119
LQ0AAB21YN10FM1_SCFP00411
LQ0AAB42YB21FM1_SCFP00259
LQ0AAB43YJ24FM1_SCFP00020
LQ0AAB50YF15FM1_SCFP00039
LQ0AAB54YO15FM1_SCFP00045
LQ0AAB99YB24FM1_SCFP00320
CL1001Contig1P01356
CL1421Contig1P00504
CL2120Contig1P00475
CL2233Contig1P00494
CL2922Contig1P00652
CL3394Contig1P00419
CL4009Contig1P00544
CL4308Contig1P00563
CL4324Contig1P00004
CL4754Contig1P00225
CL647Contig1P00539
CL6713Contig1P00164
CL6884Contig1P00472
CL7041Contig1P00553
CL7069Contig1P00662
CL7095Contig1P00485
CL7249Contig1P00474
CL733Contig1P00083
LQ0AAA11YA11FM1_SCFP00058
LQ0AAA7YF04FM1_SCFP00626
LQ0AAB1YG07FM1_SCFP00637
LQ0AAB29YH18FM1_SCFP00220
LQ0AAB37YF10FM1_SCFP00101
LQ0AAB4YN19FM1_SCFP00207
LQ0AAB59YH23FM1_SCFP00431
LQ0AAB63YJ07RM1_SCFP00250
LQ0AAB80YL03FM1_SCFP00116
LQ0AAB99YC11FM1_SCFP00059
LQ0AAB99YH05FM1_SCFP00198
CL2061Contig1P00413
CL2075Contig1P00272
CL3161Contig1P00407
CL3244Contig1P00183
CL3294Contig1P00660
CL3948Contig1P00163
CL4036Contig1P00203
CL4546Contig1P00119
CL5270Contig1P00111
CL5576Contig1P00391
CL6978Contig1P00052
CL7597Contig1P00086
LQ0AAA14YP07FM1_SCFP00092
LQ0AAA17YF02FM1_SCFP00558
LQ0AAA21YL22FM1_SCFP00130
LQ0AAA7YL18FM1_SCFP00513
LQ0AAB12YP11FM1_SCFP00249
LQ0AAB14YD16FM1_SCFP00100
LQ0AAB15YG23FM1_SCFP00496
LQ0AAB25YB16FM1_SCFP00449
LQ0AAB27YI06FM1_SCFP00189
LQ0AAB30YL05FM1_SCFP00370
LQ0AAB32YE02FM1_SCFP00291
LQ0AAB38YE23FM1_SCFP00441
LQ0AAB3YI19FM1_SCFP00201
LQ0AAB40YL06FM1_SCFP00483
LQ0AAB48YM24FM1_SCFP00430
LQ0AAB4YF14FM1_SCFP00334
LQ0AAB50YF15FM1_SCFP00001
LQ0AAB53YM14FM1_SCFP00655
LQ0AAB59YM10FM1_SCFP00359
LQ0AAB63YA07FM1_SCFP00260
LQ0AAB63YM05FM1_SCFP00103
LQ0AAB64YD19FM1_SCFP00162
LQ0AAB64YN20FM1_SCFP00242
LQ0AAB68YB17FM1_SCFP00075
LQ0AAB6YC06FM1_SCFP00410
LQ0AAB70YN10RM1_SCFP00084
LQ0AAB89YB24FM1_SCFP00228
LQ0AAB94YN08FM1_SCFP00323
LQ0ABA1YA15FM1_SCFP00232
CL1666Contig1P00887
CL247Contig1P02581
CL2892Contig1P00611
CL345Contig1P00667
CL3518Contig1P00010
CL3628Contig1P01259
CL3631Contig1P00871
CL3869Contig1P00594
CL4116Contig1P00890
CL4174Contig1P00141
CL4498Contig1P00570
CL5605Contig1P00178
CL5943Contig1P00102
CL6325Contig1P00098
CL6606Contig1P00002
CL6834Contig1P00657
CL7404Contig1P00451
CL967Contig2P00450
LQ0AAA14YH04FM1_SCFP00221
LQ0AAA23YA15FM1_SCFP00012
LQ0AAB104YN20FM1_SCFP00161
LQ0AAB10YG21FM1_SCFP00343
LQ0AAB11YF04FM1_SCFP00418
LQ0AAB14YM05FM1_SCFP00589
LQ0AAB1YO04FM1_SCFP00177
LQ0AAB26YE10FM1_SCFP00413
LQ0AAB28YK11FM1_SCFP00092
LQ0AAB31YK11FM1_SCFP00126
LQ0AAB35YD09FM1_SCFP00302
LQ0AAB38YN08FM1_SCFP00034
LQ0AAB39YF22FM1_SCFP00354
LQ0AAB42YB05FM1_SCFP00125
LQ0AAB42YP08FM1_SCFP00453
LQ0AAB44YL19FM1_SCFP00417
LQ0AAB63YP08FM1_SCFP00035
LQ0AAB64YP15FM1_SCFP00040
LQ0AAB70YP15FM1_SCFP00162
LQ0AAB78YF09FM1_SCFP00365
LQ0AAB79YJ23FM1_SCFP00129
LQ0AAB91YN18FM1_SCFP00281
LQ0AAB98YD06FM1_SCFP00165
LQ0ACA21YI22RM1_SCFP00128
LQ0AEA8YE17RM1_SCFP00144
CL1119Contig1P00135
CL1622Contig1P00222
CL2697Contig1P00580
CL4082Contig1P00642
CL4402Contig1P00430
CL4560Contig1P00524
CL5780Contig1P00110
CL6327Contig1P00362
CL6497Contig1P00796
CL6500Contig1P00217
CL6739Contig1P00485
CL7109Contig1P00001
CL7157Contig1P00387
CL7300Contig1P00192
CL7312Contig1P00458
LQ0AAA14YI06FM1_SCFP00001
LQ0AAA20YO20FM1_SCFP00277
LQ0AAA21YG02FM1_SCFP00526
LQ0AAA21YJ04FM1_SCFP00065
LQ0AAA8YH01FM1_SCFP00599
LQ0AAA9YN05FM1_SCFP00208
LQ0AAB30YA22FM1_SCFP00114
LQ0AAB30YF07FM1_SCFP00109
LQ0AAB34YE01FM1_SCFP00001
LQ0AAB48YP20FM1_SCFP00172
LQ0AAB4YC06FM1_SCFP00462
LQ0AAB52YH18FM1_SCFP00484
LQ0AAB63YI10FM1_SCFP00152
LQ0AAB74YM01FM1_SCFP00057
LQ0AAB7YE03FM1_SCFP00589
LQ0AAB85YC07FM1_SCFP00001
LQ0AAB89YH10FM1_SCFP00009
LQ0AAB8YJ13FM1_SCFP00183
LQ0AAB98YF03FM1_SCFP00213
LQ0AAB98YO09FM1_SCFP00108
CL1291Contig1P00916
CL1602Contig1P00363
CL1614Contig2P00267
CL1634Contig1P00195
CL1920Contig1P00450
CL2023Contig1P00262
CL219Contig2P00194
CL2373Contig1P00255
CL2374Contig1P00022
CL2817Contig1P00590
CL2843Contig1P00641
CL3005Contig1P00539
CL3369Contig1P01317
CL3433Contig1P00123
CL3760Contig1P00077
CL4094Contig1P00162
CL4389Contig1P01364
CL6030Contig1P00232
CL6409Contig1P00001
CL7578Contig1P00067
CL7646Contig1P00359
CL7667Contig1P00171
ESV-1-208P00625
LQ0AAB101YH23FM1_SCFP00152
LQ0AAB14YC17FM1_SCFP00210
LQ0AAB17YN19FM1_SCFP00500
LQ0AAB24YJ13FM1_SCFP00206
LQ0AAB27YC04FM1_SCFP00001
LQ0AAB27YP05FM1_SCFP00053
LQ0AAB39YF16FM1_SCFP00028
LQ0AAB39YF20FM1_SCFP00366
LQ0AAB42YA14FM1_SCFP00355
LQ0AAB42YC06FM1_SCFP00270
LQ0AAB42YI02FM1_SCFP00190
LQ0AAB42YI07FM1_SCFP00188
LQ0AAB45YM22FM1_SCFP00390
LQ0AAB49YN20FM1_SCFP00292
LQ0AAB50YG24FM1_SCFP00281
LQ0AAB52YI14FM1_SCFP00218
LQ0AAB5YO21FM1_SCFP00154
LQ0AAB67YG19FM1_SCFP00094
LQ0AAB87YI21FM1_SCFP00058
LQ0ADA1YM08RM1_SCFP00095
CL1963Contig1P01112
CL2475Contig1P00495
CL2848Contig1P00698
CL3879Contig1P00915
CL3894Contig1P00765
CL5590Contig1P00330
CL5807Contig1P00339
CL6116Contig1P00228
CL6804Contig1P00360
CL6816Contig1P00093
CL7346Contig1P00374
CL7593Contig1P00819
CL7692Contig1P00408
LQ0AAA15YN06FM1_SCFP00426
LQ0AAA9YB18FM1_SCFP00550
LQ0AAB11YE06FM1_SCFP00297
LQ0AAB18YO06FM1_SCFP00044
LQ0AAB34YE14FM1_SCFP00328
LQ0AAB42YM01FM1_SCFP00414
LQ0AAB64YK03FM1_SCFP00304
LQ0AAB71YH03RM1_SCFP00012
LQ0AAB79YO11FM1_SCFP00237
LQ0AAB98YA22RM1_SCFP00004
CL14Contig1P00628
CL1868Contig1P00145
CL2139Contig1P00430
CL2161Contig1P00700
CL2500Contig1P00833
CL2581Contig1P00841
CL285Contig1P03152
CL2861Contig1P00009
CL3243Contig1P00253
CL3327Contig1P00441
CL337Contig1P01200
CL3534Contig1P00440
CL3950Contig1P00380
CL5032Contig1P00843
CL5366Contig1P00155
CL6485Contig1P00064
CL64Contig4P01684
CL6578Contig1P00285
CL6882Contig1P00636
CL7171Contig1P00378
ESV-1-181P01845
LQ0AAB16YD12FM3_SCFP00301
LQ0AAB18YH22FM1_SCFP00065
LQ0AAB21YK12FM1_SCFP00040
LQ0AAB23YG02FM1_SCFP00254
LQ0AAB25YB11FM1_SCFP00188
LQ0AAB26YJ03FM1_SCFP00390
LQ0AAB29YC15FM1_SCFP00426
LQ0AAB32YA15FM1_SCFP00165
LQ0AAB35YN05FM1_SCFP00016
LQ0AAB40YN06FM1_SCFP00009
LQ0AAB42YN03FM1_SCFP00212
LQ0AAB44YL01FM1_SCFP00011
LQ0AAB47YI10FM1_SCFP00001
LQ0AAB64YL14FM1_SCFP00136
LQ0AAB80YL03RM1_SCFP00156
LQ0AAB91YC03FM1_SCFP00117
LQ0AAB95YD11FM1_SCFP00376
CL1770Contig1P00642
CL2232Contig1P00036
CL2314Contig1P00009
CL2635Contig1P00522
CL4298Contig1P00195
CL4359Contig1P00110
CL4394Contig1P00863
CL44Contig1P01138
CL4716Contig1P00038
CL4982Contig1P00023
CL5562Contig1P00536
CL55Contig3P00442
CL5751Contig1P00598
CL6358Contig1P00551
CL7219Contig1P00229
CL7651Contig1P00431
CL795Contig1P01770
LQ0AAA11YG24FM1_SCFP00094
LQ0AAA17YA04FM1_SCFP00462
LQ0AAA18YK18FM1_SCFP00240
LQ0AAA21YB07FM1_SCFP00442
LQ0AAA23YC15FM1_SCFP00624
LQ0AAA7YN02FM1_SCFP00073
LQ0AAB102YK08FM1_SCFP00199
LQ0AAB16YM04FM3_SCFP00305
LQ0AAB17YD07FM1_SCFP00565
LQ0AAB1YF23FM1_SCFP00306
LQ0AAB22YB22FM1_SCFP00339
LQ0AAB22YI24FM1_SCFP00122
LQ0AAB37YA19FM1_SCFP00019
LQ0AAB45YD15FM1_SCFP00122
LQ0AAB45YF23FM1_SCFP00308
LQ0AAB49YA23FM1_SCFP00232
LQ0AAB5YK03FM1_SCFP00309
LQ0AAB66YK13FM1_SCFP00070
LQ0AAB69YN15FM1_SCFP00060
LQ0AAB71YE17FM1_SCFP00065
LQ0AAB84YM16FM1_SCFP00159
LQ0AAB86YG13FM1_SCFP00422
LQ0AAB88YP10FM1_SCFP00169
LQ0AAB89YE02FM1_SCFP00060
LQ0AAB91YO16FM1_SCFP00376
LQ0AAB94YD24FM1_SCFP00196
LQ0AAB9YP17FM1_SCFP00471
CL2655Contig1P00631
CL3684Contig1P00127
CL3843Contig1P00070
CL457Contig1P01265
CL4887Contig1P00082
CL5121Contig1P00446
CL5219Contig1P00051
CL6259Contig1P00410
CL6412Contig1P00028
CL6498Contig1P00573
CL7228Contig1P00933
CL7295Contig1P00011
CL7375Contig1P00035
CL817Contig1P01041
ESV-1-37P00092
LQ0AAB13YH18FM1_SCFP00374
LQ0AAB15YH08FM1_SCFP00219
LQ0AAB24YP19FM1_SCFP00018
LQ0AAB37YC12FM1_SCFP00093
LQ0AAB41YI09FM1_SCFP00276
LQ0AAB42YC22FM1_SCFP00390
LQ0AAB43YH18FM1_SCFP00249
LQ0AAB4YL05FM1_SCFP00202
LQ0AAB57YI18FM1_SCFP00185
LQ0AAB60YC07FM1_SCFP00183
LQ0AAB78YP06RM1_SCFP00082
LQ0AAB82YE24RM1_SCFP00254
LQ0AAB84YG06FM1_SCFP00215
LQ0AAB86YA08FM1_SCFP00105
LQ0AAB89YB12FM1_SCFP00035
LQ0AAB98YC01FM1_SCFP00079
LQ0AAB98YG07FM1_SCFP00157
LQ0ADA16YK05RM1_SCFP00146
CL1626Contig1P00670
CL2060Contig1P00205
CL2362Contig1P00398
CL2737Contig1P00956
CL4162Contig1P00191
CL4591Contig1P00085
CL4934Contig1P00481
CL5024Contig1P00432
CL6117Contig1P00590
CL6673Contig1P01053
CL7039Contig1P00132
CL7100Contig1P00116
CL7341Contig1P00761
CL7519Contig1P00017
CL835Contig1P00331
CL851Contig1P00918
LQ0AAA14YK19FM1_SCFP00067
LQ0AAA20YF11FM1_SCFP00164
LQ0AAB102YO02FM1_SCFP00055
LQ0AAB12YM02FM1_SCFP00055
LQ0AAB12YO12FM1_SCFP00332
LQ0AAB26YH18FM1_SCFP00001
LQ0AAB27YK23FM1_SCFP00106
LQ0AAB2YF15FM1_SCFP00308
LQ0AAB2YH22FM1_SCFP00202
LQ0AAB31YK19FM1_SCFP00417
LQ0AAB40YM05FM1_SCFP00503
LQ0AAB42YF11FM1_SCFP00239
LQ0AAB4YL19FM1_SCFP00422
LQ0AAB5YJ05FM1_SCFP00309
LQ0AAB80YO05FM1_SCFP00001
LQ0AAB81YG14FM1_SCFP00466
LQ0AAB88YC19FM1_SCFP00509
LQ0AAB9YG07FM1_SCFP00005
LQ0ACA2YF01RM1_SCFP00439
CL1873Contig1P00506
CL2359Contig1P00857
CL2758Contig1P00298
CL2837Contig1P00699
CL3218Contig1P00250
CL3225Contig1P00395
CL3362Contig1P00493
CL4119Contig1P00587
CL488Contig1P00559
CL5000Contig1P00687
CL5123Contig1P00447
CL5272Contig1P00002
CL5415Contig1P00475
CL6147Contig1P00655
CL6401Contig1P00129
CL791Contig1P00448
CL797Contig1P00882
CL80Contig5P00073
LQ0AAA14YF04FM1_SCFP00407
LQ0AAA23YB17FM1_SCFP00603
LQ0AAA4YG21FM1_SCFP00048
LQ0AAB13YK24FM1_SCFP00007
LQ0AAB22YK07FM1_SCFP00018
LQ0AAB22YO13FM1_SCFP00452
LQ0AAB25YK22FM1_SCFP00138
LQ0AAB36YE06FM1_SCFP00041
LQ0AAB49YE06FM1_SCFP00567
LQ0AAB73YK22FM1_SCFP00001
LQ0AAB74YF14FM1_SCFP00382
LQ0AAB77YM21FM1_SCFP00318
LQ0AAB80YC13RM1_SCFP00026
LQ0AAB82YP22FM1_SCFP00257
LQ0AAB93YM05FM1_SCFP00248
LQ0AAB98YP20FM1_SCFP00134
CL1676Contig1P00779
CL1889Contig1P01101
CL2878Contig1P00994
CL340Contig1P01011
CL3445Contig1P00833
CL3902Contig1P00833
CL448Contig2P00375
CL4624Contig1P00492
CL4636Contig1P00997
CL5162Contig1P00326
CL5329Contig1P00194
CL5363Contig1P00122
CL5419Contig1P00182
CL567Contig1P01501
CL6332Contig1P00001
CL996Contig1P00409
ESV-1-33P00056
LQ0AAB100YC09RM1_SCFP00022
LQ0AAB103YH04FM1_SCFP00142
LQ0AAB11YF03FM1_SCFP00373
LQ0AAB13YC19FM1_SCFP00150
LQ0AAB25YM10FM1_SCFP00012
LQ0AAB26YH02FM1_SCFP00366
LQ0AAB31YO23FM1_SCFP00167
LQ0AAB34YG12FM1_SCFP00070
LQ0AAB36YK07FM1_SCFP00003
LQ0AAB3YC10FM1_SCFP00289
LQ0AAB43YA20FM1_SCFP00026
LQ0AAB47YC23FM1_SCFP00296
LQ0AAB61YK10FM1_SCFP00223
LQ0AAB66YO12FM1_SCFP00054
LQ0AAB83YP03RM1_SCFP00237
LQ0AAB88YJ20FM1_SCFP00003
LQ0AAB99YB19RM1_SCFP00178
LQ0ADA1YG17RM1_SCFP00116
CL1472Contig1P00468
CL1676Contig1P00938
CL2993Contig1P00007
CL3749Contig1P00105
CL4206Contig1P00738
CL4402Contig1P00083
CL4580Contig1P00958
CL4975Contig1P00279
CL6508Contig1P00150
CL6686Contig1P00344
CL6911Contig1P00231
CL6985Contig1P01004
CL7232Contig1P00318
LQ0AAA11YJ22FM1_SCFP00363
LQ0AAA14YG14FM1_SCFP00468
LQ0AAA16YJ05FM1_SCFP00094
LQ0AAA1YF15FM1_SCFP00556
LQ0AAA5YD22FM1_SCFP00618
LQ0AAB102YG20FM1_SCFP00045
LQ0AAB14YF10FM1_SCFP00068
LQ0AAB14YP23FM1_SCFP00354
LQ0AAB43YA14FM1_SCFP00176
LQ0AAB43YJ02FM1_SCFP00072
LQ0AAB44YC12FM1_SCFP00001
LQ0AAB44YP16FM1_SCFP00055
LQ0AAB64YA22FM1_SCFP00213
LQ0AAB74YO20FM1_SCFP00260
LQ0AAB79YO11FM1_SCFP00035
LQ0AAB80YK23RM1_SCFP00101
LQ0AAB83YG05FM1_SCFP00350
LQ0AAB83YL05FM1_SCFP00015
LQ0AAB89YH08FM1_SCFP00021
LQ0ABA1YE17FM1_SCFP00046
LQ0ACA25YN01RM1_SCFP00030
CL1003Contig1P00338
CL1624Contig1P01021
CL1647Contig1P00177
CL1813Contig1P00122
CL2294Contig1P00673
CL254Contig1P00966
CL2731Contig1P00212
CL2981Contig1P01364
CL3057Contig1P00820
CL34Contig2P00319
CL4757Contig1P00434
CL5850Contig1P00127
CL5953Contig1P00432
CL6100Contig1P00207
CL6120Contig1P00210
CL618Contig1P01613
CL6858Contig1P00745
CL6915Contig1P00678
CL7636Contig1P00627
CL7751Contig1P00417
ESV-1-57P00203
LQ0AAA1YK20FM1_SCFP00071
LQ0AAA20YG17FM1_SCFP00287
LQ0AAA4YI17FM1_SCFP00033
LQ0AAB14YO09FM1_SCFP00012
LQ0AAB15YE21FM1_SCFP00134
LQ0AAB16YJ03FM3_SCFP00205
LQ0AAB18YH22FM1_SCFP00296
LQ0AAB22YJ16FM1_SCFP00387
LQ0AAB2YN15FM1_SCFP00536
LQ0AAB30YC09FM1_SCFP00308
LQ0AAB34YJ18FM1_SCFP00138
LQ0AAB45YP17FM1_SCFP00477
LQ0AAB48YC18FM1_SCFP00270
LQ0AAB4YP12FM1_SCFP00077
LQ0AAB56YA13FM1_SCFP00002
LQ0AAB56YG24FM1_SCFP00066
LQ0AAB57YH03FM1_SCFP00413
LQ0AAB5YC09FM1_SCFP00144
LQ0AAB74YE20FM1_SCFP00189
LQ0AAB94YL03FM1_SCFP00333
LQ0AAB94YO03FM1_SCFP00447
CL2538Contig1P00210
CL2866Contig1P00078
CL2898Contig1P01580
CL3411Contig1P00649
CL347Contig1P00801
CL4284Contig1P00663
CL4432Contig1P00432
CL5566Contig1P00111
CL6027Contig1P00146
CL6164Contig1P00321
CL7389Contig1P00238
CL7487Contig1P00313
LQ0AAA16YH10FM1_SCFP00258
LQ0AAA20YF14FM1_SCFP00025
LQ0AAA8YI24FM1_SCFP00546
LQ0AAB103YC01FM1_SCFP00225
LQ0AAB104YN11FM1_SCFP00016
LQ0AAB24YA17FM1_SCFP00561
LQ0AAB27YC04FM1_SCFP00221
LQ0AAB30YA01FM1_SCFP00005
LQ0AAB32YL17FM1_SCFP00186
LQ0AAB35YJ03FM1_SCFP00089
LQ0AAB41YC11FM1_SCFP00001
LQ0AAB41YI19FM1_SCFP00478
LQ0AAB46YE22FM1_SCF_LQP00201
LQ0AAB50YN02FM1_SCFP00002
LQ0AAB56YD24FM1_SCFP00375
LQ0AAB65YO03FM1_SCFP00153
LQ0AAB71YO04FM1_SCFP00172
LQ0AAB77YC18FM1_SCFP00256
LQ0AAB80YO07FM1_SCFP00008
LQ0AAB86YI07FM1_SCFP00523
LQ0AAB98YO09FM1_SCFP00160
CL1418Contig1P00635
CL1808Contig1P00046
CL1996Contig1P00642
CL2504Contig1P00376
CL2849Contig1P00654
CL3534Contig1P00037
CL3621Contig1P00013
CL3903Contig1P00603
CL4045Contig1P00283
CL4978Contig1P00001
CL5896Contig1P00131
CL6326Contig1P00153
CL6453Contig1P00136
CL6527Contig1P00556
CL7136Contig1P00462
CL7442Contig1P00441
CL7481Contig1P00123
CL8Contig6P02481
CL988Contig1P01194
ESV-1-122P00323
LQ0AAA11YJ18FM1_SCFP00137
LQ0AAA13YN18FM1_SCFP00355
LQ0AAA14YF04FM1_SCFP00200
LQ0AAB102YI05FM1_SCFP00007
LQ0AAB21YG02FM1_SCFP00292
LQ0AAB23YM18FM1_SCFP00563
LQ0AAB25YA04FM1_SCFP00383
LQ0AAB28YO05FM1_SCFP00521
LQ0AAB34YC20FM1_SCFP00075
LQ0AAB49YP14FM1_SCFP00070
LQ0AAB71YC07FM1_SCFP00117
LQ0AAB7YN06FM1_SCFP00070
LQ0AAB80YL07FM1_SCFP00052
LQ0ABA1YP21FM1_SCFP00073
CL1620Contig1P01131
CL1Contig46P01169
CL3547Contig1P00616
CL3840Contig1P01465
CL4084Contig1P00422
CL4223Contig1P00305
CL4824Contig1P00576
CL5003Contig1P00117
CL601Contig1P00091
CL6192Contig1P00203
CL6598Contig1P00076
CL6943Contig1P00517
CL7043Contig1P00148
CL778Contig1P00811
ESV-1-170P00560
LQ0AAA13YF14FM1_SCFP00311
LQ0AAA22YG18FM1_SCFP00328
LQ0AAA6YC08FM1_SCFP00057
LQ0AAB101YL23FM1_SCFP00126
LQ0AAB14YO11FM1_SCFP00259
LQ0AAB24YM10FM1_SCFP00098
LQ0AAB35YH05FM1_SCFP00461
LQ0AAB37YD12FM1_SCFP00071
LQ0AAB38YE04FM1_SCFP00032
LQ0AAB38YM15FM1_SCFP00237
LQ0AAB39YL18FM1_SCFP00395
LQ0AAB40YF15FM1_SCFP00042
LQ0AAB41YL22FM1_SCFP00013
LQ0AAB52YL20FM1_SCFP00335
LQ0AAB6YN20FM1_SCFP00178
LQ0AAB71YC03FM1_SCFP00031
LQ0AAB98YE24FM1_SCFP00144
LQ0ACA19YB02RM1_SCFP00484
CL108Contig1P02377
CL1592Contig1P00219
CL2525Contig1P00564
CL2948Contig1P00145
CL3031Contig1P00893
CL3256Contig1P00262
CL3617Contig1P00095
CL4537Contig1P00246
CL4873Contig1P00005
CL520Contig2P00007
CL5311Contig1P00585
CL5831Contig1P00642
CL6108Contig1P00213
CL6166Contig1P00603
CL7494Contig1P00367
LQ0AAA11YJ15FM1_SCFP00135
LQ0AAA22YH03FM1_SCFP00154
LQ0AAA4YK10FM1_SCFP00109
LQ0AAA6YG21FM1_SCFP00306
LQ0AAB11YJ08FM1_SCFP00015
LQ0AAB21YE17FM1_SCFP00105
LQ0AAB34YP20FM1_SCFP00432
LQ0AAB37YJ10FM1_SCFP00125
LQ0AAB39YG20FM1_SCFP00380
LQ0AAB39YO10FM1_SCFP00065
LQ0AAB44YO08FM1_SCFP00026
LQ0AAB66YG03FM1_SCFP00070
LQ0AAB66YO12FM1_SCFP00163
LQ0AAB67YE21FM1_SCFP00099
LQ0AAB69YF24FM1_SCFP00096
LQ0AAB6YP01FM1_SCFP00501
LQ0AAB8YD16FM1_SCFP00328
LQ0AAB97YD15RM1_SCFP00415
LQ0ACA22YH02RM1_SCFP00324
LQ0AFA1YJ17RM1_SCFP00096
CL1840Contig1P00333
CL2526Contig1P00386
CL2966Contig1P00013
CL3836Contig1P00777
CL3938Contig1P00233
CL4065Contig1P01026
CL5322Contig1P00290
CL564Contig2P00248
CL6050Contig1P00274
CL6232Contig1P00702
CL6787Contig1P00258
CL6903Contig1P00358
ESV-1-142P00945
LQ0AAA10YF22FM1_SCFP00461
LQ0AAA17YN20FM1_SCFP00156
LQ0AAA9YL24FM1_SCFP00377
LQ0AAB102YM03FM1_SCFP00193
LQ0AAB1YP16FM1_SCFP00200
LQ0AAB27YE17FM1_SCFP00511
LQ0AAB28YG08FM1_SCFP00027
LQ0AAB29YG06FM1_SCFP00345
LQ0AAB31YG11FM1_SCFP00195
LQ0AAB34YH22FM1_SCFP00053
LQ0AAB35YE12FM1_SCFP00172
LQ0AAB39YE14FM1_SCFP00144
LQ0AAB44YP16FM1_SCFP00041
LQ0AAB53YJ17FM1_SCFP00590
LQ0AAB58YN01FM1_SCFP00053
LQ0AAB59YI15FM1_SCFP00343
LQ0AAB60YI11FM1_SCFP00099
LQ0AAB64YH20FM1_SCFP00001
LQ0AAB6YK12FM1_SCFP00387
LQ0AAB70YI18FM1_SCFP00071
LQ0AAB71YF04FM1_SCFP00116
LQ0AAB80YG18FM1_SCFP00342
LQ0AAB85YH03FM1_SCFP00118
LQ0AAB94YP01FM1_SCFP00200
LQ0ABA2YN18FM1_SCFP00283
LQ0AGA1YG01RM1_SCFP00078
CL1209Contig1P00244
CL1568Contig1P00255
CL347Contig1P01398
CL5280Contig1P00187
CL5816Contig1P00031
CL653Contig1P02037
CL670Contig1P00233
CL7167Contig1P00537
CL7353Contig1P00149
CL7385Contig1P00318
CL7772Contig1P00067
CL879Contig1P00550
CL977Contig2P00148
LQ0AAA10YH24FM1_SCFP00065
LQ0AAA10YP19FM1_SCFP00250
LQ0AAA14YH04FM1_SCFP00122
LQ0AAA1YE16FM1_SCFP00513
LQ0AAB38YI02FM1_SCFP00229
LQ0AAB56YK21FM1_SCFP00003
LQ0AAB60YK10FM1_SCFP00315
LQ0AAB69YE08FM1_SCFP00024
LQ0AAB76YK02FM1_SCFP00004
LQ0AAB82YN02FM1_SCFP00022
LQ0AAB8YC10FM1_SCFP00144
LQ0AAB97YA03FM1_SCFP00264
LQ0AAB99YI05FM1_SCFP00001
LQ0AAB99YM21FM1_SCFP00196
LQ0AFA8YP19RM1_SCFP00175
CL101Contig1P01056
CL1115Contig1P00845
CL1142Contig1P00137
CL1460Contig1P01010
CL2060Contig1P00691
CL20Contig1P01133
CL28Contig3P01967
CL3019Contig1P00450
CL3410Contig1P00120
CL3617Contig1P00408
CL3853Contig1P00366
CL5127Contig1P00266
CL526Contig1P00225
CL5887Contig1P00148
CL6213Contig1P00154
CL6524Contig1P00264
CL6678Contig1P00596
CL6741Contig1P00390
CL7165Contig1P00413
CL7375Contig1P00525
CL742Contig1P00481
LQ0AAB104YN13FM1_SCFP00088
LQ0AAB11YF02FM1_SCFP00423
LQ0AAB1YP12RM1_SCFP00071
LQ0AAB46YC14FM1_SCFP00105
LQ0AAB4YN18FM1_SCFP00156
LQ0AAB60YD15RM1_SCFP00013
LQ0AAB70YP14FM1_SCFP00045
LQ0AAB73YD22FM1_SCFP00081
LQ0AAB78YJ18RM1_SCFP00113
LQ0AAB80YE08FM1_SCFP00406
LQ0AAB85YL17FM1_SCFP00138
LQ0AAB86YN05RM1_SCFP00063
LQ0AAB97YA03FM1_SCFP00268
LQ0ADA13YE12RM1_SCFP00029
CL1534Contig1P01284
CL1806Contig1P00504
CL1889Contig1P01439
CL2129Contig1P00502
CL226Contig2P00025
CL2423Contig1P00536
CL2498Contig1P00677
CL3148Contig1P00234
CL3637Contig1P00149
CL4143Contig1P00026
CL4533Contig1P00411
CL4568Contig1P00373
CL5627Contig1P00154
CL5848Contig1P00870
CL6124Contig1P00115
CL6256Contig1P00289
CL7122Contig1P00212
CL7316Contig1P00101
CL7779Contig1P00780
LQ0AAA15YK07FM1_SCFP00074
LQ0AAA16YB04FM1_SCFP00001
LQ0AAA20YL07FM1_SCFP00286
LQ0AAA3YB20FM1_SCFP00312
LQ0AAB14YH18FM1_SCFP00238
LQ0AAB18YN02FM1_SCFP00006
LQ0AAB25YD24FM1_SCFP00352
LQ0AAB26YM13FM1_SCFP00406
LQ0AAB27YF08FM1_SCFP00103
LQ0AAB29YI21FM1_SCFP00042
LQ0AAB64YE22FM1_SCF_LQP00064
LQ0AAB84YO19FM1_SCFP00114
LQ0AAB86YC23FM1_SCFP00263
LQ0AAB8YJ15FM1_SCFP00033
LQ0AAB90YL15RM1_SCFP00112
LQ0AAB95YK20FM1_SCFP00435
LQ0AAB98YC01FM1_SCFP00076
LQ0ACA3YN22RM1_SCFP00104
CL189Contig1P00607
CL2415Contig1P00293
CL2685Contig1P00577
CL4217Contig1P00155
CL4594Contig1P00688
CL510Contig1P01961
CL5381Contig1P00181
CL5685Contig1P00059
CL6414Contig1P00455
CL6911Contig1P00547
CL7788Contig1P00519
LQ0AAA20YD21FM1_SCFP00217
LQ0AAA2YK10FM1_SCFP00513
LQ0AAA8YG01FM1_SCFP00591
LQ0AAB12YF11FM1_SCFP00228
LQ0AAB15YK06FM1_SCFP00091
LQ0AAB23YK13FM1_SCFP00552
LQ0AAB38YI17FM1_SCFP00060
LQ0AAB41YL12FM1_SCFP00031
LQ0AAB42YA02FM1_SCFP00432
LQ0AAB54YO02RM1_SCFP00230
LQ0AAB56YE23FM1_SCFP00037
LQ0AAB64YC05FM1_SCFP00298
LQ0AAB64YI01FM1_SCFP00136
LQ0AAB64YL11FM1_SCFP00063
LQ0AAB6YA04FM1_SCFP00275
LQ0AAB89YE12FM1_SCFP00425
LQ0AAB89YG12FM1_SCFP00457
LQ0AAB9YF13FM1_SCFP00289
LQ0AEA1YH17RM1_SCFP00010
CL1708Contig1P00029
CL2038Contig1P00577
CL34Contig1P00652
CL354Contig1P01623
CL3620Contig1P00279
CL4280Contig1P00268
CL4941Contig1P00844
CL5504Contig1P00894
CL6350Contig1P00118
CL6459Contig1P00336
CL7736Contig1P00125
CL7786Contig1P00468
CL7Contig7P00383
ESV-1-83P00572
LQ0AAA13YF03FM1_SCFP00126
LQ0AAA19YB07FM1_SCFP00060
LQ0AAA1YF15FM1_SCFP00570
LQ0AAA23YN11FM1_SCFP00241
LQ0AAB101YP07FM1_SCFP00002
LQ0AAB104YN23FM1_SCFP00321
LQ0AAB10YC09FM1_SCFP00069
LQ0AAB12YG12FM1_SCFP00421
LQ0AAB14YM10FM1_SCFP00188
LQ0AAB18YO09FM1_SCFP00315
LQ0AAB1YL03FM1_SCFP00418
LQ0AAB22YA23FM1_SCFP00268
LQ0AAB22YI24FM1_SCFP00180
LQ0AAB40YI10FM1_SCFP00550
LQ0AAB40YI18FM1_SCFP00046
LQ0AAB64YN03FM1_SCFP00064
LQ0AAB65YA02FM1_SCFP00015
LQ0AAB82YC21RM1_SCFP00148
LQ0AAB97YM06FM1_SCFP00041
LQ0AAB98YA22RM1_SCFP00014
LQ0ADA19YG12RM1_SCFP00186
sctg1_393-141200-141600-WP00028
CL1498Contig1P00400
CL1792Contig1P00310
CL2117Contig1P00278
CL2183Contig1P00140
CL2518Contig1P01224
CL2700Contig1P01173
CL3173Contig1P00136
CL3197Contig1P00008
CL3535Contig1P00752
CL4067Contig1P00153
CL5876Contig1P00409
CL618Contig1P00309
CL6773Contig1P00236
CL7212Contig1P00313
CL724Contig1P01538
CL7275Contig1P00652
LQ0AAA16YE24FM1_SCFP00464
LQ0AAA8YK05FM1_SCFP00149
LQ0AAB101YC09FM1_SCFP00394
LQ0AAB1YG17RM1_SCFP00054
LQ0AAB24YM18FM1_SCFP00343
LQ0AAB32YC24FM1_SCFP00343
LQ0AAB33YB21FM1_SCFP00007
LQ0AAB33YK20FM1_SCFP00102
LQ0AAB38YI03FM1_SCFP00230
LQ0AAB43YK23FM1_SCFP00019
LQ0AAB52YG12FM1_SCFP00001
LQ0AAB74YL13FM1_SCFP00143
LQ0AAB80YL15FM1_SCFP00200
LQ0AAB8YK12FM1_SCFP00370
LQ0AAB90YK04FM1_SCFP00051
LQ0AAB91YL14RM1_SCFP00102
CL127Contig1P00137
CL1618Contig1P00313
CL1642Contig1P00404
CL2170Contig1P00386
CL2436Contig1P00555
CL2684Contig1P00550
CL2916Contig1P01102
CL3525Contig1P00371
CL3855Contig1P00613
CL3975Contig1P00118
CL4124Contig1P00571
CL4211Contig1P00428
CL425Contig1P00815
CL4713Contig1P00674
CL5372Contig1P00295
CL5377Contig1P00078
CL5541Contig1P00213
CL6093Contig1P00734
CL669Contig1P00281
CL7055Contig1P00189
CL964Contig1P00621
LQ0AAB103YP01FM1_SCFP00070
LQ0AAB12YB03FM1_SCFP00557
LQ0AAB28YA03FM1_SCFP00177
LQ0AAB30YB16FM1_SCFP00358
LQ0AAB33YP09FM1_SCFP00512
LQ0AAB36YL07FM1_SCFP00033
LQ0AAB37YD12FM1_SCFP00179
LQ0AAB37YL20FM1_SCFP00141
LQ0AAB47YF08FM1_SCFP00279
LQ0AAB50YG05FM1_SCFP00001
LQ0AAB53YM18FM1_SCFP00079
LQ0AAB67YC13FM1_SCFP00030
LQ0AAB81YJ23FM1_SCFP00296
LQ0AAB89YA23FM1_SCFP00010
LQ0AAB97YA03FM1_SCFP00267
LQ0AAB97YP01FM1_SCF_LQP00021
LQ0ABA2YD04FM1_SCFP00002
LQ0AFA2YA20RM1_SCFP00001
CL1365Contig1P00227
CL1915Contig1P01107
CL4830Contig1P01203
CL5981Contig1P00106
CL6649Contig1P00119
CL7172Contig1P00565
CL7480Contig1P00450
CL829Contig1P00823
ESV-1-116P00001
LQ0AAA10YN17FM1_SCFP00400
LQ0AAA6YE02FM1_SCFP00482
LQ0AAA8YM12FM1_SCFP00224
LQ0AAB100YC09RM1_SCFP00026
LQ0AAB14YH23FM1_SCFP00416
LQ0AAB17YJ14FM1_SCFP00146
LQ0AAB24YH15FM1_SCFP00164
LQ0AAB31YC11FM1_SCFP00020
LQ0AAB34YO17FM1_SCFP00032
LQ0AAB3YB05FM1_SCFP00091
LQ0AAB40YI10FM1_SCFP00491
LQ0AAB43YH19FM1_SCFP00177
LQ0AAB45YD08FM1_SCFP00466
LQ0AAB56YK06FM1_SCFP00051
LQ0AAB66YM16FM1_SCFP00002
LQ0AAB74YE14FM1_SCFP00286
LQ0AAB76YC22RM1_SCFP00114
LQ0AAB78YM03RM1_SCFP00240
LQ0AAB7YO24FM1_SCFP00441
LQ0AAB80YC06FM1_SCFP00032
LQ0AAB83YE18FM1_SCFP00184
LQ0AAB8YN21FM1_SCFP00100
LQ0AAB92YH15FM1_SCFP00227
LQ0AAB99YE15RM1_SCFP00340
LQ0AAB9YE16FM1_SCFP00318
CL184Contig1P02632
CL2182Contig1P00481
CL3443Contig1P00429
CL4613Contig1P00594
CL4932Contig1P00721
CL6415Contig1P00257
CL6452Contig1P00583
ESV-1-205P00261
LQ0AAA2YN17FM1_SCFP00589
LQ0AAA4YL07FM1_SCFP00048
LQ0AAB100YD20FM1_SCFP00439
LQ0AAB13YO09FM1_SCFP00437
LQ0AAB14YM15FM1_SCFP00483
LQ0AAB26YE03FM1_SCFP00050
LQ0AAB31YE01FM1_SCFP00345
LQ0AAB42YG23FM1_SCFP00274
LQ0AAB42YI20FM1_SCFP00001
LQ0AAB49YK11FM1_SCFP00443
LQ0AAB61YI04RM1_SCFP00038
LQ0AAB68YK09FM1_SCFP00015
LQ0AAB75YC02FM1_SCFP00130
LQ0AAB7YN01FM1_SCFP00068
LQ0AAB84YD07FM1_SCFP00280
LQ0AAB86YP08FM1_SCFP00360
LQ0AAB8YD16FM1_SCFP00395
LQ0AAB91YM22FM1_SCFP00018
LQ0AAB95YP23FM1_SCFP00017
LQ0ABA2YA17FM1_SCFP00061
LQ0ABA2YF23FM1_SCFP00055
LQ0ADA20YK16RM1_SCFP00252
LQ0AEA1YP22RM1_SCFP00106
CL195Contig1P00004
CL1993Contig1P00660
CL2342Contig1P00553
CL2857Contig1P00103
CL3606Contig1P00460
CL3629Contig1P00960
CL5168Contig1P00351
CL5455Contig1P00001
CL5544Contig1P00217
CL5950Contig1P00060
CL6231Contig1P00858
CL628Contig1P01054
CL7160Contig1P00262
CL969Contig1P01205
ESV-1-172P01719
ESV-1-40P00613
LQ0AAB102YK19FM1_SCFP00184
LQ0AAB29YF20FM1_SCFP00184
LQ0AAB30YD10FM1_SCFP00115
LQ0AAB31YD18FM1_SCFP00106
LQ0AAB35YH18FM1_SCFP00445
LQ0AAB35YP03FM1_SCFP00450
LQ0AAB42YM10FM1_SCFP00199
LQ0AAB53YE05FM1_SCFP00553
LQ0AAB55YK13FM1_SCF_LQP00125
LQ0AAB56YF19FM1_SCF_LQP00136
LQ0AAB66YP15FM1_SCFP00021
LQ0AAB69YN07FM1_SCFP00001
LQ0AAB73YO07FM1_SCFP00044
LQ0AAB96YC06FM1_SCFP00017
CL1238Contig1P00893
CL1388Contig1P01316
CL1781Contig1P00431
CL1919Contig1P01575
CL3255Contig1P00051
CL3956Contig1P00286
CL4428Contig1P00401
CL445Contig1P00876
CL4487Contig1P00433
CL4933Contig1P00845
CL7354Contig1P00053
LQ0AAA12YB17FM1_SCFP00022
LQ0AAA18YG20FM1_SCFP00379
LQ0AAA1YG22FM1_SCFP00166
LQ0AAA6YL06FM1_SCFP00377
LQ0AAB101YP07FM1_SCFP00038
LQ0AAB13YB19FM1_SCFP00135
LQ0AAB1YH05RM1_SCFP00130
LQ0AAB36YH16FM1_SCFP00139
LQ0AAB37YK06FM1_SCFP00043
LQ0AAB42YF21FM1_SCFP00004
LQ0AAB52YG17FM1_SCFP00017
LQ0AAB71YL23FM1_SCFP00240
LQ0AAB73YP05RM1_SCFP00145
LQ0AAB80YB14FM1_SCFP00503
LQ0AAB82YP01FM1_SCFP00132
LQ0AAB87YH03RM1_SCFP00153
LQ0AAB90YA03FM1_SCFP00290
LQ0AEA2YN21RM1_SCFP00287
CL2215Contig1P00024
CL2344Contig1P00153
CL4468Contig1P00367
CL4965Contig1P00839
CL5036Contig1P00144
CL5878Contig1P00060
CL6139Contig1P00232
CL6626Contig1P00307
CL7165Contig1P00556
LQ0AAA16YL10FM1_SCFP00662
LQ0AAA6YG21FM1_SCFP00635
LQ0AAA6YJ23FM1_SCFP00001
LQ0AAB14YD05FM1_SCFP00071
LQ0AAB16YA23FM3_SCFP00028
LQ0AAB16YE17FM3_SCFP00282
LQ0AAB25YK05FM1_SCFP00010
LQ0AAB31YN18FM1_SCFP00012
LQ0AAB34YF16FM1_SCFP00425
LQ0AAB37YM15FM1_SCFP00128
LQ0AAB38YJ04FM1_SCFP00038
LQ0AAB45YD08FM1_SCFP00097
LQ0AAB54YF17FM1_SCFP00390
LQ0AAB64YJ15FM1_SCFP00246
LQ0AAB66YN01FM1_SCFP00083
LQ0AAB68YE18RM1_SCFP00113
LQ0AAB72YE14FM1_SCFP00070
LQ0AAB93YB13FM1_SCFP00542
CL1304Contig1P01182
CL2164Contig1P00169
CL2197Contig1P00287
CL2514Contig1P00116
CL2835Contig1P00024
CL2983Contig1P00700
CL3214Contig1P00462
CL3256Contig1P00538
CL3Contig1P00015
CL4774Contig1P00648
CL4906Contig1P00494
CL4975Contig1P00818
CL5166Contig1P00605
CL5617Contig1P00758
CL6158Contig1P00390
CL6892Contig1P00498
CL881Contig1P01167
ESV-1-228P00099
LQ0AAA14YH13FM1_SCFP00393
LQ0AAB104YP17RM1_SCFP00065
LQ0AAB24YK24FM1_SCFP00213
LQ0AAB2YF19FM1_SCFP00134
LQ0AAB49YG24FM1_SCFP00142
LQ0AAB50YH05FM1_SCFP00487
LQ0AAB63YE11FM1_SCFP00056
LQ0AAB68YI15FM1_SCFP00018
LQ0AAB85YP18FM1_SCFP00232
LQ0AAB8YA05FM1_SCFP00060
LQ0AAB90YC11FM1_SCFP00002
LQ0AAB93YG23FM1_SCFP00001
LQ0ABA1YA23FM1_SCFP00122
CL1401Contig1P00411
CL2592Contig1P00431
CL2943Contig1P01439
CL3109Contig1P00925
CL3602Contig1P00218
CL3668Contig1P00557
CL439Contig1P00059
CL4869Contig1P00204
CL5903Contig1P00361
CL6360Contig1P00103
CL7590Contig1P00246
CL7591Contig1P00308
CL778Contig1P00277
CL921Contig1P00402
ESV-1-118P00663
ESV-1-86P00116
LQ0AAA14YK24FM1_SCFP00023
LQ0AAA17YM16FM1_SCFP00002
LQ0AAA19YO13FM1_SCFP00015
LQ0AAA4YP13FM1_SCFP00403
LQ0AAA5YD08FM1_SCFP00627
LQ0AAA6YL13FM1_SCFP00490
LQ0AAA8YF09FM1_SCFP00492
LQ0AAB101YG02FM1_SCFP00055
LQ0AAB14YF16FM1_SCFP00462
LQ0AAB25YP03FM1_SCFP00639
LQ0AAB27YJ17FM1_SCFP00334
LQ0AAB33YJ06FM1_SCFP00141
LQ0AAB37YK06FM1_SCFP00153
LQ0AAB39YC03FM1_SCFP00373
LQ0AAB57YJ15FM1_SCFP00218
LQ0AAB84YC13FM1_SCFP00237
LQ0AAB86YJ18FM1_SCFP00217
LQ0AAB88YJ20FM1_SCFP00047
CL1265Contig1P00160
CL1877Contig1P00530
CL2946Contig1P00264
CL3469Contig1P00531
CL45Contig1P00903
CL4886Contig1P00491
CL4925Contig1P00296
CL4966Contig1P00001
CL4969Contig1P00357
CL541Contig1P00835
CL7121Contig1P00350
CL7626Contig1P00507
CL84Contig3P01386
LQ0AAA4YK22FM1_SCFP00008
LQ0AAB100YF01FM1_SCFP00042
LQ0AAB16YN14FM3_SCFP00320
LQ0AAB34YL02FM1_SCFP00431
LQ0AAB58YA19FM1_SCFP00027
LQ0AAB59YP16FM1_SCFP00187
LQ0AAB5YF14FM1_SCFP00413
LQ0AAB65YC22FM1_SCFP00226
LQ0AAB6YN20FM1_SCFP00193
LQ0AAB73YI05FM1_SCFP00004
LQ0AAB77YH12FM1_SCFP00071
LQ0AAB95YP23FM1_SCFP00117
LQ0AAB96YP04FM1_SCFP00259
CL116Contig3P00321
CL122Contig9P00344
CL1358Contig1P00538
CL2993Contig1P00400
CL3053Contig1P00089
CL3200Contig1P01164
CL4918Contig1P00785
CL5057Contig1P00568
CL6753Contig1P00306
CL6768Contig1P00126
CL7437Contig1P00447
CL7758Contig1P00313
LQ0AAA19YB07FM1_SCFP00053
LQ0AAA20YO11FM1_SCFP00509
LQ0AAA8YF09FM1_SCFP00399
LQ0AAB23YO22FM1_SCFP00307
LQ0AAB28YM02FM1_SCFP00475
LQ0AAB30YD07FM1_SCFP00045
LQ0AAB32YC23FM1_SCFP00213
LQ0AAB34YI11FM1_SCFP00529
LQ0AAB36YE21FM1_SCFP00261
LQ0AAB44YA04FM1_SCFP00030
LQ0AAB45YI16FM1_SCFP00039
LQ0AAB45YN19FM1_SCFP00417
LQ0AAB47YH02FM1_SCFP00114
LQ0AAB48YL12FM1_SCFP00377
LQ0AAB49YI12FM1_SCFP00412
LQ0AAB60YE16FM1_SCFP00252
LQ0AAB61YE10FM1_SCFP00179
LQ0AAB73YO10FM1_SCFP00168
LQ0AAB85YN19FM1_SCFP00196
LQ0AAB94YF03FM1_SCFP00241
LQ0AAB95YL24FM1_SCFP00001
LQ0ACA22YI02RM1_SCFP00105
CL1113Contig1P00909
CL147Contig1P00891
CL1485Contig1P01559
CL2193Contig1P00049
CL2979Contig1P00300
CL3316Contig1P00605
CL3327Contig1P01315
CL3627Contig1P00496
CL4184Contig1P00518
CL439Contig1P00632
CL4586Contig1P00139
CL4945Contig1P00257
CL5752Contig1P00432
CL648Contig1P02201
CL7282Contig1P00028
CL7361Contig1P00127
CL953Contig1P00207
ESV-1-183P00189
LQ0AAB100YF02FM1_SCFP00194
LQ0AAB14YL12FM1_SCFP00320
LQ0AAB16YF23FM3_SCFP00485
LQ0AAB17YA22FM1_SCFP00335
LQ0AAB22YG20FM1_SCFP00170
LQ0AAB28YA02FM1_SCFP00192
LQ0AAB34YN09FM1_SCFP00394
LQ0AAB38YD10FM1_SCFP00208
LQ0AAB41YH01FM1_SCFP00230
LQ0AAB53YM06FM1_SCFP00278
LQ0AAB59YF20FM1_SCFP00183
LQ0AAB79YE14FM1_SCFP00284
LQ0AAB96YF15FM1_SCFP00011
LQ0ABA1YI04FM1_SCFP00128
CL1310Contig1P01134
CL1436Contig1P00106
CL160Contig1P02697
CL2482Contig1P00071
CL374Contig1P00374
CL3906Contig1P00930
CL4299Contig1P00351
CL4327Contig1P00223
CL5589Contig1P00253
CL5992Contig1P00297
CL6246Contig1P00320
CL6589Contig1P00328
CL6703Contig1P00169
CL6712Contig1P00288
CL6825Contig1P00215
CL6981Contig1P00964
CL7464Contig1P00195
CL7522Contig1P00042
LQ0AAA15YP20FM1_SCFP00099
LQ0AAA7YH20FM1_SCFP00040
LQ0AAB102YJ22FM1_SCFP00476
LQ0AAB17YO09FM1_SCFP00551
LQ0AAB37YA21FM1_SCFP00240
LQ0AAB3YG22FM1_SCFP00033
LQ0AAB43YG18FM1_SCFP00315
LQ0AAB61YH18FM1_SCFP00001
LQ0AAB76YB18FM1_SCFP00001
LQ0AAB78YM08FM1_SCFP00099
LQ0AAB9YG11FM1_SCFP00273
LQ0ABA1YB01FM1_SCFP00047
CL135Contig1P02849
CL1834Contig1P00896
CL1958Contig1P00275
CL1Contig37P00754
CL2248Contig1P00784
CL2496Contig1P00032
CL3054Contig1P00534
CL3463Contig1P00125
CL3502Contig1P00041
CL3644Contig1P00509
CL3709Contig1P01019
CL5246Contig1P00489
CL5272Contig1P00563
CL5464Contig1P00121
CL7143Contig1P00661
CL7472Contig1P00071
CL7798Contig1P00802
LQ0AAA11YB08FM1_SCFP00432
LQ0AAB104YN22FM1_SCFP00203
LQ0AAB12YH09FM1_SCFP00183
LQ0AAB16YN22FM3_SCFP00482
LQ0AAB18YC16FM1_SCFP00404
LQ0AAB25YJ19FM1_SCFP00348
LQ0AAB2YK09FM1_SCFP00333
LQ0AAB30YC16FM1_SCFP00002
LQ0AAB38YD14FM1_SCFP00044
LQ0AAB40YG09FM1_SCFP00007
LQ0AAB46YN03FM1_SCFP00340
LQ0AAB53YE05FM1_SCFP00218
LQ0AAB56YE07FM1_SCFP00498
LQ0AAB5YL22FM1_SCFP00012
LQ0AAB67YK13FM1_SCFP00155
LQ0AAB70YL13FM1_SCFP00001
LQ0AAB76YP10FM1_SCFP00364
LQ0AAB85YM08FM1_SCFP00360
LQ0AAB88YD15RM1_SCFP00218
LQ0AAB88YK18FM1_SCFP00331
LQ0AAB90YJ20FM1_SCFP00113
LQ0AAB94YC06FM1_SCFP00079
LQ0ABA1YM14FM1_SCFP00487
CL1001Contig1P01087
CL1330Contig1P00970
CL1439Contig1P00004
CL1499Contig1P00716
CL1584Contig1P01271
CL2690Contig1P00608
CL3401Contig1P00253
CL4102Contig1P00443
CL4163Contig1P00100
CL4254Contig1P00570
CL5847Contig1P00233
CL6437Contig1P00058
ESV-1-24P00235
LQ0AAA17YI04FM1_SCFP00455
LQ0AAB103YE23RM1_SCF_LQP00140
LQ0AAB103YF11FM1_SCFP00018
LQ0AAB104YN06FM1_SCFP00489
LQ0AAB12YE09FM1_SCFP00281
LQ0AAB13YH23FM1_SCFP00410
LQ0AAB22YI18FM1_SCFP00447
LQ0AAB30YL22FM1_SCFP00025
LQ0AAB37YE20FM1_SCFP00119
LQ0AAB44YA04FM1_SCFP00016
LQ0AAB5YF12FM1_SCFP00377
LQ0AAB5YF19FM1_SCFP00534
LQ0AAB68YG08FM1_SCFP00085
LQ0AAB70YI17FM1_SCFP00243
LQ0AAB73YC03FM1_SCFP00001
LQ0AAB82YI05FM1_SCFP00432
LQ0AAB84YO19FM1_SCFP00203
LQ0ACA8YO05RM1_SCFP00009
CL1238Contig1P00019
CL1754Contig1P00299
CL2321Contig1P00134
CL3222Contig1P00097
CL4035Contig1P00106
CL4349Contig1P00407
CL4914Contig1P00908
CL5679Contig1P00086
CL6444Contig1P00348
CL6764Contig1P00245
CL7161Contig1P00254
CL7200Contig1P00360
LQ0AAA1YN03FM1_SCFP00001
LQ0AAA23YC01FM1_SCFP00537
LQ0AAA3YI05FM1_SCFP00323
LQ0AAB100YH23FM1_SCFP00225
LQ0AAB1YO14FM1_SCFP00040
LQ0AAB32YE21FM1_SCFP00025
LQ0AAB32YH01FM1_SCFP00060
LQ0AAB33YL09FM1_SCFP00059
LQ0AAB36YE06FM1_SCFP00517
LQ0AAB41YL14FM1_SCFP00361
LQ0AAB42YP24FM1_SCFP00158
LQ0AAB45YP02FM1_SCFP00149
LQ0AAB54YF17FM1_SCFP00305
LQ0AAB54YL06FM1_SCFP00306
LQ0AAB65YB08FM1_SCFP00113
LQ0AAB79YN24FM1_SCFP00304
LQ0ABA1YP10FM1_SCFP00405
CL1416Contig1P00543
CL202Contig1P00357
CL242Contig1P00146
CL3547Contig1P00520
CL3875Contig1P00115
CL4213Contig1P00838
CL7031Contig1P00048
CL7760Contig1P00689
LQ0AAA18YI17FM1_SCFP00155
LQ0AAB101YD19FM1_SCFP00118
LQ0AAB28YK13FM1_SCFP00023
LQ0AAB30YP06FM1_SCFP00293
LQ0AAB52YI23FM1_SCFP00010
LQ0AAB56YI08FM1_SCFP00269
LQ0AAB60YK12FM1_SCFP00217
LQ0AAB63YA13FM1_SCFP00048
LQ0AAB69YM05FM1_SCFP00047
LQ0AAB73YP07FM1_SCFP00141
LQ0AAB79YG16FM1_SCFP00220
LQ0AAB87YB05FM1_SCFP00437
LQ0AAB9YO08FM1_SCFP00154
CL1433Contig1P00634
CL1619Contig1P00012
CL1818Contig1P00070
CL1947Contig1P00126
CL2058Contig1P00448
CL2398Contig1P00049
CL360Contig1P00206
CL3746Contig1P00814
CL4288Contig1P00243
CL4809Contig1P00730
CL5286Contig1P00102
CL5475Contig1P00633
CL5701Contig1P00501
CL6150Contig1P00154
CL6296Contig1P00675
CL6686Contig1P00336
CL6779Contig1P00952
ESV-1-114P00442
LQ0AAA2YN09FM1_SCFP00144
LQ0AAB17YF17FM1_SCFP00509
LQ0AAB33YG07FM1_SCFP00059
LQ0AAB37YJ03FM1_SCFP00001
LQ0AAB39YK11FM1_SCFP00117
LQ0AAB41YJ16FM1_SCFP00057
LQ0AAB45YN08FM1_SCFP00455
LQ0AAB49YF01FM1_SCFP00206
LQ0AAB52YD16FM1_SCFP00246
LQ0AAB70YM14FM1_SCFP00120
LQ0AAB75YI24FM1_SCFP00090
LQ0AAB85YP16FM1_SCFP00364
LQ0AAB89YH08FM1_SCFP00125
LQ0ABA2YO11FM1_SCFP00316
LQ0ACA12YE13RM1_SCFP00004
LQ0ACA15YN02RM1_SCFP00001
LQ0ADA17YO21RM1_SCFP00102
CL1007Contig1P01199
CL1562Contig1P00248
CL2086Contig1P01107
CL2576Contig1P00657
CL2578Contig1P00590
CL3602Contig1P00900
CL3850Contig1P00714
CL5333Contig1P00556
CL5358Contig1P00097
CL5428Contig1P00111
CL5520Contig1P00160
CL6918Contig1P00024
CL7457Contig1P00310
CL7688Contig1P00602
CL7808Contig1P00239
CL79Contig2P00203
ESV-1-219P00149
ESV-1-46P00303
LQ0AAA20YH13FM1_SCFP00636
LQ0AAA21YB18FM1_SCFP00592
LQ0AAA22YH09FM1_SCFP00019
LQ0AAA4YP13FM1_SCFP00001
LQ0AAA5YG22FM1_SCFP00466
LQ0AAB101YM14FM1_SCFP00023
LQ0AAB101YO12FM1_SCFP00201
LQ0AAB103YM06FM1_SCFP00160
LQ0AAB103YP07FM1_SCFP00146
LQ0AAB104YJ02FM1_SCFP00441
LQ0AAB10YF18FM1_SCFP00026
LQ0AAB11YJ21FM1_SCFP00001
LQ0AAB12YC24FM1_SCFP00141
LQ0AAB12YF04FM1_SCFP00347
LQ0AAB18YI10FM1_SCFP00607
LQ0AAB30YJ18FM1_SCFP00040
LQ0AAB36YL05FM1_SCFP00003
LQ0AAB39YO16FM1_SCFP00351
LQ0AAB41YG05FM1_SCFP00081
LQ0AAB44YK05FM1_SCFP00032
LQ0AAB45YD05FM1_SCFP00351
LQ0AAB46YD06FM1_SCFP00302
LQ0AAB51YA15RM1_SCF_LQP00060
LQ0AAB60YC07FM1_SCFP00001
LQ0AAB64YC18FM1_SCFP00105
LQ0AAB83YM23FM1_SCFP00100
LQ0AAB88YH21FM1_SCFP00621
LQ0AAB8YM09FM1_SCFP00201
LQ0AAB97YJ15FM1_SCFP00011
LQ0ACA15YN02RM1_SCFP00004
CL1377Contig1P00635
CL1864Contig1P00927
CL4410Contig1P00110
CL4790Contig1P00182
CL5028Contig1P00001
CL5373Contig1P00385
CL5475Contig1P00658
CL5506Contig1P00055
CL5753Contig1P00185
CL7600Contig1P00010
ESV-1-80P00014
LQ0AAA12YF07FM1_SCFP00409
LQ0AAA7YM10FM1_SCFP00348
LQ0AAB1YF08RM1_SCFP00220
LQ0AAB29YJ22FM1_SCFP00008
LQ0AAB36YN19FM1_SCFP00202
LQ0AAB40YK17FM1_SCFP00602
LQ0AAB47YI01FM1_SCFP00065
LQ0AAB57YJ22FM1_SCFP00230
LQ0AAB58YA01FM1_SCFP00201
LQ0AAB60YG13FM1_SCFP00125
LQ0AAB81YN24FM1_SCFP00170
LQ0AAB87YJ09FM1_SCFP00393
LQ0AAB90YG23FM1_SCFP00481
LQ0AAB9YJ12FM1_SCFP00013
CL1462Contig1P01366
CL2422Contig1P00499
CL2536Contig1P00984
CL2882Contig1P00626
CL3719Contig1P00453
CL4568Contig1P01055
CL4867Contig1P00667
CL5269Contig1P00342
CL5350Contig1P00213
CL5609Contig1P00996
CL6350Contig1P00216
CL7444Contig1P00571
CL803Contig2P00159
ESV-1-208P00073
LQ0AAA14YK19FM1_SCFP00170
LQ0AAA19YE02FM1_SCFP00158
LQ0AAA19YI23FM1_SCFP00005
LQ0AAA5YJ10FM1_SCFP00129
LQ0AAB101YJ01FM1_SCFP00091
LQ0AAB1YD20FM1_SCFP00522
LQ0AAB25YH07FM1_SCFP00217
LQ0AAB31YD08FM1_SCFP00247
LQ0AAB6YK22FM1_SCFP00001
LQ0AAB74YJ19FM1_SCFP00442
LQ0AAB87YN17FM1_SCFP00543
LQ0AAB8YG09FM1_SCFP00476
LQ0AAB99YC11FM1_SCFP00109
LQ0ACA1YP09RM1_SCFP00045
CL1440Contig1P01025
CL1577Contig1P00049
CL1735Contig1P00049
CL248Contig1P00113
CL3186Contig1P00422
CL3424Contig1P00235
CL3718Contig1P00352
CL3754Contig1P00174
CL4424Contig1P00542
CL5089Contig1P00224
CL5549Contig1P00401
CL6042Contig1P00205
CL6216Contig1P00447
CL6237Contig1P00313
CL6598Contig1P00057
CL6818Contig1P00453
CL6935Contig1P00380
CL7106Contig1P00217
CL7694Contig1P00075
LQ0AAA12YH12FM1_SCFP00543
LQ0AAA14YP03FM1_SCFP00056
LQ0AAA17YA03FM1_SCFP00015
LQ0AAA3YL04FM1_SCFP00074
LQ0AAA6YO16FM1_SCFP00051
LQ0AAB104YE12FM1_SCFP00028
LQ0AAB2YE12FM1_SCFP00196
LQ0AAB34YN18FM1_SCFP00275
LQ0AAB36YJ05FM1_SCFP00347
LQ0AAB46YP17FM1_SCFP00395
LQ0AAB52YO06FM1_SCFP00147
LQ0AAB5YK20FM1_SCFP00068
LQ0AAB60YH18FM1_SCFP00554
LQ0AAB64YM13FM1_SCFP00035
LQ0AAB77YP13FM1_SCFP00080
LQ0AAB94YN18FM1_SCFP00106
CL1259Contig1P00664
CL1286Contig1P00726
CL1299Contig1P00454
CL2175Contig1P00099
CL2276Contig1P00072
CL2813Contig1P00366
CL3647Contig1P00533
CL3768Contig1P00196
CL3991Contig1P00584
CL5418Contig1P00566
CL6436Contig1P00501
CL679Contig1P01541
CL7127Contig1P00124
CL7176Contig1P00114
CL732Contig1P00304
LQ0AAA3YL04FM1_SCFP00048
LQ0AAA4YF10FM1_SCFP00090
LQ0AAA8YI02FM1_SCFP00182
LQ0AAA9YL24FM1_SCFP00292
LQ0AAB104YB14FM1_SCFP00492
LQ0AAB22YI04FM1_SCFP00384
LQ0AAB28YB09FM1_SCFP00163
LQ0AAB29YC15FM1_SCFP00431
LQ0AAB2YP17FM1_SCFP00167
LQ0AAB35YG15FM1_SCFP00339
LQ0AAB35YI02FM1_SCFP00006
LQ0AAB52YM08FM1_SCFP00423
LQ0AAB54YI06FM1_SCFP00114
LQ0AAB57YE05FM1_SCFP00053
LQ0AAB73YH03FM1_SCFP00218
LQ0AAB76YM21FM1_SCFP00159
LQ0AAB88YM20RM1_SCFP00176
LQ0AAB91YN02FM1_SCFP00191
LQ0ADA11YJ03RM1_SCFP00276
CL1549Contig1P00832
CL1646Contig1P00650
CL2348Contig1P00540
CL3791Contig1P00002
CL3808Contig1P00121
CL4385Contig1P00340
CL4545Contig1P00815
CL7643Contig1P00061
CL863Contig1P01647
LQ0AAB16YD14FM3_SCFP00118
LQ0AAB16YM16FM3_SCFP00119
LQ0AAB23YM23FM1_SCFP00612
LQ0AAB26YD08FM1_SCFP00162
LQ0AAB26YG21FM1_SCFP00251
LQ0AAB31YF12FM1_SCFP00322
LQ0AAB34YD08FM1_SCFP00228
LQ0AAB38YG05FM1_SCFP00063
LQ0AAB54YA21FM1_SCFP00319
LQ0AAB56YO13FM1_SCFP00085
LQ0AAB57YH03FM1_SCFP00217
LQ0AAB65YI23FM1_SCFP00196
LQ0AAB72YJ05FM1_SCFP00376
LQ0AAB75YK04FM1_SCFP00102
LQ0AAB76YC22RM1_SCFP00113
LQ0AAB78YA22FM1_SCFP00351
CL1235Contig1P01831
CL1696Contig1P00761
CL1833Contig1P01165
CL2913Contig1P00298
CL2918Contig1P00222
CL4561Contig1P00489
CL5212Contig1P00165
CL5285Contig1P00638
CL5428Contig1P00043
CL552Contig1P01171
CL5570Contig1P00325
CL5591Contig1P00833
CL5633Contig1P00397
CL5704Contig1P00463
CL6380Contig1P00599
CL6416Contig1P00006
CL7234Contig1P00114
CL7359Contig1P00101
CL7467Contig1P00001
ESV-1-157P00820
LQ0AAB103YF01FM1_SCFP00202
LQ0AAB11YJ21FM1_SCFP00394
LQ0AAB12YG15FM1_SCFP00016
LQ0AAB14YE18FM1_SCFP00009
LQ0AAB16YM04FM3_SCFP00110
LQ0AAB1YM22RM1_SCFP00065
LQ0AAB2YL19FM1_SCFP00089
LQ0AAB45YG11FM1_SCFP00392
LQ0AAB55YD01FM1_SCF_LQP00046
LQ0AAB57YD05FM1_SCFP00204
LQ0AAB68YH16FM1_SCFP00080
LQ0AAB68YK23FM1_SCFP00292
LQ0AAB69YO22FM1_SCFP00093
LQ0AAB71YE17FM1_SCFP00001
LQ0AAB83YO13FM1_SCFP00177
LQ0AAB88YO15RM1_SCFP00466
LQ0AAB95YK18FM1_SCFP00132
LQ0ABA1YE17FM1_SCFP00035
CL1557Contig1P00296
CL1835Contig1P00275
CL2512Contig1P00626
CL2570Contig1P00056
CL2625Contig1P00680
CL280Contig3P01139
CL397Contig1P00404
CL4191Contig1P00939
CL444Contig2P00236
CL512Contig1P01377
CL5232Contig1P00386
CL6104Contig1P00225
CL6222Contig1P00707
CL6614Contig1P00075
CL7607Contig1P00163
LQ0AAA21YM24FM1_SCFP00259
LQ0AAB101YG07FM1_SCFP00624
LQ0AAB13YL16FM1_SCFP00545
LQ0AAB18YE14FM1_SCFP00419
LQ0AAB21YH24FM1_SCFP00030
LQ0AAB26YG24FM1_SCF_LQP00174
LQ0AAB27YK23FM1_SCFP00136
LQ0AAB31YF12FM1_SCFP00220
LQ0AAB36YB08FM1_SCFP00012
LQ0AAB36YO11FM1_SCFP00300
LQ0AAB40YM05FM1_SCFP00513
LQ0AAB65YI24FM1_SCFP00032
LQ0AAB69YH19FM1_SCFP00120
LQ0AAB8YC10FM1_SCFP00031
LQ0AAB8YK12FM1_SCFP00276
CL165Contig1P00700
CL2660Contig1P00508
CL2920Contig1P00094
CL4266Contig1P00198
CL4322Contig1P00001
CL4597Contig1P00179
CL4613Contig1P00351
CL4688Contig1P00001
CL510Contig1P01484
CL5371Contig1P00252
CL6911Contig1P00551
CL7209Contig1P00675
CL7477Contig1P00363
ESV-1-166P00836
LQ0AAA4YN22FM1_SCFP00145
LQ0AAA7YE05FM1_SCFP00161
LQ0AAB22YH04FM1_SCFP00152
LQ0AAB2YA16FM1_SCFP00390
LQ0AAB31YC14FM1_SCFP00475
LQ0AAB36YA19FM1_SCFP00015
LQ0AAB41YL13FM1_SCFP00325
LQ0AAB42YM12FM1_SCFP00189
LQ0AAB4YJ19FM1_SCFP00092
LQ0AAB52YJ17FM1_SCFP00195
LQ0AAB54YC04FM1_SCFP00147
LQ0AAB54YI06FM1_SCFP00104
LQ0AAB65YL19FM1_SCFP00062
LQ0AAB71YK09FM1_SCFP00357
LQ0AAB85YL15FM1_SCFP00102
CL1352Contig1P00713
CL1443Contig1P00695
CL1466Contig1P00735
CL2280Contig1P00990
CL3188Contig1P00432
CL3533Contig1P00115
CL3659Contig1P00200
CL3707Contig1P00063
CL3714Contig1P00246
CL3859Contig1P00324
CL4642Contig1P00409
CL4708Contig1P00927
CL5130Contig1P00569
CL5383Contig1P00246
CL5704Contig1P00359
CL5707Contig1P00442
CL6039Contig1P00001
CL6790Contig1P00740
CL6986Contig1P00134
CL7249Contig1P00196
CL7321Contig1P00012
LQ0AAA6YD14FM1_SCFP00068
LQ0AAA9YH01FM1_SCFP00312
LQ0AAB103YF11RM1_SCFP00103
LQ0AAB18YN02FM1_SCFP00535
LQ0AAB32YK06FM1_SCFP00170
LQ0AAB33YE20FM1_SCFP00024
LQ0AAB42YP03FM1_SCFP00532
LQ0AAB46YJ05FM1_SCFP00296
LQ0AAB78YN16FM1_SCFP00034
LQ0AAB80YO05FM1_SCFP00051
LQ0AAB85YP18FM1_SCFP00068
LQ0AAB99YJ07RM1_SCFP00203
CL1017Contig1P00324
CL1458Contig1P00618
CL1799Contig1P00609
CL186Contig1P00073
CL2830Contig1P01177
CL3265Contig1P00405
CL3364Contig1P00796
CL3571Contig1P00001
CL4028Contig1P00807
CL4233Contig1P00902
CL4654Contig1P00328
CL5440Contig1P00418
CL5536Contig1P00300
CL5568Contig1P00246
CL5640Contig1P00260
CL6086Contig1P00010
CL6512Contig1P00134
CL6649Contig1P00448
CL6752Contig1P00391
CL688Contig1P00321
CL840Contig1P00689
ESV-1-145P00011
ESV-1-7P00001
LQ0AAA7YH20FM1_SCFP00121
LQ0AAA9YA02FM1_SCFP00398
LQ0AAB103YP05FM1_SCFP00397
LQ0AAB11YG09FM1_SCFP00041
LQ0AAB17YA18FM1_SCFP00359
LQ0AAB22YL01FM1_SCFP00163
LQ0AAB33YH19FM1_SCFP00017
LQ0AAB39YC23FM1_SCFP00320
LQ0AAB3YJ05FM1_SCFP00245
LQ0AAB42YE02FM1_SCFP00049
LQ0AAB59YC22FM1_SCFP00204
LQ0AAB61YJ20FM1_SCFP00052
LQ0AAB67YI17FM1_SCFP00029
LQ0AAB6YC17FM1_SCFP00034
LQ0AAB7YE02FM1_SCFP00065
LQ0AAB88YF03FM1_SCFP00428
LQ0AAB96YJ24FM1_SCFP00580
CL2226Contig1P00535
CL2318Contig1P00408
CL2354Contig1P01103
CL2618Contig1P01035
CL2620Contig1P00066
CL3904Contig1P00528
CL5106Contig1P00138
CL5115Contig1P00498
CL6615Contig1P00125
CL7038Contig1P00033
CL7156Contig1P00169
CL7182Contig1P00222
CL7571Contig1P00384
CL882Contig1P00088
CL933Contig1P00035
LQ0AAA5YE21FM1_SCFP00203
LQ0AAB101YA19RM1_SCFP00225
LQ0AAB18YN22FM1_SCFP00249
LQ0AAB22YL20FM1_SCFP00123
LQ0AAB23YL10FM1_SCFP00447
LQ0AAB27YE14FM1_SCFP00173
LQ0AAB31YM10FM1_SCFP00225
LQ0AAB32YG06FM1_SCFP00022
LQ0AAB37YB10FM1_SCFP00006
LQ0AAB40YI06FM1_SCFP00052
LQ0AAB42YA09FM1_SCFP00315
LQ0AAB48YB06FM1_SCFP00453
LQ0AAB50YF12FM1_SCFP00332
LQ0AAB64YI05FM1_SCFP00419
LQ0AAB7YG11FM1_SCFP00104
LQ0AAB85YH22FM1_SCFP00001
LQ0AAB9YA05FM1_SCFP00162
LQ0ABA2YA04FM1_SCFP00047
LQ0AEA1YP22RM1_SCFP00100
CL1142Contig1P00371
CL1167Contig1P00009
CL11Contig3P00261
CL1704Contig1P01063
CL1872Contig1P00466
CL2019Contig1P00397
CL4313Contig1P01013
CL4321Contig1P00796
CL4937Contig1P00149
CL5389Contig1P00422
CL6119Contig1P00113
CL6753Contig1P00044
CL6890Contig1P00411
CL7102Contig1P00566
CL7408Contig1P00113
CL7469Contig1P00208
CL7807Contig1P00351
CL949Contig1P00541
ESV-1-33P00050
LQ0AAA17YA03FM1_SCFP00523
LQ0AAA17YK13FM1_SCFP00166
LQ0AAA19YD21FM1_SCFP00228
LQ0AAB104YK14FM1_SCF_LQP00066
LQ0AAB15YG03FM1_SCFP00558
LQ0AAB16YN11FM3_SCFP00043
LQ0AAB16YO04FM3_SCFP00066
LQ0AAB24YN12FM1_SCFP00358
LQ0AAB32YM16FM1_SCFP00006
LQ0AAB38YN19FM1_SCFP00219
LQ0AAB48YP08FM1_SCFP00322
LQ0AAB60YE01FM1_SCFP00193
LQ0AAB6YN16FM1_SCFP00452
LQ0AAB73YD22FM1_SCFP00083
LQ0AAB75YG02FM1_SCFP00417
LQ0AAB77YE12FM1_SCFP00154
LQ0AAB77YM23FM1_SCFP00242
LQ0AAB91YO16FM1_SCFP00006
LQ0AAB95YH01FM1_SCFP00423
LQ0AAB98YO23FM1_SCFP00035
CL1592Contig1P00868
CL2052Contig1P00703
CL2150Contig1P00626
CL2813Contig1P00341
CL2982Contig1P00475
CL3233Contig1P00250
CL3792Contig1P00970
CL3875Contig1P00187
CL5139Contig1P00776
CL5998Contig1P00633
CL6046Contig1P00218
CL619Contig1P00015
CL6750Contig1P00287
CL7482Contig1P00495
ESV-1-132P00828
ESV-1-173P00596
LQ0AAA14YF09FM1_SCFP00233
LQ0AAA4YO23FM1_SCFP00070
LQ0AAB101YJ09FM1_SCFP00296
LQ0AAB104YN13FM1_SCFP00084
LQ0AAB11YI08FM1_SCFP00004
LQ0AAB14YM05FM1_SCFP00598
LQ0AAB16YO17FM3_SCFP00195
LQ0AAB1YH05RM1_SCFP00310
LQ0AAB25YJ02FM1_SCFP00205
LQ0AAB26YH05FM1_SCFP00223
LQ0AAB36YP05FM1_SCFP00127
LQ0AAB42YM12FM1_SCFP00434
LQ0AAB61YK20RM1_SCFP00246
LQ0AAB65YE04FM1_SCFP00078
LQ0AAB70YD23FM1_SCFP00190
LQ0AAB74YF14FM1_SCFP00125
LQ0AAB76YP07FM1_SCFP00037
LQ0AAB79YO21FM1_SCFP00132
LQ0AAB7YJ24FM1_SCFP00440
LQ0AAB86YA08FM1_SCFP00080
LQ0AAB87YP19FM1_SCFP00457
LQ0AAB9YK17FM1_SCFP00145
LQ0AEA6YM22RM1_SCFP00016
CL168Contig1P00357
CL2080Contig1P01029
CL2454Contig1P00438
CL3559Contig1P00641
CL3809Contig1P00522
CL3864Contig1P00610
CL4184Contig1P00105
CL44Contig1P01203
CL44Contig2P00733
CL4538Contig1P00224
CL5412Contig1P00418
CL5837Contig1P00230
CL6602Contig1P00005
CL7056Contig1P00285
LQ0AAA13YJ09FM1_SCFP00304
LQ0AAA17YJ19FM1_SCFP00621
LQ0AAB103YL12FM1_SCFP00002
LQ0AAB10YC13FM1_SCFP00680
LQ0AAB13YH03FM1_SCFP00511
LQ0AAB14YH01FM1_SCFP00023
LQ0AAB24YJ07FM1_SCFP00287
LQ0AAB32YM13FM1_SCFP00638
LQ0AAB37YE11FM1_SCFP00003
LQ0AAB42YF11FM1_SCFP00013
LQ0AAB53YJ17FM1_SCFP00257
LQ0AAB57YO19FM1_SCFP00262
LQ0AAB5YI14FM1_SCFP00264
LQ0AAB61YH18FM1_SCFP00125
LQ0AAB67YF21FM1_SCFP00022
LQ0AAB77YN13FM1_SCFP00236
LQ0AAB81YH23FM1_SCFP00090
LQ0AAB88YF03FM1_SCFP00233
CL1712Contig1P00687
CL1974Contig1P00794
CL2076Contig1P00658
CL2378Contig1P00902
CL246Contig1P00421
CL2828Contig1P00066
CL4621Contig1P00328
CL4638Contig1P00773
CL4999Contig1P00280
CL5545Contig1P00319
CL849Contig1P01076
LQ0AAA13YC09FM1_SCFP00370
LQ0AAB103YF01FM1_SCFP00194
LQ0AAB11YG09FM1_SCFP00001
LQ0AAB12YL04FM1_SCFP00508
LQ0AAB22YH15FM1_SCFP00160
LQ0AAB23YN21FM1_SCFP00409
LQ0AAB26YA23FM1_SCFP00080
LQ0AAB28YB09FM1_SCFP00130
LQ0AAB39YC06FM1_SCFP00257
LQ0AAB3YM17FM1_SCFP00325
LQ0AAB52YP06RM1_SCFP00067
LQ0AAB5YF12FM1_SCFP00079
LQ0AAB65YN21FM1_SCFP00107
LQ0AAB67YF21FM1_SCFP00019
LQ0AAB81YH02RM1_SCFP00254
LQ0AAB82YC21RM1_SCFP00134
LQ0AAB91YJ24FM1_SCFP00307
LQ0AAB98YE06FM1_SCFP00159
LQ0ADA22YH06RM1_SCFP00196
sctg1_343-77500-77999-WP00023
CL1070Contig1P00757
CL1769Contig1P00085
CL1869Contig1P00062
CL2127Contig1P01143
CL288Contig1P02141
CL3705Contig1P00592
CL3975Contig1P00001
CL4393Contig1P00644
CL4531Contig1P00951
CL5494Contig1P00479
CL6325Contig1P00111
CL7041Contig1P00279
CL7774Contig1P00162
ESV-1-214P00042
ESV-1-32P00001
LQ0AAA15YH23FM1_SCFP00203
LQ0AAA22YP24FM1_SCFP00022
LQ0AAA2YN10FM1_SCFP00031
LQ0AAB104YE24FM1_SCFP00476
LQ0AAB10YC03FM1_SCFP00144
LQ0AAB11YO21FM1_SCFP00019
LQ0AAB22YE13FM1_SCFP00516
LQ0AAB27YE14FM1_SCFP00022
LQ0AAB37YB16FM1_SCFP00163
LQ0AAB3YC03FM1_SCFP00483
LQ0AAB41YP04FM1_SCFP00103
LQ0AAB43YA22FM1_SCFP00080
LQ0AAB49YG16FM1_SCFP00036
LQ0AAB4YO14FM1_SCFP00013
LQ0AAB63YF18FM1_SCFP00140
LQ0AAB65YG06FM1_SCFP00109
LQ0AAB70YE21FM1_SCFP00178
LQ0AAB73YH03FM1_SCFP00547
LQ0AAB75YG02FM1_SCFP00427
LQ0AAB76YG17FM1_SCFP00031
LQ0AAB89YM17FM1_SCFP00188
CL1256Contig1P00581
CL1708Contig1P00934
CL1731Contig1P00778
CL2115Contig1P00428
CL2745Contig1P00054
CL3359Contig1P00173
CL4123Contig1P00833
CL444Contig2P00339
CL4959Contig1P00279
CL5191Contig1P00584
CL6117Contig1P00214
CL6966Contig1P00728
CL939Contig1P00581
ESV-1-205P00482
ESV-1-5P00451
ESV-1-68P01496
ESV-1-82P00176
LQ0AAA1YK03FM1_SCFP00319
LQ0AAA6YC08FM1_SCFP00075
LQ0AAB15YN06FM1_SCFP00633
LQ0AAB17YI10FM1_SCFP00149
LQ0AAB25YB16FM1_SCFP00545
LQ0AAB28YA20FM1_SCFP00148
LQ0AAB31YI19FM1_SCFP00249
LQ0AAB32YG13FM1_SCFP00200
LQ0AAB32YN08FM1_SCFP00036
LQ0AAB37YF20FM1_SCFP00062
LQ0AAB44YJ20FM1_SCFP00219
LQ0AAB49YH21FM1_SCFP00005
LQ0AAB6YC23FM1_SCFP00277
LQ0AAB71YI19FM1_SCFP00040
LQ0AAB78YA03FM1_SCFP00154
LQ0AAB89YG12FM1_SCFP00188
LQ0AAB97YB18FM1_SCFP00002
LQ0ABA1YF20FM1_SCFP00013
CL1325Contig1P00103
CL1686Contig1P00710
CL355Contig1P00256
CL3785Contig1P00059
CL4651Contig1P00034
CL5057Contig1P00042
CL5140Contig1P00933
CL5297Contig1P00097
CL5411Contig1P00240
CL5895Contig1P00914
CL597Contig1P01354
CL6139Contig1P00011
CL6276Contig1P00546
CL6795Contig1P00279
CL987Contig1P00754
LQ0AAB102YK04FM1_SCFP00236
LQ0AAB23YC04FM1_SCFP00012
LQ0AAB24YM18FM1_SCFP00058
LQ0AAB68YG20FM1_SCFP00249
LQ0AAB77YJ23FM1_SCFP00293
LQ0AAB85YC12FM1_SCFP00150
LQ0AAB89YD17FM1_SCFP00057
LQ0AAB89YG06FM1_SCFP00445
LQ0AAB91YM08FM1_SCFP00179
LQ0AAB92YB16FM1_SCFP00297
LQ0AEA9YC03RM1_SCFP00091
LQ0AFA7YE07RM1_SCFP00124
CL2199Contig1P00930
CL2418Contig1P00427
CL3161Contig1P00862
CL4167Contig1P00365
CL4490Contig1P01032
CL5245Contig1P00225
CL6851Contig1P01079
CL6861Contig1P00300
CL7055Contig1P00455
CL7558Contig1P00513
CL959Contig1P00383
ESV-1-153P00149
LQ0AAB103YO16FM1_SCFP00249
LQ0AAB12YA03FM1_SCFP00147
LQ0AAB17YH13FM1_SCFP00590
LQ0AAB21YG02FM1_SCFP00306
LQ0AAB26YF24FM1_SCFP00144
LQ0AAB31YK16FM1_SCFP00043
LQ0AAB37YD15FM1_SCFP00164
LQ0AAB37YI15FM1_SCFP00062
LQ0AAB42YH14FM1_SCFP00211
LQ0AAB42YN11FM1_SCFP00496
LQ0AAB47YE22FM1_SCF_LQP00333
LQ0AAB5YP14FM1_SCFP00001
LQ0AAB67YG04FM1_SCFP00057
LQ0AAB71YI14FM1_SCFP00180
LQ0AAB75YE23FM1_SCFP00112
LQ0AAB75YJ06FM1_SCFP00523
LQ0AAB78YN18FM1_SCFP00024
LQ0AAB80YM08FM1_SCFP00351
CL1186Contig1P00289
CL2412Contig1P00129
CL3574Contig1P00060
CL368Contig1P01309
CL4398Contig1P00432
CL4941Contig1P00532
CL6477Contig1P00602
CL721Contig1P00288
CL7519Contig1P00231
CL7533Contig1P00820
CL834Contig1P00056
ESV-1-180P00935
LQ0AAA13YC07FM1_SCFP00012
LQ0AAA19YH22FM1_SCFP00280
LQ0AAB101YI03FM1_SCFP00419
LQ0AAB18YE14FM1_SCFP00243
LQ0AAB36YL05FM1_SCFP00008
LQ0AAB3YA08FM1_SCFP00083
LQ0AAB43YG18FM1_SCFP00001
LQ0AAB46YA11FM1_SCFP00087
LQ0AAB4YB04FM1_SCFP00013
LQ0AAB57YE05RM1_SCFP00206
LQ0AAB5YB22FM1_SCFP00142
LQ0AAB63YF05FM1_SCFP00089
LQ0AAB77YH05RM1_SCFP00081
LQ0AAB78YC20FM1_SCFP00376
LQ0AAB88YK03FM1_SCFP00473
LQ0AAB8YC17FM1_SCFP00322
LQ0AAB92YP04FM1_SCFP00045
LQ0AAB94YC19FM1_SCFP00517
CL107Contig6P00835
CL252Contig1P00393
CL2770Contig1P00772
CL2937Contig1P01002
CL3389Contig1P00073
CL3622Contig1P00399
CL4543Contig1P00169
CL4676Contig1P00288
CL5276Contig1P00537
CL5330Contig1P00285
CL5523Contig1P00484
CL5576Contig1P00381
CL5933Contig1P00066
CL814Contig1P00005
ESV-1-85P00501
LQ0AAA17YG22FM1_SCFP00542
LQ0AAA18YA01FM1_SCFP00093
LQ0AAB101YA13FM1_SCFP00005
LQ0AAB103YL16RM1_SCFP00165
LQ0AAB13YC19FM1_SCFP00582
LQ0AAB26YD20FM1_SCFP00355
LQ0AAB45YP02FM1_SCFP00143
LQ0AAB47YG17FM1_SCFP00022
LQ0AAB51YE13FM1_SCFP00020
LQ0AAB57YC08FM1_SCFP00271
LQ0AAB92YG06FM1_SCFP00068
LQ0AAB94YF23FM1_SCFP00033
LQ0AAB9YE04FM1_SCFP00470
LQ0ACA15YK19RM1_SCFP00282
LQ0ADA10YJ13RM1_SCFP00496
CL1649Contig1P00346
CL1722Contig1P00896
CL1962Contig1P01259
CL2193Contig1P00949
CL2342Contig1P00599
CL2375Contig1P00276
CL3497Contig1P00356
CL4009Contig1P00001
CL509Contig1P01712
CL5160Contig1P00302
CL5995Contig1P00438
CL6509Contig1P00502
CL6671Contig1P00151
LQ0AAA11YI01FM1_SCFP00378
LQ0AAA5YB24FM1_SCFP00607
LQ0AAB10YH06FM1_SCFP00481
LQ0AAB12YN05FM1_SCFP00545
LQ0AAB15YG06FM1_SCFP00225
LQ0AAB42YH16FM1_SCFP00202
LQ0AAB42YP03FM1_SCFP00091
LQ0AAB46YE23FM1_SCFP00117
LQ0AAB47YN06FM1_SCFP00139
LQ0AAB4YM04FM1_SCFP00006
LQ0AAB71YI03FM1_SCFP00044
LQ0AAB73YM16RM1_SCFP00232
LQ0AAB7YE17FM1_SCF_LQP00164
LQ0AAB80YE22FM1_SCFP00505
LQ0ACA22YG07RM1_SCFP00443
CL109Contig1P02125
CL133Contig1P00316
CL1789Contig1P00796
CL223Contig1P00343
CL2268Contig1P00642
CL2378Contig1P00883
CL3468Contig1P00483
CL3582Contig1P00451
CL4013Contig1P00137
CL4528Contig1P00447
CL4704Contig1P00049
CL4830Contig1P00015
CL5494Contig1P00265
CL5709Contig1P00002
CL582Contig1P00508
CL6661Contig1P00069
CL6877Contig1P00363
CL738Contig1P00652
CL7715Contig1P00012
CL7739Contig1P00346
CL7800Contig1P00518
ESV-1-83P00390
LQ0AAA9YH15FM1_SCFP00244
LQ0AAB33YC03FM1_SCFP00001
LQ0AAB33YK02FM1_SCFP00131
LQ0AAB38YI02FM1_SCFP00185
LQ0AAB41YI19FM1_SCFP00367
LQ0AAB49YO01FM1_SCFP00059
LQ0AAB56YB20FM1_SCFP00319
LQ0AAB65YC22FM1_SCFP00128
LQ0AAB65YJ10FM1_SCFP00086
LQ0AAB68YC05FM1_SCFP00020
LQ0AAB77YC01FM1_SCFP00060
LQ0AAB7YC23FM1_SCFP00156
LQ0AAB94YC06FM1_SCFP00497
LQ0ADA21YE15RM1_SCFP00369
CL1906Contig1P01024
CL2871Contig1P00736
CL3362Contig1P00198
CL4337Contig1P00677
CL468Contig1P01198
CL5559Contig1P00582
CL5575Contig1P00444
CL6040Contig1P00035
CL6801Contig1P00059
CL91Contig1P00184
ESV-1-66P00567
LQ0AAB1YJ19RM1_SCFP00033
LQ0AAB27YN03FM1_SCFP00403
LQ0AAB30YN13FM1_SCFP00116
LQ0AAB41YB06FM1_SCFP00071
LQ0AAB50YH23FM1_SCFP00013
LQ0AAB50YM16FM1_SCFP00034
LQ0AAB53YI08FM1_SCFP00035
LQ0AAB55YI16FM1_SCF_LQP00328
LQ0AAB60YB17FM1_SCFP00470
LQ0AAB63YK23FM1_SCFP00326
LQ0AAB65YF12FM1_SCFP00314
LQ0AAB65YG24FM1_SCFP00400
LQ0AAB70YM23FM1_SCFP00020
LQ0AAB7YC03FM1_SCFP00170
LQ0AAB7YE15FM1_SCFP00257
LQ0AAB84YB19FM1_SCFP00232
LQ0AAB84YK09RM1_SCFP00038
LQ0AAB89YH06FM1_SCFP00126
LQ0AAB92YL24FM1_SCFP00368
LQ0ABA1YM01FM1_SCFP00008
CL2697Contig1P00392
CL2711Contig1P00202
CL3096Contig1P00528
CL3606Contig1P00164
CL4196Contig1P00429
CL4216Contig1P00294
CL4421Contig1P00834
CL4529Contig1P00029
CL5335Contig1P00033
CL6421Contig1P00192
CL7000Contig1P00367
CL7467Contig1P00245
LQ0AAA21YE03FM1_SCFP00502
LQ0AAA6YG16FM1_SCFP00079
LQ0AAA8YI03FM1_SCFP00063
LQ0AAB16YF01FM3_SCFP00084
LQ0AAB18YK08FM1_SCFP00482
LQ0AAB33YA15FM1_SCFP00117
LQ0AAB37YH15FM1_SCFP00265
LQ0AAB49YI01FM1_SCFP00386
LQ0AAB56YP13FM1_SCFP00054
LQ0AAB64YI05FM1_SCFP00030
LQ0AAB68YD18FM1_SCFP00040
LQ0AAB70YM03FM1_SCFP00031
LQ0AAB75YN19FM1_SCFP00255
LQ0AAB80YN05FM1_SCFP00255
LQ0AAB91YL03FM1_SCFP00277
LQ0AAB96YC06FM1_SCFP00160
CL164Contig1P00630
CL255Contig1P01298
CL3851Contig1P00323
CL4024Contig1P00525
CL4341Contig1P00047
CL4584Contig1P00047
CL5788Contig1P00516
CL6589Contig1P00435
ESV-1-73P00010
LQ0AAA22YB12FM1_SCFP00589
LQ0AAA22YP10FM1_SCFP00332
LQ0AAB104YH19FM1_SCFP00276
LQ0AAB12YI22FM1_SCFP00021
LQ0AAB17YJ21FM1_SCFP00233
LQ0AAB37YC13FM1_SCFP00169
LQ0AAB40YG09FM1_SCFP00095
LQ0AAB52YH15FM1_SCFP00293
LQ0AAB64YK12FM1_SCFP00492
LQ0AAB81YH02FM1_SCFP00047
LQ0AAB84YJ09FM1_SCFP00377
LQ0AAB92YP22FM1_SCFP00326
LQ0AAB95YD11FM1_SCFP00383
LQ0AAB96YL06FM1_SCFP00403
LQ0ACA4YL17RM1_SCFP00223
CL1194Contig1P00880
CL122Contig2P00737
CL1262Contig1P00504
CL1850Contig1P00822
CL2252Contig1P00863
CL3242Contig1P00547
CL34Contig2P00614
CL3797Contig1P00375
CL4592Contig1P00242
CL4998Contig1P00533
CL5110Contig1P00659
CL5133Contig1P00129
CL6615Contig1P00116
CL7148Contig1P00201
CL7494Contig1P00468
CL929Contig1P01549
LQ0AAA10YD11FM1_SCFP00695
LQ0AAA20YD24FM1_SCFP00541
LQ0AAA7YE05FM1_SCFP00027
LQ0AAB103YG16FM1_SCFP00177
LQ0AAB32YN08FM1_SCFP00351
LQ0AAB34YO17FM1_SCFP00106
LQ0AAB36YH09FM1_SCFP00177
LQ0AAB39YA10FM1_SCFP00102
LQ0AAB42YB21FM1_SCFP00072
LQ0AAB43YO04FM1_SCFP00176
LQ0AAB45YI05FM1_SCFP00348
LQ0AAB46YI03FM1_SCFP00439
LQ0AAB49YA12FM1_SCFP00371
LQ0AAB50YP04FM1_SCFP00343
LQ0AAB59YG08FM1_SCFP00351
LQ0AAB71YJ07FM1_SCFP00001
LQ0AAB74YG14FM1_SCFP00073
LQ0AAB77YP13FM1_SCFP00005
LQ0AAB97YJ07FM1_SCFP00005
LQ0AAB99YJ18FM1_SCFP00071
CL267Contig1P00210
CL2769Contig1P01006
CL2893Contig1P00001
CL3559Contig1P00477
CL3574Contig1P00654
CL391Contig1P01460
CL4608Contig1P00521
CL4873Contig1P00645
CL5513Contig1P00710
CL5554Contig1P00446
CL6697Contig1P00187
CL7170Contig1P00235
CL738Contig1P00319
CL7606Contig1P00719
LQ0AAA23YH13FM1_SCFP00046
LQ0AAA3YC02FM1_SCFP00456
LQ0AAA5YG04FM1_SCFP00129
LQ0AAB103YP01FM1_SCFP00066
LQ0AAB12YM01FM1_SCFP00376
LQ0AAB17YA09FM1_SCFP00075
LQ0AAB23YN19FM1_SCFP00591
LQ0AAB30YI03FM1_SCFP00189
LQ0AAB41YM10FM1_SCFP00394
LQ0AAB43YM15FM1_SCFP00222
LQ0AAB47YN06FM1_SCFP00067
LQ0AAB56YP17FM1_SCFP00382
LQ0AAB60YG20FM1_SCFP00001
LQ0AAB61YJ20FM1_SCFP00288
LQ0AAB61YL17FM1_SCFP00045
LQ0AAB63YK08FM1_SCFP00329
LQ0AAB93YP21FM1_SCFP00007
LQ0AAB96YG16FM1_SCFP00109
LQ0AAB96YH23RM1_SCFP00079
LQ0ACA1YP23RM1_SCFP00042
CL2062Contig1P00035
CL2669Contig1P00082
CL2677Contig1P00089
CL2702Contig1P00775
CL2904Contig1P00340
CL525Contig1P00934
CL5446Contig1P00347
CL5483Contig1P00671
CL6420Contig1P00413
CL6679Contig1P00372
CL6846Contig1P00293
CL7011Contig1P00843
CL7030Contig1P00324
CL7039Contig1P00673
CL7096Contig1P00168
CL7198Contig1P00547
CL7590Contig1P00044
ESV-1-185P00315
LQ0AAA2YF22RM1_SCFP00144
LQ0AAA8YK05FM1_SCFP00159
LQ0AAB104YE24FM1_SCFP00495
LQ0AAB10YL12FM1_SCFP00016
LQ0AAB24YK05FM1_SCFP00079
LQ0AAB30YA12FM1_SCFP00209
LQ0AAB38YN21FM1_SCFP00306
LQ0AAB43YM14FM1_SCFP00286
LQ0AAB52YA03FM1_SCFP00353
LQ0AAB52YN22FM1_SCFP00091
LQ0AAB5YE11FM1_SCFP00029
LQ0AAB73YD22FM1_SCFP00079
LQ0AAB73YI04FM1_SCFP00096
LQ0AAB76YO09FM1_SCFP00057
LQ0AAB90YJ20FM1_SCFP00102
LQ0AAB91YN02FM1_SCFP00200
LQ0ABA1YN03FM1_SCFP00054
CL1242Contig1P00070
CL1984Contig1P00939
CL2155Contig1P00750
CL2931Contig1P00363
CL374Contig1P00126
CL4044Contig1P00005
CL422Contig1P00105
CL4748Contig1P00048
CL4939Contig1P00590
CL544Contig1P01236
CL6857Contig1P00055
CL7407Contig1P00204
CL7611Contig1P00052
LQ0AAA12YC13FM1_SCFP00322
LQ0AAA15YC20FM1_SCFP00569
LQ0AAB102YL15FM1_SCFP00464
LQ0AAB104YK20FM1_SCFP00213
LQ0AAB12YC24FM1_SCFP00468
LQ0AAB1YG02RM1_SCFP00287
LQ0AAB28YG22FM1_SCFP00203
LQ0AAB31YD04FM1_SCFP00029
LQ0AAB38YL24FM1_SCFP00042
LQ0AAB45YC09FM1_SCFP00007
LQ0AAB58YP22FM1_SCFP00170
LQ0AAB60YK09FM1_SCFP00351
LQ0AAB64YG05FM1_SCFP00315
LQ0AAB65YC16FM1_SCFP00033
LQ0AAB70YN10RM1_SCFP00070
LQ0AAB80YO05FM1_SCFP00054
LQ0AAB97YI14FM1_SCFP00514
LQ0ABA2YA04FM1_SCFP00038
CL1646Contig1P01044
CL165Contig1P00833
CL1859Contig1P01108
CL2900Contig1P00353
CL2Contig2P00063
CL3426Contig1P00848
CL3469Contig1P00689
CL4603Contig1P00903
CL5693Contig1P00281
CL5694Contig1P00692
CL6173Contig1P00400
CL6835Contig1P00801
CL6841Contig1P00554
CL6941Contig1P00196
CL7591Contig1P00285
LQ0AAA5YC23FM1_SCFP00011
LQ0AAB14YB01FM1_SCFP00566
LQ0AAB29YJ02FM1_SCFP00271
LQ0AAB36YA02FM1_SCFP00279
LQ0AAB39YO15FM1_SCFP00200
LQ0AAB40YE19FM1_SCFP00523
LQ0AAB54YD13FM1_SCFP00267
LQ0AAB58YL15FM1_SCFP00074
LQ0AAB67YD06FM1_SCFP00111
LQ0AAB84YJ09FM1_SCFP00204
LQ0AAB86YM10FM1_SCFP00105
LQ0AAB89YA03FM1_SCFP00547
LQ0AAB93YD22FM1_SCFP00574
LQ0AAB96YN02FM1_SCFP00176
LQ0ABA2YL09FM1_SCFP00020
CL1209Contig1P00652
CL1363Contig1P00266
CL1621Contig1P00324
CL1748Contig1P01576
CL1922Contig1P00489
CL2847Contig1P00580
CL2878Contig1P01684
CL3116Contig1P00203
CL3292Contig1P00823
CL341Contig2P01414
CL3872Contig1P00836
CL5396Contig1P00565
CL5816Contig1P00205
CL6303Contig1P00318
CL6750Contig1P00091
LQ0AAA22YI22FM1_SCFP00361
LQ0AAB101YO16FM1_SCFP00177
LQ0AAB102YK15FM1_SCFP00032
LQ0AAB17YJ04FM1_SCFP00202
LQ0AAB29YN14FM1_SCFP00019
LQ0AAB30YC19FM1_SCFP00228
LQ0AAB35YB19FM1_SCFP00232
LQ0AAB38YA03FM1_SCFP00061
LQ0AAB38YN06FM1_SCFP00001
LQ0AAB42YF11FM1_SCFP00202
LQ0AAB56YG08FM1_SCFP00146
LQ0AAB70YF08FM1_SCFP00010
LQ0AAB77YL07FM1_SCFP00154
LQ0AAB82YP16FM1_SCFP00096
LQ0AAB92YB16FM1_SCFP00379
LQ0AGA1YI11RM1_SCFP00086
CL1451Contig1P00334
CL2277Contig1P01004
CL2331Contig1P01021
CL234Contig2P00205
CL2451Contig1P00448
CL2662Contig1P00630
CL3275Contig1P00113
CL361Contig1P02171
CL3982Contig1P00924
CL4647Contig1P00313
CL5291Contig1P00291
CL5707Contig1P00429
CL5829Contig1P00428
CL6417Contig1P00006
CL6925Contig1P00270
ESV-1-16P00426
LQ0AAA22YH08FM1_SCFP00006
LQ0AAA7YB09FM1_SCFP00195
LQ0AAA9YF11FM1_SCFP00376
LQ0AAB104YI10FM1_SCFP00326
LQ0AAB12YM01FM1_SCFP00256
LQ0AAB25YP12FM1_SCFP00104
LQ0AAB34YI11FM1_SCFP00403
LQ0AAB34YL12FM1_SCFP00010
LQ0AAB45YI05FM1_SCFP00372
LQ0AAB58YH22RM1_SCFP00415
LQ0AAB69YI10FM1_SCFP00141
LQ0AAB69YO22FM1_SCFP00083
LQ0AAB71YI03FM1_SCFP00001
LQ0AAB79YH05FM1_SCFP00427
LQ0AAB94YD24FM1_SCFP00103
LQ0AAB97YD12FM1_SCFP00317
LQ0AAB9YE16FM1_SCFP00043
CL1506Contig1P00172
CL1892Contig1P00270
CL3418Contig1P00554
CL3848Contig1P00451
CL4425Contig1P00236
CL6107Contig1P00039
CL6178Contig1P00170
ESV-1-185P00085
LQ0AAA16YN22FM1_SCFP00180
LQ0AAB14YA05FM1_SCFP00055
LQ0AAB18YD07FM1_SCFP00548
LQ0AAB22YN17FM1_SCFP00539
LQ0AAB26YI10FM1_SCFP00304
LQ0AAB26YM22FM1_SCFP00364
LQ0AAB31YD08FM1_SCFP00400
LQ0AAB32YA01FM1_SCFP00150
LQ0AAB46YB20FM1_SCFP00340
LQ0AAB48YE03FM1_SCFP00574
LQ0AAB49YK19FM1_SCFP00124
LQ0AAB4YB04FM1_SCFP00270
LQ0AAB50YC23FM1_SCFP00160
LQ0AAB94YF03FM1_SCFP00115
LQ0ABA1YJ22FM1_SCFP00306
CL1583Contig1P00381
CL2054Contig1P00498
CL2621Contig1P00805
CL2996Contig1P00673
CL3024Contig1P00946
CL3191Contig1P00727
CL331Contig1P00036
CL3957Contig1P00116
CL3970Contig1P00486
CL4272Contig1P00648
CL4284Contig1P00455
CL5391Contig1P00118
CL583Contig1P00562
CL5973Contig1P00440
CL6028Contig1P00148
CL7182Contig1P00087
ESV-1-201P00050
LQ0AAA19YD22FM1_SCFP00454
LQ0AAA3YN22FM1_SCFP00375
LQ0AAA5YM21FM1_SCFP00093
LQ0AAB10YI22FM1_SCFP00040
LQ0AAB13YJ18FM1_SCFP00573
LQ0AAB24YA17FM1_SCFP00559
LQ0AAB25YH02FM1_SCFP00380
LQ0AAB26YL15FM1_SCFP00001
LQ0AAB3YF22FM1_SCFP00504
LQ0AAB44YC23FM1_SCFP00138
LQ0AAB44YD12FM1_SCFP00232
LQ0AAB45YF11FM1_SCFP00011
LQ0AAB4YA23FM1_SCFP00171
LQ0AAB5YM19FM1_SCFP00376
LQ0AAB64YH09FM1_SCFP00013
LQ0AAB75YN05FM1_SCFP00244
LQ0AAB77YP21FM1_SCFP00057
LQ0AAB83YC11FM1_SCFP00328
LQ0AAB86YI03FM1_SCFP00184
LQ0AAB91YN02FM1_SCFP00004
LQ0AAB95YB01FM1_SCFP00152
LQ0AAB99YG17FM1_SCFP00494
CL2097Contig1P00373
CL2816Contig1P00602
CL304Contig1P02125
CL3851Contig1P00202
CL4370Contig1P00075
CL4899Contig1P00337
CL5547Contig1P00369
CL6332Contig1P00658
CL6941Contig1P00225
CL7500Contig1P00681
LQ0AAB104YC02FM1_SCFP00286
LQ0AAB10YH02FM1_SCFP00203
LQ0AAB12YE17FM1_SCFP00159
LQ0AAB14YD05FM1_SCFP00311
LQ0AAB2YB07FM1_SCFP00095
LQ0AAB31YI12FM1_SCFP00053
LQ0AAB37YC12FM1_SCFP00066
LQ0AAB3YM21FM1_SCFP00408
LQ0AAB42YH14FM1_SCFP00108
LQ0AAB42YH18FM1_SCFP00009
LQ0AAB42YM12FM1_SCFP00001
LQ0AAB45YM10FM1_SCFP00014
LQ0AAB46YK11FM1_SCFP00403
LQ0AAB47YJ01FM1_SCFP00100
LQ0AAB56YF13FM1_SCFP00069
LQ0AAB61YL16FM1_SCFP00038
LQ0AAB69YA01RM1_SCFP00096
LQ0AAB87YL20FM1_SCFP00468
LQ0AAB8YC04FM1_SCFP00339
LQ0AAB95YB01FM1_SCFP00117
LQ0ACA22YH02RM1_SCFP00042
CL1040Contig1P01151
CL1577Contig1P00013
CL175Contig1P01862
CL2380Contig1P00867
CL3852Contig1P00001
CL5967Contig1P00299
CL6525Contig1P00481
CL672Contig1P00040
CL675Contig1P00948
CL7443Contig1P00413
LQ0AAA10YN11FM1_SCFP00478
LQ0AAA5YD08FM1_SCFP00227
LQ0AAB101YI03FM1_SCFP00143
LQ0AAB21YL21FM1_SCFP00510
LQ0AAB29YF16FM1_SCFP00171
LQ0AAB2YP20FM1_SCFP00182
LQ0AAB30YC19FM1_SCFP00285
LQ0AAB44YD12FM1_SCFP00108
LQ0AAB4YD05FM1_SCFP00172
LQ0AAB60YC07FM1_SCFP00109
LQ0AAB65YF12RM1_SCFP00256
LQ0AAB67YG04FM1_SCFP00243
LQ0AAB69YA09FM1_SCFP00062
LQ0AAB79YO11FM1_SCFP00084
LQ0AAB80YA10FM1_SCFP00390
LQ0AAB80YL03RM1_SCFP00166
LQ0AAB84YP16FM1_SCFP00002
LQ0AAB86YI07FM1_SCFP00510
LQ0AAB9YF14FM1_SCFP00505
CL2205Contig1P01013
CL2350Contig1P00386
CL2360Contig1P00627
CL2526Contig1P01092
CL2704Contig1P01341
CL3150Contig1P00802
CL3772Contig1P00411
CL4001Contig1P00086
CL4573Contig1P00620
CL4804Contig1P00015
CL5461Contig1P00002
CL6456Contig1P00172
CL6479Contig1P00060
CL6880Contig1P00293
CL7056Contig1P00293
CL7109Contig1P00392
CL7558Contig1P00008
CL7762Contig1P00278
CL822Contig1P00981
ESV-1-96P00754
LQ0AAA5YC23FM1_SCFP00087
LQ0AAA6YJ23FM1_SCFP00229
LQ0AAB26YB19FM1_SCFP00222
LQ0AAB31YO22FM1_SCFP00138
LQ0AAB33YK19FM1_SCFP00183
LQ0AAB3YB12FM1_SCFP00162
LQ0AAB45YC17FM1_SCFP00080
LQ0AAB49YK06FM1_SCFP00070
LQ0AAB52YF02FM1_SCFP00634
LQ0AAB64YF21RM1_SCFP00056
LQ0AAB66YA11FM1_SCFP00017
LQ0AAB75YG16FM1_SCFP00162
LQ0AAB78YM14FM1_SCFP00064
LQ0AAB7YJ11FM1_SCF_LQP00526
LQ0AAB83YD04FM1_SCFP00053
LQ0AAB87YP18FM1_SCFP00308
LQ0AAB90YE06FM1_SCFP00540
LQ0AAB91YA09FM1_SCFP00251
LQ0AAB92YH01FM1_SCFP00072
LQ0ADA12YE05RM1_SCFP00065
CL10Contig1P00959
CL2070Contig1P00510
CL2072Contig1P00323
CL2148Contig1P01024
CL2600Contig1P00087
CL4263Contig1P00056
CL4274Contig1P00226
CL4419Contig1P00576
CL5184Contig1P00002
CL5322Contig1P00113
CL5462Contig1P00534
CL6316Contig1P00592
CL7073Contig1P00906
ESV-1-25P01187
LQ0AAA18YO04FM1_SCFP00001
LQ0AAA4YI17FM1_SCFP00165
LQ0AAB15YJ19FM1_SCFP00210
LQ0AAB24YF05FM1_SCFP00390
LQ0AAB26YD02FM1_SCFP00156
LQ0AAB53YF24FM1_SCFP00299
LQ0AAB58YC22FM1_SCFP00237
LQ0AAB89YO15FM1_SCFP00139
LQ0ADA22YP09RM1_SCFP00014
CL1452Contig1P00226
CL1579Contig1P00406
CL1754Contig1P01526
CL2095Contig2P00749
CL3304Contig1P00330
CL5115Contig1P00099
CL5166Contig1P00360
CL5371Contig1P00428
CL5719Contig1P00472
CL6438Contig1P00749
CL7058Contig1P00663
CL7357Contig1P00158
CL7425Contig1P00065
CL7528Contig1P00242
CL7614Contig1P00612
CL7742Contig1P00022
CL83Contig2P02915
LQ0AAB103YC07FM1_SCFP00099
LQ0AAB11YH19FM1_SCFP00230
LQ0AAB13YJ18FM1_SCFP00226
LQ0AAB14YA11FM1_SCFP00107
LQ0AAB26YD20FM1_SCFP00422
LQ0AAB30YA10FM1_SCFP00269
LQ0AAB32YD18FM1_SCFP00001
LQ0AAB39YE08FM1_SCFP00333
LQ0AAB40YF15FM1_SCFP00001
LQ0AAB44YJ20FM1_SCFP00125
LQ0AAB46YH17FM1_SCFP00200
LQ0AAB70YM05FM1_SCFP00048
LQ0AAB81YA04FM1_SCFP00311
LQ0AAB87YE13FM1_SCFP00104
LQ0AAB89YD06FM1_SCFP00472
CL1155Contig1P00752
CL1317Contig1P01094
CL2050Contig1P01392
CL2291Contig1P00062
CL2363Contig1P00499
CL2445Contig1P01102
CL2830Contig1P00543
CL283Contig1P00984
CL3656Contig1P00038
CL4689Contig1P00446
CL4876Contig1P00223
CL5331Contig1P00434
CL6090Contig1P00008
CL6137Contig1P00593
CL6722Contig1P00617
CL7469Contig1P00270
CL7594Contig1P00581
CL7665Contig1P00364
CL797Contig1P00465
LQ0AAB10YE03FM1_SCFP00080
LQ0AAB10YN02FM1_SCFP00529
LQ0AAB38YD03FM1_SCFP00050
LQ0AAB43YA20FM1_SCFP00059
LQ0AAB54YB12FM1_SCFP00357
LQ0AAB60YI01FM1_SCFP00184
LQ0AAB61YC04FM1_SCFP00447
LQ0AAB77YF07FM1_SCFP00087
LQ0AAB93YL02FM1_SCFP00390
LQ0AAB9YK03FM1_SCFP00109
LQ0ABA1YE17FM1_SCFP00057
LQ0ACA1YB04RM1_SCFP00039
CL1016Contig1P01620
CL1029Contig1P00840
CL2490Contig1P00976
CL2513Contig1P00877
CL3146Contig1P00340
CL4448Contig1P00247
CL5093Contig1P00461
CL557Contig1P00662
CL7762Contig1P00882
LQ0AAA10YC14FM1_SCFP00341
LQ0AAA23YK12FM1_SCFP00610
LQ0AAA7YD01FM1_SCFP00153
LQ0AAB1YM20FM1_SCFP00001
LQ0AAB23YF02FM1_SCFP00419
LQ0AAB24YM10FM1_SCFP00199
LQ0AAB43YG18FM1_SCFP00286
LQ0AAB56YM15FM1_SCFP00406
LQ0AAB76YI20RM1_SCFP00162
LQ0AAB86YB12FM1_SCFP00232
LQ0AAB89YC02FM1_SCFP00185
LQ0AAB92YG12FM1_SCFP00162
CL1567Contig1P00159
CL2034Contig1P00228
CL255Contig1P01763
CL2564Contig1P00482
CL446Contig1P01842
CL4964Contig1P00460
CL5658Contig1P00066
CL6325Contig1P00189
CL6594Contig1P00461
CL6747Contig1P00221
CL7199Contig1P00142
CL7607Contig1P00285
LQ0AAA10YH03FM1_SCFP00175
LQ0AAA19YA13FM1_SCFP00605
LQ0AAA20YO07FM1_SCFP00001
LQ0AAB104YD17FM1_SCFP00280
LQ0AAB11YC02FM1_SCFP00148
LQ0AAB36YO02FM1_SCFP00406
LQ0AAB41YG14FM1_SCFP00192
LQ0AAB53YK18FM1_SCFP00462
LQ0AAB58YK04FM1_SCFP00145
LQ0AAB5YF05FM1_SCFP00395
LQ0AAB5YJ07FM1_SCFP00357
LQ0AAB63YA13FM1_SCFP00034
LQ0AAB83YE12FM1_SCFP00349
LQ0AAB83YJ05FM1_SCFP00224
LQ0AAB88YP10FM1_SCFP00102
LQ0AFA3YA11RM1_SCFP00227
CL1265Contig1P00866
CL1377Contig1P00097
CL3159Contig1P00659
CL3867Contig1P00793
CL4718Contig1P00613
CL5814Contig1P00001
CL6444Contig1P00004
CL6502Contig1P00178
CL6553Contig1P00415
CL7185Contig1P00759
CL949Contig1P00822
LQ0AAA17YK22FM1_SCFP00229
LQ0AAA1YF07FM1_SCFP00031
LQ0AAA22YC09FM1_SCFP00367
LQ0AAB103YH20FM1_SCFP00156
LQ0AAB104YN22FM1_SCFP00225
LQ0AAB10YP01FM1_SCFP00387
LQ0AAB16YL19FM3_SCFP00180
LQ0AAB30YN21FM1_SCFP00258
LQ0AAB34YE18FM1_SCFP00008
LQ0AAB45YB23FM1_SCFP00161
LQ0AAB52YP01FM1_SCFP00525
LQ0AAB61YI07FM1_SCFP00006
LQ0AAB69YN16FM1_SCFP00080
LQ0AAB83YE12FM1_SCFP00107
LQ0AAB97YD24FM1_SCFP00207
LQ0AAB9YK12FM1_SCFP00303
CL1418Contig1P01862
CL1676Contig1P00608
CL1955Contig1P00914
CL2276Contig1P00463
CL2783Contig1P00792
CL3031Contig1P00180
CL3174Contig1P00327
CL6023Contig1P00091
CL6135Contig1P00604
CL7146Contig1P00176
CL791Contig1P01337
CL808Contig1P00651
LQ0AAA15YA18FM1_SCFP00247
LQ0AAB102YB02FM1_SCFP00321
LQ0AAB2YH21FM1_SCFP00300
LQ0AAB31YE15FM1_SCFP00510
LQ0AAB31YO23FM1_SCFP00435
LQ0AAB49YN21FM1_SCFP00449
LQ0AAB50YF07FM1_SCFP00078
LQ0AAB5YF19FM1_SCFP00284
LQ0AAB61YD03FM1_SCFP00050
LQ0AAB64YL21FM1_SCFP00045
LQ0AAB65YF12RM1_SCFP00215
LQ0AAB68YM01FM1_SCFP00026
LQ0AAB70YE21FM1_SCFP00110
LQ0AAB74YC01FM1_SCFP00063
LQ0AAB99YH06FM1_SCFP00395
LQ0ABA2YM22FM1_SCFP00288
LQ0ADA7YA17RM1_SCFP00067
CL2007Contig1P00450
CL2467Contig1P00575
CL262Contig1P00039
CL2681Contig1P00811
CL3095Contig1P00015
CL34Contig1P00660
CL4173Contig1P00247
CL5671Contig1P00640
CL6745Contig1P00001
CL7600Contig1P00349
CL932Contig1P00743
LQ0AAA16YN07FM1_SCFP00087
LQ0AAA20YD20FM1_SCFP00218
LQ0AAA6YL13FM1_SCFP00494
LQ0AAB100YO24FM1_SCFP00175
LQ0AAB1YD09RM1_SCFP00080
LQ0AAB25YG08FM1_SCFP00091
LQ0AAB27YN04FM1_SCFP00174
LQ0AAB5YK03FM1_SCFP00011
LQ0AAB61YF19FM1_SCFP00242
LQ0AAB68YJ22FM1_SCFP00093
LQ0AAB82YN06FM1_SCFP00535
LQ0AAB97YG19FM1_SCFP00428
LQ0AAB98YC01FM1_SCFP00070
CL1052Contig1P00476
CL1373Contig1P00634
CL2029Contig1P00022
CL2466Contig1P00828
CL3050Contig1P00626
CL3241Contig1P00917
CL3967Contig1P01145
CL4067Contig1P00268
CL4342Contig1P00439
CL5490Contig1P00225
CL5817Contig1P00745
CL7390Contig1P00514
CL7424Contig1P00350
CL7660Contig1P00270
CL7785Contig1P00285
LQ0AAA21YG11FM1_SCFP00235
LQ0AAA4YJ24FM1_SCFP00207
LQ0AAA7YD23FM1_SCFP00144
LQ0AAB18YO17FM1_SCFP00242
LQ0AAB28YD18FM1_SCFP00278
LQ0AAB42YJ24FM1_SCFP00194
LQ0AAB4YB04FM1_SCFP00430
LQ0AAB83YC04RM1_SCFP00026
LQ0AAB87YI04FM1_SCFP00139
LQ0AAB94YF24FM1_SCFP00235
LQ0AAB99YK15FM1_SCFP00021
CL1218Contig1P00287
CL1224Contig1P00056
CL1746Contig2P00010
CL341Contig1P00423
CL4913Contig1P00424
CL5201Contig1P00671
CL5283Contig1P00018
CL6795Contig1P00004
CL7148Contig1P00699
CL7530Contig1P00050
LQ0AAA8YL21FM1_SCFP00183
LQ0AAB10YP07FM1_SCFP00241
LQ0AAB38YJ03FM1_SCFP00108
LQ0AAB43YD12FM1_SCFP00005
LQ0AAB49YA23FM1_SCFP00299
LQ0AAB4YP12FM1_SCFP00354
LQ0AAB81YN18FM1_SCFP00429
LQ0AAB86YI07FM1_SCFP00496
LQ0AAB94YF02FM1_SCFP00116
LQ0ABA1YO02FM1_SCFP00096
CL1008Contig1P00860
CL1346Contig1P00973
CL1608Contig1P00277
CL1797Contig1P00265
CL2066Contig1P00238
CL2179Contig1P00055
CL3191Contig1P00471
CL3414Contig1P00140
CL4207Contig1P00767
CL4446Contig1P00372
CL4730Contig1P00369
CL6116Contig1P00298
CL6716Contig1P00163
CL6828Contig1P00055
CL7798Contig1P00172
ESV-1-191P00877
LQ0AAA11YH22FM1_SCFP00395
LQ0AAA21YM21FM1_SCFP00265
LQ0AAA2YF22FM1_SCFP00261
LQ0AAA2YK10FM1_SCFP00422
LQ0AAB17YD20FM1_SCFP00627
LQ0AAB43YC22FM1_SCFP00044
LQ0AAB49YE06FM1_SCFP00082
LQ0AAB71YJ11FM1_SCFP00270
LQ0AAB72YE02FM1_SCFP00111
LQ0AAB73YM02FM1_SCFP00084
LQ0AAB78YK12FM1_SCFP00040
LQ0AAB8YI15FM1_SCFP00493
LQ0AAB97YJ23FM1_SCF_LQP00038
CL1579Contig1P00879
CL2567Contig1P00007
CL27Contig2P00164
CL2983Contig1P00310
CL3401Contig1P00008
CL3494Contig1P00063
CL3996Contig1P00274
CL4150Contig1P00410
CL4559Contig1P00363
CL4778Contig1P00515
CL5127Contig1P00376
CL5303Contig1P00013
CL6113Contig1P00636
CL640Contig1P00923
CL6415Contig1P00416
CL6482Contig1P00197
CL6705Contig1P00403
CL6757Contig1P00067
CL6786Contig1P00006
CL6907Contig1P00106
CL7810Contig1P00187
CL852Contig1P01575
LQ0AAA19YN19FM1_SCFP00363
LQ0AAB11YK20FM1_SCFP00086
LQ0AAB13YH19FM1_SCFP00088
LQ0AAB13YO21FM1_SCFP00229
LQ0AAB15YD21FM1_SCFP00523
LQ0AAB18YD13FM1_SCFP00001
LQ0AAB33YK01FM1_SCFP00046
LQ0AAB34YN17FM1_SCFP00335
LQ0AAB37YI24FM1_SCFP00016
LQ0AAB41YB08FM1_SCFP00511
LQ0AAB42YH22FM1_SCFP00368
LQ0AAB42YK21FM1_SCFP00007
LQ0AAB46YM05FM1_SCFP00497
LQ0AAB49YF09FM1_SCFP00279
LQ0AAB58YJ09FM1_SCFP00351
LQ0AAB5YK03FM1_SCFP00345
LQ0AAB66YH24FM1_SCFP00088
LQ0AAB66YP10RM1_SCFP00059
LQ0AAB98YG07FM1_SCFP00078
CL1337Contig1P00552
CL1981Contig1P01526
CL1Contig46P01328
CL2146Contig1P00344
CL27Contig1P00540
CL2981Contig1P00662
CL3069Contig1P00661
CL3573Contig1P00308
CL3602Contig1P00214
CL4081Contig1P00056
CL4242Contig1P00304
CL4331Contig1P00605
CL4659Contig1P00378
CL4791Contig1P00364
CL4933Contig1P01023
CL5259Contig1P00060
CL5618Contig1P00154
CL6207Contig1P00641
CL6434Contig1P00590
CL7464Contig1P00400
LQ0AAA21YG16FM1_SCFP00569
LQ0AAB11YJ08FM1_SCFP00051
LQ0AAB24YJ04FM1_SCFP00051
LQ0AAB2YF19FM1_SCFP00300
LQ0AAB33YE01FM1_SCFP00288
LQ0AAB49YJ08FM1_SCF_LQP00339
LQ0AAB54YP14FM1_SCFP00084
LQ0AAB61YI07FM1_SCFP00001
LQ0AAB63YF18FM1_SCFP00135
LQ0AAB63YN24FM1_SCFP00454
LQ0AAB66YD02FM1_SCFP00250
LQ0AAB72YE14RM1_SCFP00020
LQ0AAB80YC13RM1_SCFP00016
LQ0AAB96YF16FM1_SCFP00080
LQ0AAB97YD15FM1_SCFP00020
LQ0ACA1YP23RM1_SCFP00046
CL1783Contig1P00522
CL2635Contig1P00531
CL2996Contig1P00069
CL4142Contig1P01147
CL4174Contig1P00196
CL5110Contig1P00640
CL5377Contig1P00015
CL6406Contig1P00003
CL6624Contig1P00297
CL7050Contig1P00457
CL725Contig1P00001
ESV-1-162P00096
LQ0AAA15YJ22FM1_SCFP00385
LQ0AAA4YJ13FM1_SCFP00303
LQ0AAA4YM11FM1_SCFP00449
LQ0AAA7YE05FM1_SCFP00183
LQ0AAB26YF24FM1_SCFP00176
LQ0AAB63YP08FM1_SCFP00023
LQ0AAB67YE04FM1_SCFP00140
LQ0AAB7YP20FM1_SCFP00059
CL1875Contig1P00509
CL2654Contig1P00689
CL2684Contig1P00167
CL4748Contig1P00617
CL4867Contig1P00803
CL5299Contig1P00127
CL5384Contig1P00219
CL5459Contig1P00184
CL6031Contig1P00740
CL6846Contig1P00172
CL7706Contig1P00001
CL7720Contig1P00614
CL7785Contig1P00125
CL990Contig1P00613
LQ0AAA6YE03FM1_SCFP00293
LQ0AAA8YJ17FM1_SCFP00606
LQ0AAB101YP15FM1_SCFP00274
LQ0AAB39YC06FM1_SCFP00552
LQ0AAB40YC16FM1_SCFP00331
LQ0AAB40YC20FM1_SCFP00435
LQ0AAB46YI03FM1_SCFP00154
LQ0AAB51YA03FM1_SCFP00180
LQ0AAB67YB06FM1_SCFP00009
LQ0AAB89YA03FM1_SCFP00354
LQ0AAB9YD20FM1_SCFP00170
CL1252Contig1P00323
CL1491Contig1P00545
CL3305Contig1P00372
CL373Contig1P00484
CL4014Contig1P00089
CL4768Contig1P00062
CL4871Contig1P00147
CL506Contig1P00737
CL5518Contig1P00430
CL7583Contig1P00293
ESV-1-140P00312
LQ0AAA10YN11FM1_SCFP00657
LQ0AAA19YE21FM1_SCF_LQP00445
LQ0AAA21YJ02FM1_SCFP00385
LQ0AAA7YI16FM1_SCFP00244
LQ0AAB16YF23FM3_SCFP00388
LQ0AAB26YE03FM1_SCFP00022
LQ0AAB2YG11FM1_SCFP00296
LQ0AAB39YJ03FM1_SCFP00007
LQ0AAB3YM05FM1_SCFP00166
LQ0AAB43YH19FM1_SCFP00257
LQ0AAB48YH17FM1_SCFP00402
LQ0AAB52YI14FM1_SCFP00379
LQ0AAB54YA23FM1_SCFP00157
LQ0AAB69YA09FM1_SCFP00075
LQ0AAB69YF21FM1_SCFP00070
LQ0AAB77YM21FM1_SCFP00008
LQ0AAB79YG19FM1_SCFP00446
LQ0AAB91YK13FM1_SCFP00308
LQ0AAB95YM24FM1_SCFP00084
LQ0ABA1YD15FM1_SCFP00003
LQ0AFA6YH22RM1_SCFP00289
CL1186Contig1P01017
CL1236Contig1P00380
CL158Contig2P00767
CL2618Contig1P00848
CL4283Contig1P00224
CL4294Contig1P00591
CL4451Contig1P00801
CL5070Contig1P00470
CL5078Contig1P00001
CL5114Contig1P00271
CL5285Contig1P00135
CL5334Contig1P00615
CL5795Contig1P00461
CL6395Contig1P00217
CL870Contig1P00475
CL93Contig1P02152
LQ0AAA16YE24FM1_SCFP00585
LQ0AAB12YA01FM1_SCFP00001
LQ0AAB12YL04FM1_SCFP00445
LQ0AAB16YB18FM3_SCF_LQP00018
LQ0AAB1YI08RM1_SCFP00051
LQ0AAB26YL01FM1_SCFP00043
LQ0AAB30YI13FM1_SCFP00017
LQ0AAB36YG22FM1_SCFP00109
LQ0AAB38YN18FM1_SCFP00022
LQ0AAB39YJ15FM1_SCFP00151
LQ0AAB41YA22FM1_SCFP00089
LQ0AAB49YI24FM1_SCFP00242
LQ0AAB86YE10FM1_SCFP00445
LQ0AAB99YB09FM1_SCFP00359
LQ0ACA26YB03RM1_SCFP00026
CL16Contig1P00006
CL2394Contig1P01082
CL331Contig1P00497
CL3643Contig1P00477
CL4368Contig1P00013
CL4732Contig1P00079
CL6299Contig1P00405
CL6466Contig1P00599
CL6842Contig1P00272
CL921Contig1P00509
ESV-1-109P00961
ESV-1-194P00330
LQ0AAA20YF11FM1_SCFP00007
LQ0AAA23YG23FM1_SCFP00560
LQ0AAA4YI21FM1_SCFP00233
LQ0AAB103YH11FM1_SCFP00193
LQ0AAB14YN19FM1_SCFP00247
LQ0AAB21YO04FM1_SCFP00076
LQ0AAB25YP05FM1_SCFP00158
LQ0AAB26YJ16FM1_SCFP00263
LQ0AAB36YH16FM1_SCFP00463
LQ0AAB3YB14FM1_SCFP00055
LQ0AAB46YB18FM1_SCFP00165
LQ0AAB5YD17FM1_SCFP00088
LQ0AAB73YK22FM1_SCFP00483
LQ0AAB78YE10FM1_SCFP00363
LQ0AAB85YO23FM1_SCFP00112
LQ0AAB8YE24FM1_SCFP00206
LQ0AAB97YA03FM1_SCFP00046
CL1254Contig1P00672
CL3234Contig1P00425
CL3483Contig1P00001
CL4070Contig1P00682
CL5396Contig1P00187
CL5675Contig1P00245
CL5830Contig1P00109
CL5988Contig1P00485
CL6557Contig1P00539
ESV-1-26P00436
LQ0AAA16YO02FM1_SCFP00183
LQ0AAB100YP14FM1_SCFP00095
LQ0AAB23YL10FM1_SCFP00334
LQ0AAB23YN19FM1_SCFP00129
LQ0AAB26YL12FM1_SCFP00325
LQ0AAB29YM05FM1_SCFP00250
LQ0AAB33YD13FM1_SCFP00026
LQ0AAB34YB15FM1_SCFP00238
LQ0AAB41YJ16FM1_SCFP00167
LQ0AAB42YH07FM1_SCFP00270
LQ0AAB59YN10FM1_SCFP00507
LQ0AAB61YI22FM1_SCFP00018
LQ0AAB64YM15FM1_SCFP00117
LQ0AAB80YN05FM1_SCFP00456
LQ0ACA24YO20RM1_SCFP00001
CL131Contig1P01674
CL1912Contig1P00194
CL29Contig2P00682
CL336Contig1P00631
CL3535Contig1P00039
CL35Contig1P02417
CL3715Contig1P00088
CL394Contig1P00947
CL4392Contig1P00115
CL4500Contig1P01015
CL4845Contig1P01030
CL5298Contig1P00788
CL7254Contig1P00346
CL7556Contig1P00099
LQ0AAA11YH08FM1_SCFP00229
LQ0AAA17YL22FM1_SCFP00009
LQ0AAA9YM23FM1_SCFP00429
LQ0AAB13YO19FM1_SCFP00125
LQ0AAB16YN14FM3_SCFP00086
LQ0AAB17YL20FM1_SCFP00055
LQ0AAB24YC14FM1_SCFP00039
LQ0AAB32YL14FM1_SCFP00385
LQ0AAB33YG18FM1_SCFP00422
LQ0AAB39YP04FM1_SCFP00010
LQ0AAB44YO10FM1_SCFP00289
LQ0AAB53YH20FM1_SCFP00260
LQ0AAB63YN23RM1_SCFP00190
LQ0AAB69YI10FM1_SCFP00106
LQ0AAB77YD13FM1_SCFP00528
LQ0AAB7YB14FM1_SCFP00628
LQ0AAB85YO17FM1_SCFP00122
LQ0ABA2YO05FM1_SCFP00036
LQ0ADA4YJ22RM1_SCFP00073
CL11Contig3P00270
CL1604Contig1P00691
CL2936Contig1P00608
CL457Contig1P00105
CL4856Contig1P00077
CL5705Contig1P00092
CL6157Contig1P00058
CL6732Contig1P00498
CL6790Contig1P00687
CL6861Contig1P00047
CL7138Contig1P00084
CL7267Contig1P00001
CL7387Contig1P00055
LQ0AAA8YE01FM1_SCFP00425
LQ0AAA8YJ08FM1_SCFP00417
LQ0AAB101YD20FM1_SCFP00222
LQ0AAB11YJ07FM1_SCFP00568
LQ0AAB18YG11FM1_SCFP00202
LQ0AAB24YP09FM1_SCFP00345
LQ0AAB32YC10FM1_SCFP00046
LQ0AAB36YJ15FM1_SCFP00254
LQ0AAB40YE23FM1_SCFP00193
LQ0AAB45YC23FM1_SCFP00354
LQ0AAB48YB06FM1_SCFP00272
LQ0AAB53YK18FM1_SCFP00354
LQ0AAB59YG05FM1_SCFP00431
LQ0AAB80YO23FM1_SCFP00081
LQ0AAB84YA13FM1_SCFP00014
LQ0AAB93YM05FM1_SCFP00127
LQ0AFA6YI13RM1_SCFP00164
CL1108Contig1P00326
CL1448Contig1P00099
CL1590Contig1P00857
CL2070Contig1P00001
CL246Contig1P00268
CL3996Contig1P00007
CL4514Contig1P00434
CL5783Contig1P00107
CL6396Contig1P00091
LQ0AAA7YE24FM1_SCFP00305
LQ0AAB103YE20FM1_SCFP00276
LQ0AAB11YH19FM1_SCFP00224
LQ0AAB14YF16FM1_SCFP00174
LQ0AAB18YF04FM1_SCFP00001
LQ0AAB22YI14FM1_SCFP00177
LQ0AAB30YI13FM1_SCFP00248
LQ0AAB48YK01FM1_SCFP00006
LQ0AAB52YG17FM1_SCFP00209
LQ0AAB58YI05FM1_SCFP00083
LQ0AAB61YI22FM1_SCFP00384
LQ0AAB67YL14FM1_SCFP00089
LQ0AAB75YK14FM1_SCFP00001
LQ0AAB82YJ01FM1_SCFP00288
LQ0AAB95YB07FM1_SCFP00012
LQ0AAB96YB12FM1_SCFP00133
LQ0ABA1YN03FM1_SCFP00056
LQ0ACA17YC04RM1_SCFP00189
LQ0ACA24YK24RM1_SCFP00065
CL1954Contig1P00135
CL3405Contig1P00168
CL4605Contig1P00647
CL498Contig2P00802
CL5489Contig1P00177
CL5497Contig1P00102
CL6171Contig1P00854
CL6314Contig1P00309
CL6485Contig1P00575
CL7132Contig1P00243
CL7348Contig1P00681
CL7509Contig1P00129
CL7552Contig1P00160
CL7619Contig1P00154
ESV-1-224P00032
LQ0AAA13YD12FM1_SCFP00077
LQ0AAA13YN18FM1_SCFP00023
LQ0AAA1YG22FM1_SCFP00529
LQ0AAA3YC17FM1_SCFP00094
LQ0AAA7YB22FM1_SCFP00394
LQ0AAA7YK08FM1_SCFP00010
LQ0AAB104YO04FM1_SCFP00334
LQ0AAB12YH09FM1_SCFP00001
LQ0AAB15YA13FM1_SCFP00322
LQ0AAB15YP05FM1_SCFP00595
LQ0AAB18YE24FM1_SCFP00340
LQ0AAB25YK11FM1_SCFP00339
LQ0AAB2YP05FM1_SCFP00259
LQ0AAB43YD12FM1_SCFP00289
LQ0AAB4YB04FM1_SCFP00037
LQ0AAB4YF19FM1_SCFP00070
LQ0AAB65YC02FM1_SCFP00036
LQ0AAB67YE21FM1_SCFP00105
LQ0AAB89YJ20FM1_SCFP00414
CL1626Contig2P00071
CL1652Contig1P01157
CL1891Contig1P00376
CL2062Contig1P00550
CL3054Contig1P00058
CL4117Contig1P00692
CL4952Contig1P00415
CL547Contig1P01028
CL6810Contig1P00138
ESV-1-139P00353
ESV-1-66P00069
LQ0AAA8YC12FM1_SCFP00532
LQ0AAA8YP24FM1_SCFP00216
LQ0AAB101YO16FM1_SCFP00154
LQ0AAB13YD01FM1_SCFP00160
LQ0AAB17YA03FM1_SCFP00393
LQ0AAB1YC07RM1_SCFP00054
LQ0AAB36YL02FM1_SCFP00015
LQ0AAB45YF11FM1_SCFP00013
LQ0AAB60YD15RM1_SCFP00017
LQ0AAB61YL17FM1_SCFP00134
LQ0AAB67YO14FM1_SCFP00019
LQ0AAB76YF23FM1_SCFP00014
LQ0AAB90YC14FM1_SCFP00001
LQ0AAB97YE17FM1_SCFP00346
CL107Contig7P00478
CL1281Contig1P00791
CL1905Contig1P00211
CL612Contig1P00011
CL6310Contig1P00165
CL7490Contig1P00191
CL968Contig1P00302
CL984Contig1P00704
LQ0AAB12YJ23FM1_SCFP00078
LQ0AAB17YJ17FM1_SCFP00469
LQ0AAB46YE22FM1_SCF_LQP00165
LQ0AAB61YJ13FM1_SCFP00001
LQ0AAB94YJ15FM1_SCFP00101
CL2202Contig1P00932
CL3201Contig1P00725
CL3374Contig1P00189
CL3379Contig1P00795
CL3478Contig1P00702
CL4599Contig1P00006
CL4894Contig1P00411
CL5387Contig1P00075
CL5831Contig1P00587
CL7031Contig1P00063
CL7157Contig1P00249
CL7305Contig1P00108
CL7574Contig1P00456
ESV-1-157P00509
ESV-1-230P00113
LQ0AAA13YC20FM1_SCFP00322
LQ0AAA14YL03FM1_SCFP00039
LQ0AAA19YD21FM1_SCFP00496
LQ0AAA21YN23FM1_SCFP00228
LQ0AAB27YA21FM1_SCFP00059
LQ0AAB40YF03FM1_SCFP00001
LQ0AAB44YC05FM1_SCFP00109
LQ0AAB52YA15FM1_SCFP00432
LQ0AAB56YG22FM1_SCFP00297
LQ0AAB59YN10FM1_SCFP00364
LQ0AAB61YP16FM1_SCFP00040
LQ0AAB88YP04FM1_SCFP00117
LQ0AAB97YA13FM1_SCFP00274
LQ0AAB97YC20RM1_SCFP00105
LQ0ABA1YP03FM1_SCFP00127
LQ0ACA22YM17RM1_SCFP00096
CL1255Contig1P00035
CL1442Contig1P00120
CL3957Contig1P00324
CL4127Contig1P00021
CL4132Contig1P00477
CL4204Contig1P00237
CL4401Contig1P00507
CL4769Contig1P00011
CL5500Contig1P00501
CL5577Contig1P00390
CL5829Contig1P00215
CL6159Contig1P00078
CL6518Contig1P00355
CL6542Contig1P00100
CL6755Contig1P00021
CL6852Contig1P00320
CL7466Contig1P00386
CL7474Contig1P00240
CL7689Contig1P00232
ESV-1-146P00117
ESV-1-66P00969
LQ0AAA8YE01FM1_SCFP00435
LQ0AAB101YA19RM1_SCFP00385
LQ0AAB104YN06FM1_SCFP00044
LQ0AAB11YJ02FM1_SCFP00394
LQ0AAB13YE01FM1_SCFP00006
LQ0AAB56YI13FM1_SCFP00250
LQ0AAB58YD17FM1_SCFP00182
LQ0AAB77YO17FM1_SCFP00205
LQ0AAB82YJ01FM1_SCFP00086
CL1086Contig1P01301
CL1347Contig1P00602
CL1491Contig1P00569
CL1620Contig1P00576
CL1801Contig1P00881
CL2126Contig1P00984
CL3123Contig1P00025
CL4063Contig1P00222
CL6539Contig1P00332
CL6622Contig1P00319
LQ0AAA21YA03FM1_SCFP00117
LQ0AAA4YI03FM1_SCFP00012
LQ0AAB103YH16FM1_SCFP00335
LQ0AAB104YJ07FM1_SCFP00001
LQ0AAB12YH02FM1_SCFP00633
LQ0AAB14YN04FM1_SCFP00008
LQ0AAB18YJ02FM1_SCFP00189
LQ0AAB28YC15FM1_SCFP00075
LQ0AAB37YA19FM1_SCFP00016
LQ0AAB52YA10FM1_SCFP00047
LQ0AAB63YG24FM1_SCFP00284
LQ0AAB74YA04FM1_SCFP00278
LQ0AAB87YJ03FM1_SCFP00029
LQ0AAB8YE21FM1_SCFP00442
LQ0AAB97YD03RM1_SCFP00467
sctg1_256-110400-110800-WP00334
CL1316Contig1P00582
CL1715Contig1P00239
CL1922Contig1P00097
CL2635Contig1P00376
CL4057Contig1P00114
CL5022Contig1P00382
CL5123Contig1P00884
CL5545Contig1P00390
CL6938Contig1P00270
CL7355Contig1P00620
CL7590Contig1P00017
ESV-1-118P01433
LQ0AAA22YG18FM1_SCFP00515
LQ0AAA3YD12FM1_SCFP00106
LQ0AAB102YO13FM1_SCFP00407
LQ0AAB103YI09FM1_SCFP00001
LQ0AAB23YF02FM1_SCFP00584
LQ0AAB2YH11FM1_SCFP00043
LQ0AAB34YH09FM1_SCFP00063
LQ0AAB39YK04FM1_SCFP00068
LQ0AAB45YF07FM1_SCFP00452
LQ0AAB48YI12FM1_SCFP00001
LQ0AAB49YH16FM1_SCFP00140
LQ0AAB59YM10FM1_SCFP00351
LQ0AAB6YC23FM1_SCFP00468
LQ0AAB75YJ06FM1_SCFP00311
LQ0AAB77YO12FM1_SCFP00175
LQ0AAB81YE23FM1_SCFP00276
LQ0AAB88YM16FM1_SCFP00224
LQ0ACA18YM06RM1_SCFP00157
LQ0AFA2YA20RM1_SCFP00114
CL2303Contig1P00001
CL2399Contig1P00491
CL2405Contig1P00523
CL2635Contig1P00533
CL2974Contig1P00149
CL4077Contig1P00753
CL431Contig1P01443
CL4545Contig1P00794
CL5185Contig1P00007
CL6142Contig1P00567
CL6904Contig1P00001
LQ0AAB26YN17FM1_SCFP00239
LQ0AAB33YP23FM1_SCFP00045
LQ0AAB36YL07FM1_SCFP00529
LQ0AAB45YF16FM1_SCFP00042
LQ0AAB48YB10FM1_SCFP00317
LQ0AAB5YE02FM1_SCFP00184
LQ0AAB75YM02RM1_SCFP00203
LQ0AAB91YH22FM1_SCFP00078
LQ0AAB95YD21FM1_SCFP00496
LQ0ABA1YD07FM1_SCFP00232
CL1098Contig1P00240
CL226Contig2P00553
CL3606Contig1P00006
CL401Contig2P00975
CL4283Contig1P00375
CL4447Contig1P00092
CL5020Contig1P00318
CL5121Contig1P00610
CL6250Contig1P00368
CL6915Contig1P00058
CL7294Contig1P00616
CL813Contig1P00014
CL936Contig1P00267
CL958Contig1P00082
LQ0AAA7YK08FM1_SCFP00021
LQ0AAB13YL23FM1_SCFP00564
LQ0AAB17YL24FM1_SCFP00465
LQ0AAB32YK06FM1_SCFP00003
LQ0AAB42YF21FM1_SCFP00006
LQ0AAB4YO14FM1_SCFP00001
LQ0AAB58YA10RM1_SCFP00096
LQ0AAB61YL07FM1_SCFP00145
LQ0AAB64YD15FM1_SCFP00087
LQ0AAB88YE13FM1_SCFP00092
LQ0AAB93YI04FM1_SCFP00517
LQ0AAB99YB19FM1_SCFP00043
LQ0ABA2YD03FM1_SCFP00089
LQ0ABA2YM22FM1_SCFP00281
LQ0AGA1YG01RM1_SCFP00013
CL1334Contig1P00987
CL1680Contig1P00408
CL1834Contig1P00087
CL3730Contig1P00050
CL4374Contig1P00907
CL7441Contig1P00087
ESV-1-152P00023
LQ0AAA17YK06FM1_SCFP00127
LQ0AAA17YP17FM1_SCFP00208
LQ0AAA6YG16FM1_SCFP00192
LQ0AAA8YK16FM1_SCFP00240
LQ0AAB104YN13FM1_SCFP00065
LQ0AAB16YM20FM3_SCFP00269
LQ0AAB30YK05FM1_SCFP00014
LQ0AAB36YO02FM1_SCFP00006
LQ0AAB46YM24FM1_SCFP00288
LQ0AAB56YG11FM1_SCFP00067
LQ0AAB57YA23FM1_SCFP00229
LQ0AAB59YE22FM1_SCFP00294
LQ0AAB71YI19FM1_SCFP00042
LQ0AAB76YA11FM1_SCFP00078
LQ0AAB7YO06FM1_SCFP00251
LQ0AAB80YP13FM1_SCFP00217
LQ0AAB81YE15FM1_SCFP00202
LQ0AAB81YP09FM1_SCFP00448
LQ0AAB82YE05FM1_SCFP00092
LQ0AAB83YE12FM1_SCFP00080
CL1209Contig1P00400
CL2082Contig1P00552
CL2162Contig1P00788
CL2296Contig1P00771
CL5048Contig1P00987
CL6103Contig1P00086
CL6545Contig1P00340
CL6847Contig1P00291
CL7132Contig1P00001
CL7249Contig1P00656
LQ0AAA22YI22FM1_SCFP00001
LQ0AAA3YD12FM1_SCFP00221
LQ0AAA7YN09FM1_SCFP00561
LQ0AAB103YF22FM1_SCFP00206
LQ0AAB104YE07FM1_SCFP00090
LQ0AAB13YB03FM1_SCFP00483
LQ0AAB17YD20FM1_SCFP00583
LQ0AAB27YB14FM1_SCFP00004
LQ0AAB27YE14FM1_SCFP00321
LQ0AAB28YN13FM1_SCFP00008
LQ0AAB40YJ07FM1_SCFP00063
LQ0AAB42YP03FM1_SCFP00147
LQ0AAB43YI23FM1_SCFP00189
LQ0AAB4YA02FM1_SCFP00049
LQ0AAB50YA17FM1_SCFP00060
LQ0AAB57YG11FM1_SCFP00002
LQ0AAB68YH22FM1_SCFP00013
LQ0AAB70YF08FM1_SCFP00013
LQ0AAB75YK14FM1_SCFP00403
LQ0AAB84YD07FM1_SCFP00204
LQ0AAB87YN15FM1_SCFP00281
LQ0ABA1YN04FM1_SCF_LQP00249
CL2198Contig1P00522
CL2830Contig1P00188
CL346Contig1P01200
CL3822Contig1P00211
CL4629Contig1P00001
CL4724Contig1P00050
CL5189Contig1P00476
CL5547Contig1P00069
CL5960Contig1P00009
CL815Contig1P00887
CL843Contig1P00635
LQ0AAA14YA08FM1_SCFP00398
LQ0AAB101YG12FM1_SCFP00289
LQ0AAB1YH20FM1_SCFP00416
LQ0AAB35YD21FM1_SCFP00001
LQ0AAB39YN16FM1_SCFP00195
LQ0AAB42YM12FM1_SCFP00263
LQ0AAB56YE06FM1_SCFP00093
LQ0AAB63YA13FM1_SCFP00038
LQ0AAB70YB18FM1_SCFP00001
LQ0AAB78YN16RM1_SCFP00113
LQ0AAB95YH01FM1_SCFP00320
LQ0AAB97YI14FM1_SCFP00313
LQ0AAB99YB19RM1_SCFP00129
LQ0AEA1YH17RM1_SCFP00125
CL1714Contig1P00633
CL1773Contig1P00621
CL1948Contig1P01361
CL2509Contig2P00302
CL4747Contig1P00714
CL5874Contig1P01154
CL6734Contig1P00217
CL7029Contig1P00075
CL75Contig6P01142
CL950Contig1P00267
ESV-1-38P00038
LQ0AAA6YM23FM1_SCFP00397
LQ0AAA6YO16FM1_SCFP00042
LQ0AAB100YA09FM1_SCFP00006
LQ0AAB101YB05FM1_SCFP00265
LQ0AAB103YH20FM1_SCFP00020
LQ0AAB1YL20FM1_SCFP00224
LQ0AAB2YI04FM1_SCFP00319
LQ0AAB34YP20FM1_SCFP00113
LQ0AAB39YL13FM1_SCFP00140
LQ0AAB67YK04FM1_SCFP00016
LQ0AAB6YK19FM1_SCFP00371
LQ0AAB74YF10FM1_SCFP00368
LQ0AAB74YJ21FM1_SCFP00107
LQ0AAB7YP16FM1_SCFP00464
LQ0AAB90YD05FM1_SCFP00533
LQ0ACA17YL09RM1_SCFP00052
CL1900Contig1P00632
CL1906Contig1P00699
CL281Contig1P01348
CL2997Contig1P00732
CL3006Contig1P00027
CL3251Contig1P00326
CL4324Contig1P00309
CL435Contig1P00449
CL5313Contig1P00323
CL5412Contig1P00228
CL6804Contig1P00334
CL6813Contig1P00032
CL6873Contig1P00060
CL7028Contig1P00404
CL7196Contig1P00337
CL84Contig2P01295
LQ0AAA15YC20FM1_SCFP00001
LQ0AAA16YP20FM1_SCFP00626
LQ0AAA1YC03FM1_SCFP00145
LQ0AAA2YB15RM1_SCFP00054
LQ0AAA9YH15FM1_SCFP00237
LQ0AAB100YG21FM1_SCFP00187
LQ0AAB34YD02FM1_SCFP00150
LQ0AAB63YM05FM1_SCFP00202
LQ0AAB77YN13FM1_SCFP00258
LQ0AAB86YC05FM1_SCFP00393
LQ0AAB89YF05FM1_SCFP00456
sctg1_318-107000-107400-WP00014
CL1955Contig1P00062
CL2157Contig1P00113
CL266Contig1P01299
CL5566Contig1P00443
CL6869Contig1P00417
CL7062Contig1P00455
CL7196Contig1P00542
CL797Contig2P01299
LQ0AAA6YE17FM1_SCFP00222
LQ0AAB13YL16FM1_SCFP00367
LQ0AAB21YN10FM1_SCFP00317
LQ0AAB23YA02FM1_SCFP00270
LQ0AAB30YP20FM1_SCFP00036
LQ0AAB31YD04FM1_SCFP00052
LQ0AAB36YN24FM1_SCFP00326
LQ0AAB37YA21FM1_SCFP00005
LQ0AAB61YI07FM1_SCFP00205
LQ0AAB65YI06FM1_SCFP00036
LQ0AAB70YH11FM1_SCFP00081
LQ0AAB7YB14FM1_SCFP00014
LQ0AAB8YO12FM1_SCFP00092
LQ0AAB91YH04FM1_SCFP00337
LQ0AAB95YM24FM1_SCFP00071
LQ0ABA1YP10FM1_SCFP00328
LQ0ABA2YC05FM1_SCFP00116
LQ0ADA13YL17RM1_SCFP00182
LQ0ADA7YC01RM1_SCFP00203
LQ0AFA5YC18RM1_SCFP00037
CL11Contig3P00482
CL187Contig1P01659
CL3173Contig1P00536
CL3359Contig1P00472
CL4573Contig1P00186
CL4939Contig1P00452
CL5257Contig1P00358
CL612Contig1P00310
CL6318Contig1P00249
CL6680Contig1P00578
CL6828Contig1P00076
CL6995Contig1P00504
CL7162Contig1P00514
CL7481Contig1P00482
CL7812Contig1P00058
CL787Contig1P00777
CL857Contig1P01015
CL865Contig1P00385
LQ0AAA11YI01FM1_SCFP00218
LQ0AAA22YB17FM1_SCFP00003
LQ0AAA9YE04FM1_SCFP00001
LQ0AAB103YE23RM1_SCF_LQP00135
LQ0AAB17YA21FM1_SCFP00217
LQ0AAB23YK24FM1_SCFP00395
LQ0AAB38YN18FM1_SCFP00001
LQ0AAB41YC11FM1_SCFP00114
LQ0AAB42YB19FM1_SCFP00233
LQ0AAB64YO10FM1_SCFP00169
LQ0AAB71YP01FM1_SCFP00120
LQ0AAB89YE14FM1_SCFP00012
LQ0AAB8YB19FM1_SCFP00347
LQ0AAB93YE18FM1_SCFP00385
LQ0AAB98YO16FM1_SCFP00078
LQ0ABA2YD03FM1_SCFP00131
LQ0ABA2YO05FM1_SCFP00041
LQ0AFA5YC18RM1_SCFP00048
CL1492Contig1P01023
CL1511Contig1P00661
CL1857Contig1P00300
CL2161Contig1P00465
CL3714Contig1P00062
CL5398Contig1P00517
CL5424Contig1P00186
CL592Contig1P00667
CL6299Contig1P00042
CL6629Contig1P00228
CL7170Contig1P00089
CL793Contig1P00780
CL976Contig1P01433
LQ0AAB104YB11FM1_SCFP00041
LQ0AAB16YE17FM3_SCFP00001
LQ0AAB24YA17FM1_SCFP00563
LQ0AAB26YL15FM1_SCFP00146
LQ0AAB30YA01FM1_SCFP00001
LQ0AAB30YI03FM1_SCFP00026
LQ0AAB43YD01FM1_SCFP00276
LQ0AAB56YE07FM1_SCFP00262
LQ0AAB57YN11FM1_SCFP00135
LQ0AAB65YH22FM1_SCFP00002
LQ0AAB72YN22FM1_SCFP00221
LQ0AAB78YC20FM1_SCFP00392
LQ0AAB83YC04RM1_SCFP00049
LQ0AAB9YF11FM1_SCFP00187
LQ0ADA11YJ03RM1_SCFP00002
CL180Contig1P00472
CL1821Contig1P00988
CL2574Contig1P00224
CL2830Contig1P00707
CL3298Contig1P00014
CL3422Contig1P01293
CL3962Contig1P00194
CL4162Contig1P00038
CL438Contig3P00482
CL5581Contig1P00331
CL5794Contig1P00418
CL5987Contig1P00084
CL6534Contig1P00145
CL6538Contig1P00267
CL6574Contig1P00417
CL6993Contig1P00633
CL7451Contig1P00352
CL7644Contig1P00099
ESV-1-73P00077
LQ0AAA19YO13FM1_SCFP00460
LQ0AAB14YD05FM1_SCFP00133
LQ0AAB31YN07FM1_SCFP00560
LQ0AAB32YP10FM1_SCFP00267
LQ0AAB37YI24FM1_SCFP00018
LQ0AAB38YD14FM1_SCFP00107
LQ0AAB44YN04FM1_SCFP00216
LQ0AAB48YL01FM1_SCFP00444
LQ0AAB49YF09FM1_SCFP00121
LQ0AAB65YA08FM1_SCFP00033
LQ0AAB68YH24FM1_SCFP00180
LQ0AAB70YI18FM1_SCFP00100
LQ0AAB77YO17FM1_SCFP00102
LQ0AAB80YL03FM1_SCFP00472
LQ0AAB82YE24RM1_SCFP00286
LQ0AAB86YC10FM1_SCFP00540
LQ0AAB86YK18FM1_SCFP00073
LQ0AAB94YK02FM1_SCFP00342
LQ0ABA1YO18FM1_SCFP00330
LQ0ACA14YH11RM1_SCFP00204
LQ0AEA11YC07RM1_SCFP00392
CL1720Contig1P00302
CL2559Contig1P00821
CL2642Contig1P00221
CL4343Contig1P00758
CL509Contig1P01161
CL5245Contig1P00212
CL5501Contig1P00002
CL5519Contig1P00065
CL5995Contig1P00074
CL6012Contig1P00648
ESV-1-205P00111
LQ0AAA12YD21FM1_SCFP00296
LQ0AAA1YO14FM1_SCFP00415
LQ0AAA6YP08FM1_SCFP00181
LQ0AAB29YF16FM1_SCFP00367
LQ0AAB3YI22FM1_SCFP00416
LQ0AAB4YK12FM1_SCFP00310
LQ0AAB64YP15FM1_SCFP00051
LQ0AAB8YD22FM1_SCFP00379
LQ0AAB98YO16FM1_SCFP00125
LQ0ABA1YA10FM1_SCFP00141
CL1093Contig1P00762
CL2083Contig1P00891
CL2889Contig1P00399
CL3064Contig1P00213
CL3125Contig1P00178
CL3196Contig1P00396
CL4619Contig1P00525
CL4945Contig1P00667
CL6228Contig1P00156
CL6460Contig1P00118
CL6625Contig1P00460
CL7137Contig1P00419
CL7504Contig1P00010
CL7601Contig1P00074
ESV-1-24P00951
LQ0AAB103YO16FM1_SCFP00044
LQ0AAB14YE18FM1_SCFP00005
LQ0AAB25YP11FM1_SCFP00013
LQ0AAB43YO10FM1_SCFP00114
LQ0AAB49YP01FM1_SCFP00113
LQ0AAB74YG07RM1_SCFP00118
LQ0AAB75YL07FM1_SCFP00331
LQ0AAB83YJ23FM1_SCFP00040
LQ0AAB8YJ20FM1_SCFP00577
LQ0AAB8YL06FM1_SCFP00257
LQ0AAB91YN16FM1_SCFP00019
LQ0ABA1YN04FM1_SCF_LQP00117
LQ0ACA2YF01RM1_SCFP00398
CL1089Contig1P01252
CL2115Contig1P00370
CL2409Contig1P00274
CL3234Contig1P00967
CL3266Contig1P00492
CL3411Contig1P00130
CL4006Contig1P00052
CL414Contig1P00270
CL4674Contig1P00236
CL505Contig1P01271
CL5148Contig1P00185
CL5226Contig1P00101
CL5243Contig1P00701
CL5792Contig1P00410
CL6392Contig1P00096
CL6972Contig1P00148
CL7471Contig1P00373
CL7731Contig1P00019
LQ0AAA5YG01FM1_SCFP00029
LQ0AAB10YC15FM1_SCFP00276
LQ0AAB18YJ03FM1_SCFP00057
LQ0AAB29YB19FM1_SCFP00346
LQ0AAB32YC23FM1_SCFP00226
LQ0AAB40YD02FM1_SCFP00020
LQ0AAB47YH17FM1_SCFP00068
LQ0AAB50YF07FM1_SCFP00357
LQ0AAB58YA19FM1_SCFP00019
LQ0AAB64YM13FM1_SCFP00082
LQ0AAB6YK09FM1_SCFP00065
LQ0AAB70YB18FM1_SCFP00008
LQ0AAB82YM15FM1_SCFP00345
LQ0AAB84YF11FM1_SCFP00222
LQ0AAB92YO22FM1_SCFP00183
LQ0AAB93YI23FM1_SCFP00395
LQ0AAB95YK18FM1_SCFP00001
LQ0AAB96YD01FM1_SCFP00224
CL1306Contig1P01926
CL1743Contig1P00368
CL1750Contig1P00373
CL2332Contig1P00533
CL327Contig1P00562
CL3477Contig1P00033
CL3654Contig1P00990
CL3730Contig1P00744
CL4459Contig1P00892
CL5286Contig1P00098
CL547Contig1P01015
CL5643Contig1P00456
CL5658Contig1P00034
CL6832Contig1P00439
CL945Contig1P00416
LQ0AAA21YG21FM1_SCFP00054
LQ0AAA2YN10FM1_SCFP00209
LQ0AAA3YM01FM1_SCFP00001
LQ0AAA6YM23FM1_SCFP00001
LQ0AAB24YA09FM1_SCFP00458
LQ0AAB26YM13FM1_SCFP00081
LQ0AAB27YE09FM1_SCFP00218
LQ0AAB36YO02FM1_SCFP00181
LQ0AAB45YC04FM1_SCFP00420
LQ0AAB50YA10FM1_SCFP00093
LQ0AAB58YG10FM1_SCFP00073
LQ0AAB58YL15FM1_SCFP00095
LQ0AAB5YM08FM1_SCFP00001
LQ0AAB74YA03FM1_SCFP00173
LQ0AAB87YB05FM1_SCFP00306
LQ0AAB89YK03FM1_SCFP00206
LQ0AAB8YG09FM1_SCFP00570
LQ0AAB97YG19FM1_SCFP00404
CL2329Contig1P00088
CL2828Contig1P00440
CL3202Contig1P00123
CL4038Contig1P00266
CL4436Contig1P00006
CL488Contig1P00050
CL4895Contig1P00684
CL5453Contig1P00702
CL5498Contig1P00008
CL6316Contig1P00049
CL6929Contig1P00308
CL7249Contig1P00209
CL7316Contig1P00313
CL7474Contig1P00399
CL7604Contig1P00313
CL976Contig1P01137
ESV-1-225P00179
ESV-1-41P00158
LQ0AAA21YL22FM1_SCFP00351
LQ0AAA3YO04FM1_SCFP00241
LQ0AAB1YD22FM1_SCFP00346
LQ0AAB31YH01FM1_SCFP00582
LQ0AAB34YG24FM1_SCFP00075
LQ0AAB35YM01FM1_SCFP00006
LQ0AAB52YF02FM1_SCFP00215
LQ0AAB5YA02FM1_SCFP00070
LQ0AAB99YF22FM1_SCFP00339
LQ0ACA14YP02RM1_SCFP00057
sctg1_318-107000-107400-WP00022
CL1568Contig1P00559
CL1675Contig1P00719
CL1818Contig1P00444
CL250Contig1P01541
CL320Contig1P00824
CL4282Contig1P00002
CL494Contig1P01697
CL498Contig2P00871
CL5610Contig1P00249
CL6147Contig1P00835
CL6438Contig1P00063
CL7069Contig1P00089
CL7238Contig1P00048
CL790Contig1P00180
ESV-1-130P00293
LQ0AAA10YK14FM1_SCFP00576
LQ0AAA1YA08FM1_SCFP00471
LQ0AAA4YD06FM1_SCFP00109
LQ0AAA4YM02FM1_SCFP00549
LQ0AAB104YF16FM1_SCFP00060
LQ0AAB15YG23FM1_SCFP00467
LQ0AAB23YL11FM1_SCFP00240
LQ0AAB38YL09FM1_SCFP00010
LQ0AAB41YL14FM1_SCFP00370
LQ0AAB42YL20FM1_SCFP00167
LQ0AAB44YI06FM1_SCFP00152
LQ0AAB63YO18FM1_SCFP00054
LQ0AAB68YD04RM1_SCFP00200
LQ0AAB73YI24FM1_SCFP00006
LQ0AAB75YO14FM1_SCFP00052
LQ0AAB76YN03FM1_SCFP00362
LQ0AAB79YG21FM1_SCFP00175
LQ0AAB86YF08FM1_SCFP00570
LQ0AAB88YG19FM1_SCFP00382
LQ0AAB8YO12FM1_SCFP00084
LQ0ABA1YE06FM1_SCFP00178
LQ0ABA2YD19FM1_SCFP00001
CL116Contig2P00772
CL1603Contig1P00490
CL1614Contig1P00200
CL2030Contig1P00001
CL2324Contig1P00945
CL2904Contig1P00050
CL3371Contig1P00552
CL3830Contig1P00658
CL4448Contig1P00410
CL5041Contig1P00020
CL5566Contig1P00560
CL621Contig1P01132
CL6338Contig1P00121
CL6518Contig1P00029
CL6669Contig1P00178
CL687Contig1P02083
CL7209Contig1P00447
LQ0AAA14YI06FM1_SCFP00144
LQ0AAA23YA15FM1_SCFP00006
LQ0AAA3YF24FM1_SCFP00026
LQ0AAB33YI07FM1_SCFP00228
LQ0AAB34YJ21FM1_SCFP00148
LQ0AAB48YI06FM1_SCFP00095
LQ0AAB68YM01FM1_SCFP00016
LQ0AAB75YE20FM1_SCFP00128
LQ0AAB84YB06FM1_SCFP00202
LQ0AAB85YP21FM1_SCFP00026
LQ0AAB86YD21FM1_SCFP00092
LQ0AAB90YD10FM1_SCFP00076
LQ0AAB94YN18FM1_SCFP00190
CL1448Contig2P00003
CL1583Contig1P00036
CL1Contig1P00749
CL2566Contig1P00285
CL2568Contig1P00063
CL4737Contig1P00724
CL5650Contig1P00001
CL6893Contig1P00727
CL6954Contig1P00248
CL764Contig1P00962
CL998Contig1P01448
LQ0AAA10YI02FM1_SCFP00113
LQ0AAB101YO16FM1_SCFP00185
LQ0AAB15YJ01FM1_SCFP00015
LQ0AAB26YG24FM1_SCF_LQP00086
LQ0AAB38YJ04FM1_SCFP00001
LQ0AAB42YA09FM1_SCFP00164
LQ0AAB47YL10FM1_SCFP00004
LQ0AAB68YM24RM1_SCFP00010
LQ0AAB68YP21FM1_SCFP00218
LQ0AAB71YC07FM1_SCFP00019
LQ0AAB78YN03FM1_SCFP00054
LQ0AAB7YF01FM1_SCFP00632
LQ0AAB81YE23FM1_SCFP00477
LQ0AAB83YE18FM1_SCFP00195
LQ0AAB89YA23FM1_SCFP00035
LQ0ACA25YJ14RM1_SCFP00135
CL2156Contig1P00533
CL3680Contig1P00464
CL4034Contig1P00390
CL4729Contig1P00014
CL4959Contig1P00779
CL5104Contig1P00592
CL6058Contig1P00389
CL6370Contig1P00295
CL6828Contig1P00734
CL7066Contig1P00116
LQ0AAA16YC06FM1_SCFP00683
LQ0AAA19YE02FM1_SCFP00306
LQ0AAA4YP13FM1_SCFP00300
LQ0AAB11YL10FM1_SCFP00229
LQ0AAB16YE15FM3_SCFP00424
LQ0AAB17YG07FM1_SCFP00033
LQ0AAB39YJ24FM1_SCFP00035
LQ0AAB42YH14FM1_SCFP00419
LQ0AAB42YM08FM1_SCFP00068
LQ0AAB44YI19FM1_SCFP00001
LQ0AAB5YD14FM1_SCFP00510
LQ0AAB88YK18FM1_SCFP00201
LQ0AAB8YL16FM1_SCFP00084
LQ0AAB90YD10FM1_SCFP00387
LQ0AAB9YF03FM1_SCFP00555
LQ0ABA1YH17FM1_SCFP00058
CL1664Contig1P00111
CL1915Contig1P00990
CL2228Contig1P00613
CL2375Contig1P00012
CL2597Contig1P01073
CL3146Contig1P00039
CL3472Contig1P00751
CL3557Contig1P00403
CL3615Contig1P00143
CL4255Contig1P00839
CL4295Contig1P00022
CL4538Contig1P00039
CL4644Contig1P00593
CL5032Contig1P01121
CL5333Contig1P00233
CL5767Contig1P00230
CL6620Contig1P00641
CL7521Contig1P00196
CL7569Contig1P00001
ESV-1-100P00125
LQ0AAA22YE13FM1_SCFP00073
LQ0AAB102YH07FM1_SCFP00441
LQ0AAB103YM02FM1_SCFP00078
LQ0AAB13YB10FM1_SCFP00061
LQ0AAB22YO13FM1_SCFP00005
LQ0AAB34YJ16FM1_SCFP00346
LQ0AAB38YM23FM1_SCFP00144
LQ0AAB53YE05FM1_SCFP00075
LQ0AAB57YP02FM1_SCFP00134
LQ0AAB73YP16FM1_SCFP00296
LQ0AAB74YA12FM1_SCFP00461
LQ0AAB84YP16FM1_SCFP00364
LQ0AAB85YO21RM1_SCFP00178
LQ0AAB97YE08FM1_SCFP00105
CL1168Contig1P00770
CL2202Contig1P00346
CL2838Contig1P00444
CL3177Contig1P01135
CL3478Contig1P00195
CL3669Contig1P00123
CL6661Contig1P00510
CL6997Contig1P00753
CL7329Contig1P00429
CL7585Contig1P00240
ESV-1-123P00181
ESV-1-154P01327
LQ0AAA10YK15FM1_SCFP00292
LQ0AAA11YN16FM1_SCFP00021
LQ0AAA3YL04FM1_SCFP00053
LQ0AAB102YF01FM1_SCFP00176
LQ0AAB14YP23FM1_SCFP00135
LQ0AAB18YD07FM1_SCFP00011
LQ0AAB23YK13FM1_SCFP00036
LQ0AAB27YH22FM1_SCFP00113
LQ0AAB30YH23FM1_SCFP00280
LQ0AAB34YJ16FM1_SCFP00542
LQ0AAB42YK16FM1_SCFP00158
LQ0AAB4YN19FM1_SCFP00119
LQ0AAB5YF19FM1_SCFP00408
LQ0AAB70YN08FM1_SCFP00138
LQ0AAB75YD22FM1_SCFP00183
LQ0AAB79YL17FM1_SCFP00494
LQ0AAB89YH06FM1_SCFP00410
LQ0AAB97YM06FM1_SCFP00257
LQ0AAB97YN06FM1_SCFP00004
LQ0AAB98YP20FM1_SCFP00257
LQ0ADA12YE05RM1_SCFP00151
LQ0ADA22YE07RM1_SCFP00136
CL1958Contig1P00587
CL2346Contig1P00326
CL2845Contig1P00713
CL3057Contig1P00466
CL3128Contig1P00426
CL3198Contig1P00119
CL3380Contig1P00610
CL3573Contig1P01050
CL3863Contig1P00180
CL5789Contig1P00037
CL589Contig1P01161
CL6674Contig1P00458
LQ0AAA15YL20FM1_SCFP00184
LQ0AAB103YD24FM1_SCFP00333
LQ0AAB11YC02FM1_SCFP00232
LQ0AAB11YC02FM1_SCFP00284
LQ0AAB15YI21FM1_SCFP00607
LQ0AAB26YM10FM1_SCFP00463
LQ0AAB27YL08FM1_SCFP00298
LQ0AAB37YH15FM1_SCFP00307
LQ0AAB3YE03FM1_SCFP00129
LQ0AAB46YJ05FM1_SCFP00006
LQ0AAB4YH11FM1_SCFP00473
LQ0AAB63YA07FM1_SCFP00287
LQ0AAB6YG17FM1_SCFP00014
LQ0AAB76YC22RM1_SCFP00109
LQ0AAB8YN06FM1_SCFP00060
CL1665Contig1P01203
CL1679Contig2P00159
CL3707Contig1P00619
CL4441Contig1P00359
CL6073Contig1P00456
CL6108Contig1P00611
CL650Contig1P00293
CL7689Contig1P00226
LQ0AAA10YM20FM1_SCFP00110
LQ0AAA23YK16FM1_SCFP00269
LQ0AAB102YK15FM1_SCFP00435
LQ0AAB103YC12FM1_SCFP00112
LQ0AAB104YG21FM1_SCFP00236
LQ0AAB13YJ18FM1_SCFP00209
LQ0AAB14YI15FM1_SCFP00270
LQ0AAB14YM05FM1_SCFP00621
LQ0AAB29YF05FM1_SCFP00224
LQ0AAB48YP08FM1_SCFP00027
LQ0AAB80YG18FM1_SCFP00076
LQ0AAB84YB19FM1_SCFP00133
LQ0AAB87YB09FM1_SCFP00465
LQ0AAB88YN05FM1_SCFP00008
LQ0ABA1YF20FM1_SCFP00009
LQ0ABA1YG04FM1_SCFP00101
LQ0ABA2YK10FM1_SCFP00041
LQ0AGA1YE09RM1_SCFP00077
CL1059Contig1P00229
CL18Contig2P02238
CL213Contig1P01587
CL2191Contig1P01025
CL2881Contig1P00317
CL3003Contig1P00829
CL3392Contig1P00107
CL3765Contig1P00009
CL383Contig3P00364
CL4047Contig1P00995
CL4848Contig1P00672
CL5350Contig1P00224
ESV-1-123P00361
ESV-1-140P00455
LQ0AAA3YI11FM1_SCFP00079
LQ0AAA8YJ08FM1_SCFP00001
LQ0AAB25YK11FM1_SCFP00237
LQ0AAB2YD15FM1_SCFP00421
LQ0AAB32YG13FM1_SCFP00192
LQ0AAB49YF09FM1_SCFP00073
LQ0AAB71YO18FM1_SCFP00083
LQ0AAB77YG02FM1_SCFP00205
LQ0AAB78YL09FM1_SCFP00447
LQ0AAB84YG06RM1_SCFP00099
LQ0ACA17YE24RM1_SCFP00042
LQ0AEA8YE17RM1_SCFP00140
LQ0AFA4YB01RM1_SCFP00050
CL1015Contig1P00935
CL1536Contig1P00675
CL1650Contig1P00202
CL1925Contig1P00524
CL1975Contig1P00030
CL3114Contig1P00864
CL3385Contig1P00748
CL3649Contig1P00001
CL3657Contig1P00398
CL503Contig1P02540
CL5843Contig1P00873
CL6050Contig1P00187
CL7079Contig1P00335
CL7347Contig1P00376
CL7485Contig1P00802
LQ0AAA21YG16FM1_SCFP00463
LQ0AAB100YL05RM1_SCFP00144
LQ0AAB21YA24FM1_SCFP00088
LQ0AAB28YJ17FM1_SCFP00068
LQ0AAB2YB07FM1_SCFP00001
LQ0AAB33YG04FM1_SCFP00304
LQ0AAB39YC15FM1_SCFP00276
LQ0AAB40YG15FM1_SCFP00390
LQ0AAB52YG12FM1_SCFP00167
LQ0AAB53YM15FM1_SCFP00286
LQ0AAB56YA10FM1_SCFP00108
LQ0AAB73YF02FM1_SCFP00291
LQ0AAB73YG14FM1_SCFP00107
LQ0AAB76YI20FM1_SCFP00049
LQ0AEA1YK19FM1_SCFP00266
CL1166Contig1P00196
CL1997Contig1P00921
CL2467Contig1P00525
CL3609Contig1P00186
CL4900Contig1P00127
CL4984Contig1P00486
CL5408Contig1P00265
CL5549Contig1P00071
CL6023Contig1P00913
CL62Contig1P01281
CL6935Contig1P00012
ESV-1-196P00107
LQ0AAB13YH19FM1_SCFP00200
LQ0AAB16YH04FM3_SCFP00087
LQ0AAB18YM16FM1_SCFP00023
LQ0AAB61YF19FM1_SCFP00221
LQ0AAB61YO23FM1_SCFP00237
LQ0AAB65YL19FM1_SCFP00069
LQ0AAB73YG14FM1_SCFP00210
LQ0AAB7YG08FM1_SCFP00098
LQ0AAB89YJ17FM1_SCFP00057
LQ0AAB92YC05FM1_SCFP00038
LQ0AAB98YH11FM1_SCFP00364
LQ0AAB99YE03FM1_SCFP00136
CL1120Contig1P01088
CL1205Contig1P00525
CL1426Contig1P00302
CL1676Contig1P00841
CL2172Contig1P00448
CL223Contig1P00196
CL2441Contig1P00614
CL2596Contig1P01136
CL2947Contig1P00553
CL5290Contig1P00490
CL6643Contig1P00114
CL6710Contig1P00142
CL6790Contig1P00001
CL7067Contig1P00577
CL7329Contig1P00506
CL80Contig7P01065
LQ0AAA10YF22FM1_SCFP00199
LQ0AAB12YO03FM1_SCFP00015
LQ0AAB16YJ03FM3_SCFP00384
LQ0AAB25YG15FM1_SCFP00154
LQ0AAB26YO02FM1_SCFP00209
LQ0AAB32YN08FM1_SCFP00158
LQ0AAB34YA12FM1_SCFP00529
LQ0AAB42YG23FM1_SCFP00001
LQ0AAB8YJ23FM1_SCFP00158
LQ0AAB96YI05FM1_SCFP00258
LQ0ABA1YE17FM1_SCFP00001
CL2847Contig1P00178
CL2930Contig1P00191
CL4284Contig1P00244
CL4354Contig1P00504
CL44Contig1P01122
CL5570Contig1P00329
CL6368Contig1P00417
CL6641Contig1P00826
CL6678Contig1P00244
CL735Contig1P01440
CL7669Contig1P00230
CL795Contig1P01950
ESV-1-142P00241
ESV-1-201P00059
LQ0AAA8YC15FM1_SCFP00162
LQ0AAB10YC03FM1_SCFP00542
LQ0AAB10YF12FM1_SCFP00141
LQ0AAB30YM15FM1_SCFP00015
LQ0AAB32YO06FM1_SCFP00537
LQ0AAB34YI02FM1_SCFP00479
LQ0AAB56YH02FM1_SCFP00102
LQ0AAB63YE10FM1_SCFP00001
LQ0AAB81YE15FM1_SCFP00189
LQ0AAB88YJ20FM1_SCFP00001
CL1090Contig1P01286
CL2114Contig1P00167
CL2383Contig1P00702
CL2817Contig1P00523
CL2824Contig1P00060
CL3047Contig1P00642
CL3283Contig1P00197
CL3305Contig1P00378
CL3923Contig1P00503
CL5114Contig1P00539
CL615Contig1P00305
CL6981Contig1P00792
LQ0AAA12YA23FM1_SCFP00011
LQ0AAA20YI13FM1_SCFP00320
LQ0AAA8YL21FM1_SCFP00076
LQ0AAB17YH20FM1_SCFP00097
LQ0AAB26YM10FM1_SCFP00237
LQ0AAB34YN09FM1_SCFP00078
LQ0AAB43YN03FM1_SCFP00359
LQ0AAB4YC08FM1_SCFP00037
LQ0AAB50YH23FM1_SCFP00070
LQ0AAB57YI22FM1_SCFP00451
LQ0AAB74YP14FM1_SCFP00123
LQ0AAB78YN18FM1_SCFP00269
LQ0AAB7YI04FM1_SCFP00001
LQ0ABA2YD10FM1_SCFP00086
LQ0ACA18YM06RM1_SCFP00030
CL1437Contig1P00463
CL2087Contig1P00340
CL3354Contig1P00535
CL4689Contig1P00249
CL5044Contig1P00092
CL5534Contig1P00266
CL5941Contig1P00530
CL7766Contig1P00041
CL7808Contig1P00164
LQ0AAA14YK24FM1_SCFP00032
LQ0AAA18YA01FM1_SCFP00252
LQ0AAB101YO12FM1_SCFP00320
LQ0AAB103YK22RM1_SCFP00023
LQ0AAB18YO06FM1_SCFP00292
LQ0AAB3YC14FM1_SCFP00092
LQ0AAB46YF09FM1_SCFP00063
LQ0AAB53YH01FM1_SCFP00131
LQ0AAB71YB08FM1_SCFP00087
LQ0AAB84YO16FM1_SCFP00132
LQ0AAB89YE12FM1_SCFP00317
LQ0AAB91YO13FM1_SCFP00045
LQ0AAB95YL17FM1_SCFP00286
LQ0AAB98YD06FM1_SCFP00078
LQ0AAB9YD20FM1_SCFP00141
CL1704Contig1P00848
CL216Contig1P00038
CL2750Contig1P00107
CL3743Contig1P00037
CL4248Contig1P00607
CL4728Contig1P00393
CL5719Contig1P00356
CL6797Contig1P00195
CL7254Contig1P00045
CL7562Contig1P00225
CL7Contig5P02379
CL939Contig1P01221
LQ0AAA19YI23FM1_SCFP00059
LQ0AAA22YF03FM1_SCFP00289
LQ0AAB10YP07FM1_SCFP00198
LQ0AAB26YL21FM1_SCFP00401
LQ0AAB46YM02FM1_SCFP00224
LQ0AAB57YE15FM1_SCFP00039
LQ0AAB59YP23FM1_SCFP00438
LQ0AAB61YJ13FM1_SCFP00237
LQ0AAB6YM01FM1_SCFP00471
LQ0AAB73YC15FM1_SCFP00177
LQ0AAB94YO15RM1_SCFP00177
LQ0AAB97YJ23FM1_SCF_LQP00335
LQ0ABA1YH07FM1_SCFP00110
LQ0ABA2YP20FM1_SCFP00083
CL2066Contig1P00002
CL2413Contig1P00015
CL2485Contig1P00836
CL277Contig1P00307
CL3492Contig1P00106
CL3722Contig1P00042
CL3858Contig1P00306
CL5315Contig1P00268
CL5544Contig1P00214
CL7198Contig1P00027
CL7786Contig1P00049
CL91Contig1P00833
LQ0AAA11YM21FM1_SCFP00650
LQ0AAB101YL23FM1_SCFP00128
LQ0AAB12YG15FM1_SCFP00507
LQ0AAB27YA23FM1_SCFP00116
LQ0AAB32YD18FM1_SCFP00298
LQ0AAB34YJ18FM1_SCFP00009
LQ0AAB36YA12FM1_SCFP00165
LQ0AAB37YL18FM1_SCFP00082
LQ0AAB4YH11FM1_SCFP00448
LQ0AAB52YA03FM1_SCFP00003
LQ0AAB53YF24FM1_SCFP00028
LQ0AAB68YC16FM1_SCFP00088
LQ0AAB80YH21FM1_SCFP00506
LQ0AAB94YL03FM1_SCFP00214
LQ0ABA2YG06FM1_SCFP00043
LQ0AEA8YE12RM1_SCFP00001
CL1550Contig1P01100
CL2243Contig1P00197
CL2570Contig1P00066
CL2756Contig1P00052
CL2812Contig1P00051
CL3332Contig1P00187
CL4688Contig1P00004
CL4797Contig1P00269
CL4828Contig1P00022
CL5056Contig1P00196
CL5342Contig1P00611
CL568Contig3P00857
CL5830Contig1P00032
CL6189Contig1P00301
CL6934Contig1P00372
CL7027Contig1P00042
LQ0AAA10YA13FM1_SCFP00233
LQ0AAA12YA23FM1_SCFP00024
LQ0AAB100YC15FM1_SCFP00283
LQ0AAB100YD13FM1_SCFP00074
LQ0AAB100YO16FM1_SCFP00236
LQ0AAB103YN21FM1_SCFP00121
LQ0AAB104YD17FM1_SCFP00005
LQ0AAB22YD22FM1_SCFP00188
LQ0AAB37YH20FM1_SCFP00179
LQ0AAB39YO16FM1_SCFP00034
LQ0AAB40YH16FM1_SCFP00504
LQ0AAB48YJ02FM1_SCFP00485
LQ0AAB50YA17FM1_SCFP00170
LQ0AEA11YO22RM1_SCF_LQP00504
LQ0AFA8YP19RM1_SCFP00198
CL1436Contig1P00543
CL1460Contig1P00510
CL1837Contig1P00317
CL1952Contig1P00239
CL2476Contig1P00812
CL2698Contig1P01018
CL3139Contig1P00415
CL3675Contig1P00107
CL5761Contig1P00001
CL6880Contig1P00055
CL6916Contig1P00249
CL6956Contig1P00592
CL7332Contig1P00371
CL7493Contig1P00373
ESV-1-143P00033
LQ0AAA10YH17FM1_SCFP00067
LQ0AAA11YI08FM1_SCFP00067
LQ0AAA15YA02FM1_SCFP00502
LQ0AAB101YB05FM1_SCFP00240
LQ0AAB10YJ16FM1_SCFP00227
LQ0AAB18YH12FM1_SCFP00011
LQ0AAB23YM18FM1_SCFP00019
LQ0AAB28YB09FM1_SCFP00184
LQ0AAB2YD23FM1_SCFP00367
LQ0AAB30YF17FM1_SCFP00115
LQ0AAB32YF16FM1_SCFP00510
LQ0AAB37YB16FM1_SCFP00413
LQ0AAB37YE01FM1_SCFP00101
LQ0AAB38YB14FM1_SCFP00273
LQ0AAB41YP04FM1_SCFP00296
LQ0AAB52YF08RM1_SCFP00453
LQ0AAB61YL07FM1_SCFP00189
LQ0AAB61YL21FM1_SCFP00291
LQ0AAB69YN17FM1_SCFP00177
LQ0AAB74YE14FM1_SCFP00170
LQ0AAB76YN09FM1_SCFP00077
LQ0AAB79YL18FM1_SCFP00211
LQ0AAB82YE05FM1_SCFP00451
LQ0AAB89YB10FM1_SCFP00118
LQ0AAB93YI04FM1_SCFP00366
LQ0AAB98YL06FM1_SCFP00177
LQ0ACA22YP18RM1_SCFP00030
LQ0ADA12YE05RM1_SCFP00039
CL1037Contig1P00945
CL1995Contig1P00631
CL2613Contig1P00267
CL2766Contig1P00486
CL3049Contig1P00270
CL3127Contig1P00785
CL3443Contig1P01116
CL3855Contig1P00978
CL5058Contig1P00259
CL5328Contig1P00159
CL533Contig1P01123
CL5829Contig1P00342
CL6246Contig1P00177
CL7365Contig1P00137
CL7727Contig1P00684
CL80Contig7P00096
CL874Contig1P01997
LQ0AAB100YC15FM1_SCFP00276
LQ0AAB17YA18FM1_SCFP00455
LQ0AAB31YC16FM1_SCFP00087
LQ0AAB32YM16FM1_SCFP00003
LQ0AAB33YA15FM1_SCFP00210
LQ0AAB33YG07FM1_SCFP00051
LQ0AAB40YI10FM1_SCFP00318
LQ0AAB44YL05FM1_SCFP00001
LQ0AAB58YD15FM1_SCFP00247
LQ0AAB65YP19FM1_SCFP00096
LQ0AAB86YB12FM1_SCFP00371
LQ0AAB88YA17FM1_SCFP00025
LQ0AAB98YK08FM1_SCFP00159
CL2564Contig1P01308
CL2642Contig1P01014
CL3919Contig1P00884
CL4893Contig1P00165
CL535Contig1P00460
CL6141Contig1P00338
CL6694Contig1P00483
ESV-1-229P00595
LQ0AAA22YG21FM1_SCFP00500
LQ0AAA5YJ10FM1_SCFP00507
LQ0AAA8YN09FM1_SCFP00122
LQ0AAB103YC01FM1_SCFP00246
LQ0AAB23YC05FM1_SCFP00093
LQ0AAB27YF17FM1_SCFP00240
LQ0AAB61YF15FM1_SCFP00472
LQ0AAB71YP11FM1_SCFP00336
LQ0AAB8YM09FM1_SCFP00542
LQ0AAB97YA13FM1_SCFP00267
LQ0ABA2YO05FM1_SCFP00047
LQ0AFA5YK19RM1_SCFP00033
CL1326Contig1P00627
CL1622Contig1P00254
CL1872Contig1P00622
CL233Contig1P01107
CL2594Contig1P00828
CL2848Contig1P00588
CL4052Contig1P00484
CL4110Contig1P00100
CL4760Contig1P00513
CL516Contig1P01732
CL5212Contig1P00007
CL6374Contig1P00303
CL7089Contig1P00390
CL7338Contig1P00147
CL74Contig1P00116
CL832Contig1P00382
LQ0AAA3YF24FM1_SCFP00641
LQ0AAB101YF09FM1_SCFP00591
LQ0AAB10YK11FM1_SCFP00100
LQ0AAB30YK05FM1_SCFP00047
LQ0AAB37YB10FM1_SCFP00001
LQ0AAB38YN18FM1_SCFP00081
LQ0AAB46YK06FM1_SCFP00028
LQ0AAB49YK12FM1_SCFP00534
LQ0AAB53YA12FM1_SCFP00001
LQ0AAB57YG07FM1_SCFP00565
LQ0AAB6YP16FM1_SCFP00083
LQ0AAB74YG14FM1_SCFP00139
LQ0AAB76YC22FM1_SCFP00131
LQ0AAB78YN16RM1_SCFP00120
LQ0AAB78YN18FM1_SCFP00413
LQ0AAB81YK14FM1_SCFP00194
LQ0AAB94YM17FM1_SCFP00008
LQ0ABA2YO11FM1_SCFP00048
CL2949Contig1P00884
CL3260Contig1P00840
CL5584Contig1P00153
CL6428Contig1P00532
CL6496Contig1P00022
CL6872Contig1P00200
LQ0AAB14YK16FM1_SCFP00504
LQ0AAB1YH13FM1_SCFP00432
LQ0AAB21YL02FM1_SCFP00356
LQ0AAB22YK20FM1_SCFP00256
LQ0AAB38YC03FM1_SCFP00088
LQ0AAB52YA10FM1_SCFP00035
LQ0AAB52YN21FM1_SCFP00091
LQ0AAB56YJ23FM1_SCFP00211
LQ0AAB68YP12FM1_SCFP00125
LQ0AAB81YE23FM1_SCFP00317
LQ0AAB91YL03FM1_SCFP00300
CL1734Contig1P00788
CL4459Contig1P00024
CL4524Contig1P00428
CL4716Contig1P00346
CL566Contig1P01486
CL5789Contig1P00110
CL634Contig1P00563
CL6778Contig1P00019
CL7493Contig1P00227
LQ0AAA20YA02FM1_SCFP00079
LQ0AAB103YK22RM1_SCFP00013
LQ0AAB24YB05FM1_SCFP00411
LQ0AAB32YM16FM1_SCFP00001
LQ0AAB39YG24FM1_SCFP00514
LQ0AAB40YN06FM1_SCFP00470
LQ0AAB49YG16FM1_SCFP00163
LQ0AAB70YP15FM1_SCFP00258
LQ0AAB75YK12FM1_SCFP00321
LQ0AAB77YP13FM1_SCFP00038
LQ0AAB7YN08FM1_SCFP00282
LQ0AAB94YO12FM1_SCFP00156
LQ0AAB96YF06FM1_SCFP00157
LQ0AAB99YE08FM1_SCFP00235
LQ0ABA1YB22FM1_SCFP00031
LQ0AFA5YG02RM1_SCFP00218
CL1646Contig1P00487
CL1966Contig1P00856
CL2280Contig1P00762
CL2713Contig1P00891
CL3778Contig1P00966
CL4246Contig1P00787
CL4539Contig1P00843
CL4584Contig1P00220
CL6058Contig1P00240
CL7425Contig1P00069
CL79Contig2P00680
LQ0AAA19YP15FM1_SCFP00175
LQ0AAA4YJ20FM1_SCFP00104
LQ0AAA5YM17FM1_SCFP00109
LQ0AAB12YI22FM1_SCFP00001
LQ0AAB21YC14FM1_SCFP00371
LQ0AAB37YL20FM1_SCFP00005
LQ0AAB4YN18FM1_SCFP00473
LQ0AAB65YC02FM1_SCFP00001
LQ0AAB6YK21FM1_SCFP00327
LQ0AAB97YH23RM1_SCFP00273
LQ0ADA13YF22RM1_SCFP00095
CL122Contig9P00345
CL1493Contig1P01047
CL210Contig1P01472
CL3411Contig1P00418
CL4465Contig1P00382
CL5084Contig1P00125
CL5908Contig1P00271
LQ0AAA1YK15FM1_SCFP00378
LQ0AAA9YC15FM1_SCFP00599
LQ0AAB16YC18FM3_SCFP00136
LQ0AAB22YN15FM1_SCFP00277
LQ0AAB32YD21FM1_SCFP00088
LQ0AAB32YG07FM1_SCFP00465
LQ0AAB47YO08FM1_SCFP00100
LQ0AAB59YG05FM1_SCFP00441
LQ0AAB66YA11FM1_SCFP00081
LQ0AAB67YG12FM1_SCFP00001
LQ0AAB73YP16FM1_SCFP00202
LQ0AAB77YM23FM1_SCFP00176
LQ0AAB8YE20FM1_SCFP00426
LQ0ADA19YF23RM1_SCFP00193
LQ0ADA7YA17RM1_SCFP00071
CL1282Contig1P00672
CL1717Contig1P00257
CL1841Contig1P00735
CL2087Contig1P00662
CL2362Contig1P00556
CL2668Contig1P00374
CL4680Contig1P00203
CL6327Contig1P00286
CL7196Contig1P00001
ESV-1-188P00784
LQ0AAB103YO16FM1_SCFP00062
LQ0AAB104YP18RM1_SCFP00235
LQ0AAB15YA13FM1_SCFP00481
LQ0AAB37YJ17FM1_SCFP00028
LQ0AAB38YN16FM1_SCFP00065
LQ0AAB94YE16FM1_SCFP00469
LQ0AEA1YF21FM1_SCFP00015
LQ0AFA5YK19RM1_SCFP00184
CL1312Contig1P00653
CL1621Contig1P00319
CL1755Contig1P00141
CL2770Contig1P00047
CL377Contig1P00340
CL3923Contig1P00274
CL3925Contig1P00665
CL3950Contig1P00042
CL4439Contig1P00431
CL484Contig1P01727
CL5206Contig1P00369
LQ0AAA11YP22FM1_SCFP00053
LQ0AAB101YD24FM1_SCFP00274
LQ0AAB11YE19FM1_SCFP00022
LQ0AAB17YI10FM1_SCFP00418
LQ0AAB28YO03FM1_SCFP00047
LQ0AAB35YJ12FM1_SCFP00157
LQ0AAB37YN06FM1_SCFP00119
LQ0AAB40YG23FM1_SCFP00135
LQ0AAB42YB08FM1_SCFP00234
LQ0AAB43YM15FM1_SCFP00339
LQ0AAB56YJ11FM1_SCFP00118
LQ0AAB70YM10FM1_SCFP00035
LQ0AAB82YP04FM1_SCFP00001
LQ0AAB89YK03FM1_SCFP00369
LQ0ABA1YA23FM1_SCFP00535
CL1356Contig1P01075
CL1936Contig1P00061
CL3565Contig1P00257
CL3709Contig1P00168
CL4337Contig1P00151
CL5078Contig1P00246
CL5924Contig1P00599
CL6701Contig1P00222
CL7653Contig1P00433
ESV-1-22P00279
LQ0AAA4YE01FM1_SCFP00006
LQ0AAB103YL12FM1_SCFP00437
LQ0AAB21YC14FM1_SCFP00052
LQ0AAB21YN10FM1_SCFP00135
LQ0AAB24YK05FM1_SCFP00209
LQ0AAB36YC23FM1_SCFP00384
LQ0AAB37YL18FM1_SCFP00224
LQ0AAB39YK11FM1_SCFP00037
LQ0AAB66YG05FM1_SCFP00109
LQ0AAB6YM22FM1_SCFP00448
LQ0AAB74YL08FM1_SCFP00278
LQ0AAB75YE12FM1_SCFP00216
LQ0ABA1YB10FM1_SCFP00121
CL100Contig2P00200
CL1041Contig1P00713
CL1956Contig1P00531
CL2214Contig1P00085
CL3353Contig1P00130
CL4340Contig1P00321
CL4363Contig1P00155
CL4521Contig1P00003
CL4595Contig1P00226
CL5168Contig1P00607
CL522Contig1P01524
CL5747Contig1P00385
CL7694Contig1P00231
ESV-1-58P00924
ESV-1-90P00139
LQ0AAA13YE04FM1_SCFP00211
LQ0AAB13YP10FM1_SCFP00110
LQ0AAB15YD21FM1_SCFP00370
LQ0AAB17YC10FM1_SCFP00088
LQ0AAB37YJ03FM1_SCFP00506
LQ0AAB38YG09FM1_SCFP00138
LQ0AAB49YE06FM1_SCFP00418
LQ0AAB59YB14FM1_SCFP00119
LQ0AAB78YK12FM1_SCFP00570
LQ0AAB83YN15FM1_SCFP00021
LQ0AAB91YK13FM1_SCFP00382
CL3349Contig1P00080
CL3419Contig1P00026
CL447Contig1P00905
CL4601Contig1P00180
CL6655Contig1P00278
CL6686Contig1P00329
CL6781Contig1P00079
CL6900Contig1P00408
CL7047Contig1P00179
CL7140Contig1P00018
CL7575Contig1P00042
CL7650Contig1P00461
LQ0AAA21YP16FM1_SCFP00418
LQ0AAB103YN21FM1_SCFP00190
LQ0AAB16YO17FM3_SCFP00013
LQ0AAB17YO09FM1_SCFP00145
LQ0AAB29YI21FM1_SCFP00080
LQ0AAB36YN19FM1_SCFP00108
LQ0AAB50YH19FM1_SCFP00319
LQ0AAB52YA24FM1_SCFP00175
LQ0AAB5YL02FM1_SCFP00479
LQ0AAB64YF03FM1_SCFP00164
LQ0AAB68YG23FM1_SCFP00034
LQ0AAB74YA24FM1_SCFP00128
LQ0AAB75YK04RM1_SCFP00245
LQ0AAB82YJ11FM1_SCFP00351
LQ0AAB89YE02FM1_SCFP00127
LQ0AAB95YH14FM1_SCFP00052
CL1540Contig1P00670
CL1786Contig1P00654
CL1859Contig1P00509
CL253Contig1P01541
CL2892Contig1P00888
CL2973Contig1P00106
CL3065Contig1P00034
CL3679Contig1P00448
CL4436Contig1P00411
CL4452Contig1P00244
CL4499Contig1P00039
CL5620Contig1P00665
CL6163Contig1P00557
CL7038Contig1P00503
ESV-1-162P00571
LQ0AAA13YN18FM1_SCFP00200
LQ0AAB3YI06FM1_SCFP00220
LQ0AAB42YH20FM1_SCFP00229
LQ0AAB77YO21FM1_SCFP00352
LQ0AAB81YK14FM1_SCFP00086
LQ0AAB88YE13FM1_SCFP00222
LQ0AAB94YB13RM1_SCFP00219
LQ0AAB94YD09FM1_SCFP00134
LQ0AAB9YP04FM1_SCFP00191
LQ0ABA1YM18FM1_SCFP00251
CL3010Contig1P00413
CL3298Contig1P00021
CL4116Contig1P00417
CL4735Contig1P00199
CL5155Contig1P00180
CL6498Contig1P00209
CL7665Contig1P00378
CL812Contig1P00855
LQ0AAA10YH17FM1_SCFP00529
LQ0AAA4YI17FM1_SCFP00189
LQ0AAA5YG22FM1_SCFP00542
LQ0AAB103YL16RM1_SCFP00167
LQ0AAB10YI22FM1_SCFP00644
LQ0AAB10YL12FM1_SCFP00232
LQ0AAB22YL21FM1_SCFP00324
LQ0AAB3YF18FM1_SCFP00282
LQ0AAB41YM02FM1_SCFP00429
LQ0AAB46YM24FM1_SCFP00277
LQ0AAB47YD05FM1_SCFP00283
LQ0AAB52YE17FM1_SCFP00553
LQ0AAB7YN01FM1_SCFP00569
LQ0AAB82YI09FM1_SCFP00024
LQ0ABA1YF16FM1_SCFP00102
CL191Contig1P00105
CL29Contig2P00455
CL4593Contig1P00451
CL5571Contig1P00190
CL6374Contig1P00158
CL6406Contig1P00317
CL6768Contig1P00290
CL6835Contig1P00516
CL7138Contig1P00070
CL7633Contig1P00175
CL830Contig1P01442
LQ0AAA2YF19FM1_SCFP00414
LQ0AAA7YD19FM1_SCFP00196
LQ0AAB103YF09FM1_SCFP00079
LQ0AAB12YJ23FM1_SCFP00083
LQ0AAB15YC04FM1_SCFP00004
LQ0AAB2YO07FM1_SCFP00545
LQ0AAB42YL16FM1_SCFP00261
LQ0AAB43YM14FM1_SCFP00129
LQ0AAB4YC10FM1_SCFP00042
LQ0AAB4YC10FM1_SCFP00364
LQ0AAB61YJ14FM1_SCFP00038
LQ0AAB6YP06FM1_SCFP00023
LQ0AAB72YB17FM1_SCFP00061
LQ0AAB87YB09FM1_SCFP00005
LQ0AAB89YE12FM1_SCFP00087
LQ0ABA1YB22FM1_SCFP00132
LQ0AFA6YH22RM1_SCFP00284
CL1712Contig1P00363
CL2120Contig1P00686
CL2973Contig1P00036
CL3243Contig1P00300
CL3465Contig1P00525
CL3795Contig1P00263
CL420Contig2P01324
CL4521Contig1P00167
CL4558Contig1P00603
CL5549Contig1P01088
CL5908Contig1P00249
CL6165Contig1P00636
CL6600Contig1P00306
CL6703Contig1P00273
ESV-1-105P00187
LQ0AAA10YK15FM1_SCFP00010
LQ0AAA3YE02FM1_SCFP00499
LQ0AAA9YF11FM1_SCFP00555
LQ0AAB40YP23FM1_SCFP00300
LQ0AAB49YA12FM1_SCFP00375
LQ0AAB61YH14FM1_SCFP00104
LQ0AAB64YL21FM1_SCFP00123
LQ0AAB69YM05FM1_SCFP00035
LQ0AAB7YE02FM1_SCFP00011
LQ0AAB80YB18FM1_SCFP00016
LQ0AAB84YC13FM1_SCFP00306
CL1142Contig1P00146
CL1657Contig1P00915
CL2373Contig1P00328
CL2684Contig1P00526
CL2697Contig1P00207
CL2725Contig1P00868
CL2799Contig1P00030
CL3364Contig1P00021
CL4580Contig1P00605
CL4620Contig1P00197
CL5591Contig1P00079
CL5774Contig1P00275
CL5782Contig1P00420
CL6112Contig1P00326
CL6605Contig1P00011
CL6683Contig1P00574
LQ0AAA11YF13FM1_SCFP00027
LQ0AAA14YN07FM1_SCFP00550
LQ0AAA19YM12FM1_SCFP00052
LQ0AAA20YO14FM1_SCFP00049
LQ0AAB104YB14FM1_SCFP00566
LQ0AAB10YC08FM1_SCFP00051
LQ0AAB16YM05FM3_SCFP00190
LQ0AAB26YI13FM1_SCFP00070
LQ0AAB2YD21FM1_SCFP00128
LQ0AAB33YD13FM1_SCFP00102
LQ0AAB46YO08FM1_SCFP00121
LQ0AAB50YH23FM1_SCFP00004
LQ0AAB66YJ14FM1_SCFP00047
LQ0AAB80YO05FM1_SCFP00057
LQ0AAB82YI09FM1_SCFP00172
LQ0ABA1YP03FM1_SCFP00179
LQ0ACA3YL04RM1_SCFP00441
CL1928Contig1P00859
CL2142Contig1P00288
CL3242Contig1P00897
CL355Contig1P00445
CL4000Contig1P00328
CL4805Contig1P00200
CL5028Contig1P00488
CL5121Contig1P00100
CL597Contig1P00561
CL6378Contig1P00194
LQ0AAA21YG16FM1_SCFP00053
LQ0AAA2YI24FM1_SCFP00458
LQ0AAA3YJ08FM1_SCFP00132
LQ0AAB21YI16FM1_SCFP00447
LQ0AAB22YI18FM1_SCFP00168
LQ0AAB43YH19FM1_SCFP00306
LQ0AAB50YF01FM1_SCFP00409
LQ0AAB99YJ07RM1_SCFP00191
LQ0ACA1YE22RM1_SCFP00067
CL1856Contig1P00923
CL2565Contig1P00495
CL2684Contig1P00578
CL2702Contig1P00550
CL3216Contig1P00414
CL5589Contig1P00361
CL6505Contig1P00470
CL6740Contig1P00642
ESV-1-36P00017
LQ0AAA22YK04FM1_SCFP00143
LQ0AAB103YP05FM1_SCFP00023
LQ0AAB10YC09FM1_SCFP00173
LQ0AAB10YH02FM1_SCFP00200
LQ0AAB16YE17FM3_SCFP00213
LQ0AAB17YA09FM1_SCFP00063
LQ0AAB37YH02FM1_SCFP00218
LQ0AAB42YM10FM1_SCFP00370
LQ0AAB47YG17FM1_SCFP00034
LQ0AAB47YL10FM1_SCFP00124
LQ0AAB4YP01FM1_SCFP00250
LQ0AAB52YE16FM1_SCFP00466
LQ0AAB56YH02FM1_SCFP00292
LQ0AAB66YE13FM1_SCFP00263
LQ0AAB98YI09RM1_SCFP00074
CL1607Contig1P00307
CL1643Contig1P00890
CL1815Contig1P00288
CL1844Contig1P00618
CL2166Contig1P00313
CL2585Contig1P00126
CL2819Contig1P00616
CL3750Contig1P00541
CL688Contig2P00205
CL7036Contig1P00001
CL7089Contig1P00228
CL925Contig1P00114
ESV-1-27P00485
LQ0AAA3YI03FM1_SCFP00143
LQ0AAB104YH19FM1_SCFP00022
LQ0AAB10YK11FM1_SCFP00043
LQ0AAB24YH18FM1_SCFP00037
LQ0AAB28YL08FM1_SCFP00196
LQ0AAB45YD08FM1_SCFP00092
LQ0AAB68YN02RM1_SCFP00001
LQ0AAB71YI19FM1_SCFP00045
LQ0AAB89YE02FM1_SCFP00250
LQ0AAB97YN16FM1_SCFP00290
LQ0ABA1YG03FM1_SCFP00091
LQ0ABA1YH17FM1_SCFP00010
LQ0ABA2YO11FM1_SCFP00172
CL1607Contig1P00516
CL183Contig1P00430
CL2387Contig1P00306
CL2435Contig1P00255
CL2934Contig1P00110
CL3394Contig1P00487
CL3627Contig1P00001
CL3755Contig1P00158
CL4131Contig1P00011
CL5353Contig1P00463
CL5391Contig1P00123
CL5905Contig1P00710
CL6486Contig1P00260
LQ0AAA12YJ08FM1_SCFP00242
LQ0AAA21YH13FM1_SCFP00132
LQ0AAB101YC02FM1_SCFP00463
LQ0AAB22YF23FM1_SCFP00210
LQ0AAB24YE05FM1_SCFP00231
LQ0AAB25YH07FM1_SCFP00632
LQ0AAB35YF01FM1_SCFP00055
LQ0AAB44YG05FM1_SCFP00042
LQ0AAB46YF09FM1_SCFP00194
LQ0AAB47YL10FM1_SCFP00368
LQ0AAB49YK06FM1_SCFP00065
LQ0AAB52YF23FM1_SCFP00018
LQ0AAB79YK02FM1_SCFP00011
LQ0AAB83YG02FM1_SCFP00276
LQ0AAB92YC05FM1_SCFP00438
LQ0AAB95YL23FM1_SCFP00516
LQ0AFA7YE08RM1_SCFP00059
CL1378Contig1P00261
CL183Contig1P00064
CL2198Contig1P00821
CL2844Contig1P01148
CL3860Contig1P00310
CL5140Contig1P00189
CL5145Contig1P00498
CL5596Contig1P00158
CL5835Contig1P00048
CL5922Contig1P00001
CL6145Contig1P00144
CL6838Contig1P00507
CL7120Contig1P00408
CL7425Contig1P00076
LQ0AAB31YI10FM1_SCFP00397
LQ0AAB35YM19FM1_SCFP00430
LQ0AAB39YL13FM1_SCFP00320
LQ0AAB64YO12FM1_SCFP00040
LQ0AAB6YK23FM1_SCFP00570
LQ0AAB72YC13FM1_SCFP00099
LQ0AAB77YH12FM1_SCFP00132
LQ0ACA3YE01RM1_SCFP00134
CL1883Contig1P00052
CL193Contig1P00487
CL2254Contig1P00284
CL4036Contig1P00499
CL4442Contig1P00544
CL4789Contig1P00019
CL569Contig1P00207
CL5720Contig1P00018
CL6080Contig1P00466
CL6130Contig1P00674
CL6577Contig1P00035
CL6640Contig1P00137
CL6768Contig1P00196
CL990Contig1P00390
ESV-1-209P00028
LQ0AAA3YJ08FM1_SCFP00034
LQ0AAB14YA02FM1_SCFP00200
LQ0AAB22YD10FM1_SCFP00028
LQ0AAB27YN12FM1_SCFP00234
LQ0AAB28YO03FM1_SCFP00027
LQ0AAB7YA08FM1_SCFP00387
LQ0AAB7YP24FM1_SCFP00169
LQ0AAB83YC04RM1_SCFP00045
LQ0AAB8YH19FM1_SCFP00323
LQ0AAB95YB01FM1_SCFP00181
CL2070Contig1P00198
CL3016Contig1P00102
CL3797Contig1P00805
CL4099Contig1P00628
CL4334Contig1P00383
CL5874Contig1P00940
CL6398Contig1P00288
CL6411Contig1P00070
CL7624Contig1P00470
LQ0AAA19YG18FM1_SCFP00445
LQ0AAB12YC21FM1_SCFP00311
LQ0AAB23YM07FM1_SCFP00198
LQ0AAB38YM23FM1_SCFP00122
LQ0AAB39YJ24FM1_SCFP00001
LQ0AAB41YA22FM1_SCFP00412
LQ0AAB72YB17FM1_SCFP00083
LQ0AAB78YN03FM1_SCFP00063
LQ0AAB87YC07FM1_SCFP00590
LQ0AAB88YO02FM1_SCFP00095
LQ0AAB89YH08FM1_SCFP00466
LQ0AAB95YN23FM1_SCFP00099
LQ0AEA11YL13RM1_SCFP00177
CL1491Contig1P00560
CL3860Contig1P00048
CL4302Contig1P00002
CL5180Contig1P01001
CL5196Contig1P00519
CL5633Contig1P00503
CL5888Contig1P00612
CL6061Contig1P00102
CL6080Contig1P00056
CL729Contig1P00393
CL7459Contig1P00403
ESV-1-229P00447
ESV-1-96P00449
LQ0AAA11YD13FM1_SCFP00474
LQ0AAA18YP16FM1_SCFP00170
LQ0AAB102YL15FM1_SCFP00283
LQ0AAB12YH01FM1_SCFP00165
LQ0AAB2YB10FM1_SCFP00063
LQ0AAB39YH18FM1_SCFP00142
LQ0AAB54YF20FM1_SCFP00401
LQ0AAB7YC21FM1_SCFP00354
LQ0AAB88YC11FM1_SCFP00012
LQ0AAB88YN05FM1_SCFP00173
LQ0ABA1YC24FM1_SCFP00079
CL1536Contig1P00300
CL2957Contig1P00577
CL355Contig1P00452
CL3721Contig1P01273
CL3889Contig1P00057
CL4116Contig1P00103
CL4610Contig1P00372
CL5897Contig1P00349
CL6081Contig1P00063
CL6105Contig1P00990
CL612Contig1P00131
CL6880Contig1P00289
CL7252Contig1P00126
CL794Contig1P00219
CL873Contig1P00740
LQ0AAA15YK07FM1_SCFP00178
LQ0AAA22YM15FM1_SCFP00668
LQ0AAB10YI09FM1_SCFP00206
LQ0AAB11YC02FM1_SCFP00633
LQ0AAB45YC13FM1_SCFP00267
LQ0AAB45YK21FM1_SCFP00289
LQ0AAB52YA24FM1_SCFP00183
LQ0AAB59YH21RM1_SCFP00257
LQ0AAB63YJ02RM1_SCFP00126
LQ0AAB64YN17FM1_SCFP00302
LQ0AAB66YD02FM1_SCFP00165
LQ0AAB68YK09FM1_SCFP00014
LQ0AAB83YB05FM1_SCFP00045
LQ0AAB90YC11FM1_SCFP00006
LQ0ACA12YP15RM1_SCFP00112
CL1886Contig1P00251
CL2393Contig1P00730
CL3267Contig1P00034
CL3384Contig1P00762
CL3623Contig1P00673
CL4811Contig1P00044
CL488Contig1P00580
CL7038Contig1P00094
CL7402Contig1P00022
CL7689Contig1P00442
ESV-1-105P00140
ESV-1-78P00790
LQ0AAA11YD15FM1_SCFP00198
LQ0AAA13YC21FM1_SCFP00469
LQ0AAA2YF12FM1_SCFP00364
LQ0AAB40YC01FM1_SCFP00207
LQ0AAB41YE22FM1_SCFP00142
LQ0AAB67YG21FM1_SCFP00003
LQ0AAB89YD03FM1_SCFP00516
CL151Contig1P00342
CL2289Contig1P00299
CL2300Contig1P00146
CL2962Contig1P00027
CL3147Contig1P00486
CL3776Contig1P00589
CL5564Contig1P00378
CL649Contig1P00477
CL7476Contig1P00083
CL7762Contig1P00001
ESV-1-53P00123
LQ0AAA15YH07FM1_SCFP00253
LQ0AAA4YI22FM1_SCFP00305
LQ0AAB23YF05FM1_SCFP00396
LQ0AAB26YC19FM1_SCFP00074
LQ0AAB29YB17FM1_SCFP00246
LQ0AAB31YN15FM1_SCFP00032
LQ0AAB37YM16FM1_SCFP00001
LQ0AAB39YL13FM1_SCFP00066
LQ0AAB52YG17FM1_SCFP00036
LQ0AAB60YH23FM1_SCFP00204
LQ0AAB63YL23FM1_SCFP00046
LQ0AAB67YE21FM1_SCFP00093
LQ0AAB86YI21FM1_SCFP00314
LQ0AAB88YP04FM1_SCFP00047
LQ0AAB8YB12FM1_SCFP00023
LQ0AAB93YM05FM1_SCFP00405
CL1675Contig1P00555
CL1743Contig1P00037
CL2004Contig1P00538
CL2373Contig1P00470
CL2405Contig1P00780
CL3561Contig1P00630
CL3853Contig1P00351
CL5712Contig1P00372
CL5876Contig1P00093
CL6096Contig1P00202
CL6570Contig1P00724
CL7209Contig1P00218
CL821Contig1P02150
ESV-1-111P00860
ESV-1-131P00001
LQ0AAA19YB08FM1_SCFP00001
LQ0AAA22YE13FM1_SCFP00510
LQ0AAB2YG11FM1_SCFP00042
LQ0AAB2YK16FM1_SCFP00407
LQ0AAB30YH06FM1_SCFP00336
LQ0AAB31YG11FM1_SCFP00106
LQ0AAB31YL02FM1_SCFP00027
LQ0AAB4YD22FM1_SCFP00552
LQ0AAB50YC23FM1_SCFP00165
LQ0AAB52YJ13FM1_SCFP00039
LQ0AAB61YC17FM1_SCFP00453
LQ0AAB74YG24FM1_SCFP00550
LQ0AAB76YL01RM1_SCFP00096
LQ0ABA1YE06FM1_SCFP00037
LQ0ABA1YI04FM1_SCFP00217
LQ0ABA2YH21FM1_SCFP00058
CL1707Contig1P00805
CL1893Contig1P00189
CL2050Contig1P01145
CL3185Contig1P00023
CL3770Contig1P00614
CL4743Contig1P00798
CL6814Contig1P00467
CL7005Contig1P00240
CL7022Contig1P00181
ESV-1-164P00844
LQ0AAA16YB10FM1_SCFP00169
LQ0AAA17YN20FM1_SCFP00065
LQ0AAB21YC19FM1_SCFP00280
LQ0AAB26YI13FM1_SCFP00145
LQ0AAB29YJ10FM1_SCFP00518
LQ0AAB32YM10FM1_SCFP00411
LQ0AAB42YA19FM1_SCFP00028
LQ0AAB46YN03FM1_SCFP00040
LQ0AAB48YF19FM1_SCFP00246
CL1215Contig1P00642
CL1810Contig1P00192
CL29Contig2P00910
CL3516Contig1P00638
CL3931Contig1P00380
CL5062Contig1P00551
CL620Contig1P00940
CL736Contig1P00796
LQ0AAA19YN24FM1_SCFP00054
LQ0AAB1YF08RM1_SCFP00216
LQ0AAB22YI10FM1_SCFP00291
LQ0AAB54YP14FM1_SCFP00087
LQ0AAB64YI13FM1_SCFP00007
LQ0AAB65YJ24FM1_SCFP00094
LQ0AAB72YK10RM1_SCFP00377
LQ0AAB82YC23FM1_SCFP00020
LQ0AAB88YH13FM1_SCFP00237
CL2923Contig1P00946
CL3019Contig1P00018
CL3193Contig1P00524
CL3273Contig1P00795
CL5576Contig1P00310
CL5743Contig1P00301
CL5847Contig1P00348
CL6086Contig1P00505
CL6414Contig1P00579
CL7062Contig1P00447
CL7763Contig1P00008
CL930Contig1P01437
ESV-1-167P00282
LQ0AAA3YE16FM1_SCFP00367
LQ0AAA4YA09FM1_SCF_LQP00149
LQ0AAB103YP13FM1_SCFP00325
LQ0AAB13YB24FM1_SCFP00083
LQ0AAB16YM05FM3_SCFP00028
LQ0AAB25YN06FM1_SCFP00178
LQ0AAB28YP16FM1_SCFP00077
LQ0AAB2YC23FM1_SCFP00001
LQ0AAB2YK09FM1_SCFP00590
LQ0AAB31YO03FM1_SCFP00311
LQ0AAB33YA17FM1_SCFP00115
LQ0AAB36YA18FM1_SCFP00067
LQ0AAB56YO13FM1_SCFP00105
LQ0AAB58YD17FM1_SCFP00238
LQ0AAB63YB06FM1_SCFP00065
LQ0AAB63YM05FM1_SCFP00052
LQ0AAB74YM01FM1_SCFP00109
LQ0AAB78YM08FM1_SCFP00282
LQ0AAB84YF11FM1_SCFP00312
LQ0AAB9YG07FM1_SCFP00297
LQ0ABA1YE06FM1_SCFP00250
LQ0ABA1YF17FM1_SCFP00155
CL1013Contig1P01853
CL1044Contig1P00432
CL134Contig1P00144
CL1789Contig2P00135
CL220Contig1P01160
CL2987Contig1P01983
CL3358Contig1P00452
CL4830Contig1P00281
CL5397Contig1P00013
CL5539Contig1P00124
CL5705Contig1P00112
CL5768Contig1P00366
CL5773Contig1P00106
CL6195Contig1P00157
CL6388Contig1P00006
CL6444Contig1P00680
CL7808Contig1P00176
ESV-1-84P00851
LQ0AAA19YN24FM1_SCFP00051
LQ0AAA21YB18FM1_SCFP00239
LQ0AAA6YE17FM1_SCFP00134
LQ0AAA8YK05FM1_SCFP00001
LQ0AAA9YD06FM1_SCFP00418
LQ0AAB100YJ11FM1_SCFP00061
LQ0AAB12YI11FM1_SCFP00061
LQ0AAB18YF06FM1_SCFP00351
LQ0AAB1YH13FM1_SCFP00426
LQ0AAB67YP07FM1_SCFP00081
LQ0AAB74YA12FM1_SCFP00399
LQ0AAB97YJ07FM1_SCFP00001
LQ0AGA1YA10RM1_SCFP00401
CL1078Contig2P00443
CL1648Contig1P00460
CL2126Contig1P01173
CL2921Contig1P00157
CL509Contig1P00464
CL6250Contig1P00353
CL7520Contig1P00420
ESV-1-89P00057
LQ0AAA4YK12FM1_SCFP00311
LQ0AAA5YG08FM1_SCFP00263
LQ0AAB11YD19FM1_SCFP00001
LQ0AAB11YE21FM1_SCFP00530
LQ0AAB13YP08FM1_SCFP00043
LQ0AAB25YE05FM1_SCFP00413
LQ0AAB47YO19FM1_SCFP00139
LQ0AAB53YM06FM1_SCFP00369
LQ0AAB54YB12FM1_SCFP00224
LQ0AAB61YH18FM1_SCFP00049
LQ0AAB63YI10FM1_SCFP00031
LQ0AAB68YK09FM1_SCFP00017
LQ0AAB73YP07FM1_SCFP00189
LQ0AAB7YG11FM1_SCFP00446
LQ0AAB87YB09FM1_SCFP00635
LQ0AAB99YE08FM1_SCFP00168
CL1186Contig1P01294
CL1633Contig1P00170
CL17Contig1P00155
CL184Contig1P02397
CL2355Contig1P01240
CL2800Contig1P00001
CL3261Contig1P00537
CL3414Contig1P01233
CL3687Contig1P00206
CL3804Contig1P00450
CL4340Contig1P00515
CL7439Contig1P00370
CL7704Contig1P00411
CL809Contig1P00735
CL812Contig2P00505
ESV-1-34P00864
LQ0AAA17YE15FM1_SCFP00038
LQ0AAB16YM04FM3_SCFP00265
LQ0AAB24YB13FM1_SCFP00031
LQ0AAB2YA16FM1_SCFP00092
LQ0AAB48YL11FM1_SCFP00001
LQ0AAB49YI14FM1_SCFP00313
LQ0AAB7YO24FM1_SCFP00139
LQ0AAB80YK18FM1_SCFP00045
LQ0AAB83YG06FM1_SCFP00072
LQ0AAB88YA17FM1_SCFP00568
LQ0AAB88YK18FM1_SCFP00432
LQ0AAB98YG04FM1_SCFP00296
CL2518Contig1P00740
CL4421Contig1P00463
CL566Contig1P01965
CL6208Contig1P00276
CL6502Contig1P00417
CL6612Contig1P00540
CL7229Contig1P00234
ESV-1-127P00029
ESV-1-89P00566
LQ0AAA11YA11FM1_SCFP00045
LQ0AAA1YG04FM1_SCFP00076
LQ0AAA5YE21FM1_SCFP00219
LQ0AAB21YO04FM1_SCFP00291
LQ0AAB24YN19FM1_SCFP00089
LQ0AAB29YF05FM1_SCFP00365
LQ0AAB39YN11FM1_SCFP00215
LQ0AAB56YN08FM1_SCF_LQP00271
LQ0AAB66YA23FM1_SCFP00081
LQ0AAB71YP01FM1_SCFP00112
LQ0AAB88YG19FM1_SCFP00110
LQ0AAB90YJ09FM1_SCFP00420
LQ0ABA1YB22FM1_SCFP00018
LQ0AFA5YA17RM1_SCFP00098
CL1129Contig1P00446
CL1789Contig2P00106
CL196Contig1P00010
CL3823Contig1P00492
CL4294Contig1P00144
CL4601Contig1P00617
CL514Contig1P00169
CL6246Contig1P00016
CL6715Contig1P00829
CL6872Contig1P00488
CL7450Contig1P00037
LQ0AAA14YH04FM1_SCFP00325
LQ0AAA15YE04FM1_SCFP00122
LQ0AAA18YL20FM1_SCFP00323
LQ0AAB101YC02FM1_SCFP00006
LQ0AAB26YL15FM1_SCFP00129
LQ0AAB40YN10FM1_SCFP00553
LQ0AAB43YL19FM1_SCFP00054
LQ0AAB45YF02FM1_SCFP00013
LQ0AAB46YM07FM1_SCFP00165
LQ0AAB56YD11FM1_SCFP00079
LQ0AAB63YJ02RM1_SCFP00119
LQ0AAB71YL23FM1_SCFP00099
LQ0AAB79YE13FM1_SCFP00179
LQ0AAB88YP10FM1_SCFP00093
CL2656Contig1P00112
CL2807Contig1P00001
CL3503Contig1P00499
CL4518Contig1P00440
CL6145Contig1P00139
CL7718Contig1P00542
ESV-1-17P02810
LQ0AAA14YN07FM1_SCFP00069
LQ0AAA19YA05FM1_SCFP00466
LQ0AAA22YC10FM1_SCFP00040
LQ0AAB100YA09FM1_SCFP00109
LQ0AAB14YM01FM1_SCFP00220
LQ0AAB22YB06FM1_SCFP00144
LQ0AAB29YJ18FM1_SCFP00285
LQ0AAB3YE03FM1_SCFP00142
LQ0AAB42YC09FM1_SCFP00395
LQ0AAB48YB19FM1_SCFP00330
LQ0AAB4YJ14FM1_SCFP00246
LQ0AAB59YD17FM1_SCFP00154
LQ0AAB68YM01FM1_SCFP00010
LQ0AAB73YM02FM1_SCFP00052
LQ0AAB76YI13FM1_SCFP00395
LQ0AAB85YO09FM1_SCFP00485
LQ0AAB89YE16FM1_SCFP00002
LQ0ABA1YA15FM1_SCFP00060
CL1086Contig1P00823
CL2623Contig1P00195
CL3560Contig1P00240
CL3645Contig1P00668
CL4016Contig1P00654
CL4078Contig1P00048
CL4458Contig1P00715
CL5074Contig1P00255
CL5108Contig1P00135
CL5246Contig1P00492
CL5394Contig1P00570
CL5522Contig1P00472
CL6491Contig1P00004
CL6509Contig1P00088
CL7171Contig1P00171
LQ0AAA5YE12FM1_SCFP00457
LQ0AAA8YC21FM1_SCFP00379
LQ0AAA8YN09FM1_SCFP00222
LQ0AAB104YM19FM1_SCFP00210
LQ0AAB10YG08FM1_SCFP00316
LQ0AAB28YH20FM1_SCFP00158
LQ0AAB36YG03FM1_SCFP00042
LQ0AAB36YK07FM1_SCFP00248
LQ0AAB46YJ05FM1_SCFP00282
LQ0AAB52YL20FM1_SCFP00433
LQ0AAB63YO18FM1_SCFP00112
LQ0AAB92YP22FM1_SCFP00213
LQ0ABA1YC24FM1_SCFP00139
CL292Contig1P00979
CL3885Contig1P00588
CL4683Contig1P00196
CL477Contig1P00316
CL4919Contig1P00002
CL5462Contig1P00252
CL6143Contig1P00034
CL6280Contig1P00856
CL6585Contig1P00151
CL7211Contig1P00165
ESV-1-101P00876
LQ0AAB103YD24FM1_SCFP00237
LQ0AAB13YB18FM1_SCFP00300
LQ0AAB22YI06FM1_SCFP00483
LQ0AAB27YA21FM1_SCFP00053
LQ0AAB28YA21FM1_SCFP00072
LQ0AAB3YA12FM1_SCFP00031
LQ0AAB3YF18FM1_SCFP00013
LQ0AAB44YH15FM1_SCFP00050
LQ0AAB4YC05FM1_SCFP00337
LQ0AAB59YG05FM1_SCFP00447
LQ0AAB70YN08FM1_SCFP00170
LQ0AAB8YI13FM1_SCFP00066
LQ0AAB91YH22FM1_SCFP00118
sctg1_393-141200-141600-WP00058
CL5501Contig1P00221
CL5562Contig1P00235
CL5614Contig1P00359
CL6015Contig1P00374
ESV-1-122P00512
ESV-1-184P00340
LQ0AAA12YA23FM1_SCFP00068
LQ0AAA20YO07FM1_SCFP00193
LQ0AAA22YB08FM1_SCFP00148
LQ0AAB25YO02FM1_SCFP00129
LQ0AAB40YF15FM1_SCFP00006
LQ0AAB41YL13FM1_SCFP00300
LQ0AAB41YM02FM1_SCFP00321
LQ0AAB43YG18FM1_SCFP00394
LQ0AAB59YO02FM1_SCFP00250
LQ0AAB5YE17FM1_SCFP00149
LQ0AAB6YA05FM1_SCFP00132
LQ0AAB86YF23FM1_SCFP00386
LQ0AAB89YK03FM1_SCFP00490
LQ0ABA1YF17FM1_SCFP00030
LQ0ABA2YI14FM1_SCFP00078
LQ0ADA13YL17RM1_SCFP00362
LQ0ADA17YB24RM1_SCFP00022
CL1560Contig1P01325
CL2035Contig1P00390
CL4890Contig1P00523
CL5247Contig1P00620
CL7251Contig1P00032
CL7605Contig1P00439
LQ0AAA21YA03FM1_SCFP00281
LQ0AAA4YP23FM1_SCFP00561
LQ0AAB14YN05FM1_SCFP00164
LQ0AAB26YP01FM1_SCFP00206
LQ0AAB3YE17FM1_SCFP00153
LQ0AAB41YK11FM1_SCFP00306
LQ0AAB41YL01FM1_SCFP00219
LQ0AAB47YA17FM1_SCFP00013
LQ0AAB48YM21FM1_SCFP00153
LQ0AAB52YE17FM1_SCFP00031
LQ0AAB53YK04FM1_SCFP00049
LQ0AAB82YN02FM1_SCFP00229
LQ0AAB87YE21FM1_SCFP00084
LQ0AAB95YH01FM1_SCFP00030
CL4638Contig1P00769
CL4682Contig1P00052
CL6298Contig1P00265
CL6859Contig1P00962
CL6913Contig1P00703
ESV-1-130P00297
LQ0AAA15YH23FM1_SCFP00489
LQ0AAA5YE23FM1_SCFP00328
LQ0AAB16YN18FM3_SCFP00064
LQ0AAB23YM23FM1_SCFP00125
LQ0AAB31YE08FM1_SCFP00034
LQ0AAB34YG12FM1_SCFP00576
LQ0AAB41YB06FM1_SCFP00040
LQ0AAB58YD08FM1_SCFP00125
LQ0AAB82YD04FM1_SCFP00061
LQ0AAB84YG20FM1_SCFP00454
LQ0AAB99YK15FM1_SCFP00050
LQ0ABA1YJ08FM1_SCFP00197
LQ0ABA2YD03FM1_SCFP00108
LQ0AGA1YC06RM1_SCFP00013
LQ0AGA1YI04RM1_SCFP00264
CL1236Contig1P00619
CL3687Contig1P00482
CL4543Contig1P00182
CL4636Contig1P00292
CL5214Contig1P00141
CL5234Contig1P00610
CL5255Contig1P00214
CL5549Contig1P00559
CL6227Contig1P00083
CL6581Contig1P00208
CL7474Contig1P00309
LQ0AAA10YP19FM1_SCFP00068
LQ0AAA5YO18FM1_SCFP00065
LQ0AAB103YP07RM1_SCFP00246
LQ0AAB31YG11FM1_SCFP00173
LQ0AAB33YG04FM1_SCFP00001
LQ0AAB3YC03FM1_SCFP00082
LQ0AAB41YD14FM1_SCFP00077
LQ0AAB47YG18FM1_SCFP00381
LQ0AAB48YE16FM1_SCFP00313
LQ0AAB49YG24FM1_SCFP00131
LQ0AAB61YK10FM1_SCFP00332
LQ0AAB64YJ02FM1_SCFP00277
LQ0AAB65YA02FM1_SCFP00041
LQ0ACA26YB03RM1_SCFP00189
LQ0ACA8YM14RM1_SCFP00221
LQ0ADA22YE07RM1_SCFP00219
CL133Contig1P00041
CL1353Contig1P00419
CL1611Contig1P00193
CL2293Contig1P00054
CL4661Contig1P00398
CL5557Contig1P00205
CL6460Contig1P00537
CL7073Contig1P00056
CL844Contig1P00475
ESV-1-17P02544
ESV-1-18P00570
LQ0AAA3YA06FM1_SCFP00484
LQ0AAA5YD15FM1_SCFP00406
LQ0AAB103YH20FM1_SCFP00121
LQ0AAB23YK01FM1_SCFP00516
LQ0AAB32YI01FM1_SCFP00172
LQ0AAB42YL20FM1_SCFP00513
LQ0AAB53YF11FM1_SCFP00579
LQ0AAB54YI18FM1_SCFP00025
LQ0AAB64YP15FM1_SCFP00063
LQ0AAB65YE03FM1_SCFP00351
LQ0AAB74YG20FM1_SCFP00267
LQ0AAB85YI16FM1_SCFP00285
LQ0AAB89YC18FM1_SCFP00019
LQ0AAB94YN24FM1_SCFP00190
LQ0ABA1YG03FM1_SCFP00214
CL2572Contig1P01094
CL4354Contig1P00872
CL5596Contig1P00621
CL6406Contig1P00763
LQ0AAA18YG20FM1_SCFP00397
LQ0AAA21YG02FM1_SCFP00406
LQ0AAB103YK22RM1_SCFP00031
LQ0AAB22YB24FM1_SCFP00271
LQ0AAB28YA02FM1_SCFP00110
LQ0AAB30YB20FM1_SCFP00170
LQ0AAB32YC02FM1_SCFP00253
LQ0AAB39YF16FM1_SCFP00055
LQ0AAB41YP17FM1_SCFP00418
LQ0AAB41YP23FM1_SCFP00001
LQ0AAB43YA16FM1_SCFP00111
LQ0AAB45YF02FM1_SCFP00166
LQ0AAB5YD14FM1_SCFP00056
LQ0AAB67YK13FM1_SCFP00159
LQ0AAB69YA10FM1_SCFP00074
LQ0AAB72YF11FM1_SCFP00306
LQ0AAB80YE22FM1_SCFP00113
LQ0AAB91YL03FM1_SCFP00259
CL1499Contig1P00365
CL165Contig1P00211
CL1665Contig1P00913
CL1698Contig1P00974
CL4251Contig1P00274
CL4711Contig1P00841
CL5667Contig1P00084
CL5769Contig1P00535
CL6022Contig1P00429
CL6184Contig1P00391
CL6440Contig1P00274
CL7348Contig1P00330
LQ0AAB13YN04FM1_SCFP00074
LQ0AAB21YI13FM1_SCFP00001
LQ0AAB25YG14FM1_SCFP00075
LQ0AAB36YL05FM1_SCFP00014
LQ0AAB42YF21FM1_SCFP00019
LQ0AAB44YO05FM1_SCFP00038
LQ0AAB50YN04FM1_SCFP00158
LQ0AAB55YI16FM1_SCF_LQP00275
LQ0AAB68YK19FM1_SCFP00003
CL1089Contig1P01020
CL2204Contig1P00543
CL3725Contig1P00263
LQ0AAA11YP22FM1_SCFP00575
LQ0AAB12YF09FM1_SCFP00140
LQ0AAB18YJ06FM1_SCFP00173
LQ0AAB21YG13FM1_SCFP00139
LQ0AAB28YH16FM1_SCFP00146
LQ0AAB2YH11FM1_SCFP00001
LQ0AAB37YI05FM1_SCFP00439
LQ0AAB39YM16FM1_SCFP00063
LQ0AAB79YJ13RM1_SCFP00090
LQ0AAB85YB19FM1_SCFP00103
LQ0AAB98YC17FM1_SCFP00085
LQ0ACA8YF04RM1_SCFP00071
CL100Contig2P00495
CL3748Contig1P00362
CL4119Contig1P00017
CL4626Contig1P00307
CL5933Contig1P00391
CL6396Contig1P00100
CL7643Contig1P00513
CL7720Contig1P00437
CL965Contig1P01223
LQ0AAA3YI05FM1_SCFP00081
LQ0AAA7YE05FM1_SCFP00011
LQ0AAB103YM02FM1_SCFP00022
LQ0AAB10YN02FM1_SCFP00149
LQ0AAB16YI08FM3_SCFP00161
LQ0AAB1YL18RM1_SCFP00484
LQ0AAB26YL01FM1_SCFP00001
LQ0AAB28YN13FM1_SCFP00369
LQ0AAB32YC10FM1_SCFP00137
LQ0AAB38YM12FM1_SCFP00054
LQ0AAB40YF04FM1_SCFP00100
LQ0AAB63YB06FM1_SCFP00072
LQ0AAB65YI24FM1_SCFP00089
LQ0AAB67YP07FM1_SCFP00079
LQ0AAB71YP01FM1_SCFP00116
LQ0AAB78YM14FM1_SCFP00347
LQ0AAB85YP21FM1_SCFP00304
LQ0ABA1YA13FM1_SCFP00352
LQ0ABA1YA13FM1_SCFP00356
LQ0ABA2YI24FM1_SCFP00071
CL1040Contig1P00626
CL1081Contig1P01493
CL2478Contig1P00322
CL2836Contig1P00255
CL3182Contig1P00257
CL3487Contig1P00181
CL3618Contig1P00626
CL4102Contig1P00356
CL4356Contig1P00309
CL5846Contig1P00244
CL5881Contig1P00147
CL6327Contig1P00373
CL7238Contig1P00607
ESV-1-97P00470
LQ0AAA11YL18FM1_SCFP00447
LQ0AAA13YM17FM1_SCFP00376
LQ0AAA16YN11FM1_SCFP00559
LQ0AAA2YC04FM1_SCFP00100
LQ0AAB3YE17FM1_SCFP00206
LQ0AAB44YP04FM1_SCFP00004
LQ0AAB46YP01FM1_SCFP00388
LQ0AAB6YC17FM1_SCFP00043
LQ0AAB80YB18FM1_SCFP00267
LQ0AAB81YE10FM1_SCFP00052
LQ0AAB95YC04FM1_SCFP00087
CL1266Contig1P00618
CL2256Contig1P00167
CL308Contig2P00095
CL3763Contig1P00291
CL4124Contig1P00581
CL4242Contig1P00707
CL4360Contig1P00563
CL4948Contig1P00051
CL6228Contig1P00254
CL6697Contig1P00038
CL6814Contig1P00474
LQ0AAA19YJ12FM1_SCFP00128
LQ0AAA1YN14FM1_SCFP00496
LQ0AAB104YM05RM1_SCFP00425
LQ0AAB16YB11FM3_SCFP00292
LQ0AAB24YM18FM1_SCFP00445
LQ0AAB29YI12FM1_SCFP00043
LQ0AAB60YG15FM1_SCFP00328
LQ0AAB67YE04FM1_SCFP00010
LQ0AAB68YH16FM1_SCFP00001
LQ0AAB68YJ22FM1_SCFP00097
LQ0AAB73YM02FM1_SCFP00039
LQ0AAB83YD24FM1_SCFP00198
LQ0AAB85YO23FM1_SCFP00002
LQ0AAB89YE12FM1_SCFP00100
LQ0AAB90YD10FM1_SCFP00001
LQ0AAB94YN10FM1_SCFP00435
LQ0AAB99YE08FM1_SCFP00245
LQ0AFA2YJ03RM1_SCFP00059
CL2075Contig1P00035
CL4340Contig1P00031
CL5206Contig1P00549
CL5269Contig1P00542
CL5825Contig1P00143
CL6913Contig1P00598
CL901Contig1P00825
ESV-1-116P01353
LQ0AAA20YL07FM1_SCFP00032
LQ0AAA5YA01FM1_SCFP00083
LQ0AAB102YE24FM1_SCFP00084
LQ0AAB23YA03FM1_SCFP00185
LQ0AAB23YF18FM1_SCFP00419
LQ0AAB24YL08FM1_SCFP00220
LQ0AAB2YC23FM1_SCFP00173
LQ0AAB36YI12FM1_SCFP00001
LQ0AAB38YA13FM1_SCFP00242
LQ0AAB3YI19FM1_SCFP00124
LQ0AAB48YC24FM1_SCFP00094
LQ0AAB57YF17FM1_SCFP00395
LQ0AAB58YI05FM1_SCFP00303
LQ0AAB84YM16FM1_SCFP00241
CL2264Contig1P00326
CL4372Contig1P00342
CL6076Contig1P00633
CL6121Contig1P00105
CL6852Contig1P00199
LQ0AAA14YO05FM1_SCFP00536
LQ0AAA17YJ01FM1_SCFP00031
LQ0AAA1YN03FM1_SCFP00016
LQ0AAA5YM21FM1_SCFP00440
LQ0AAA6YN02FM1_SCFP00212
LQ0AAA8YC12FM1_SCFP00422
LQ0AAB103YK06FM1_SCFP00147
LQ0AAB11YD12FM1_SCFP00522
LQ0AAB18YP02FM1_SCFP00048
LQ0AAB57YM24FM1_SCFP00326
LQ0AAB58YJ23FM1_SCFP00021
LQ0AAB58YO15FM1_SCFP00076
LQ0AAB60YG15FM1_SCFP00101
LQ0AAB80YF15FM1_SCFP00403
LQ0AAB9YJ12FM1_SCFP00010
LQ0ACA3YC02RM1_SCFP00041
LQ0ADA1YO10RM1_SCFP00022
CL190Contig1P00029
CL3714Contig1P00463
CL4286Contig1P00157
CL444Contig3P01209
CL4607Contig1P00335
CL5140Contig1P00293
CL5275Contig1P00104
CL7601Contig1P00305
CL990Contig1P00231
LQ0AAA1YN03FM1_SCFP00007
LQ0AAA22YM21FM1_SCFP00447
LQ0AAA4YM02FM1_SCFP00628
LQ0AAA6YA18FM1_SCFP00215
LQ0AAB103YM04RM1_SCFP00001
LQ0AAB10YP07FM1_SCFP00636
LQ0AAB18YN14FM1_SCFP00114
LQ0AAB22YP19FM1_SCFP00340
LQ0AAB41YO03FM1_SCFP00058
LQ0AAB47YO08FM1_SCFP00060
LQ0AAB50YD01FM1_SCFP00256
LQ0AAB61YM20FM1_SCFP00105
LQ0AAB77YG02FM1_SCFP00081
LQ0AAB83YP23FM1_SCFP00062
CL1270Contig1P00552
CL1858Contig1P00637
CL2504Contig1P00652
CL2901Contig1P00284
CL3521Contig1P00810
CL4775Contig1P00833
CL4952Contig1P00093
CL5021Contig1P00640
CL5206Contig1P00629
CL5577Contig1P00538
CL6951Contig1P00421
CL7647Contig1P00398
LQ0AAA10YO19FM1_SCFP00355
LQ0AAA19YF13FM1_SCFP00019
LQ0AAB14YI06FM1_SCFP00250
LQ0AAB18YM18FM1_SCFP00051
LQ0AAB24YF13FM1_SCFP00001
LQ0AAB24YM06FM1_SCFP00165
LQ0AAB36YH12FM1_SCFP00385
LQ0AAB37YE24FM1_SCFP00224
LQ0AAB67YP14FM1_SCFP00042
LQ0AAB92YO15RM1_SCF_LQP00269
LQ0AAB96YF15FM1_SCFP00194
CL2413Contig1P01076
CL5014Contig1P00050
CL5303Contig1P00257
CL5453Contig1P00059
CL7103Contig1P00336
LQ0AAA20YF03FM1_SCFP00399
LQ0AAB16YD20FM3_SCFP00208
LQ0AAB17YF17FM1_SCFP00075
LQ0AAB27YN12FM1_SCFP00351
LQ0AAB38YN08FM1_SCFP00182
LQ0AAB73YK20FM1_SCFP00065
LQ0AAB7YP24FM1_SCFP00226
LQ0AAB9YH11FM1_SCFP00027
sctg1_235-54500-54800-WP00113
CL170Contig1P00478
CL3258Contig1P00191
CL6424Contig1P00514
CL7267Contig1P00337
CL7282Contig1P00044
CL7573Contig1P00261
CL7779Contig1P00400
LQ0AAA17YA04FM1_SCFP00280
LQ0AAB29YF20FM1_SCFP00462
LQ0AAB2YM14FM1_SCFP00407
LQ0AAB36YA19FM1_SCFP00030
LQ0AAB43YN14FM1_SCFP00232
LQ0AAB44YF13FM1_SCFP00330
LQ0AAB45YF16FM1_SCFP00432
LQ0AAB71YH15FM1_SCFP00212
LQ0AAB96YN02FM1_SCFP00158
LQ0AAB98YG18FM1_SCFP00005
LQ0AAB9YP04FM1_SCFP00122
LQ0AFA1YK05RM1_SCFP00158
CL1516Contig1P00692
CL1589Contig1P00605
CL4653Contig1P00560
CL5724Contig1P00507
CL6580Contig1P00241
CL688Contig3P00421
CL7187Contig1P00277
ESV-1-45P00241
LQ0AAA10YC15FM1_SCFP00154
LQ0AAA15YC15FM1_SCFP00109
LQ0AAA20YH24FM1_SCFP00332
LQ0AAA21YA13FM1_SCFP00271
LQ0AAA2YI07FM1_SCFP00247
LQ0AAB11YE03FM1_SCFP00068
LQ0AAB11YK17FM1_SCFP00170
LQ0AAB18YG23FM1_SCFP00024
LQ0AAB18YN19FM1_SCFP00459
LQ0AAB23YN22FM1_SCFP00401
LQ0AAB24YM10FM1_SCFP00150
LQ0AAB28YL19FM1_SCFP00353
LQ0AAB37YF02FM1_SCFP00529
LQ0AAB41YF08FM1_SCFP00291
LQ0AAB44YP21FM1_SCFP00210
LQ0AAB54YE20FM1_SCFP00352
LQ0AAB54YO02FM1_SCFP00276
LQ0AAB68YH17FM1_SCFP00266
LQ0AAB6YK04FM1_SCFP00393
LQ0AAB72YE14RM1_SCFP00387
LQ0AAB84YD07FM1_SCFP00121
LQ0AAB89YM18FM1_SCFP00118
LQ0AAB97YN09FM1_SCFP00025
LQ0ADA18YA08RM1_SCFP00199
LQ0AEA1YK19FM1_SCFP00371
CL2535Contig1P01388
CL2708Contig1P00708
CL2960Contig1P00151
CL3239Contig1P00283
CL4292Contig1P00477
CL6572Contig1P00082
CL7122Contig1P00440
CL7153Contig1P00427
LQ0AAA18YI07FM1_SCFP00506
LQ0AAA3YA04FM1_SCFP00376
LQ0AAA3YO04FM1_SCFP00384
LQ0AAB12YF09FM1_SCFP00063
LQ0AAB3YC10FM1_SCFP00403
LQ0AAB67YI11FM1_SCFP00028
LQ0AAB78YJ06FM1_SCFP00111
LQ0AAB86YK18FM1_SCFP00291
CL1614Contig2P00274
CL3207Contig1P00314
CL42Contig1P01915
CL4755Contig1P00351
ESV-1-125P00362
LQ0AAA12YA23FM1_SCFP00001
LQ0AAA2YI05FM1_SCFP00573
LQ0AAB16YI19FM3_SCFP00003
LQ0AAB25YE12FM1_SCFP00231
LQ0AAB26YH22FM1_SCFP00064
LQ0AAB43YP02FM1_SCFP00048
LQ0AAB53YI08FM1_SCFP00383
LQ0AAB54YO15FM1_SCFP00040
LQ0AAB56YB09FM1_SCFP00170
LQ0AAB7YH19FM1_SCFP00028
LQ0AAB80YB14FM1_SCFP00454
LQ0AAB89YE14FM1_SCFP00017
LQ0AAB94YL03FM1_SCFP00140
LQ0AAB9YM03FM1_SCFP00596
LQ0AAB9YN11FM1_SCFP00579
CL253Contig1P01116
CL3560Contig1P00019
CL4368Contig1P00362
CL5243Contig1P00425
CL6802Contig1P00007
LQ0AAA16YB12FM1_SCFP00091
LQ0AAB101YM23FM1_SCFP00292
LQ0AAB23YF11FM1_SCFP00100
LQ0AAB56YD24FM1_SCFP00049
LQ0AAB68YK09FM1_SCFP00019
LQ0AAB70YI08FM1_SCFP00032
LQ0AAB82YD04FM1_SCFP00074
LQ0AAB89YD03FM1_SCFP00358
LQ0AAB94YE16FM1_SCFP00502
CL1039Contig1P00793
CL2322Contig1P00915
CL2807Contig2P00768
CL3779Contig1P00180
CL3869Contig1P00407
CL4155Contig1P00053
CL468Contig1P01800
CL4828Contig1P00519
CL5941Contig1P01181
CL6762Contig1P00016
ESV-1-16P00170
ESV-1-17P02077
ESV-1-230P00111
LQ0AAA12YN18FM1_SCFP00146
LQ0AAA13YE10FM1_SCFP00075
LQ0AAA13YO23FM1_SCFP00415
LQ0AAA22YP01FM1_SCFP00269
LQ0AAA9YA02FM1_SCFP00146
LQ0AAB15YC04FM1_SCFP00361
LQ0AAB25YO14FM1_SCFP00432
LQ0AAB47YI01FM1_SCFP00118
LQ0AAB52YG17FM1_SCFP00026
LQ0AAB64YL21FM1_SCFP00415
LQ0AAB75YL07FM1_SCFP00371
LQ0AAB84YA13FM1_SCFP00001
LQ0AAB94YI17FM1_SCFP00189
LQ0AAB98YB04FM1_SCFP00336
CL1499Contig1P00132
CL260Contig1P00419
CL2756Contig1P00022
CL4056Contig1P00018
CL44Contig4P00376
CL455Contig1P01387
CL6424Contig1P00752
CL6776Contig1P00267
CL7649Contig1P00157
ESV-1-159P01165
LQ0AAB11YE19FM1_SCFP00400
LQ0AAB13YK24FM1_SCFP00053
LQ0AAB26YO15FM1_SCFP00077
LQ0AAB56YC21FM1_SCFP00298
LQ0AAB71YG03FM1_SCFP00154
LQ0AAB7YL11FM1_SCFP00309
LQ0ABA2YN19FM1_SCFP00106
CL1614Contig2P00121
CL3017Contig1P00818
CL4450Contig1P00075
CL4723Contig1P00002
CL5898Contig1P00385
CL622Contig1P02053
CL6505Contig1P00396
CL6844Contig1P00164
ESV-1-174P00077
LQ0AAA14YK20FM1_SCFP00055
LQ0AAA16YN22FM1_SCFP00098
LQ0AAA22YG18FM1_SCFP00160
LQ0AAB10YH06FM1_SCFP00466
LQ0AAB12YG19FM1_SCFP00173
LQ0AAB21YA24FM1_SCFP00152
LQ0AAB35YB06FM1_SCFP00238
LQ0AAB36YB18FM1_SCFP00028
LQ0AAB36YC16FM1_SCFP00204
LQ0AAB46YP17FM1_SCFP00411
LQ0AAB52YI23FM1_SCFP00305
LQ0AAB52YK22FM1_SCFP00063
LQ0AAB65YP19FM1_SCFP00136
LQ0AAB88YJ13RM1_SCFP00054
LQ0AAB94YC22FM1_SCFP00216
LQ0AAB99YI11FM1_SCFP00196
LQ0ABA2YN01FM1_SCFP00022
CL184Contig1P03284
CL3298Contig1P00007
CL5280Contig1P00275
CL5302Contig1P00899
CL6362Contig1P00168
CL6866Contig1P00090
CL7516Contig1P00001
LQ0AAA14YK20FM1_SCFP00300
LQ0AAA18YK18FM1_SCFP00234
LQ0AAB103YD21FM1_SCFP00421
LQ0AAB103YP13FM1_SCFP00114
LQ0AAB27YK13FM1_SCFP00125
LQ0AAB32YC10FM1_SCFP00376
LQ0AAB33YA15FM1_SCFP00357
LQ0AAB38YD03FM1_SCFP00001
LQ0AAB52YA10FM1_SCFP00041
LQ0AAB64YM02FM1_SCFP00328
LQ0AAB83YN13FM1_SCFP00357
LQ0ABA1YJ07FM1_SCFP00132
CL2903Contig1P00439
CL4468Contig1P00278
CL4781Contig1P00198
CL561Contig1P00396
CL6933Contig1P00243
CL7203Contig1P00024
CL7786Contig1P00157
LQ0AAA4YL02FM1_SCFP00431
LQ0AAA7YD23FM1_SCFP00503
LQ0AAB17YB06FM1_SCFP00134
LQ0AAB1YE23FM1_SCFP00096
LQ0AAB33YM12FM1_SCFP00233
LQ0AAB44YI19FM1_SCFP00536
LQ0AAB65YP04FM1_SCFP00154
LQ0AAB83YJ23FM1_SCFP00217
LQ0ACA13YE18RM1_SCFP00001
CL1563Contig1P01151
CL2044Contig1P00516
CL3106Contig1P00540
CL4521Contig1P00556
CL5144Contig1P00001
CL5746Contig1P00095
CL6277Contig1P00273
CL6486Contig1P00159
CL6745Contig1P00210
CL6836Contig1P00167
CL6907Contig1P00321
LQ0AAA1YC03FM1_SCFP00139
LQ0AAA9YE04FM1_SCFP00176
LQ0AAB100YL05RM1_SCFP00149
LQ0AAB101YC13FM1_SCFP00161
LQ0AAB17YA22FM1_SCFP00102
LQ0AAB17YA22FM1_SCFP00253
LQ0AAB22YL04FM1_SCFP00643
LQ0AAB28YI04FM1_SCFP00205
LQ0AAB32YD14FM1_SCFP00256
LQ0AAB49YG09FM1_SCFP00137
LQ0AAB57YM24FM1_SCFP00143
LQ0AAB64YF03FM1_SCFP00180
LQ0AAB64YI05FM1_SCFP00182
LQ0AAB75YC05FM1_SCFP00290
LQ0AAB78YL17FM1_SCFP00394
LQ0AAB80YE08FM1_SCFP00285
LQ0AAB90YL12RM1_SCFP00262
LQ0ABA2YF10FM1_SCFP00053
LQ0ABA2YN06FM1_SCFP00036
CL1714Contig1P00018
CL2314Contig1P00627
CL2483Contig1P00766
CL2592Contig1P00648
CL4459Contig1P00722
CL5643Contig1P00684
CL6966Contig1P00099
CL7067Contig1P00558
CL7418Contig1P00348
LQ0AAA1YN03FM1_SCFP00004
LQ0AAA2YF19FM1_SCFP00267
LQ0AAB100YK20FM1_SCFP00208
LQ0AAB103YH05RM1_SCFP00191
LQ0AAB1YF08RM1_SCFP00224
LQ0AAB27YF15FM1_SCFP00050
LQ0AAB36YA05FM1_SCFP00084
LQ0AAB38YG09FM1_SCFP00482
LQ0AAB44YO08FM1_SCFP00525
LQ0AAB50YK14FM1_SCFP00226
LQ0AAB52YK04FM1_SCFP00345
LQ0AAB5YJ07FM1_SCFP00625
LQ0AAB77YB04FM1_SCFP00334
CL135Contig1P02862
CL2329Contig1P00009
CL2732Contig1P00825
CL2972Contig1P00453
CL3246Contig1P01087
CL4168Contig1P00590
CL428Contig1P01927
CL4367Contig1P00284
CL4913Contig1P00189
CL5645Contig1P00052
CL6163Contig1P00409
CL669Contig1P00957
CL696Contig1P00474
CL7270Contig1P00532
CL7638Contig1P00002
CL7727Contig1P00341
LQ0AAA12YB16FM1_SCFP00006
LQ0AAA12YC13FM1_SCFP00133
LQ0AAA13YG15FM1_SCFP00161
LQ0AAB102YP15FM1_SCFP00080
LQ0AAB18YN22FM1_SCFP00447
LQ0AAB23YK24FM1_SCFP00017
LQ0AAB31YH01FM1_SCFP00263
LQ0AAB32YE02FM1_SCFP00169
LQ0AAB58YC22FM1_SCFP00103
LQ0AAB65YJ21FM1_SCFP00001
LQ0AAB72YJ05FM1_SCFP00078
LQ0AAB74YO22FM1_SCFP00179
LQ0AAB80YL07FM1_SCFP00207
LQ0ABA2YC16FM1_SCFP00189
LQ0ACA1YE22RM1_SCFP00079
CL1451Contig1P00837
CL3465Contig1P00515
CL3941Contig1P00551
CL4320Contig1P00245
CL5017Contig1P00093
CL678Contig1P01437
CL7125Contig1P00417
CL7442Contig1P00428
CL7573Contig1P00453
LQ0AAA14YI24FM1_SCFP00273
LQ0AAA4YP13FM1_SCFP00189
LQ0AAA6YA22FM1_SCFP00244
LQ0AAA7YH20FM1_SCFP00061
LQ0AAB104YJ24FM1_SCFP00140
LQ0AAB11YI08FM1_SCFP00062
LQ0AAB13YL23FM1_SCFP00341
LQ0AAB2YK09FM1_SCFP00001
LQ0AAB65YA08FM1_SCFP00065
LQ0AAB95YD20FM1_SCFP00033
LQ0ABA1YI18FM1_SCFP00038
LQ0ABA1YO17FM1_SCFP00068
LQ0AEA7YK23RM1_SCFP00018
CL2889Contig1P00088
CL3000Contig1P00162
CL3363Contig1P00575
CL34Contig1P00654
CL3790Contig1P00576
CL4562Contig1P00461
CL4881Contig1P00457
CL5584Contig1P00127
CL6417Contig1P00465
CL6571Contig1P00106
CL6620Contig1P00568
LQ0AAA11YG24FM1_SCFP00216
LQ0AAA14YI19FM1_SCFP00496
LQ0AAB14YE18FM1_SCFP00001
LQ0AAB15YJ01FM1_SCFP00001
LQ0AAB28YN13FM1_SCFP00278
LQ0AAB30YJ05FM1_SCFP00104
LQ0AAB38YE14FM1_SCFP00020
LQ0AAB41YB08FM1_SCFP00081
LQ0AAB47YF19FM1_SCFP00479
LQ0AAB56YI08FM1_SCFP00176
LQ0AAB57YO19FM1_SCFP00417
LQ0AAB7YE17FM1_SCF_LQP00038
LQ0AAB95YE16FM1_SCFP00001
LQ0ABA1YF20FM1_SCFP00005
CL1327Contig1P00766
CL1354Contig1P01039
CL2089Contig1P00055
CL3112Contig1P00078
CL348Contig1P00270
CL3510Contig1P00831
CL359Contig1P00201
CL3636Contig1P00401
CL5514Contig1P00309
CL6670Contig1P00069
LQ0AAA11YL15FM1_SCFP00116
LQ0AAA2YP10FM1_SCFP00276
LQ0AAB103YK22RM1_SCFP00026
LQ0AAB22YD01FM1_SCFP00077
LQ0AAB23YK22FM1_SCFP00530
LQ0AAB24YK24FM1_SCFP00015
LQ0AAB28YE02FM1_SCFP00317
LQ0AAB33YA20FM1_SCFP00244
LQ0AAB45YB11FM1_SCFP00542
LQ0AAB69YA10FM1_SCFP00058
LQ0AAB71YD10FM1_SCFP00089
LQ0AAB78YL09FM1_SCFP00107
LQ0AAB85YH22FM1_SCFP00128
CL2304Contig1P01050
CL3557Contig1P00022
CL4535Contig1P00245
CL4615Contig1P00970
CL5156Contig1P00042
CL5427Contig1P00384
CL5985Contig1P00320
CL6068Contig1P00359
CL6271Contig1P00446
CL6737Contig1P00274
CL6847Contig1P00203
CL6857Contig1P00071
CL7586Contig1P00015
CL94Contig1P00003
LQ0AAA19YE02FM1_SCFP00288
LQ0AAB26YO15FM1_SCFP00446
LQ0AAB33YE01FM1_SCFP00004
LQ0AAB41YO21FM1_SCFP00146
LQ0AAB4YP03FM1_SCFP00452
LQ0AAB50YE08FM1_SCFP00150
LQ0AAB56YA10FM1_SCFP00063
LQ0AAB56YG11FM1_SCFP00302
LQ0AAB70YP14FM1_SCFP00050
LQ0AAB86YN05FM1_SCFP00078
LQ0AAB8YG14FM1_SCFP00178
LQ0AAB8YJ15FM1_SCFP00296
LQ0ABA1YI18FM1_SCFP00014
CL1002Contig1P00257
CL1027Contig1P00433
CL1177Contig1P00576
CL2218Contig1P00734
CL2502Contig1P00889
CL3869Contig1P00146
CL3932Contig1P00016
CL3986Contig1P00271
CL4097Contig1P00449
CL4967Contig1P00019
CL5592Contig1P00454
ESV-1-199P00164
LQ0AAA20YI12FM1_SCFP00455
LQ0AAB10YM24FM1_SCFP00006
LQ0AAB12YO12FM1_SCFP00278
LQ0AAB27YA23FM1_SCFP00302
LQ0AAB37YI18FM1_SCFP00071
LQ0AAB50YD06FM1_SCFP00036
LQ0AAB52YC01FM1_SCFP00131
LQ0AAB52YP01FM1_SCFP00050
LQ0AAB58YE03FM1_SCFP00207
LQ0AAB60YI11FM1_SCFP00072
LQ0AAB63YM02FM1_SCFP00001
LQ0AAB97YD12FM1_SCFP00309
LQ0ACA2YI21RM1_SCFP00373
CL19Contig1P00707
CL216Contig2P00453
CL2246Contig1P00161
CL2535Contig1P00730
CL2678Contig1P00385
CL5346Contig1P00490
CL7602Contig1P00115
ESV-1-160P03017
LQ0AAB100YD13FM1_SCFP00001
LQ0AAB21YG06FM1_SCFP00462
LQ0AAB22YP19FM1_SCFP00103
LQ0AAB26YA23FM1_SCFP00109
LQ0AAB29YD06FM1_SCFP00076
LQ0AAB30YJ16FM1_SCFP00064
LQ0AAB38YO24FM1_SCFP00023
LQ0AAB57YG11FM1_SCFP00230
LQ0AAB66YG03FM1_SCFP00051
LQ0AAB71YD10FM1_SCFP00102
LQ0AAB80YK11FM1_SCFP00335
LQ0AAB86YF23FM1_SCFP00019
LQ0AAB8YL10FM1_SCFP00318
LQ0AAB90YK15FM1_SCFP00070
LQ0AAB99YF03FM1_SCFP00202
LQ0ABA2YP20FM1_SCFP00035
LQ0ACA21YI22RM1_SCFP00125
CL2565Contig1P00729
CL3015Contig1P00361
CL4361Contig1P00133
CL4610Contig1P00473
CL4664Contig1P00474
CL4737Contig1P00315
CL5606Contig1P00162
CL5767Contig1P00638
CL5932Contig1P01276
CL6616Contig1P00208
CL6625Contig1P00306
CL7254Contig1P00205
CL7571Contig1P00541
LQ0AAA10YC17FM1_SCFP00132
LQ0AAB104YC02FM1_SCFP00049
LQ0AAB17YO20FM1_SCFP00074
LQ0AAB37YL12FM1_SCFP00432
LQ0AAB57YJ15FM1_SCFP00001
LQ0AAB58YB01RM1_SCFP00292
LQ0AAB5YF15FM1_SCFP00225
LQ0AAB64YJ02FM1_SCFP00163
LQ0AAB65YI24FM1_SCFP00194
LQ0AAB76YB10FM1_SCFP00182
LQ0AAB7YL18FM1_SCFP00061
LQ0AAB88YI15FM1_SCFP00021
LQ0AAB96YM12FM1_SCFP00133
LQ0AEA11YK23RM1_SCFP00432
CL1870Contig1P00295
CL1901Contig1P00294
CL2157Contig1P00352
CL2248Contig1P00947
CL3418Contig1P00251
CL4126Contig1P00276
CL5020Contig1P00115
CL6594Contig1P00306
CL6874Contig1P00075
CL6943Contig1P00339
CL7491Contig1P00271
LQ0AAA20YH24FM1_SCFP00260
LQ0AAA2YE24FM1_SCFP00481
LQ0AAA5YP01FM1_SCFP00217
LQ0AAB104YO04FM1_SCFP00060
LQ0AAB17YO20FM1_SCFP00159
LQ0AAB36YP05FM1_SCFP00053
LQ0AAB39YJ24FM1_SCFP00021
LQ0AAB46YB20FM1_SCFP00317
LQ0AAB69YO19FM1_SCFP00074
LQ0AAB6YK22FM1_SCFP00261
LQ0AAB74YN08FM1_SCFP00143
LQ0AAB85YP18FM1_SCFP00222
LQ0AAB98YP20FM1_SCFP00203
LQ0ADA12YN22RM1_SCFP00277
CL1688Contig1P00931
CL3000Contig1P00662
CL3700Contig1P00018
CL4361Contig1P00111
CL4595Contig1P00548
CL6150Contig1P00178
CL6739Contig1P00299
ESV-1-203P00115
ESV-1-31P00009
LQ0AAB11YE09FM1_SCFP00465
LQ0AAB16YC22FM3_SCFP00166
LQ0AAB46YO08FM1_SCFP00148
LQ0AAB47YC23FM1_SCFP00165
LQ0AAB48YB19FM1_SCFP00323
LQ0AAB54YP05FM1_SCFP00046
LQ0AAB64YP18FM1_SCFP00307
LQ0AAB73YC15FM1_SCFP00012
LQ0AAB93YK13FM1_SCFP00263
CL171Contig1P01419
CL1743Contig1P00469
CL1762Contig1P00317
CL1815Contig1P00040
CL2449Contig1P00609
CL376Contig1P00001
CL3778Contig1P00661
CL3822Contig1P00280
CL4666Contig1P00097
CL472Contig1P00498
CL5071Contig1P00307
CL5649Contig1P00277
CL6701Contig1P00334
CL6943Contig1P00159
CL7391Contig1P00164
ESV-1-230P00112
LQ0AAB13YD24FM1_SCF_LQP00202
LQ0AAB1YL07FM1_SCFP00132
LQ0AAB24YI08FM1_SCFP00339
LQ0AAB25YN12FM1_SCFP00432
LQ0AAB40YD07FM1_SCFP00455
LQ0AAB41YM12FM1_SCFP00022
LQ0AAB42YD19FM1_SCFP00044
LQ0AAB4YK03FM1_SCFP00037
LQ0AAB63YN07FM1_SCFP00011
LQ0AAB64YD15FM1_SCFP00307
LQ0AAB65YH22FM1_SCFP00138
LQ0AAB78YL09FM1_SCFP00211
LQ0AAB84YN16FM1_SCFP00121
LQ0AAB8YH14FM1_SCFP00219
LQ0AAB98YK08FM1_SCFP00182
LQ0AFA2YF02RM1_SCFP00157
CL1095Contig1P00809
CL1358Contig1P00759
CL2206Contig1P00233
CL5999Contig1P00056
CL6625Contig1P00581
CL6781Contig1P00067
CL6945Contig1P00284
CL7073Contig1P00370
LQ0AAB11YE09FM1_SCFP00304
LQ0AAB1YH05RM1_SCFP00299
LQ0AAB22YP05FM1_SCFP00070
LQ0AAB23YO22FM1_SCFP00436
LQ0AAB27YP09FM1_SCFP00049
LQ0AAB29YC15FM1_SCFP00421
LQ0AAB41YA04FM1_SCFP00072
LQ0AAB42YP03FM1_SCFP00175
LQ0AAB54YG04FM1_SCFP00079
LQ0AAB57YA23FM1_SCFP00002
LQ0AAB75YM02FM1_SCFP00277
LQ0AAB7YJ11FM1_SCF_LQP00199
LQ0ABA1YA03FM1_SCFP00032
CL1639Contig1P00833
CL2218Contig1P00001
CL245Contig3P00666
CL2462Contig1P00427
CL4527Contig1P00495
CL4951Contig1P00217
CL5052Contig1P00289
CL5561Contig1P00002
CL5582Contig1P00134
CL87Contig3P00537
CL958Contig1P00345
LQ0AAA13YC21FM1_SCFP00627
LQ0AAA4YP23FM1_SCFP00234
LQ0AAA7YB09FM1_SCFP00242
LQ0AAB11YF24FM1_SCFP00125
LQ0AAB26YM13FM1_SCFP00245
LQ0AAB42YJ20FM1_SCFP00123
CL1260Contig1P00473
CL2116Contig1P00640
CL2484Contig1P00479
CL4763Contig1P00364
CL6066Contig1P00442
CL6137Contig1P00320
CL7687Contig1P00385
LQ0AAA10YD11FM1_SCFP00106
LQ0AAA16YJ01FM1_SCFP00534
LQ0AAA5YP01FM1_SCFP00402
LQ0AAB11YB14FM1_SCFP00016
LQ0AAB21YH24FM1_SCFP00178
LQ0AAB27YK07FM1_SCFP00142
LQ0AAB30YL22FM1_SCFP00339
LQ0AAB36YG03FM1_SCFP00038
LQ0AAB61YF15FM1_SCFP00492
LQ0AAB65YO03FM1_SCFP00099
LQ0ABA1YH07FM1_SCFP00183
LQ0ABA2YF10FM1_SCFP00066
LQ0ADA11YM13RM1_SCFP00087
CL1994Contig1P00271
CL297Contig1P02207
CL403Contig1P01435
CL4708Contig1P00841
CL6208Contig1P00227
CL815Contig1P00551
LQ0AAA15YL20FM1_SCFP00490
LQ0AAA16YB12FM1_SCFP00644
LQ0AAA19YO12FM1_SCFP00023
LQ0AAA6YO02FM1_SCFP00286
LQ0AAB104YJ04FM1_SCFP00051
LQ0AAB17YB04FM1_SCFP00467
LQ0AAB22YP17FM1_SCFP00001
LQ0AAB39YF22FM1_SCFP00185
LQ0AAB86YE23FM1_SCFP00394
LQ0AAB96YJ20RM1_SCFP00325
LQ0ABA1YB22FM1_SCFP00024
LQ0ADA10YC08RM1_SCFP00048
CL2141Contig1P00310
CL2364Contig1P00201
CL3380Contig1P00265
CL4532Contig1P00704
CL5371Contig1P00028
CL5499Contig1P00114
CL7172Contig1P00548
ESV-1-125P00135
ESV-1-224P00279
LQ0AAA15YF07FM1_SCFP00110
LQ0AAA19YD09FM1_SCF_LQP00261
LQ0AAA1YP08FM1_SCFP00487
LQ0AAB35YJ12FM1_SCFP00368
LQ0AAB42YN03FM1_SCFP00241
LQ0AAB54YN17FM1_SCFP00590
LQ0AAB74YJ06FM1_SCFP00007
LQ0AAB88YK18FM1_SCFP00546
LQ0AAB92YO22FM1_SCFP00055
CL1881Contig1P00289
CL2247Contig1P00991
CL4535Contig1P00098
CL4652Contig1P00593
CL5024Contig1P00509
CL5149Contig1P00001
CL6106Contig1P00087
CL6358Contig1P00252
CL6379Contig1P00685
CL7030Contig1P00204
ESV-1-142P00640
LQ0AAA5YC14FM1_SCFP00002
LQ0AAB48YL04FM1_SCFP00018
LQ0AAB65YJ10FM1_SCFP00047
LQ0AAB65YP03FM1_SCFP00198
LQ0ADA13YF22RM1_SCFP00093
CL2827Contig1P00657
CL3482Contig1P00450
CL4021Contig1P00176
CL4944Contig1P00415
CL5467Contig1P00284
CL6709Contig1P00434
CL6719Contig1P00677
CL7169Contig1P00161
CL7635Contig1P00012
ESV-1-193P00038
ESV-1-44P00456
LQ0AAA5YC23FM1_SCFP00027
LQ0AAB100YH23FM1_SCFP00106
LQ0AAB27YP09FM1_SCFP00224
LQ0AAB2YF23FM1_SCFP00028
LQ0AAB38YE05FM1_SCFP00231
LQ0AAB61YH18FM1_SCFP00085
LQ0AAB65YA02FM1_SCFP00030
LQ0AAB70YP08FM1_SCFP00087
LQ0AAB71YP11FM1_SCFP00375
LQ0ABA1YB03FM1_SCFP00220
LQ0ABA1YL04FM1_SCFP00038
LQ0ADA13YL17RM1_SCFP00077
CL1033Contig1P00414
CL3017Contig1P00038
CL3645Contig1P00125
CL3729Contig1P00807
CL3933Contig1P00365
CL4629Contig1P00278
CL5139Contig1P00671
CL7585Contig1P00296
ESV-1-129P00800
ESV-1-42P00106
LQ0AAA10YM20FM1_SCFP00494
LQ0AAB101YI01FM1_SCFP00126
LQ0AAB13YF03FM1_SCFP00448
LQ0AAB29YJ22FM1_SCFP00202
LQ0AAB32YI19FM1_SCFP00482
LQ0AAB3YK13FM1_SCFP00090
LQ0AAB40YN20FM1_SCFP00364
LQ0AAB49YA12FM1_SCFP00380
LQ0AAB4YP03FM1_SCFP00067
LQ0AAB60YF14FM1_SCFP00226
LQ0AAB71YJ07FM1_SCFP00095
LQ0AAB75YI24FM1_SCFP00229
LQ0AAB91YI19RM1_SCFP00100
LQ0AEA11YP23RM1_SCFP00059
CL220Contig1P00959
CL2972Contig1P00101
CL3371Contig1P00492
CL3511Contig1P00554
CL3528Contig1P00171
CL3681Contig1P00098
CL3980Contig1P00117
CL4014Contig1P00174
CL5635Contig1P00384
CL5809Contig1P01056
CL6594Contig1P00508
CL6772Contig1P00049
CL7061Contig1P00631
CL7099Contig1P00782
CL997Contig1P00040
LQ0AAA18YP22FM1_SCFP00006
LQ0AAB12YD02FM1_SCFP00001
LQ0AAB18YH12FM1_SCFP00132
LQ0AAB3YC14FM1_SCFP00001
LQ0AAB54YN09FM1_SCFP00032
LQ0AAB64YL11FM1_SCFP00001
LQ0AAB64YO11FM1_SCFP00192
LQ0AAB77YC02FM1_SCFP00090
LQ0AAB86YC23FM1_SCFP00404
LQ0AAB86YE23FM1_SCFP00123
LQ0ABA2YA09FM1_SCFP00038
LQ0ACA1YE22RM1_SCFP00052
CL2278Contig1P01279
CL7050Contig1P00431
CL7450Contig1P00246
ESV-1-230P00110
LQ0AAA15YL20FM1_SCFP00115
LQ0AAA18YD07FM1_SCFP00016
LQ0AAA3YB23FM1_SCFP00029
LQ0AAB100YM15FM1_SCFP00488
LQ0AAB103YF11RM1_SCFP00151
LQ0AAB24YM10FM1_SCFP00343
LQ0AAB3YD08FM1_SCFP00516
LQ0AAB56YG24FM1_SCFP00202
LQ0AAB63YE24FM1_SCFP00302
LQ0AAB85YO09FM1_SCFP00324
LQ0AAB86YN07FM1_SCFP00019
LQ0AAB94YM13FM1_SCFP00252
CL1020Contig1P00055
CL1504Contig1P00968
CL1663Contig1P01498
CL2517Contig1P00728
CL3813Contig1P00190
CL5044Contig1P00081
CL5202Contig1P00643
CL5950Contig1P00110
CL6225Contig1P00432
CL7116Contig1P00252
CL7520Contig1P00232
ESV-1-149P00479
LQ0AAA5YJ01FM1_SCFP00336
LQ0AAB11YE19FM1_SCFP00279
LQ0AAB22YL21FM1_SCFP00587
LQ0AAB42YA19FM1_SCFP00239
LQ0AAB56YB09FM1_SCFP00009
LQ0AAB60YJ10FM1_SCFP00179
LQ0AAB6YM11FM1_SCFP00375
LQ0AAB75YK04FM1_SCFP00073
LQ0AAB84YN15FM1_SCFP00173
LQ0AAB99YF13RM1_SCFP00357
LQ0ABA2YB23FM1_SCFP00001
LQ0AGA1YI09RM1_SCFP00007
CL102Contig2P00562
CL2656Contig1P00312
CL2857Contig1P00109
CL3363Contig1P01162
CL4057Contig1P00378
CL4269Contig1P00222
CL4873Contig1P00428
CL5415Contig1P00136
CL5854Contig1P00050
CL6006Contig1P00083
CL6782Contig1P00779
CL7341Contig1P00772
CL829Contig1P00710
LQ0AAA4YJ20FM1_SCFP00408
LQ0AAB101YK03FM1_SCFP00067
LQ0AAB11YM05FM1_SCFP00173
LQ0AAB13YB24FM1_SCFP00075
LQ0AAB3YB05FM1_SCFP00104
LQ0AAB48YL01FM1_SCFP00513
LQ0AAB72YB12FM1_SCFP00001
LQ0AAB97YC20RM1_SCFP00042
CL1159Contig1P00122
CL1314Contig1P00229
CL1488Contig1P00328
CL4321Contig1P00785
CL4455Contig1P00557
CL5155Contig1P00263
CL5524Contig1P00616
CL7602Contig1P00603
ESV-1-161P00192
ESV-1-47P00065
LQ0AAA14YD09FM1_SCFP00406
LQ0AAA14YF09FM1_SCFP00216
LQ0AAB101YC02FM1_SCFP00473
LQ0AAB104YM05FM1_SCFP00330
LQ0AAB45YN08FM1_SCFP00376
LQ0AAB56YJ23FM1_SCFP00130
LQ0AAB68YI15FM1_SCFP00052
LQ0AAB77YO03FM1_SCFP00066
LQ0AAB80YO13FM1_SCFP00272
LQ0AAB98YH19FM1_SCFP00312
CL1472Contig1P01142
CL3483Contig1P00192
CL4168Contig1P00064
CL4745Contig1P00231
CL5247Contig1P00419
CL6927Contig1P00081
CL7415Contig1P00571
CL756Contig1P02119
CL838Contig1P00056
ESV-1-94P00154
LQ0AAA12YD21FM1_SCFP00061
LQ0AAA15YI08FM1_SCFP00218
LQ0AAB23YJ02FM1_SCFP00479
LQ0AAB28YL08FM1_SCFP00100
LQ0AAB29YA05FM1_SCFP00271
LQ0AAB38YK13FM1_SCFP00110
LQ0AAB42YL03FM1_SCFP00131
LQ0AAB44YM19FM1_SCFP00032
LQ0AAB61YG04FM1_SCFP00002
LQ0AAB65YF12RM1_SCFP00207
LQ0AAB95YD21FM1_SCFP00281
LQ0AAB95YI16FM1_SCFP00030
LQ0ABA1YH17FM1_SCFP00006
LQ0ABA1YH17FM1_SCFP00008
LQ0ABA1YO02FM1_SCFP00101
CL2923Contig1P00216
CL3093Contig1P00289
CL5559Contig1P00573
LQ0AAA21YE14FM1_SCFP00378
LQ0AAA5YJ10FM1_SCFP00001
LQ0AAB103YE19RM1_SCFP00065
LQ0AAB104YP21FM1_SCFP00001
LQ0AAB28YL19FM1_SCFP00358
LQ0AAB32YD18FM1_SCFP00532
LQ0AAB49YK06FM1_SCFP00072
LQ0AAB60YG01FM1_SCFP00188
LQ0AAB68YM01FM1_SCFP00006
LQ0AAB72YM07FM1_SCFP00114
LQ0AAB74YB14FM1_SCFP00159
LQ0AAB81YA04FM1_SCFP00071
LQ0AAB88YA05FM1_SCFP00570
LQ0AAB8YA23FM1_SCFP00030
LQ0ABA1YP17FM1_SCFP00054
LQ0AFA7YI05RM1_SCFP00032
CL1027Contig1P00685
CL2887Contig1P00154
CL5079Contig1P00048
CL5769Contig1P00477
CL6032Contig1P00005
CL6616Contig1P00217
CL7116Contig1P00256
LQ0AAA10YL15FM1_SCFP00002
LQ0AAA11YK13FM1_SCFP00612
LQ0AAA12YO15FM1_SCFP00355
LQ0AAB101YP07FM1_SCFP00051
LQ0AAB14YF10FM1_SCFP00368
LQ0AAB26YD12FM1_SCFP00001
LQ0AAB31YD12FM1_SCFP00112
LQ0AAB37YN09FM1_SCFP00147
LQ0AAB51YM19FM1_SCFP00118
LQ0AAB52YJ13FM1_SCFP00496
LQ0AAB69YF24FM1_SCFP00267
LQ0AAB91YO13FM1_SCFP00236
LQ0AAB96YN02FM1_SCFP00072
LQ0ACA1YL02RM1_SCFP00002
CL1684Contig1P01056
CL1882Contig1P00119
CL208Contig1P01099
CL2109Contig1P01573
CL2935Contig1P00865
CL3234Contig1P00281
CL3929Contig1P00073
CL4519Contig1P00200
CL4699Contig1P00175
CL4769Contig1P00251
CL4806Contig1P00283
CL4933Contig1P00721
CL5942Contig1P00805
CL6620Contig1P00594
CL6627Contig1P00309
CL6649Contig1P00517
CL7464Contig1P00390
ESV-1-72P00001
LQ0AAA22YB17FM1_SCFP00012
LQ0AAA6YB02FM1_SCFP00070
LQ0AAB104YE23FM1_SCFP00075
LQ0AAB1YP15FM1_SCFP00637
LQ0AAB22YD01FM1_SCFP00073
LQ0AAB32YA01FM1_SCFP00191
LQ0AAB3YD05FM1_SCFP00543
LQ0AAB3YL17FM1_SCFP00370
LQ0AAB56YD11FM1_SCFP00061
LQ0AAB56YJ11FM1_SCFP00021
LQ0AAB7YL11FM1_SCFP00236
LQ0AAB8YL06FM1_SCFP00072
LQ0AAB98YK11FM1_SCFP00303
LQ0ABA1YO02FM1_SCFP00033
CL1789Contig2P00465
CL2150Contig1P01293
CL2342Contig1P00506
CL3015Contig1P00140
CL329Contig1P01542
CL3362Contig1P00604
CL3464Contig1P00179
CL3535Contig1P00230
CL4557Contig1P00223
CL604Contig1P01691
CL7365Contig1P00701
LQ0AAA22YP02FM1_SCFP00447
LQ0AAA9YP23FM1_SCFP00492
LQ0AAB22YP05FM1_SCFP00212
LQ0AAB27YL22FM1_SCFP00417
LQ0AAB31YD04FM1_SCFP00148
LQ0AAB32YA01FM1_SCFP00017
LQ0AAB32YB12FM1_SCFP00390
LQ0AAB35YP03FM1_SCFP00536
LQ0AAB48YE18FM1_SCFP00240
LQ0AAB49YI21FM1_SCFP00170
LQ0AAB55YL19FM1_SCF_LQP00319
LQ0AAB71YG11FM1_SCFP00090
LQ0AAB8YO14FM1_SCFP00397
LQ0AAB92YL24FM1_SCFP00060
LQ0AAB97YO09FM1_SCFP00020
CL101Contig3P00376
CL1565Contig1P00822
CL1858Contig1P00929
CL304Contig1P00847
CL7068Contig1P00408
LQ0AAA19YE02FM1_SCFP00017
LQ0AAA9YO16FM1_SCFP00291
LQ0AAB15YJ01FM1_SCFP00278
LQ0AAB16YN14FM3_SCFP00258
LQ0AAB38YC03FM1_SCFP00080
LQ0AAB38YE14FM1_SCFP00277
LQ0AAB38YM12FM1_SCFP00059
LQ0AAB3YA05FM1_SCFP00463
LQ0AAB45YF20FM1_SCFP00153
LQ0AAB45YM22FM1_SCFP00401
LQ0AAB48YE16FM1_SCFP00309
LQ0AAB49YA23FM1_SCFP00022
LQ0AAB54YF20FM1_SCFP00116
LQ0AAB56YB20FM1_SCFP00417
LQ0AAB60YI11FM1_SCFP00080
LQ0AAB78YA22FM1_SCFP00509
LQ0AAB8YJ13FM1_SCFP00062
LQ0AAB91YI21FM1_SCFP00126
LQ0AAB9YA05FM1_SCFP00317
CL144Contig1P01199
CL1791Contig1P00829
CL2574Contig1P00228
CL3643Contig1P00550
CL3759Contig1P00224
CL4816Contig1P00420
CL536Contig1P00408
CL5381Contig1P00336
CL5632Contig1P00083
CL6192Contig1P00512
CL6778Contig1P00424
ESV-1-199P00495
ESV-1-97P00033
LQ0AAA9YC15FM1_SCFP00078
LQ0AAB10YF15FM1_SCFP00314
LQ0AAB12YD14FM1_SCFP00447
LQ0AAB14YP23FM1_SCFP00342
LQ0AAB45YN08FM1_SCFP00001
LQ0AAB64YM15FM1_SCFP00347
LQ0AAB76YN09FM1_SCFP00317
LQ0AAB7YL18FM1_SCFP00104
LQ0AAB94YH17FM1_SCFP00341
LQ0AAB95YB07FM1_SCFP00564
CL2038Contig1P01299
CL4724Contig1P00300
CL5003Contig1P00893
CL5889Contig1P00123
CL6086Contig1P00349
CL6306Contig1P00616
LQ0AAA15YA18FM1_SCFP00705
LQ0AAA16YJ05FM1_SCFP00609
LQ0AAA17YE23FM1_SCFP00006
LQ0AAB103YC01FM1_SCFP00037
LQ0AAB104YF16FM1_SCFP00077
LQ0AAB29YF16FM1_SCFP00159
LQ0AAB73YM16RM1_SCFP00205
LQ0AAB77YP21FM1_SCFP00035
CL1494Contig1P00376
CL2656Contig1P00464
CL5714Contig1P00258
CL622Contig1P01291
CL7137Contig1P00023
CL936Contig2P00234
ESV-1-157P00176
ESV-1-167P00697
LQ0AAA11YO02FM1_SCFP00172
LQ0AAA12YL20FM1_SCFP00538
LQ0AAA7YP20FM1_SCFP00010
LQ0AAB12YM02FM1_SCFP00077
LQ0AAB18YG12FM1_SCFP00001
LQ0AAB1YF08RM1_SCFP00232
LQ0AAB23YK01FM1_SCFP00557
LQ0AAB2YB09FM1_SCFP00001
LQ0AAB33YP09FM1_SCFP00002
LQ0AAB43YD12FM1_SCFP00033
LQ0AAB4YG23FM1_SCFP00569
LQ0AAB69YO19FM1_SCFP00213
LQ0AAB75YM02RM1_SCFP00209
LQ0AAB84YO24FM1_SCFP00162
LQ0ABA1YP21FM1_SCFP00130
LQ0ABA2YG06FM1_SCFP00048
CL1316Contig1P01045
CL1948Contig1P00909
CL2019Contig1P00702
CL3474Contig1P00993
CL3694Contig1P00997
CL3795Contig1P00153
CL4343Contig1P00654
CL4705Contig1P00642
CL4996Contig1P00523
CL5835Contig1P00094
CL6498Contig1P00074
CL6620Contig1P00550
CL7484Contig1P00282
CL966Contig1P00589
ESV-1-65P01786
LQ0AAA11YP22FM1_SCFP00466
LQ0AAA15YH07FM1_SCFP00495
LQ0AAA19YJ12FM1_SCFP00092
LQ0AAA5YP01FM1_SCFP00161
LQ0AAB15YA03FM1_SCFP00324
LQ0AAB15YO03FM1_SCFP00020
LQ0AAB17YE23FM1_SCFP00435
LQ0AAB17YJ17FM1_SCFP00476
LQ0AAB21YO12FM1_SCFP00060
LQ0AAB36YG11FM1_SCFP00033
LQ0AAB5YE02FM1_SCFP00041
LQ0AAB67YL14FM1_SCFP00149
LQ0AAB71YF04FM1_SCFP00126
LQ0AAB71YI19FM1_SCFP00041
LQ0AAB78YP15FM1_SCFP00121
LQ0ABA1YC07FM1_SCFP00570
CL2182Contig1P00273
CL4438Contig1P00468
CL6907Contig1P00200
CL6979Contig1P00111
CL7485Contig1P00639
CL992Contig1P00687
ESV-1-60P00092
LQ0AAA12YM15FM1_SCFP00331
LQ0AAA5YO18FM1_SCFP00511
LQ0AAB103YM06FM1_SCFP00122
LQ0AAB23YA02FM1_SCFP00250
LQ0AAB23YJ02FM1_SCFP00044
LQ0AAB30YF17FM1_SCFP00358
LQ0AAB39YD12FM1_SCFP00168
LQ0AAB46YC18FM1_SCFP00307
LQ0AAB50YC23FM1_SCFP00149
LQ0AAB57YP02FM1_SCFP00293
LQ0AAB60YB17FM1_SCFP00485
LQ0AAB67YD06RM1_SCFP00139
LQ0AAB6YK04FM1_SCFP00294
LQ0AAB82YB15FM1_SCFP00043
LQ0AAB85YJ02FM1_SCFP00002
LQ0AAB88YH13FM1_SCFP00353
LQ0AAB90YN14FM1_SCFP00471
LQ0AAB99YK08FM1_SCFP00062
LQ0ACA25YN01RM1_SCFP00131
CL1306Contig1P01658
CL2592Contig1P00016
CL4340Contig1P00502
CL6076Contig1P00815
CL6244Contig1P00226
CL7291Contig1P00187
LQ0AAA10YA13FM1_SCFP00479
LQ0AAA14YG16FM1_SCFP00492
LQ0AAB102YF18FM1_SCFP00174
LQ0AAB27YO01FM1_SCFP00176
LQ0AAB32YF24FM1_SCFP00066
LQ0AAB39YH18FM1_SCFP00164
LQ0AAB60YL06FM1_SCFP00267
LQ0AAB61YJ14FM1_SCFP00147
LQ0AAB67YP24FM1_SCFP00072
LQ0AAB76YI20FM1_SCFP00532
CL1798Contig1P00723
CL2044Contig1P00316
CL223Contig1P00527
CL269Contig2P01340
CL3180Contig1P00118
CL31Contig1P04124
CL34Contig4P00814
CL3577Contig1P00603
CL4429Contig1P00103
CL5156Contig1P00339
CL5539Contig1P00132
CL6328Contig1P00153
CL6680Contig1P00176
CL7359Contig1P00006
LQ0AAA8YJ08FM1_SCFP00135
LQ0AAB10YO06FM1_SCFP00385
LQ0AAB26YE13FM1_SCFP00140
LQ0AAB28YH03FM1_SCFP00262
LQ0AAB43YN14FM1_SCFP00096
LQ0AAB44YP16FM1_SCFP00028
LQ0AAB4YL06FM1_SCFP00390
LQ0AAB57YD05FM1_SCFP00057
LQ0AAB61YL21FM1_SCFP00392
LQ0AAB70YM05FM1_SCFP00038
LQ0AAB75YO14FM1_SCFP00024
LQ0AAB8YL01FM1_SCFP00479
LQ0ABA1YM01FM1_SCFP00155
CL2343Contig1P00409
CL3494Contig1P00253
CL5645Contig1P00195
CL6067Contig1P00034
LQ0AAA18YB08FM1_SCFP00230
LQ0AAB104YJ04FM1_SCFP00190
LQ0AAB15YE21FM1_SCFP00137
LQ0AAB30YC14FM1_SCFP00289
LQ0AAB42YN03FM1_SCFP00099
LQ0AAB61YL17FM1_SCFP00342
LQ0AAB84YB24FM1_SCFP00250
LQ0AAB86YK01FM1_SCFP00507
LQ0AAB98YO10FM1_SCFP00134
LQ0ABA1YN04FM1_SCF_LQP00586
CL1592Contig1P00111
CL2913Contig1P00811
CL4413Contig1P00473
CL4491Contig1P00455
CL5037Contig1P00192
CL5328Contig1P00152
CL5426Contig1P00143
CL7136Contig1P00365
CL7684Contig1P00212
LQ0AAA18YO06FM1_SCFP00011
LQ0AAB103YA15FM1_SCFP00331
LQ0AAB104YN06FM1_SCFP00365
LQ0AAB15YN24FM1_SCFP00041
LQ0AAB18YK20FM1_SCFP00495
LQ0AAB26YB21FM1_SCFP00240
LQ0AAB47YH02FM1_SCFP00174
LQ0AAB4YC06FM1_SCFP00484
LQ0AAB52YN21FM1_SCFP00063
LQ0AAB56YH09FM1_SCFP00495
LQ0AAB60YG15FM1_SCFP00129
LQ0AAB77YM21FM1_SCFP00537
LQ0AAB79YG16FM1_SCFP00486
LQ0AAB7YG08FM1_SCFP00087
LQ0AAB80YH14FM1_SCFP00317
LQ0AAB95YF16FM1_SCFP00484
LQ0AAB98YH24FM1_SCFP00001
LQ0ABA1YP10FM1_SCFP00156
CL1896Contig1P00338
CL260Contig1P00614
CL3Contig1P00435
CL4422Contig1P00803
CL5415Contig1P00008
CL5818Contig1P00275
LQ0AAA16YL10FM1_SCFP00001
LQ0AAA8YI02FM1_SCFP00393
LQ0AAB13YB24FM1_SCFP00067
LQ0AAB27YL08FM1_SCFP00100
LQ0AAB28YO23FM1_SCFP00122
LQ0AAB38YG09FM1_SCFP00035
LQ0AAB43YD03FM1_SCFP00027
LQ0AAB4YJ19FM1_SCFP00383
LQ0AAB52YC01FM1_SCFP00126
LQ0AAB57YJ15FM1_SCFP00286
LQ0AAB5YK20FM1_SCFP00010
LQ0AAB5YM19FM1_SCFP00261
LQ0AAB7YJ11FM1_SCF_LQP00136
LQ0AAB81YJ23FM1_SCFP00460
LQ0AAB83YD24FM1_SCFP00001
LQ0AAB8YD02FM1_SCFP00447
LQ0AAB98YG07RM1_SCFP00296
LQ0ABA1YJ08FM1_SCFP00157
LQ0ABA2YP20FM1_SCFP00102
LQ0ADA12YD19RM1_SCFP00061
CL2284Contig1P00290
CL26Contig2P00038
CL3492Contig1P00306
CL3884Contig1P00357
CL5178Contig1P00452
CL5865Contig1P00335
CL6476Contig1P00001
CL6918Contig1P00251
LQ0AAA11YG18FM1_SCFP00019
LQ0AAA2YE07FM1_SCFP00645
LQ0AAA8YK05FM1_SCFP00154
LQ0AAB12YH01FM1_SCFP00001
LQ0AAB16YC22FM3_SCFP00156
LQ0AAB4YC07FM1_SCFP00645
LQ0AAB4YC10FM1_SCFP00390
LQ0AAB57YH03FM1_SCFP00108
LQ0AAB66YH22FM1_SCFP00014
LQ0AAB71YO14FM1_SCFP00240
LQ0AAB74YI21FM1_SCFP00562
LQ0AAB99YM24FM1_SCFP00361
CL106Contig1P00280
CL3975Contig1P01066
CL4166Contig1P00119
CL4192Contig1P00041
CL7650Contig1P00625
CL7687Contig1P00061
LQ0AAA12YL20FM1_SCFP00380
LQ0AAA20YI12FM1_SCFP00597
LQ0AAA3YG18FM1_SCFP00089
LQ0AAB101YO12FM1_SCFP00440
LQ0AAB12YM02FM1_SCFP00107
LQ0AAB23YM18FM1_SCFP00387
LQ0AAB2YH21FM1_SCFP00107
LQ0AAB38YA04FM1_SCFP00107
LQ0AAB39YA16FM1_SCFP00550
LQ0AAB39YD12FM1_SCFP00001
LQ0AAB74YP22RM1_SCFP00365
LQ0AAB77YD17FM1_SCFP00400
LQ0AAB82YL16FM1_SCFP00048
LQ0AAB85YB19FM1_SCFP00211
sctg1_155-382000-382500-WP00071
CL2206Contig1P00362
CL3666Contig1P00144
CL4361Contig1P00703
CL4641Contig1P00494
CL6109Contig1P00670
CL67Contig1P00980
CL6916Contig1P00631
CL737Contig1P00106
CL84Contig1P00886
LQ0AAA2YN10FM1_SCFP00458
LQ0AAA4YJ13FM1_SCFP00449
LQ0AAA6YN02FM1_SCFP00189
LQ0AAA9YE04FM1_SCFP00280
LQ0AAB100YC15FM1_SCFP00150
LQ0AAB27YB05FM1_SCFP00464
LQ0AAB42YN03FM1_SCFP00067
LQ0AAB48YC18FM1_SCFP00137
LQ0AAB65YJ24FM1_SCFP00333
LQ0AAB77YH15FM1_SCFP00095
LQ0AAB94YH07FM1_SCFP00497
LQ0AAB95YM24FM1_SCFP00202
LQ0ACA26YB03RM1_SCFP00041
LQ0ACA8YK01RM1_SCFP00035
CL1279Contig1P00865
CL3057Contig1P00600
CL3394Contig1P00497
CL3872Contig1P00661
CL4131Contig1P00207
CL4863Contig1P00336
CL5535Contig1P00503
CL6402Contig1P00036
CL6925Contig1P00258
CL7607Contig1P00167
ESV-1-91P01375
LQ0AAA2YF22FM1_SCFP00481
LQ0AAB103YH16FM1_SCFP00263
LQ0AAB35YM01FM1_SCFP00249
LQ0AAB43YL19FM1_SCFP00135
LQ0AAB64YI13FM1_SCFP00085
LQ0AAB6YI08FM1_SCFP00383
CL112Contig1P00526
CL2735Contig1P00664
CL4207Contig1P00362
CL4544Contig1P00280
CL4849Contig1P00483
CL4908Contig1P00652
CL5170Contig1P00217
CL5865Contig1P00157
CL6781Contig1P00218
CL7307Contig1P00466
ESV-1-140P00666
ESV-1-62P01077
LQ0AAA10YN17FM1_SCFP00462
LQ0AAA16YE24FM1_SCFP00559
LQ0AAA2YI07FM1_SCFP00127
LQ0AAB23YM18FM1_SCFP00439
LQ0AAB46YM05FM1_SCFP00383
LQ0AAB53YM09FM1_SCFP00211
LQ0AAB66YG05FM1_SCFP00110
LQ0AAB83YM23FM1_SCFP00025
LQ0AAB8YG14FM1_SCFP00267
CL2054Contig1P00106
CL4756Contig1P00033
CL4792Contig1P00202
CL6970Contig1P00217
CL91Contig1P00501
ESV-1-196P00024
LQ0AAA11YO07FM1_SCFP00414
LQ0AAA1YN24FM1_SCFP00370
LQ0AAA3YA06FM1_SCFP00296
LQ0AAA9YM24FM1_SCFP00415
LQ0AAB102YH19FM1_SCFP00223
LQ0AAB12YD16FM1_SCFP00555
LQ0AAB18YB20FM1_SCFP00111
LQ0AAB2YJ21FM1_SCFP00492
LQ0AAB2YL21FM1_SCFP00442
LQ0AAB44YI19FM1_SCFP00288
LQ0AAB45YC14FM1_SCFP00489
LQ0AAB47YB06FM1_SCFP00062
LQ0AAB4YM11FM1_SCFP00482
LQ0AAB64YN07FM1_SCFP00119
LQ0AAB65YD07FM1_SCFP00400
LQ0AAB68YH14FM1_SCFP00035
LQ0AAB84YN15FM1_SCFP00229
LQ0AAB90YG23FM1_SCFP00286
CL1688Contig1P01525
CL1690Contig1P00217
CL1744Contig1P00068
CL2374Contig1P00186
CL2539Contig1P00038
CL3241Contig1P00718
CL3970Contig1P00845
CL4797Contig1P00149
CL536Contig1P00412
CL5907Contig1P00423
CL6315Contig1P00342
CL6918Contig1P00595
CL7620Contig1P00113
ESV-1-164P01525
LQ0AAA9YD20FM1_SCFP00391
LQ0AAB10YG21FM1_SCFP00347
LQ0AAB3YF22FM1_SCFP00219
LQ0AAB56YB20FM1_SCFP00030
LQ0AAB77YE12FM1_SCFP00280
LQ0AAB86YP12FM1_SCFP00342
LQ0AAB9YA07FM1_SCFP00121
LQ0AEA11YK23RM1_SCFP00417
CL1279Contig1P01300
CL3791Contig1P00056
CL5774Contig1P00477
CL7322Contig1P00203
ESV-1-109P01408
ESV-1-4P00620
LQ0AAA22YB17FM1_SCFP00007
LQ0AAA22YP10FM1_SCFP00007
LQ0AAA23YA10FM1_SCFP00518
LQ0AAA5YJ01FM1_SCFP00553
LQ0AAB1YE23FM1_SCFP00274
LQ0AAB3YP18FM1_SCF_LQP00116
LQ0AAB74YK08FM1_SCFP00044
LQ0AAB81YJ21FM1_SCFP00483
LQ0AAB91YI20FM1_SCFP00106
LQ0AAB99YF13RM1_SCFP00365
LQ0ABA1YC07FM1_SCFP00002
LQ0AFA1YK05RM1_SCFP00127
CL1603Contig1P00221
CL190Contig2P04445
CL4102Contig1P00229
CL4466Contig1P00402
CL5311Contig1P00067
CL575Contig2P00496
CL7329Contig1P00140
CL743Contig1P01107
LQ0AAA8YB21FM1_SCFP00488
LQ0AAB10YE03FM1_SCFP00076
LQ0AAB18YL21FM1_SCFP00019
LQ0AAB27YK22FM1_SCFP00061
LQ0AAB28YJ12FM1_SCFP00130
LQ0AAB29YC15FM1_SCFP00218
LQ0AAB36YN22FM1_SCFP00096
LQ0AAB38YH07FM1_SCFP00201
LQ0AAB61YC16FM1_SCFP00276
LQ0AAB71YG03FM1_SCFP00092
LQ0AAB86YE23FM1_SCFP00421
LQ0ABA1YD10FM1_SCFP00258
LQ0ABA2YD10FM1_SCFP00129
CL1928Contig1P00014
CL3260Contig1P00443
CL3379Contig1P00074
CL3929Contig1P00081
CL4211Contig1P00164
CL4308Contig1P00001
CL444Contig2P00514
CL4561Contig1P00558
CL510Contig1P01081
CL5490Contig1P00024
CL6028Contig1P00241
CL836Contig1P01629
LQ0AAB10YK14FM1_SCFP00014
LQ0AAB23YA06FM1_SCFP00170
LQ0AAB57YG11FM1_SCFP00148
LQ0AAB67YB06FM1_SCFP00005
LQ0AAB68YC05FM1_SCFP00088
LQ0AAB92YL06FM1_SCFP00447
LQ0AAB95YN21FM1_SCFP00221
LQ0AAB97YN15FM1_SCFP00165
LQ0ABA1YD09FM1_SCFP00045
CL1106Contig1P00344
CL2056Contig1P00309
CL235Contig1P00166
CL5269Contig1P00175
CL5372Contig1P00520
CL6168Contig1P00467
CL6570Contig1P00429
CL6756Contig1P00210
LQ0AAA4YI03FM1_SCFP00030
LQ0AAA7YK14FM1_SCFP00548
LQ0AAB15YK15FM1_SCFP00432
LQ0AAB17YN19FM1_SCFP00370
LQ0AAB52YJ17FM1_SCFP00065
LQ0AAB52YP01FM1_SCFP00067
LQ0AAB58YB05FM1_SCFP00228
LQ0AAB58YG10FM1_SCFP00060
LQ0AAB93YI04FM1_SCFP00528
LQ0AAB9YK09FM1_SCFP00615
CL1141Contig1P00696
CL1471Contig1P00096
CL1607Contig1P00647
CL2570Contig1P00034
CL493Contig1P01650
LQ0AAA12YL20FM1_SCFP00622
LQ0AAA5YC12FM1_SCFP00004
LQ0AAA9YC15FM1_SCFP00383
LQ0AAB101YO16FM1_SCFP00169
LQ0AAB46YB13FM1_SCFP00063
LQ0AAB46YH22FM1_SCFP00291
LQ0AAB57YL04FM1_SCFP00403
LQ0AAB64YE24FM1_SCFP00110
LQ0AAB7YL18FM1_SCFP00075
LQ0AAB96YM12FM1_SCFP00129
LQ0AAB9YN11FM1_SCFP00172
LQ0ABA2YG16FM1_SCFP00026
CL3186Contig1P00285
CL5491Contig1P00639
CL5999Contig1P00061
CL6107Contig1P00072
LQ0AAB17YC10FM1_SCFP00108
LQ0AAB18YC08FM1_SCFP00276
LQ0AAB31YK13FM1_SCFP00458
LQ0AAB3YI22FM1_SCFP00388
LQ0AAB46YG01FM1_SCFP00048
LQ0AAB70YD04FM1_SCFP00080
LQ0AAB70YJ23FM1_SCFP00318
LQ0AAB71YH15FM1_SCFP00018
LQ0AAB94YP01FM1_SCFP00346
LQ0ADA10YC08RM1_SCFP00052
sctg1_318-107000-107400-WP00031
CL1650Contig1P00563
CL2030Contig1P00154
CL3730Contig1P00590
CL484Contig1P01013
CL55Contig1P00986
CL6497Contig1P00213
CL6709Contig1P00191
CL7694Contig1P00474
CL89Contig1P00064
LQ0AAA18YF21FM1_SCFP00083
LQ0AAA2YO10FM1_SCFP00546
LQ0AAA4YK16FM1_SCFP00025
LQ0AAB103YF11RM1_SCFP00062
LQ0AAB104YP21FM1_SCFP00024
LQ0AAB10YK14FM1_SCFP00009
LQ0AAB13YJ23FM1_SCFP00479
LQ0AAB40YI18FM1_SCFP00400
LQ0AAB40YL22FM1_SCFP00131
LQ0AAB44YP04FM1_SCFP00006
LQ0AAB80YA06FM1_SCFP00023
LQ0AAB8YN21FM1_SCFP00130
LQ0AAB96YD16FM1_SCFP00131
LQ0ACA13YP17RM1_SCFP00272
CL1573Contig1P00055
CL2217Contig1P00896
CL2504Contig1P00186
CL2637Contig1P00327
CL3266Contig1P00096
CL4421Contig1P00309
CL4728Contig1P00581
CL5530Contig1P00577
LQ0AAA2YE05FM1_SCFP00512
LQ0AAA7YH20FM1_SCFP00020
LQ0AAB40YL22FM1_SCFP00162
LQ0AAB57YG18FM1_SCFP00223
LQ0AAB5YB15FM1_SCFP00112
LQ0AAB67YP24FM1_SCFP00080
LQ0AAB88YA05FM1_SCFP00196
LQ0AEA11YP23RM1_SCFP00520
CL1997Contig1P01144
CL2732Contig1P00281
CL3926Contig1P00341
CL4668Contig1P00018
CL4687Contig1P00095
CL4727Contig1P00382
CL5202Contig1P00808
CL5290Contig1P00367
CL5829Contig1P00812
CL7316Contig1P00320
CL821Contig1P01435
ESV-1-218P00333
LQ0AAA14YP07FM1_SCFP00099
LQ0AAA22YM21FM1_SCFP00428
LQ0AAA4YO23FM1_SCFP00087
LQ0AAB12YK14FM1_SCFP00195
LQ0AAB25YO02FM1_SCFP00385
LQ0AAB35YE06FM1_SCFP00101
LQ0AAB42YA09FM1_SCFP00256
LQ0AAB42YA19FM1_SCFP00524
LQ0AAB45YI09FM1_SCFP00377
LQ0AAB58YN06FM1_SCFP00183
LQ0AAB59YF13FM1_SCFP00043
LQ0AAB74YE20FM1_SCFP00555
LQ0AAB74YO20FM1_SCFP00127
LQ0AAB81YJ23FM1_SCFP00197
LQ0ABA1YD07FM1_SCFP00082
LQ0ABA2YI14FM1_SCFP00167
LQ0AFA5YC18RM1_SCFP00050
CL159Contig1P00602
CL2586Contig1P00634
CL3122Contig1P00063
CL4306Contig1P00100
CL4638Contig1P00787
CL5428Contig1P00121
CL6398Contig1P00144
CL6644Contig1P00290
ESV-1-57P00945
LQ0AAA5YC12FM1_SCFP00073
LQ0AAA8YJ17FM1_SCFP00029
LQ0AAB12YP19FM1_SCFP00122
LQ0AAB27YF24FM1_SCFP00001
LQ0AAB41YH01FM1_SCFP00104
LQ0AAB53YM09FM1_SCFP00422
LQ0AAB64YO11FM1_SCFP00059
LQ0AAB7YC23FM1_SCFP00039
LQ0AAB8YO12FM1_SCFP00075
LQ0AAB90YO03FM1_SCFP00198
LQ0ABA2YI14FM1_SCFP00135
CL2621Contig1P00413
CL3002Contig1P01021
CL5273Contig1P00176
CL5286Contig1P00093
CL6602Contig1P00253
CL6797Contig1P00468
CL6994Contig1P00234
CL7576Contig1P00936
CL760Contig1P01376
CL7633Contig1P00328
CL7778Contig1P00326
LQ0AAA3YG18FM1_SCFP00091
LQ0AAB39YD12FM1_SCFP00500
LQ0AAB42YB19FM1_SCFP00307
LQ0AAB54YD13FM1_SCFP00152
LQ0AAB81YD20FM1_SCFP00449
LQ0AAB85YO23FM1_SCFP00206
CL123Contig1P01069
CL1853Contig1P00984
CL2886Contig1P00008
CL4295Contig1P00486
CL5343Contig1P01032
CL6314Contig1P00146
CL635Contig1P00712
ESV-1-89P00808
LQ0AAB31YF12FM1_SCFP00061
LQ0AAB34YF16FM1_SCFP00208
LQ0AAB35YA05FM1_SCFP00409
LQ0AAB47YM08FM1_SCFP00213
LQ0AAB54YO22FM1_SCFP00509
LQ0AAB74YB14FM1_SCFP00116
LQ0AAB87YK09FM1_SCFP00096
LQ0AFA2YF02RM1_SCFP00114
LQ0AFA3YA11RM1_SCFP00001
CL1524Contig1P01201
CL2908Contig1P00873
CL3467Contig1P00339
CL3890Contig1P00718
CL4872Contig1P00610
CL5120Contig1P00160
CL5763Contig1P00013
CL7022Contig1P00439
CL7646Contig1P00277
ESV-1-60P00196
LQ0AAA11YG24FM1_SCFP00360
LQ0AAA14YH12FM1_SCFP00030
LQ0AAA5YM17FM1_SCFP00113
LQ0AAB37YO22FM1_SCFP00401
LQ0AAB40YK24FM1_SCFP00029
LQ0AAB42YC22FM1_SCFP00221
LQ0AAB44YF13FM1_SCFP00180
LQ0AAB49YG09FM1_SCFP00073
LQ0AAB64YD15FM1_SCFP00002
LQ0AAB96YG07FM1_SCFP00011
LQ0AAB97YO19FM1_SCFP00167
LQ0AAB98YK11FM1_SCFP00328
CL2857Contig1P00001
CL3384Contig1P00035
CL3996Contig1P00021
CL5283Contig1P00159
CL7062Contig1P00451
LQ0AAA8YG01FM1_SCFP00101
LQ0AAB15YD21FM1_SCFP00093
LQ0AAB32YA09FM1_SCFP00180
LQ0AAB3YJ05FM1_SCFP00059
LQ0AAB50YD12FM1_SCFP00004
LQ0AAB65YC22FM1_SCFP00168
LQ0AAB73YF09FM1_SCFP00025
LQ0AAB86YN07FM1_SCFP00306
LQ0AAB93YH08FM1_SCFP00447
LQ0AAB96YJ24FM1_SCFP00281
LQ0AAB9YK17FM1_SCFP00315
CL2119Contig1P00489
CL3484Contig1P00748
CL3673Contig1P00293
CL376Contig1P00660
CL4958Contig1P00633
CL628Contig1P01832
CL6819Contig1P00388
LQ0AAB100YH23FM1_SCFP00113
LQ0AAB6YN16FM1_SCFP00001
LQ0AAB73YG14FM1_SCFP00077
LQ0AAB85YH22FM1_SCFP00149
CL1246Contig1P01065
CL1542Contig1P00807
CL1681Contig1P00996
CL2367Contig1P00159
CL2454Contig1P00058
CL5175Contig1P00403
CL6088Contig1P00075
CL7041Contig1P00638
LQ0AAB1YO14FM1_SCFP00265
LQ0AAB27YE17FM1_SCFP00063
LQ0AAB36YN19FM1_SCFP00017
LQ0AAB77YD13FM1_SCFP00631
LQ0AAB82YJ01FM1_SCFP00232
LQ0AAB82YN05FM1_SCFP00195
LQ0AAB86YK01FM1_SCFP00048
LQ0AAB88YD11FM1_SCFP00030
LQ0AAB8YC04FM1_SCFP00012
LQ0AAB92YL06FM1_SCFP00508
LQ0AAB95YG22RM1_SCFP00279
CL1054Contig1P00842
CL1431Contig1P01097
CL2869Contig1P00575
CL3209Contig1P00445
CL3267Contig1P00983
CL5020Contig1P00012
CL5768Contig1P00362
CL576Contig1P02046
CL6197Contig1P00558
CL6716Contig1P00468
CL7289Contig1P00033
CL7651Contig1P00366
CL887Contig1P00147
ESV-1-164P01187
LQ0AAA16YI19FM1_SCFP00153
LQ0AAA18YK18FM1_SCFP00228
LQ0AAA21YE03FM1_SCFP00253
LQ0AAB11YH02FM1_SCFP00610
LQ0AAB12YG21FM1_SCFP00020
LQ0AAB30YA01FM1_SCFP00012
LQ0AAB49YL11FM1_SCFP00167
LQ0AAB65YJ24FM1_SCFP00040
LQ0AAB72YP20FM1_SCFP00128
LQ0AAB7YJ24FM1_SCFP00394
LQ0AAB82YH03FM1_SCFP00091
LQ0AAB87YP18FM1_SCFP00066
LQ0AAB88YG16FM1_SCFP00125
LQ0AEA11YB15RM1_SCFP00184
CL2643Contig1P00223
CL3084Contig1P00016
CL3127Contig1P00592
CL4924Contig1P00380
CL6130Contig1P00510
CL6655Contig1P00654
CL6813Contig1P00447
ESV-1-26P00316
LQ0AAA3YP16FM1_SCFP00134
LQ0AAB101YK11FM1_SCFP00515
LQ0AAB10YF21FM1_SCFP00001
LQ0AAB18YH22FM1_SCFP00305
LQ0AAB24YF13FM1_SCFP00570
LQ0AAB33YI07FM1_SCFP00003
LQ0AAB40YI10FM1_SCFP00087
LQ0AAB63YA21FM1_SCFP00027
LQ0AAB64YH06FM1_SCFP00129
LQ0AAB74YP22FM1_SCFP00174
LQ0AAB76YA11FM1_SCFP00044
LQ0AAB97YM21FM1_SCFP00003
CL1052Contig1P00299
CL1236Contig1P00050
CL398Contig1P01277
CL5645Contig1P00031
CL6688Contig1P00090
ESV-1-24P00596
LQ0AAA15YA18FM1_SCFP00151
LQ0AAA15YK07FM1_SCFP00517
LQ0AAB103YP13FM1_SCFP00209
LQ0AAB10YB12FM1_SCFP00167
LQ0AAB25YI19FM1_SCFP00339
LQ0AAB31YI10FM1_SCFP00426
LQ0AAB3YB05FM1_SCFP00066
LQ0AAB40YP23FM1_SCFP00401
LQ0AAB51YL22FM1_SCFP00266
LQ0AAB53YA12FM1_SCFP00107
LQ0AAB74YO22FM1_SCFP00001
LQ0AFA5YA17RM1_SCFP00107
CL155Contig1P00499
CL1744Contig1P00150
CL2269Contig1P00525
CL3132Contig1P00200
CL3410Contig1P00754
CL7575Contig1P00030
CL7614Contig1P00036
ESV-1-216P00519
LQ0AAA3YD12FM1_SCFP00052
LQ0AAB103YP07FM1_SCFP00123
LQ0AAB10YL09FM1_SCFP00517
LQ0AAB2YG10FM1_SCFP00062
LQ0AAB36YG03FM1_SCFP00034
LQ0AAB41YK11FM1_SCFP00034
LQ0AAB68YG23FM1_SCFP00061
LQ0AAB71YO04FM1_SCFP00145
LQ0AAB77YG02FM1_SCFP00367
LQ0AAB85YN11FM1_SCFP00138
LQ0ABA2YO11FM1_SCFP00031
CL2847Contig1P00411
CL3373Contig1P00094
CL4259Contig1P00178
CL4522Contig1P00326
CL5184Contig1P00467
CL5409Contig1P00202
ESV-1-149P00590
LQ0AAA10YH03FM1_SCFP00499
LQ0AAA14YA02FM1_SCFP00255
LQ0AAA23YA15FM1_SCFP00001
LQ0AAB34YF06FM1_SCFP00132
LQ0AAB37YI02FM1_SCFP00295
LQ0AAB44YP04FM1_SCFP00008
LQ0AAB47YN04FM1_SCFP00214
LQ0AAB48YL19FM1_SCFP00371
LQ0AAB65YJ21FM1_SCFP00176
LQ0AAB69YD18FM1_SCFP00396
LQ0AAB74YH24FM1_SCFP00003
LQ0AAB82YH03FM1_SCFP00204
LQ0AAB91YC03FM1_SCFP00034
CL1515Contig1P00582
CL2407Contig1P00743
CL364Contig1P01853
CL7691Contig1P00001
ESV-1-112P01008
LQ0AAA14YH04FM1_SCFP00204
LQ0AAA18YG20FM1_SCFP00385
LQ0AAA19YN24FM1_SCFP00058
LQ0AAB102YP04FM1_SCFP00031
LQ0AAB11YK20FM1_SCFP00198
LQ0AAB31YG11FM1_SCFP00168
LQ0AAB43YL12FM1_SCFP00184
LQ0AAB44YE03FM1_SCFP00327
LQ0AAB71YL23FM1_SCFP00050
LQ0AAB74YJ19FM1_SCFP00497
LQ0AAB76YI13FM1_SCFP00419
LQ0AAB80YL03FM1_SCFP00270
LQ0AAB88YO02FM1_SCFP00008
LQ0AAB92YF06FM1_SCFP00299
LQ0AAB97YN09FM1_SCFP00010
LQ0ABA1YA13FM1_SCFP00362
LQ0ACA9YD02RM1_SCFP00067
CL2094Contig1P00257
CL2724Contig1P01346
CL314Contig1P01247
CL3659Contig1P00053
CL556Contig1P01297
CL5689Contig1P00166
CL603Contig1P00096
CL887Contig1P00465
LQ0AAA11YO06FM1_SCFP00148
LQ0AAA18YA01FM1_SCFP00432
LQ0AAA7YM10FM1_SCFP00518
LQ0AAB102YO02FM1_SCFP00231
LQ0AAB30YN13FM1_SCFP00286
LQ0AAB37YN06FM1_SCFP00384
LQ0AAB56YF13FM1_SCFP00055
LQ0AAB77YC02FM1_SCFP00233
LQ0AAB84YG06RM1_SCFP00424
LQ0AFA5YD11RM1_SCFP00085
CL2561Contig1P01292
CL272Contig1P02025
CL2869Contig1P00406
CL4178Contig1P00419
CL4260Contig1P00492
CL4460Contig1P00001
CL4594Contig1P00506
CL6545Contig1P00237
CL6767Contig1P00402
CL7351Contig1P00001
LQ0AAA23YN11FM1_SCFP00083
LQ0AAB12YF11FM1_SCFP00532
LQ0AAB97YM21FM1_SCFP00011
LQ0AAB99YB12FM1_SCFP00054
LQ0ABA2YH21FM1_SCFP00064
CL2271Contig1P00623
CL5115Contig1P00234
CL5720Contig1P00126
ESV-1-108P00117
ESV-1-14P01390
LQ0AAA21YJ02FM1_SCFP00390
LQ0AAA22YP01FM1_SCFP00599
LQ0AAB16YI19FM3_SCFP00241
LQ0AAB64YD19FM1_SCFP00083
LQ0ABA1YJ07FM1_SCFP00186
CL3492Contig1P00511
CL4207Contig1P00052
CL4298Contig1P00415
CL4706Contig1P00852
CL5003Contig1P00336
ESV-1-72P00276
LQ0AAB34YL02FM1_SCFP00402
LQ0AAB40YN20FM1_SCFP00244
LQ0AAB54YD13FM1_SCFP00144
LQ0AAB58YE03FM1_SCFP00048
LQ0AAB72YE02FM1_SCFP00139
LQ0AAB74YJ06FM1_SCFP00060
LQ0AAB8YJ23FM1_SCFP00190
CL2155Contig1P00520
CL3065Contig1P00521
CL3687Contig1P01106
CL6464Contig1P00162
CL6782Contig1P00586
CL6926Contig1P00191
CL7073Contig1P00616
CL883Contig1P00010
ESV-1-191P00632
LQ0AAA3YB20FM1_SCFP00103
LQ0AAB100YM15FM1_SCFP00229
LQ0AAB103YF09FM1_SCFP00113
LQ0AAB104YD17FM1_SCFP00009
LQ0AAB12YA01FM1_SCFP00073
LQ0AAB13YH23FM1_SCFP00195
LQ0AAB13YN04FM1_SCFP00097
LQ0AAB24YB13FM1_SCFP00207
LQ0AAB26YG22FM1_SCFP00346
LQ0AAB41YO21FM1_SCFP00158
LQ0AAB61YB14FM1_SCFP00154
LQ0AAB64YM15FM1_SCFP00327
LQ0AAB6YP11FM1_SCFP00189
LQ0AAB70YP14FM1_SCFP00118
LQ0AAB85YB19FM1_SCFP00115
LQ0AAB88YN02FM1_SCFP00097
LQ0AAB98YL10FM1_SCFP00091
CL1919Contig1P00337
CL3015Contig1P00751
CL4640Contig1P00510
CL5999Contig1P00561
CL6067Contig1P00076
CL6147Contig1P00470
ESV-1-164P01788
ESV-1-89P00371
LQ0AAA3YO04FM1_SCFP00421
LQ0AAA5YK23FM1_SCFP00077
LQ0AAA9YI17FM1_SCFP00383
LQ0AAB67YP15FM1_SCFP00006
LQ0AAB82YJ01FM1_SCFP00261
LQ0AAB83YF24FM1_SCFP00477
CL3631Contig1P01125
CL5763Contig1P00075
CL6434Contig1P00330
CL670Contig1P00666
CL6748Contig1P00013
CL6758Contig1P00075
ESV-1-143P00644
ESV-1-228P00014
LQ0AAA22YM15FM1_SCFP00319
LQ0AAA2YF10FM1_SCFP00175
LQ0AAA4YM17FM1_SCFP00027
LQ0AAB103YH11FM1_SCFP00137
LQ0AAB32YB08FM1_SCFP00419
LQ0AAB3YI16FM1_SCFP00207
LQ0AAB41YA04FM1_SCFP00066
LQ0AAB41YO03FM1_SCFP00066
LQ0AAB4YG19FM1_SCFP00461
LQ0AAB63YA11FM1_SCFP00377
LQ0AAB84YL13FM1_SCFP00390
LQ0AAB87YJ09FM1_SCFP00044
CL2236Contig1P00233
CL5343Contig1P00111
CL7603Contig1P00285
ESV-1-179P00405
ESV-1-76P00008
LQ0AAB11YJ07FM1_SCFP00376
LQ0AAB12YA01FM1_SCFP00148
LQ0AAB17YH12FM1_SCFP00005
LQ0AAB32YN08FM1_SCFP00021
LQ0AAB34YK20FM1_SCFP00315
LQ0AAB35YD09FM1_SCFP00451
LQ0AAB40YH08FM1_SCFP00055
LQ0AAB54YA22FM1_SCFP00376
LQ0AAB97YN09FM1_SCFP00039
CL4367Contig1P00404
CL4487Contig1P00407
CL5165Contig1P00045
CL5305Contig1P00215
CL549Contig2P00697
CL703Contig1P00332
CL72Contig1P00044
ESV-1-148P01619
LQ0AAA18YH06FM1_SCFP00226
LQ0AAA3YL04FM1_SCFP00119
LQ0AAB104YO14FM1_SCFP00342
LQ0AAB13YB03FM1_SCFP00018
LQ0AAB15YM14FM1_SCFP00470
LQ0AAB15YP15FM1_SCFP00044
LQ0AAB16YG22FM3_SCFP00473
LQ0AAB34YL12FM1_SCFP00162
LQ0AAB46YH11FM1_SCFP00297
LQ0AAB56YA08FM1_SCFP00335
LQ0AAB56YF19FM1_SCF_LQP00150
LQ0AAB66YG05FM1_SCFP00111
LQ0AAB76YI13FM1_SCFP00404
LQ0AAB85YB19FM1_SCFP00085
LQ0AAB95YE07FM1_SCFP00020
LQ0ABA1YC05FM1_SCFP00001
CL1564Contig1P01502
CL2439Contig1P00305
CL4447Contig1P00323
CL4822Contig1P00282
CL530Contig1P00546
ESV-1-125P00487
LQ0AAA19YO12FM1_SCFP00345
LQ0AAA20YG17FM1_SCFP00493
LQ0AAA23YB17FM1_SCFP00019
LQ0AAA23YK02FM1_SCFP00136
LQ0AAA8YB20FM1_SCFP00001
LQ0AAB40YF20FM1_SCFP00322
LQ0AAB72YC08RM1_SCFP00084
LQ0AAB78YK12FM1_SCFP00299
LQ0AAB82YF21FM1_SCFP00160
LQ0AAB83YG02FM1_SCFP00068
LQ0AAB8YD09FM1_SCFP00128
LQ0ACA2YI21RM1_SCFP00027
CL1069Contig1P00610
CL1674Contig1P01132
CL2006Contig1P00945
CL5411Contig1P00405
CL5783Contig1P00134
CL7298Contig1P00072
CL766Contig1P01066
CL7763Contig1P00001
ESV-1-31P00593
ESV-1-65P00866
LQ0AAA8YI03FM1_SCFP00286
LQ0AAB22YP05FM1_SCFP00012
LQ0AAB31YE08FM1_SCFP00029
LQ0AAB31YO22FM1_SCFP00404
LQ0AAB35YM19FM1_SCFP00447
LQ0AAB87YP18FM1_SCFP00484
LQ0AAB94YD09FM1_SCFP00146
LQ0AAB95YK20FM1_SCFP00123
CL2574Contig1P00219
CL3193Contig1P00023
CL4057Contig1P00038
CL4656Contig1P00444
CL4672Contig1P00030
ESV-1-211P00536
LQ0AAB103YH11FM1_SCFP00401
LQ0AAB18YE24FM1_SCFP00232
LQ0AAB25YE04FM1_SCFP00010
LQ0AAB41YA05FM1_SCFP00047
LQ0AAB43YN14FM1_SCFP00146
LQ0AAB45YI09FM1_SCFP00140
LQ0AAB61YF19FM1_SCFP00247
LQ0AAB63YN23RM1_SCFP00341
LQ0AAB85YC12FM1_SCFP00027
LQ0AAB88YK21FM1_SCFP00104
LQ0AAB9YD15FM1_SCFP00001
LQ0ABA1YM09FM1_SCFP00001
sctg1_27-379000-379300-WP00170
CL2482Contig1P00057
CL4274Contig1P00357
CL4654Contig1P00220
CL5270Contig1P00332
LQ0AAA9YB18FM1_SCFP00277
LQ0AAB14YD12FM1_SCFP00348
LQ0AAB27YL21FM1_SCFP00453
LQ0AAB30YN06FM1_SCFP00001
LQ0AAB34YJ16FM1_SCFP00473
LQ0AAB50YF03FM1_SCFP00002
LQ0AAB50YJ24FM1_SCFP00187
LQ0AAB58YK09RM1_SCFP00048
LQ0AAB69YC20FM1_SCFP00059
LQ0AAB88YH21FM1_SCFP00416
LQ0ABA1YN24FM1_SCFP00281
LQ0ABA1YN24FM1_SCFP00387
CL1450Contig1P00754
CL3162Contig1P00071
CL3244Contig1P00016
CL4213Contig1P01017
CL5058Contig1P00001
CL520Contig2P00104
CL5950Contig1P00088
CL6986Contig1P00060
CL87Contig1P02093
CL974Contig1P00948
LQ0AAA11YE17FM1_SCFP00513
LQ0AAA21YJ16FM1_SCFP00121
LQ0AAA2YG09FM1_SCFP00167
LQ0AAB1YG10RM1_SCFP00279
LQ0AAB1YH13FM1_SCFP00438
LQ0AAB21YG02FM1_SCFP00353
LQ0AAB23YD04FM1_SCFP00202
LQ0AAB28YH03FM1_SCFP00358
LQ0AAB42YB05FM1_SCFP00117
LQ0AAB49YK06FM1_SCFP00067
LQ0AAB64YN07FM1_SCFP00129
LQ0AAB80YJ09FM1_SCFP00217
LQ0AAB95YN21FM1_SCFP00328
LQ0ABA1YC07FM1_SCFP00299
LQ0ACA3YC02RM1_SCFP00129
CL4183Contig1P00250
CL5553Contig1P00159
CL5897Contig1P00427
CL6643Contig1P00055
ESV-1-19P00207
LQ0AAA15YI05FM1_SCFP00044
LQ0AAA7YD13FM1_SCFP00001
LQ0AAB14YN19FM1_SCFP00617
LQ0AAB28YJ12FM1_SCFP00449
LQ0AAB30YC09FM1_SCFP00073
LQ0AAB32YA09FM1_SCFP00290
LQ0AAB37YH12FM1_SCFP00189
LQ0AAB45YF02FM1_SCFP00471
LQ0AAB48YE16FM1_SCFP00300
LQ0AAB60YI02FM1_SCFP00053
LQ0AAB69YO19FM1_SCFP00235
LQ0AAB86YH10FM1_SCFP00070
LQ0ABA1YB10FM1_SCFP00202
LQ0AAA7YH14FM1_SCFP00002
LQ0AAB14YH23FM1_SCFP00363
LQ0AAB17YE23FM1_SCFP00447
LQ0AAB17YO09FM1_SCFP00037
LQ0AAB17YO20FM1_SCFP00165
LQ0AAB2YD15FM1_SCFP00395
LQ0AAB37YC12FM1_SCFP00030
LQ0AAB41YI19FM1_SCFP00444
LQ0AAB47YP19FM1_SCFP00277
LQ0AAB52YD05FM1_SCFP00057
LQ0AAB70YP14FM1_SCFP00040
LQ0AAB80YL07FM1_SCFP00289
LQ0AAB86YG13FM1_SCFP00001
LQ0AAB86YK18FM1_SCFP00224
LQ0ABA1YD15FM1_SCFP00004
LQ0ACA10YH15RM1_SCFP00452
CL1023Contig1P00701
CL1838Contig1P00286
CL2507Contig1P00737
CL3069Contig1P00070
CL4637Contig1P00289
CL52Contig1P00643
CL6374Contig1P00249
CL6542Contig1P00084
CL7288Contig1P00365
CL7597Contig1P00052
CL805Contig1P00325
CL893Contig1P00297
CL974Contig1P00103
LQ0AAA12YB17FM1_SCFP00053
LQ0AAA7YD01FM1_SCFP00030
LQ0AAB27YB24FM1_SCFP00467
LQ0AAB32YC24FM1_SCFP00001
LQ0AAB45YP02FM1_SCFP00054
LQ0AAB57YL20FM1_SCFP00377
LQ0AAB57YO05RM1_SCFP00246
LQ0AAB59YD10FM1_SCFP00292
LQ0AAB82YO02FM1_SCFP00066
LQ0AAB86YB12FM1_SCFP00223
LQ0ACA15YN02RM1_SCFP00027
LQ0AFA5YC18RM1_SCFP00052
CL1166Contig1P00197
CL122Contig1P01225
CL1810Contig1P00717
CL2264Contig1P00917
CL5865Contig1P00001
CL6106Contig1P00068
ESV-1-73P00134
LQ0AAA10YK02FM1_SCFP00005
LQ0AAA16YA18FM1_SCFP00628
LQ0AAB46YC19FM1_SCFP00234
LQ0AAB50YF03FM1_SCFP00139
LQ0AAB5YA02FM1_SCFP00066
LQ0AAB65YE03FM1_SCFP00321
LQ0AAB65YH22FM1_SCFP00276
LQ0AAB82YE09FM1_SCFP00101
LQ0AAB88YC10FM1_SCFP00310
LQ0AAB94YN08FM1_SCFP00254
LQ0AGA1YC06RM1_SCFP00019
CL1865Contig1P00906
CL2332Contig1P00390
CL2430Contig2P00075
CL4604Contig1P00199
CL4683Contig1P00002
CL5626Contig1P00214
CL6496Contig1P00012
CL6722Contig1P00509
LQ0AAB38YG18FM1_SCFP00194
LQ0AAB40YC07FM1_SCFP00256
LQ0AAB64YM11FM1_SCFP00443
LQ0AAB7YO06FM1_SCFP00068
LQ0AAB82YE05FM1_SCFP00287
LQ0AAB87YP04FM1_SCFP00503
CL1726Contig1P00191
CL1795Contig1P00648
CL3087Contig1P01282
CL5513Contig1P00374
CL643Contig1P01130
CL6464Contig1P00404
CL6647Contig1P00054
CL707Contig1P01229
CL7434Contig1P00668
CL7731Contig1P00200
ESV-1-30P00281
LQ0AAA21YJ04FM1_SCFP00324
LQ0AAB13YH10FM1_SCFP00237
LQ0AAB38YL02FM1_SCFP00243
LQ0AAB40YM14FM1_SCFP00180
LQ0AAB67YB06FM1_SCFP00003
LQ0AAB96YC06FM1_SCFP00135
LQ0AAB97YD15FM1_SCFP00008
LQ0AAB98YL10FM1_SCFP00115
LQ0AGA1YG01RM1_SCFP00007
CL1800Contig1P00479
CL2309Contig1P00111
CL2357Contig1P00187
CL6837Contig1P00086
CL7088Contig1P00292
ESV-1-210P00259
LQ0AAA20YH13FM1_SCFP00090
LQ0AAA2YF10FM1_SCFP00278
LQ0AAB15YG04FM1_SCFP00251
LQ0AAB34YJ21FM1_SCFP00528
LQ0AAB38YO24FM1_SCFP00008
LQ0AAB42YI03FM1_SCFP00254
LQ0AAB47YN12FM1_SCFP00296
LQ0AAB5YB22FM1_SCFP00001
LQ0AAB77YP21FM1_SCFP00190
LQ0ACA1YP09RM1_SCFP00109
CL5024Contig1P00083
CL5483Contig1P00002
CL7268Contig1P00001
LQ0AAA12YM18FM1_SCFP00097
LQ0AAA2YP10FM1_SCFP00109
LQ0AAB103YO17RM1_SCFP00162
LQ0AAB54YJ02FM1_SCFP00160
LQ0AAB58YI24RM1_SCFP00282
LQ0AAB58YK04FM1_SCFP00040
LQ0AAB5YC24FM1_SCFP00305
LQ0AAB77YO17RM1_SCFP00390
LQ0ACA14YP02RM1_SCFP00065
CL1750Contig1P00143
CL2356Contig1P00663
CL2521Contig1P00248
CL2547Contig1P00915
CL2574Contig1P00214
CL2596Contig1P00976
CL26Contig2P00025
CL4716Contig1P00154
CL5763Contig1P00092
CL6414Contig1P00545
CL7097Contig1P00584
CL7344Contig1P00538
CL7654Contig1P00068
ESV-1-181P01622
ESV-1-229P00048
LQ0AAA21YG07FM1_SCFP00151
LQ0AAB26YF24FM1_SCFP00001
LQ0AAB35YE19FM1_SCFP00236
LQ0AAB4YG23FM1_SCFP00537
LQ0AAB54YP14FM1_SCFP00081
LQ0AAB56YB09FM1_SCFP00020
LQ0AAB69YA09FM1_SCFP00089
LQ0AAB79YI03FM1_SCFP00294
LQ0AAB86YI07FM1_SCFP00487
LQ0ABA2YA17FM1_SCFP00075
LQ0ADA13YE12RM1_SCFP00018
CL1673Contig1P00090
CL3150Contig1P00672
CL3178Contig1P00731
CL3713Contig1P00569
CL4680Contig1P00349
CL5390Contig1P00039
CL6580Contig1P00550
CL6828Contig1P00471
CL841Contig1P00089
LQ0AAA11YL15FM1_SCFP00121
LQ0AAA9YD04FM1_SCFP00205
LQ0AAB17YH22FM1_SCFP00431
LQ0AAB21YC09FM1_SCFP00052
LQ0AAB22YK01FM1_SCFP00456
LQ0AAB30YL22FM1_SCFP00116
LQ0AAB5YA02FM1_SCFP00063
LQ0AAB61YG04FM1_SCFP00006
LQ0ABA2YD16FM1_SCFP00143
CL3824Contig1P00099
CL584Contig1P00676
CL6067Contig1P00097
CL6378Contig1P00297
CL6712Contig1P00512
CL7270Contig1P00525
CL977Contig1P00356
ESV-1-121P00161
LQ0AAA15YP20FM1_SCFP00379
LQ0AAB29YF03FM1_SCFP00001
LQ0AAB30YE24FM1_SCFP00378
LQ0AAB33YC03FM1_SCFP00154
LQ0AAB3YI16FM1_SCFP00281
LQ0AAB43YF04FM1_SCFP00192
LQ0AAB48YP22FM1_SCFP00001
LQ0AAB56YF13FM1_SCFP00122
LQ0AAB83YD18FM1_SCFP00001
LQ0AAB84YN15FM1_SCFP00119
LQ0AAB86YP12FM1_SCFP00089
LQ0AAB8YJ20FM1_SCFP00417
LQ0AAB90YC14FM1_SCFP00163
LQ0AAB99YM12FM1_SCFP00418
LQ0ADA19YG12RM1_SCFP00271
CL1727Contig1P01077
CL2598Contig1P00001
CL376Contig1P00353
CL4008Contig1P00060
CL4742Contig1P00232
CL4856Contig1P00466
CL5301Contig1P00078
CL5812Contig1P00377
LQ0AAB18YC08FM1_SCFP00284
LQ0AAB61YL07FM1_SCFP00001
LQ0AAB73YN02FM1_SCFP00080
LQ0AAB89YF24FM1_SCFP00447
LQ0ABA2YO05FM1_SCFP00026
LQ0AGA1YI09RM1_SCFP00004
CL2649Contig1P00098
CL3839Contig1P00638
CL3962Contig1P00388
CL4244Contig1P00327
CL4546Contig1P00021
CL4583Contig1P00001
ESV-1-163P00182
LQ0AAA10YG05FM1_SCFP00073
LQ0AAA7YD19FM1_SCFP00088
LQ0AAB102YL20FM1_SCFP00360
LQ0AAB15YG04FM1_SCFP00131
LQ0AAB23YD22FM1_SCFP00069
LQ0AAB24YA21FM1_SCFP00308
LQ0AAB25YO14FM1_SCFP00315
LQ0AAB26YE13FM1_SCFP00149
LQ0AAB2YN22FM1_SCFP00301
LQ0AAB47YG18FM1_SCFP00008
LQ0AAB84YE17FM1_SCFP00183
LQ0AAB87YB05FM1_SCFP00294
LQ0ACA26YB03RM1_SCFP00056
LQ0ADA21YE04RM1_SCFP00084
LQ0AEA2YO06RM1_SCFP00071
CL2750Contig1P00524
CL5790Contig1P00388
CL7807Contig1P00250
LQ0AAA11YG18FM1_SCFP00408
LQ0AAA22YA19FM1_SCFP00245
LQ0AAB22YN17FM1_SCFP00109
LQ0AAB34YC24FM1_SCFP00082
LQ0AAB36YD24FM1_SCFP00001
LQ0AAB37YI24FM1_SCFP00020
LQ0AAB40YN06FM1_SCFP00197
LQ0AAB88YJ12FM1_SCFP00262
CL3235Contig1P00463
CL5297Contig1P00333
CL5922Contig1P00095
CL6732Contig1P00444
LQ0AAA15YD15FM1_SCFP00152
LQ0AAB34YF06FM1_SCFP00048
LQ0AAB39YM01FM1_SCFP00503
LQ0AAB53YA12FM1_SCFP00292
LQ0AAB97YN15FM1_SCFP00015
LQ0ADA17YO21RM1_SCFP00106
CL2058Contig1P00899
CL2064Contig1P00267
CL2322Contig1P01090
CL2383Contig1P00521
CL4618Contig1P00009
CL5686Contig1P00225
CL576Contig1P01125
CL7272Contig1P00745
LQ0AAA16YP20FM1_SCFP00142
LQ0AAA7YB24FM1_SCFP00358
LQ0AAA9YF22FM1_SCFP00368
LQ0AAB4YC08FM1_SCFP00047
LQ0AAB52YP06RM1_SCFP00120
LQ0AAB94YC06FM1_SCFP00160
LQ0ABA2YL01FM1_SCFP00001
LQ0AFA1YP11RM1_SCFP00194
CL5514Contig1P00135
CL6904Contig1P00292
ESV-1-202P00105
ESV-1-218P00480
LQ0AAA5YE23FM1_SCFP00394
LQ0AAB21YH13FM1_SCFP00507
LQ0AAB29YK23FM1_SCFP00441
LQ0AAB3YP18FM1_SCF_LQP00075
LQ0AAB50YA10FM1_SCFP00231
LQ0AAB5YI10FM1_SCFP00279
LQ0AAB74YK09RM1_SCFP00063
LQ0AAB84YF18FM1_SCFP00139
CL3052Contig1P00070
CL5084Contig1P00246
CL5840Contig1P00203
CL6124Contig1P00654
CL7771Contig1P00001
LQ0AAA21YG07FM1_SCFP00404
LQ0AAA3YE16FM1_SCFP00618
LQ0AAB10YN02FM1_SCFP00482
LQ0AAB38YI17FM1_SCFP00050
LQ0AAB40YP23FM1_SCFP00503
LQ0AAB63YA13FM1_SCFP00027
LQ0AAB77YO17FM1_SCFP00038
LQ0ABA1YO02FM1_SCFP00107
LQ0AFA8YF08RM1_SCFP00063
CL1321Contig1P00406
CL1741Contig1P00081
CL2416Contig1P00329
CL3379Contig1P00552
CL4511Contig1P00341
CL5567Contig1P00369
CL5568Contig1P00024
ESV-1-16P00023
LQ0AAA7YE24FM1_SCFP00533
LQ0AAB104YN20FM1_SCFP00267
LQ0AAB10YK14FM1_SCFP00012
LQ0AAB2YD17FM1_SCFP00001
LQ0AAB3YD05FM1_SCFP00046
LQ0AAB66YG13FM1_SCFP00083
LQ0AAB97YM21FM1_SCFP00001
LQ0ABA1YN24FM1_SCFP00076
LQ0AFA1YL17RM1_SCFP00049
CL1776Contig1P00410
CL2311Contig1P01113
CL2419Contig1P00414
CL4514Contig1P00509
CL5571Contig1P00250
CL6159Contig1P00216
CL6797Contig1P00397
CL7378Contig1P00139
LQ0AAA1YG22FM1_SCFP00317
LQ0AAB100YG21FM1_SCFP00231
LQ0AAB24YP21FM1_SCFP00006
LQ0AAB4YG19FM1_SCFP00004
LQ0AAB92YI20FM1_SCFP00387
LQ0ABA2YD16FM1_SCFP00139
CL20Contig1P00042
CL3607Contig1P00335
CL3833Contig1P01147
CL4342Contig1P00283
CL4952Contig1P00477
CL5490Contig1P00218
CL5843Contig1P00608
CL644Contig1P02512
CL6608Contig1P00299
CL7043Contig1P00505
CL7408Contig1P00295
CL7496Contig1P00196
LQ0AAA18YI07FM1_SCFP00061
LQ0AAB102YP04FM1_SCFP00001
LQ0AAB10YO06FM1_SCFP00386
LQ0AAB33YK01FM1_SCFP00017
LQ0AAB61YC16FM1_SCFP00039
LQ0AAB74YJ06FM1_SCFP00001
LQ0AAB81YG03FM1_SCFP00240
LQ0AAB86YB12FM1_SCFP00582
LQ0ABA1YM18FM1_SCFP00177
CL1490Contig1P00519
CL1671Contig1P00525
CL2242Contig1P00503
CL4739Contig1P00017
CL4758Contig1P00149
CL6066Contig1P00390
CL7043Contig1P00450
CL7500Contig1P00377
CL7537Contig1P00164
ESV-1-228P00005
LQ0AAA10YO14FM1_SCFP00443
LQ0AAA6YL06FM1_SCFP00334
LQ0AAB22YD01FM1_SCFP00090
LQ0AAB25YE12FM1_SCFP00546
LQ0AAB33YK19FM1_SCFP00358
LQ0AAB34YG12FM1_SCFP00249
LQ0AAB3YP18FM1_SCF_LQP00196
LQ0AAB82YD04FM1_SCFP00078
LQ0AAB8YB02FM1_SCFP00313
LQ0AAB97YD07FM1_SCFP00440
LQ0ACA7YP20RM1_SCFP00035
CL186Contig1P01225
CL2870Contig1P00154
CL3643Contig1P00668
CL5425Contig1P00001
CL5608Contig1P00313
CL6523Contig1P00319
CL7476Contig1P00479
LQ0AAB104YE23FM1_SCFP00086
LQ0AAB29YE19FM1_SCFP00515
LQ0AAB32YO18FM1_SCFP00218
LQ0AAB34YJ18FM1_SCFP00361
LQ0AAB37YA12FM1_SCFP00033
LQ0AAB47YG17FM1_SCFP00028
LQ0AAB64YI13FM1_SCFP00019
LQ0ACA1YB04RM1_SCFP00147
CL128Contig1P03123
CL1622Contig1P00377
CL6485Contig1P00249
CL6698Contig1P00102
CL7447Contig1P00650
CL8Contig2P00537
LQ0AAA10YC10FM1_SCFP00037
LQ0AAB17YC10FM1_SCFP00203
LQ0AAB24YB05FM1_SCFP00364
LQ0AAB34YC24FM1_SCFP00073
LQ0AAB49YH15FM1_SCFP00147
LQ0AAB60YG14FM1_SCFP00260
LQ0AAB75YB10FM1_SCFP00390
LQ0AAB96YN15FM1_SCFP00573
LQ0ABA2YD16FM1_SCFP00128
CL1217Contig1P01151
CL1714Contig1P00219
CL2404Contig1P00641
CL3637Contig1P00585
CL612Contig1P00602
CL6457Contig1P00788
ESV-1-78P00452
LQ0AAA10YK10FM1_SCFP00151
LQ0AAB14YH01FM1_SCFP00097
LQ0AAB21YP17FM1_SCFP00008
LQ0AAB31YK19FM1_SCFP00067
LQ0AAB33YF12FM1_SCFP00003
LQ0AAB42YH18FM1_SCFP00192
LQ0AAB49YH15FM1_SCFP00080
LQ0AAB59YC22FM1_SCFP00467
LQ0AAB77YC02FM1_SCFP00002
LQ0AAB79YH20FM1_SCFP00116
LQ0AAB80YC13RM1_SCFP00036
LQ0AAB84YA13FM1_SCFP00007
LQ0AAB89YB12FM1_SCFP00100
LQ0AAB97YE09FM1_SCFP00132
LQ0AAB98YC01FM1_SCFP00105
CL1280Contig2P00177
CL3211Contig1P00115
CL4341Contig1P00558
CL4379Contig1P00664
CL4437Contig1P00849
CL5712Contig1P00148
CL7128Contig1P00344
CL7248Contig1P00378
CL7519Contig1P00464
ESV-1-62P00141
LQ0AAA12YN18FM1_SCFP00334
LQ0AAA5YE23FM1_SCFP00399
LQ0AAB100YF01FM1_SCFP00136
LQ0AAB32YF16FM1_SCFP00038
LQ0AAB4YD22FM1_SCFP00581
LQ0AAB54YA22FM1_SCFP00382
LQ0AAB67YB06FM1_SCFP00001
LQ0AAB88YO15FM1_SCFP00046
LQ0AAB94YN18FM1_SCFP00291
CL2590Contig1P00106
CL3069Contig1P00436
CL5116Contig1P00024
ESV-1-154P00215
LQ0AAA12YG12FM1_SCFP00160
LQ0AAB15YJ19FM1_SCFP00501
LQ0AAB21YH13FM1_SCFP00001
LQ0AAB41YM10FM1_SCFP00370
LQ0ACA6YG19RM1_SCFP00049
LQ0ADA1YO10RM1_SCFP00040
CL3106Contig1P00652
CL327Contig1P00557
CL4759Contig1P00607
CL5506Contig1P00274
CL7088Contig1P00286
CL7681Contig1P00359
LQ0AAA3YB23FM1_SCFP00359
LQ0AAB13YH03FM1_SCFP00354
LQ0AAB41YO03FM1_SCFP00102
LQ0AAB68YH16FM1_SCFP00092
LQ0AAB80YA06FM1_SCFP00154
LQ0AAB81YK14FM1_SCFP00462
LQ0AAB83YJ05FM1_SCFP00061
LQ0AAB97YN09FM1_SCFP00017
CL252Contig1P00490
CL4903Contig1P00690
CL520Contig2P00197
CL7795Contig1P00319
LQ0AAB24YE05FM1_SCFP00033
LQ0AAB25YP12FM1_SCFP00134
LQ0AAB39YK11FM1_SCFP00614
LQ0AAB65YC02FM1_SCFP00050
LQ0AAB78YN18FM1_SCFP00438
LQ0ABA1YI04FM1_SCFP00212
LQ0ACA8YK01RM1_SCFP00048
CL1388Contig1P01402
CL3556Contig1P00265
CL4272Contig1P00056
CL6958Contig1P00320
CL896Contig1P00431
CL944Contig1P00027
ESV-1-149P00826
LQ0AAA12YN18FM1_SCFP00133
LQ0AAA13YM09FM1_SCFP00241
LQ0AAB27YO01FM1_SCFP00375
LQ0AAB40YO13FM1_SCFP00223
LQ0AAB71YL16FM1_SCFP00194
LQ0AAB79YG18FM1_SCFP00216
LQ0AGA1YH09RM1_SCFP00113
CL1857Contig1P01257
CL2267Contig1P00148
CL3355Contig1P00117
CL3420Contig1P00292
CL3657Contig1P00122
CL394Contig1P01071
CL6154Contig1P00138
CL6555Contig1P00226
CL6963Contig1P00593
CL839Contig1P00406
ESV-1-176P00636
LQ0AAB1YF12FM1_SCFP00353
LQ0AAB29YI09FM1_SCFP00070
LQ0AAB36YJ15FM1_SCFP00142
LQ0AAB70YE19FM1_SCFP00051
LQ0AAB7YG15FM1_SCFP00134
LQ0AAB86YN05FM1_SCFP00123
LQ0ABA2YC13FM1_SCF_LQP00044
CL2357Contig1P00183
CL3230Contig1P00525
CL3658Contig1P00726
CL7720Contig1P00126
LQ0AAA19YE21FM1_SCF_LQP00418
LQ0AAB13YK01FM1_SCFP00009
LQ0AAB14YD02FM1_SCFP00280
LQ0AAB2YL21FM1_SCFP00274
CL1113Contig1P00571
CL2354Contig1P00447
CL2618Contig1P00049
CL2787Contig1P00464
CL3723Contig1P00493
CL4802Contig1P00985
CL487Contig1P01139
LQ0AAB104YM05FM1_SCFP00248
LQ0AAB18YK08FM1_SCFP00001
LQ0AAB23YD04FM1_SCFP00179
LQ0AAB24YL01FM1_SCFP00125
LQ0AAB32YP10FM1_SCFP00187
LQ0AAB36YE21FM1_SCFP00144
LQ0AAB46YC18FM1_SCFP00233
LQ0AAB68YH14FM1_SCFP00028
LQ0ABA2YC16FM1_SCFP00196
LQ0ACA3YE01RM1_SCFP00129
CL1575Contig1P01018
CL2359Contig1P01277
CL3776Contig1P00469
CL4522Contig1P00724
CL5494Contig1P00017
CL5988Contig1P00606
CL6617Contig1P00226
CL6774Contig1P00211
CL6961Contig1P00547
ESV-1-132P00342
ESV-1-182P00732
ESV-1-58P00138
LQ0AAA10YA13FM1_SCFP00010
LQ0AAA19YD09FM1_SCF_LQP00289
LQ0AAB10YF15FM1_SCFP00206
LQ0AAB26YI10FM1_SCFP00287
LQ0AAB36YK01FM1_SCFP00002
LQ0AAB39YG24FM1_SCFP00130
LQ0AAB56YN07FM1_SCFP00090
LQ0ABA1YB10FM1_SCFP00003
CL1816Contig1P00133
CL2308Contig1P00950
CL2856Contig1P00522
CL3501Contig1P00004
CL4459Contig1P00075
ESV-1-151P00082
LQ0AAA19YN19FM1_SCFP00144
LQ0AAB14YP11FM1_SCFP00451
LQ0AAB40YK17FM1_SCFP00505
LQ0AAB49YI14FM1_SCFP00288
LQ0AAB4YA02FM1_SCFP00226
LQ0AAB51YG07FM1_SCFP00395
LQ0AAB68YK19FM1_SCFP00001
LQ0AAB89YJ20FM1_SCFP00362
LQ0AAB91YK13FM1_SCFP00467
LQ0AAB94YN24FM1_SCFP00077
LQ0ABA1YI11FM1_SCFP00089
LQ0ABA2YA17FM1_SCFP00068
CL1903Contig1P00758
CL191Contig1P00571
CL3811Contig1P01040
CL4141Contig1P01027
CL4778Contig1P00242
CL6291Contig1P00385
CL6526Contig1P00570
CL944Contig1P00364
LQ0AAB102YB01FM1_SCFP00080
LQ0AAB23YN19FM1_SCFP00386
LQ0AAB2YE13FM1_SCFP00265
LQ0AAB38YN06FM1_SCFP00078
LQ0AAB41YC07FM1_SCFP00020
LQ0AAB73YB24FM1_SCFP00423
LQ0ABA1YP21FM1_SCFP00092
LQ0ABA2YH21FM1_SCFP00012
CL1042Contig1P00906
CL1084Contig1P01423
CL4297Contig1P00012
CL6555Contig1P00123
CL7496Contig1P00770
CL7648Contig1P00466
CL952Contig2P00058
CL987Contig1P00003
ESV-1-183P00001
LQ0AAA12YJ08FM1_SCFP00462
LQ0AAA13YO23FM1_SCFP00570
LQ0AAB103YL19FM1_SCFP00017
LQ0AAB33YG07FM1_SCFP00018
LQ0AAB49YH21FM1_SCFP00204
LQ0AAB50YJ19FM1_SCFP00241
LQ0AAB56YM15FM1_SCFP00017
LQ0AAB77YH15FM1_SCFP00344
LQ0AAB88YI07FM1_SCFP00507
LQ0ABA1YA03FM1_SCFP00021
LQ0ABA2YG16FM1_SCFP00278
LQ0ADA1YM08RM1_SCFP00334
LQ0AGA1YH09RM1_SCFP00044
CL4392Contig1P00885
CL5489Contig1P00112
CL6977Contig1P00337
LQ0AAA6YG16FM1_SCFP00012
LQ0AAB27YF17FM1_SCFP00349
LQ0AAB30YJ18FM1_SCFP00228
LQ0AAB40YH08FM1_SCFP00415
LQ0AAB40YM09FM1_SCFP00004
LQ0AAB44YP04FM1_SCFP00100
LQ0AAB78YM21FM1_SCFP00001
LQ0AAB85YO21RM1_SCFP00189
LQ0AAB88YD19FM1_SCFP00078
LQ0AAB94YP01FM1_SCFP00331
CL2318Contig1P00023
CL2373Contig1P00174
CL4272Contig1P00341
CL5389Contig1P00238
CL5561Contig1P00367
CL5651Contig1P00001
CL7034Contig1P00417
CL7273Contig1P00387
CL7396Contig1P00407
LQ0AAA16YL15FM1_SCFP00001
LQ0AAB23YD04FM1_SCFP00139
LQ0AAB29YM05FM1_SCFP00006
LQ0AAB34YF06FM1_SCFP00181
LQ0AAB52YJ17FM1_SCFP00350
LQ0AAB88YA17FM1_SCFP00477
LQ0AAB89YA22FM1_SCFP00309
LQ0ABA2YI14FM1_SCFP00107
LQ0ABA2YK10FM1_SCFP00050
LQ0ACA8YK01RM1_SCFP00074
CL44Contig2P00219
CL5269Contig1P00047
LQ0AAA12YL23FM1_SCFP00397
LQ0AAB15YG06FM1_SCFP00067
LQ0AAB23YC04FM1_SCFP00155
LQ0AAB28YH16FM1_SCFP00166
LQ0AAB46YM07FM1_SCFP00122
LQ0AAB47YJ23FM1_SCFP00031
LQ0AAB56YE20FM1_SCFP00011
LQ0AAB89YA16FM1_SCFP00328
LQ0AAB96YD16FM1_SCFP00261
sctg1_283-124000-124500-WP00329
CL1725Contig1P00091
CL4262Contig1P00930
CL4479Contig1P00490
CL4486Contig1P00287
CL684Contig1P00827
LQ0AAA3YI11FM1_SCFP00230
LQ0AAA9YN21FM1_SCFP00486
LQ0AAB11YH10FM1_SCFP00013
LQ0AAB18YD13FM1_SCFP00243
LQ0AAB21YE17FM1_SCFP00406
LQ0AAB76YO14RM1_SCFP00195
CL2072Contig1P00556
CL2407Contig1P00833
CL269Contig2P01597
CL6191Contig1P00854
LQ0AAA15YB09FM1_SCFP00036
LQ0AAB13YH23FM1_SCFP00013
LQ0AAB29YE19FM1_SCFP00276
LQ0AAB30YJ05FM1_SCFP00140
LQ0AAB35YA19FM1_SCFP00100
LQ0AAB50YA10FM1_SCFP00433
LQ0AAB64YN03FM1_SCFP00077
LQ0AAB6YP16FM1_SCFP00327
LQ0AAB74YP17FM1_SCFP00413
LQ0AAB81YJ21FM1_SCFP00486
CL3304Contig1P00135
CL4477Contig1P00632
CL4851Contig1P00966
CL5069Contig1P00440
CL5335Contig1P00120
CL543Contig1P00354
CL6985Contig1P00377
LQ0AAB100YF02FM1_SCFP00054
LQ0AAB16YJ03FM3_SCFP00051
LQ0AAB31YG15FM1_SCFP00161
LQ0AAB3YK01FM1_SCFP00200
LQ0AAB71YE17FM1_SCFP00351
LQ0AAB79YI03FM1_SCFP00371
LQ0ABA2YI24FM1_SCFP00042
LQ0AGA1YI09RM1_SCFP00006
CL2746Contig1P00030
CL3838Contig1P00148
CL5376Contig1P00360
CL5667Contig1P00386
CL6116Contig1P00028
CL6846Contig1P00438
CL7132Contig1P00454
CL7270Contig1P00248
CL7332Contig1P00153
CL7501Contig1P00312
ESV-1-204P00672
ESV-1-206P00093
LQ0AAA9YL24FM1_SCFP00328
LQ0AAB15YE01FM1_SCFP00191
LQ0AAB39YF03FM1_SCFP00196
LQ0AAB45YD15FM1_SCFP00015
LQ0AAB75YE20FM1_SCFP00546
LQ0AAB76YI20RM1_SCFP00174
LQ0AAB9YP04FM1_SCFP00412
LQ0AEA1YK19FM1_SCFP00480
CL3305Contig1P00092
CL3381Contig1P00528
CL3486Contig1P01204
CL3770Contig1P00407
CL3873Contig1P00016
CL546Contig1P00960
CL7148Contig1P00593
CL7504Contig1P00092
CL968Contig1P00180
LQ0AAA10YK02FM1_SCFP00210
LQ0AAA8YE01FM1_SCFP00370
LQ0AAB33YC13FM1_SCFP00036
LQ0AAB61YM20FM1_SCFP00409
LQ0AAB68YI01FM1_SCFP00029
LQ0AAB80YM16RM1_SCFP00069
LQ0AAB87YK24FM1_SCFP00107
LQ0AAB87YL20FM1_SCFP00258
LQ0AAB91YN16FM1_SCFP00348
LQ0ABA2YL17FM1_SCFP00074
LQ0ADA12YM05RM1_SCFP00157
LQ0AFA3YA14RM1_SCFP00082
CL1065Contig1P02059
CL4327Contig1P00475
CL4597Contig1P00654
CL7669Contig1P00427
LQ0AAB101YO06FM1_SCFP00056
LQ0AAB103YD24FM1_SCFP00317
LQ0AAB103YM04RM1_SCFP00005
LQ0AAB104YN23FM1_SCFP00442
LQ0AAB15YO04FM1_SCFP00079
LQ0AAB1YL18RM1_SCFP00426
LQ0AAB40YD07FM1_SCFP00001
LQ0AAB49YI12FM1_SCFP00349
LQ0AAB75YC02FM1_SCFP00221
LQ0AAB7YG11FM1_SCFP00534
LQ0AAB85YF07FM1_SCFP00149
LQ0AAB91YA24FM1_SCFP00360
LQ0AAB95YI16FM1_SCFP00326
CL2364Contig1P00218
CL2746Contig1P00626
CL3019Contig1P00040
CL3496Contig1P01074
CL7464Contig1P00374
CL7583Contig1P00316
CL90Contig2P00497
ESV-1-65P01390
LQ0AAA11YL17FM1_SCFP00139
LQ0AAA7YK14FM1_SCFP00381
LQ0AAB12YI22FM1_SCFP00499
LQ0AAB41YM10FM1_SCFP00002
LQ0AAB52YJ17FM1_SCFP00217
LQ0AAB87YN08FM1_SCFP00076
LQ0AAB94YC06FM1_SCFP00303
LQ0ABA1YM14FM1_SCFP00299
CL1768Contig1P00619
CL228Contig1P00560
CL4876Contig1P00001
CL717Contig1P01154
CL7260Contig1P00203
ESV-1-189P00508
LQ0AAA15YF07FM1_SCFP00305
LQ0AAA5YM17FM1_SCFP00120
LQ0AAB103YH11FM1_SCFP00039
LQ0AAB1YP15FM1_SCFP00442
LQ0AAB26YL05FM1_SCFP00323
LQ0AAB39YE21FM1_SCFP00504
LQ0AAB56YJ14FM1_SCFP00315
LQ0AAB64YP18FM1_SCFP00305
LQ0AAB88YK21FM1_SCFP00184
LQ0AAB89YC24FM1_SCFP00224
LQ0ADA19YG12RM1_SCFP00123
CL1670Contig1P00015
CL2324Contig1P00118
CL2968Contig1P01245
ESV-1-213P01091
LQ0AAB101YJ01FM1_SCFP00247
LQ0AAB12YF19FM1_SCFP00342
LQ0AAB25YD24FM1_SCFP00586
LQ0AAB40YC09FM1_SCFP00051
LQ0AAB59YO02FM1_SCFP00257
LQ0AAB68YB17FM1_SCFP00049
LQ0AAB84YL13FM1_SCFP00200
LQ0AAB89YH08FM1_SCFP00150
LQ0AEA11YB15RM1_SCFP00224
LQ0AFA8YF08RM1_SCFP00257
LQ0AGA1YE09RM1_SCFP00101
CL1415Contig1P00627
CL1726Contig1P00373
CL282Contig1P00001
CL3115Contig1P00037
CL536Contig1P00405
CL5476Contig1P00212
CL6418Contig1P00418
ESV-1-173P00825
ESV-1-185P00498
LQ0AAA22YD19FM1_SCFP00345
LQ0AAB23YB24FM1_SCFP00015
LQ0AAB2YC16FM1_SCFP00651
LQ0AAB36YC16FM1_SCFP00149
LQ0AAB37YH20FM1_SCFP00175
LQ0AAB3YI16FM1_SCFP00179
LQ0AAB57YC21FM1_SCFP00183
LQ0AAB80YA10FM1_SCFP00132
LQ0AAB89YC18FM1_SCFP00096
LQ0AAA10YP19FM1_SCFP00172
LQ0AAA9YC15FM1_SCFP00194
LQ0AAB101YH01FM1_SCFP00056
LQ0AAB102YM03FM1_SCFP00304
LQ0AAB13YP10FM1_SCFP00054
LQ0AAB37YA22FM1_SCFP00147
LQ0AAB48YJ02FM1_SCFP00192
LQ0AAB59YD17FM1_SCFP00465
LQ0AAB72YB09FM1_SCFP00123
LQ0AAB89YD06FM1_SCFP00353
CL144Contig1P01377
CL3915Contig1P00101
ESV-1-12P00629
LQ0AAA16YN15FM1_SCFP00016
LQ0AAB27YK07FM1_SCFP00040
LQ0AAB41YM02FM1_SCFP00313
LQ0AAB48YE16FM1_SCFP00306
LQ0AAB57YE05FM1_SCFP00016
LQ0AAB58YG05FM1_SCFP00112
LQ0AAB75YB10FM1_SCFP00008
LQ0AAB92YG12FM1_SCFP00020
LQ0AEA11YB15RM1_SCFP00256
CL2103Contig1P00326
CL4465Contig1P00083
CL4827Contig1P00415
CL579Contig1P00578
LQ0AAA23YH15FM1_SCFP00258
LQ0AAA7YD19FM1_SCFP00260
LQ0AAA9YH15FM1_SCFP00395
LQ0AAB18YJ06FM1_SCFP00481
LQ0AAB34YL17FM1_SCFP00122
LQ0AAB37YI20FM1_SCFP00302
LQ0AAB45YI05FM1_SCFP00362
LQ0AAB48YJ07FM1_SCFP00025
LQ0AAB52YC01FM1_SCFP00123
LQ0AAB59YD15FM1_SCFP00034
LQ0AAB86YM19FM1_SCFP00485
LQ0AAB98YO09FM1_SCFP00265
LQ0AAB98YO23FM1_SCFP00111
LQ0ABA1YB03FM1_SCFP00104
LQ0ACA1YP23RM1_SCFP00049
CL1316Contig1P00025
CL2655Contig1P00710
CL6643Contig1P00335
LQ0AAA10YK18FM1_SCFP00111
LQ0AAB103YP07RM1_SCFP00223
LQ0AAB10YA08FM1_SCFP00001
LQ0AAB22YK20FM1_SCFP00306
LQ0AAB27YL21FM1_SCFP00337
LQ0AAB38YN10FM1_SCFP00141
LQ0AAB43YF17FM1_SCFP00002
LQ0AAB49YK11FM1_SCFP00240
LQ0AAB49YN20FM1_SCFP00173
LQ0AAB89YA16FM1_SCFP00347
LQ0ABA1YJ07FM1_SCFP00242
CL1178Contig1P01548
CL2089Contig1P00045
CL2487Contig1P00376
CL2945Contig1P00835
CL2950Contig1P00432
CL3215Contig1P00576
CL3527Contig1P00288
CL4739Contig1P00575
CL4766Contig1P00148
CL4971Contig1P00421
CL6191Contig1P00847
CL846Contig1P00225
ESV-1-198P01300
LQ0AAA11YF13FM1_SCFP00002
LQ0AAA6YN19FM1_SCFP00173
LQ0AAB103YG16FM1_SCFP00292
LQ0AAB37YL18FM1_SCFP00148
LQ0AAB52YA15FM1_SCFP00352
LQ0AAB74YL08FM1_SCFP00376
LQ0AAB98YH19FM1_SCFP00476
LQ0ABA1YA03FM1_SCFP00019
CL3745Contig1P00636
CL4465Contig1P00224
CL4721Contig1P00035
LQ0AAA15YA02FM1_SCFP00102
LQ0AAB101YO06FM1_SCFP00032
LQ0AAB102YB01FM1_SCFP00056
LQ0AAB13YL10FM1_SCFP00273
LQ0AAB32YF16FM1_SCFP00178
LQ0AAB79YL17FM1_SCFP00196
LQ0AAB83YG06FM1_SCFP00065
LQ0AAB92YL06FM1_SCFP00001
LQ0AAB93YG23FM1_SCFP00081
LQ0AAB99YM21FM1_SCFP00058
CL1103Contig1P00581
CL2586Contig1P00833
CL2936Contig1P00592
CL5280Contig1P00517
LQ0AAA5YD22FM1_SCFP00009
LQ0AAA5YE12FM1_SCFP00145
LQ0AAB51YA15RM1_SCF_LQP00116
LQ0AAB82YF17FM1_SCFP00049
LQ0AAB89YA23FM1_SCFP00236
LQ0AAB98YK08FM1_SCFP00195
LQ0AAB98YO16FM1_SCFP00395
LQ0ABA2YJ19FM1_SCFP00360
CL2279Contig1P00001
CL4593Contig1P00302
CL5606Contig1P00288
CL6130Contig1P01069
CL6977Contig1P00331
ESV-1-202P00089
ESV-1-9P00608
LQ0AAB10YO06FM1_SCFP00387
LQ0AAB47YP21FM1_SCFP00285
LQ0AAB56YG08FM1_SCFP00032
LQ0AAB82YK18FM1_SCFP00015
LQ0ABA2YB23FM1_SCFP00038
CL4095Contig1P00305
CL4862Contig1P00274
CL5019Contig1P00178
CL5490Contig1P00211
CL5698Contig1P00143
LQ0AAA6YC11FM1_SCFP00348
LQ0AAB103YF11FM1_SCFP00004
LQ0AAB18YJ06FM1_SCFP00001
LQ0AAB26YL12FM1_SCFP00234
LQ0AAB29YM19FM1_SCFP00171
LQ0AAB40YC01FM1_SCFP00299
LQ0AAB69YM05FM1_SCFP00066
LQ0AAB6YC17FM1_SCFP00025
LQ0AAB80YJ09FM1_SCFP00001
LQ0AAB98YL06FM1_SCFP00089
LQ0ABA1YI18FM1_SCFP00341
CL1358Contig1P00755
CL2089Contig1P00059
CL6399Contig1P00685
ESV-1-70P00025
LQ0AAB101YO06FM1_SCFP00044
LQ0AAB103YH16FM1_SCFP00546
LQ0AAB16YK06FM3_SCFP00007
LQ0AAB3YC03FM1_SCFP00377
LQ0AAB42YA02FM1_SCFP00078
LQ0AAB58YL15FM1_SCFP00115
LQ0AAB70YB18FM1_SCFP00123
LQ0AAB70YM18FM1_SCFP00144
LQ0AAB85YI16FM1_SCFP00001
CL1548Contig1P00310
CL3386Contig1P00521
CL3544Contig1P00820
CL360Contig1P00045
CL3933Contig1P00456
CL396Contig1P00154
CL5559Contig1P00577
CL7288Contig1P00584
CL7341Contig1P00035
CL7813Contig1P00937
LQ0AAA20YG17FM1_SCFP00422
LQ0AAB16YM20FM3_SCFP00062
LQ0AAB1YH05RM1_SCFP00542
LQ0AAB30YK12FM1_SCFP00297
LQ0AAB44YE04FM1_SCFP00288
LQ0AAB59YE17FM1_SCFP00083
LQ0AAB60YH21FM1_SCFP00076
CL3256Contig1P00453
CL5193Contig1P00555
CL6994Contig1P00347
LQ0AAB103YE23RM1_SCF_LQP00158
LQ0AAB11YJ08FM1_SCFP00190
LQ0AAB12YM18FM1_SCFP00092
LQ0AAB31YL06FM1_SCFP00517
LQ0AAB50YP04FM1_SCFP00062
LQ0AAB79YG18FM1_SCFP00335
LQ0AAB79YG21FM1_SCFP00125
LQ0AAB7YC03FM1_SCFP00001
LQ0AAB91YJ24FM1_SCFP00387
LQ0AAB98YO03FM1_SCFP00404
CL6553Contig1P00112
LQ0AAA1YN24FM1_SCFP00198
LQ0AAA8YM12FM1_SCFP00571
LQ0AAB17YN02FM1_SCFP00364
LQ0AAB21YF03FM1_SCFP00219
LQ0AAB5YK03FM1_SCFP00381
LQ0AAB74YJ06FM1_SCFP00013
LQ0AAB88YD11FM1_SCFP00335
LQ0ABA1YF15FM1_SCFP00093
CL1138Contig1P00582
CL3054Contig1P00227
CL3592Contig1P00200
CL441Contig1P00629
CL4495Contig1P00556
CL5016Contig1P00227
CL6371Contig1P00106
CL6933Contig1P00391
ESV-1-147P01791
ESV-1-203P00179
ESV-1-219P00055
LQ0AAA2YI24FM1_SCFP00563
LQ0AAA3YB23FM1_SCFP00638
LQ0AAB101YH01FM1_SCFP00323
LQ0AAB31YN21FM1_SCFP00291
LQ0AAB34YC24FM1_SCFP00092
LQ0AAB39YO20FM1_SCFP00256
LQ0AAB72YB17FM1_SCFP00039
LQ0ACA17YH20RM1_SCFP00524
LQ0AGA1YI04RM1_SCFP00151
CL1980Contig1P00836
CL2157Contig1P00588
CL4797Contig1P00258
CL5371Contig1P00256
CL5411Contig1P00261
CL6321Contig1P00031
CL6835Contig1P00004
ESV-1-204P00550
LQ0AAB101YO06FM1_SCFP00317
LQ0AAB104YE24FM1_SCFP00259
LQ0AAB43YP08FM1_SCFP00455
LQ0AAB45YD08FM1_SCFP00102
LQ0AAB74YB14FM1_SCFP00263
LQ0AAB75YO14FM1_SCFP00366
LQ0AAB7YE03FM1_SCFP00277
LQ0AFA2YO05RM1_SCFP00376
CL1081Contig1P00483
CL2389Contig1P00262
CL4832Contig1P00001
CL968Contig1P00869
ESV-1-225P00031
LQ0AAA4YI03FM1_SCFP00021
LQ0AAB101YG24FM1_SCFP00378
LQ0AAB22YP05FM1_SCFP00483
LQ0AAB31YF07FM1_SCFP00001
LQ0AAB83YK12FM1_SCFP00528
CL3126Contig1P00389
CL4238Contig1P00128
CL4442Contig1P00400
CL5881Contig1P00421
CL6147Contig1P00107
CL6259Contig1P00303
ESV-1-179P00148
LQ0AAA5YG08FM1_SCFP00561
LQ0AAA6YE17FM1_SCFP00437
LQ0AAB11YK17FM1_SCFP00218
LQ0AAB14YN15FM1_SCFP00412
LQ0AAB24YL06FM1_SCFP00024
LQ0AAB38YL03FM1_SCFP00228
LQ0AAB64YI05FM1_SCFP00058
LQ0AAB70YM10FM1_SCFP00022
LQ0AAB73YJ18FM1_SCFP00182
CL1231Contig1P01372
CL5182Contig1P00526
CL5655Contig1P00158
CL5808Contig1P00539
CL6308Contig1P00374
CL6526Contig1P00021
CL7481Contig1P00051
ESV-1-179P00026
ESV-1-78P00666
LQ0AAB103YE23RM1_SCF_LQP00145
LQ0AAB23YA11FM1_SCFP00020
LQ0AAB27YE17FM1_SCFP00241
LQ0AAB27YL21FM1_SCFP00368
LQ0AAB58YG05FM1_SCFP00432
LQ0AAB70YF08FM1_SCFP00027
LQ0AAB74YE14FM1_SCFP00090
LQ0AAB85YP21FM1_SCFP00010
LQ0AAB99YM12FM1_SCFP00376
LQ0ABA2YN06FM1_SCFP00144
CL4906Contig1P00358
CL925Contig1P00692
LQ0AAA11YK13FM1_SCFP00070
LQ0AAA12YL03FM1_SCFP00202
LQ0AAB14YA05FM1_SCFP00443
LQ0AAB18YN18FM1_SCFP00317
LQ0AAB25YF08FM1_SCFP00270
LQ0AAB25YI19FM1_SCFP00013
LQ0AAB32YO18FM1_SCFP00191
LQ0AAB35YM06FM1_SCFP00103
LQ0AAB41YG14FM1_SCFP00058
LQ0AAB58YD15FM1_SCFP00267
LQ0AAB71YF04FM1_SCFP00137
LQ0AAB79YN11FM1_SCFP00294
LQ0AAB80YH21FM1_SCFP00186
LQ0AAB87YK07FM1_SCFP00201
LQ0AAB88YA15FM1_SCFP00070
LQ0AAB93YA16FM1_SCF_LQP00045
LQ0AEA8YG15RM1_SCFP00001
CL1631Contig1P00065
CL4500Contig1P00055
CL4507Contig1P00384
CL4507Contig1P00635
CL4939Contig1P00167
ESV-1-197P01231
LQ0AAB100YP14FM1_SCFP00063
LQ0AAB104YC02FM1_SCFP00077
LQ0AAB34YF16FM1_SCFP00494
LQ0AAB36YI15FM1_SCFP00016
LQ0AAB41YN24FM1_SCFP00397
LQ0AAB6YM21FM1_SCFP00383
LQ0AAB84YB19FM1_SCFP00420
LQ0AAB88YA05FM1_SCFP00254
CL2315Contig1P00032
CL2516Contig1P00456
CL30Contig2P00612
CL3889Contig1P00084
CL4944Contig1P00057
LQ0AAA15YF07FM1_SCFP00679
LQ0AAA8YC08FM1_SCFP00590
LQ0AAB11YG09FM1_SCFP00031
LQ0AAB31YM13FM1_SCFP00073
LQ0AAB37YA12FM1_SCFP00010
LQ0AAB37YG21FM1_SCFP00112
LQ0AAB94YI17FM1_SCFP00036
LQ0AAB99YF13FM1_SCFP00267
CL1559Contig1P00830
CL5079Contig1P00243
CL5739Contig1P00407
CL6050Contig1P00436
CL6553Contig1P00570
CL7627Contig1P00351
ESV-1-7P00770
LQ0AAA15YI05FM1_SCFP00037
LQ0AAA19YP15FM1_SCFP00051
LQ0AAA20YH24FM1_SCFP00001
LQ0AAA21YH23FM1_SCFP00032
LQ0AAB29YI09FM1_SCFP00102
LQ0AAB43YL19FM1_SCFP00072
LQ0AAB6YD08FM1_SCFP00049
LQ0AAB78YE10FM1_SCFP00406
LQ0AAB80YL03FM1_SCFP00263
LQ0AAB83YK12FM1_SCFP00202
LQ0AAB94YN24FM1_SCFP00086
LQ0ABA1YM09FM1_SCFP00007
LQ0ABA2YC13FM1_SCF_LQP00129
LQ0ABA2YG06FM1_SCFP00039
LQ0ABA2YH21FM1_SCFP00052
CL2935Contig1P00527
CL5857Contig1P00429
CL6612Contig1P00279
ESV-1-9P00037
LQ0AAA21YJ02FM1_SCFP00399
LQ0AAA8YO05FM1_SCFP00116
LQ0AAB26YE19FM1_SCFP00536
LQ0AAB36YA19FM1_SCFP00036
CL1973Contig1P00437
CL3991Contig1P00088
CL4292Contig1P00133
CL4487Contig1P00232
CL6238Contig1P00002
CL7244Contig1P00534
CL878Contig1P00833
LQ0AAA6YL06FM1_SCFP00605
LQ0AAB39YO16FM1_SCFP00290
LQ0AAB41YM07FM1_SCFP00035
LQ0AAB43YN03FM1_SCFP00369
LQ0AAB4YK03FM1_SCFP00322
LQ0AAB60YD07FM1_SCFP00174
LQ0AAB89YB24FM1_SCFP00485
LQ0AAB8YN22FM1_SCFP00251
LQ0ABA2YI24FM1_SCFP00062
LQ0AFA1YL17RM1_SCFP00042
CL2467Contig1P00746
CL3Contig1P00562
CL5323Contig1P00029
ESV-1-227P00318
LQ0AAA12YD21FM1_SCFP00611
LQ0AAB17YH02FM1_SCFP00002
LQ0AAB37YC12FM1_SCFP00113
LQ0AAB49YE17FM1_SCFP00256
LQ0AAB76YD23FM1_SCFP00008
LQ0AAB96YM12FM1_SCFP00131
LQ0AAB97YD12FM1_SCFP00313
CL3031Contig1P00640
CL3870Contig1P00654
CL390Contig2P00001
CL4259Contig1P00187
CL4444Contig1P00160
CL7772Contig1P00346
ESV-1-196P00016
LQ0AAB104YE23FM1_SCFP00021
LQ0AAB104YM05RM1_SCFP00010
LQ0AAB13YB18FM1_SCFP00028
LQ0AAB41YA05FM1_SCFP00001
LQ0AAB41YP04FM1_SCFP00432
LQ0AAB50YH01FM1_SCFP00598
LQ0AAB76YO14RM1_SCFP00206
LQ0AAB95YD12FM1_SCFP00422
LQ0ABA1YJ06FM1_SCF_LQP00148
LQ0ABA1YM01FM1_SCFP00303
CL3305Contig1P00368
CL3484Contig1P00656
CL4618Contig1P00563
CL5073Contig1P00449
CL6168Contig1P00352
CL6747Contig1P00363
CL7747Contig1P00001
ESV-1-139P00475
LQ0AAA15YC15FM1_SCFP00001
LQ0AAB46YC18FM1_SCFP00383
LQ0AAB59YD17FM1_SCFP00140
LQ0AAB75YN19FM1_SCFP00318
LQ0AAB97YM23FM1_SCFP00139
LQ0ABA1YA10FM1_SCFP00070
CL5548Contig1P00164
CL6078Contig1P00520
CL6236Contig1P00217
CL6359Contig1P00492
CL653Contig1P00851
ESV-1-205P00564
ESV-1-64P00020
LQ0AAB104YF12FM1_SCFP00021
LQ0AAB15YO03FM1_SCFP00426
LQ0AAB2YK09FM1_SCFP00054
LQ0AAB32YD14FM1_SCFP00258
LQ0AAB52YD16FM1_SCFP00427
LQ0AAB86YG22FM1_SCFP00081
LQ0ABA1YA13FM1_SCFP00369
LQ0ABA2YA17FM1_SCFP00030
CL1523Contig1P00459
CL2276Contig1P00358
CL2789Contig1P00483
CL3581Contig1P00467
CL6640Contig1P00408
CL7170Contig1P00528
CL7491Contig1P00446
CL7632Contig1P00126
LQ0AAA22YC09FM1_SCFP00397
LQ0AAA3YK17FM1_SCFP00020
LQ0AAB16YL07FM3_SCFP00527
LQ0AAB18YE14FM1_SCFP00513
LQ0AAB27YJ24FM1_SCFP00376
LQ0AAB34YG12FM1_SCFP00012
LQ0AAB46YM02FM1_SCFP00124
LQ0AAB53YE05FM1_SCFP00366
LQ0AAB87YF23FM1_SCFP00032
LQ0AAB9YJ17FM1_SCFP00476
CL2164Contig1P00383
CL241Contig1P00363
CL319Contig1P00187
CL3233Contig1P00282
CL4399Contig1P00321
CL5323Contig1P00002
CL5419Contig1P00307
CL7632Contig1P00177
LQ0AAA10YI15FM1_SCFP00101
LQ0AAB16YK06FM3_SCFP00001
LQ0AAB36YC16FM1_SCFP00023
LQ0AAB37YI20FM1_SCFP00018
LQ0ABA2YI13FM1_SCFP00125
LQ0ACA25YN01RM1_SCFP00081
CL1261Contig1P01397
CL3177Contig1P00257
CL6067Contig1P00351
CL7778Contig1P00016
LQ0AAA12YD21FM1_SCFP00487
LQ0AAA5YL07FM1_SCFP00080
LQ0AAB103YH16FM1_SCFP00074
LQ0AAB18YL21FM1_SCFP00006
LQ0AAB56YH21FM1_SCFP00080
LQ0AAB6YK22FM1_SCFP00286
LQ0AAB77YJ23FM1_SCFP00220
LQ0AAB78YE10FM1_SCFP00340
LQ0AAB95YM06FM1_SCFP00255
LQ0AAB96YC18FM1_SCFP00235
LQ0ABA1YD15FM1_SCFP00002
LQ0AGA1YH09RM1_SCFP00022
CL2860Contig1P00783
CL5339Contig1P00457
CL6218Contig1P00053
CL648Contig1P01132
CL6873Contig1P00227
CL7646Contig1P00060
LQ0AAA6YO02FM1_SCFP00145
LQ0AAA7YL18FM1_SCFP00062
LQ0AAB10YC13FM1_SCFP00669
LQ0AAB13YB03FM1_SCFP00563
LQ0AAB59YD15FM1_SCFP00047
LQ0AAB83YO13FM1_SCFP00057
LQ0AAB95YP23FM1_SCFP00177
LQ0ABA1YC24FM1_SCFP00005
CL2281Contig1P01001
CL2939Contig1P00543
CL377Contig1P00875
CL4643Contig1P00441
LQ0AAB31YD17FM1_SCFP00415
LQ0AAB56YE20FM1_SCFP00368
LQ0AAB93YI04FM1_SCFP00076
CL1500Contig1P00325
CL1826Contig1P00304
CL2537Contig1P00189
CL2746Contig1P00622
CL3948Contig1P00881
CL4805Contig1P00275
CL5321Contig1P00207
CL5886Contig1P00635
CL6925Contig1P00246
LQ0AAA23YI17FM1_SCFP00001
LQ0AAA7YL18FM1_SCFP00221
LQ0AAB103YH16RM1_SCFP00344
LQ0AAB24YJ13FM1_SCFP00098
LQ0AAB33YC05FM1_SCFP00330
LQ0AAB82YK18FM1_SCFP00183
LQ0AAB86YF24FM1_SCFP00186
LQ0AAB92YP04FM1_SCFP00096
CL4842Contig1P00536
CL5155Contig1P00440
CL5665Contig1P00160
CL7174Contig1P00001
CL7760Contig1P00330
CL89Contig1P00078
ESV-1-82P00815
LQ0AAB16YD20FM3_SCFP00080
LQ0AAB29YG01FM1_SCFP00171
LQ0AAB88YC19FM1_SCFP00389
LQ0AAB90YK15FM1_SCFP00141
CL1020Contig1P00438
CL3505Contig1P00392
CL3656Contig1P00373
CL4699Contig1P00470
CL5303Contig1P00401
ESV-1-202P00055
LQ0AAA13YP19FM1_SCFP00504
LQ0AAB31YD12FM1_SCFP00382
LQ0AAB34YH11FM1_SCFP00465
LQ0AAB74YK09RM1_SCFP00048
LQ0AEA1YK19RM1_SCFP00328
CL278Contig1P00428
CL5359Contig1P00041
LQ0AAA10YI15FM1_SCFP00403
LQ0AAB10YF21FM1_SCFP00468
LQ0AAB1YD22RM1_SCFP00298
LQ0AAB22YP19FM1_SCFP00002
LQ0AAB28YG22FM1_SCFP00045
LQ0AAB30YL09FM1_SCFP00268
LQ0AAB47YJ23FM1_SCFP00036
LQ0AAB6YN20FM1_SCFP00475
LQ0AAB72YB17FM1_SCFP00072
LQ0AAB74YP22FM1_SCFP00296
LQ0AAB88YE24FM1_SCFP00080
CL201Contig2P01247
CL5381Contig1P00233
CL6906Contig1P00359
ESV-1-144P01841
LQ0AAA6YC08FM1_SCFP00048
LQ0AAB100YA09FM1_SCFP00195
LQ0AAB25YP12FM1_SCFP00127
LQ0AAB29YB19FM1_SCFP00479
LQ0AAB37YI18FM1_SCFP00069
LQ0AAB65YL11FM1_SCFP00227
LQ0AAB6YE18FM1_SCFP00274
LQ0AAB76YH15FM1_SCFP00537
LQ0AAB80YH14FM1_SCFP00155
LQ0AAB88YA15FM1_SCFP00154
LQ0AAB95YB07FM1_SCFP00100
LQ0AAB95YM06FM1_SCFP00298
CL1523Contig1P00096
CL5175Contig1P00585
CL6599Contig1P00080
CL7322Contig1P00113
ESV-1-106P00210
ESV-1-143P00235
ESV-1-21P00717
LQ0AAB47YC16FM1_SCFP00079
LQ0AAB49YG24FM1_SCFP00219
LQ0ABA2YI13FM1_SCFP00029
CL2450Contig1P00016
CL2569Contig1P00866
CL3581Contig1P00259
CL5329Contig1P00017
CL5401Contig1P00366
LQ0AAB100YP14FM1_SCFP00039
LQ0AAB104YN22FM1_SCFP00366
LQ0AAB16YC18FM3_SCFP00339
LQ0AAB16YG07FM3_SCFP00142
LQ0AAB28YL19FM1_SCFP00363
LQ0AAB48YC11FM1_SCFP00336
LQ0AAB59YD15FM1_SCFP00061
LQ0AAB64YI01FM1_SCFP00170
LQ0AAB9YE04FM1_SCFP00144
LQ0ACA18YO02RM1_SCFP00039
LQ0ACA22YP08RM1_SCFP00049
LQ0ADA1YO10RM1_SCFP00030
CL697Contig2P00220
CL7813Contig1P00124
LQ0AAB104YI10FM1_SCFP00033
LQ0AAB23YC02FM1_SCFP00094
LQ0AAB64YO11FM1_SCFP00008
LQ0ABA2YO03FM1_SCFP00001
CL1617Contig1P00107
CL4469Contig1P00469
CL6066Contig1P00323
CL6963Contig1P00565
CL7029Contig1P00366
CL7391Contig1P00254
LQ0AAA3YP16FM1_SCFP00145
LQ0AAB36YG11FM1_SCFP00417
LQ0AAB80YK18FM1_SCFP00084
LQ0AAB86YH10FM1_SCFP00115
LQ0AAB99YB09FM1_SCFP00155
CL3815Contig1P00023
CL4516Contig1P00109
LQ0AAA1YN14FM1_SCFP00203
LQ0AAA5YC14FM1_SCFP00177
LQ0AAA5YG22FM1_SCFP00276
LQ0AAB103YM04RM1_SCFP00011
LQ0AAB13YB11FM1_SCFP00077
LQ0AAB37YH24FM1_SCFP00061
LQ0AAB41YL22FM1_SCFP00081
LQ0AAB43YD01FM1_SCFP00287
LQ0AAB67YI11FM1_SCFP00081
LQ0AAB8YP22FM1_SCFP00181
LQ0AAB97YM21FM1_SCFP00005
CL2307Contig1P00987
CL253Contig1P00616
CL3179Contig1P00276
CL3600Contig1P00081
CL6458Contig1P00647
CL655Contig1P01016
CL6638Contig1P00025
LQ0AAA22YH08FM1_SCFP00613
LQ0AAB104YD17FM1_SCFP00002
LQ0AAB37YA22FM1_SCFP00056
LQ0AAB69YI10FM1_SCFP00117
CL3743Contig1P00540
CL4394Contig1P00809
CL4486Contig1P00039
CL5202Contig1P00383
CL5682Contig1P00337
LQ0AAB102YK08FM1_SCFP00115
LQ0AAB104YO18RM1_SCFP00149
LQ0AAB37YO17FM1_SCFP00245
LQ0AAB43YD03FM1_SCFP00078
LQ0AAB44YG18FM1_SCFP00020
LQ0AAB63YK04FM1_SCFP00367
LQ0AAB68YK23FM1_SCFP00110
LQ0AAB86YL05FM1_SCFP00001
LQ0ABA2YA09FM1_SCFP00062
LQ0ABA2YF10FM1_SCFP00059
CL1042Contig1P00317
CL1506Contig1P00390
CL2344Contig1P00929
CL6167Contig1P00453
ESV-1-78P00141
ESV-1-87P00454
LQ0AAB104YM24FM1_SCFP00491
LQ0AAB24YM02FM1_SCFP00412
LQ0AAB31YD12FM1_SCFP00270
LQ0AAB59YH10FM1_SCFP00463
LQ0AAB72YM07FM1_SCFP00040
LQ0AAB75YE23FM1_SCFP00307
LQ0AAB89YJ20FM1_SCFP00002
LQ0AAB92YO21FM1_SCFP00356
LQ0AAB99YH22FM1_SCFP00181
LQ0ABA1YC05FM1_SCFP00147
LQ0AGA1YI11RM1_SCFP00063
CL2294Contig1P00485
CL5627Contig1P00069
CL6345Contig1P00191
CL7531Contig1P00599
CL7807Contig1P00170
ESV-1-200P00594
LQ0AAB103YH16RM1_SCFP00335
LQ0AAB10YN02FM1_SCFP00502
LQ0AAB14YL05FM1_SCFP00383
LQ0AAB58YD08FM1_SCFP00174
LQ0AAB61YL21FM1_SCFP00001
LQ0AAB75YB10FM1_SCFP00189
LQ0AAB79YE13FM1_SCFP00091
LQ0AAB79YI03FM1_SCFP00274
LQ0AAB7YP24FM1_SCFP00001
LQ0AAB92YF16RM1_SCFP00392
LQ0AAB95YD20FM1_SCFP00065
LQ0AAB97YI06FM1_SCFP00037
LQ0AFA5YD11RM1_SCFP00045
CL3963Contig1P00536
CL5620Contig1P00496
CL5684Contig1P00231
CL6720Contig1P00066
CL915Contig1P00869
LQ0AAB16YC22FM3_SCFP00170
LQ0AAB23YB24FM1_SCFP00082
LQ0AAB30YJ05FM1_SCFP00122
LQ0AAB48YP08FM1_SCFP00106
LQ0ABA1YF17FM1_SCFP00151
CL3145Contig2P00693
CL4766Contig1P00366
CL5527Contig1P00120
CL5779Contig1P00281
CL6716Contig1P00100
CL974Contig1P00722
ESV-1-139P00715
LQ0AAB31YF01FM1_SCFP00185
LQ0AAB79YE13FM1_SCFP00104
LQ0AAB81YG11FM1_SCFP00417
LQ0AAB82YI09FM1_SCFP00054
LQ0AAB87YK09FM1_SCFP00543
LQ0AAB89YE16FM1_SCFP00233
LQ0ABA1YC03FM1_SCFP00098
CL1Contig24P00179
CL3681Contig1P00587
CL4274Contig1P00625
CL430Contig1P00785
ESV-1-130P00288
LQ0AAB10YF21FM1_SCFP00343
LQ0AAB3YD05FM1_SCFP00277
LQ0AAB49YG16FM1_SCFP00216
LQ0AAB65YJ06FM1_SCFP00049
LQ0AAB69YF21FM1_SCFP00063
LQ0AAB71YL16FM1_SCFP00135
LQ0AAB72YH10FM1_SCFP00113
LQ0ABA1YP21FM1_SCFP00100
LQ0ABA2YF23FM1_SCFP00131
CL2996Contig1P00222
CL6810Contig1P00167
CL7735Contig1P00524
LQ0AAA12YP23FM1_SCFP00417
LQ0AAA8YE01FM1_SCFP00009
LQ0AAB12YM18FM1_SCFP00377
LQ0AAB16YB18FM3_SCF_LQP00468
LQ0AAB50YJ24FM1_SCFP00291
LQ0AAB85YH03FM1_SCFP00296
LQ0AAB93YB13FM1_SCFP00290
LQ0AAB97YJ04FM1_SCFP00447
CL7396Contig1P00098
LQ0AAB31YG15FM1_SCFP00440
LQ0AAB76YL01RM1_SCFP00099
LQ0ABA1YJ08FM1_SCFP00130
CL4544Contig1P00127
CL7713Contig1P00617
ESV-1-123P00093
LQ0AAA16YC06FM1_SCFP00451
LQ0AAA19YE21FM1_SCF_LQP00278
LQ0AAB102YB01FM1_SCFP00068
LQ0AAB104YM05FM1_SCFP00371
LQ0AAB16YE05FM3_SCFP00378
LQ0AAB24YJ13FM1_SCFP00217
LQ0AAB42YP08FM1_SCFP00236
LQ0AAB56YG21FM1_SCFP00233
LQ0AAB65YP19FM1_SCFP00042
LQ0AAB67YP15FM1_SCFP00011
LQ0AGA1YA10RM1_SCFP00307
CL2035Contig1P00757
CL3495Contig1P00010
CL5346Contig1P00266
LQ0AAB35YB04FM1_SCFP00303
LQ0AAB36YA18FM1_SCFP00036
LQ0AAB49YK11FM1_SCFP00001
LQ0AAB53YI12FM1_SCFP00296
LQ0AAB59YD10RM1_SCFP00429
LQ0AAB63YB06FM1_SCFP00059
CL1224Contig1P00552
CL2378Contig1P00211
CL339Contig1P00299
CL4410Contig1P00125
CL5714Contig1P00051
CL5970Contig1P00205
CL6964Contig1P00030
ESV-1-200P00428
ESV-1-38P00220
LQ0AAA21YH23FM1_SCFP00018
LQ0AAB21YE17FM1_SCFP00233
LQ0AAB32YD18FM1_SCFP00360
LQ0AAB59YF20FM1_SCFP00401
LQ0AAB63YG10FM1_SCFP00233
LQ0AFA1YP11RM1_SCFP00163
CL4184Contig1P00701
CL4500Contig1P00198
CL5401Contig1P00184
CL7369Contig1P00601
LQ0AAB40YP04FM1_SCFP00524
LQ0AAB52YD16FM1_SCFP00408
LQ0AAB74YA23RM1_SCFP00293
LQ0ADA10YC08RM1_SCFP00057
CL1242Contig1P00648
CL2266Contig1P01309
CL3355Contig1P00340
CL4638Contig1P00777
CL4742Contig1P00356
ESV-1-14P00265
LQ0AAA17YJ19FM1_SCFP00494
LQ0AAB28YG18FM1_SCFP00402
LQ0AAB43YD12FM1_SCFP00174
LQ0AAB6YE21FM1_SCFP00414
LQ0AAB6YE21FM1_SCFP00429
LQ0AAB6YG03FM1_SCFP00001
LQ0AAB78YO01FM1_SCFP00250
LQ0AAB85YP21FM1_SCFP00129
LQ0ABA2YF10FM1_SCFP00050
CL2943Contig1P01171
CL4398Contig1P00669
CL7530Contig1P00546
LQ0AAA21YD20FM1_SCFP00206
LQ0AAB15YO04FM1_SCFP00454
LQ0AAB2YK10FM1_SCFP00283
LQ0AAB31YE02FM1_SCFP00284
LQ0AAB46YB03FM1_SCFP00439
LQ0AAB83YA04FM1_SCFP00170
LQ0AAB85YM08FM1_SCFP00022
LQ0AAB8YI13FM1_SCFP00366
CL2818Contig1P00351
CL4879Contig1P00014
CL5209Contig1P00321
CL5816Contig1P00429
CL5946Contig1P00083
CL7274Contig1P00141
CL7623Contig1P00136
LQ0AAB22YD01FM1_SCFP00081
LQ0AAB29YB12FM1_SCFP00314
LQ0AAB31YM17FM1_SCFP00045
LQ0AAB65YJ10FM1_SCFP00029
LQ0AAB6YM12FM1_SCFP00004
LQ0AAB79YJ13RM1_SCFP00080
LQ0AAB83YG06FM1_SCFP00075
LQ0AAB98YB08FM1_SCFP00033
CL305Contig1P00471
CL5654Contig1P00495
CL6607Contig1P00102
LQ0AAA8YG12FM1_SCFP00093
LQ0AAB64YF03FM1_SCFP00149
LQ0AAB6YN20FM1_SCFP00381
LQ0AAB94YF02FM1_SCFP00443
LQ0ABA1YN03FM1_SCFP00052
CL2724Contig1P00062
CL7157Contig1P00691
CL7569Contig1P00119
ESV-1-17P01921
LQ0AAA21YB18FM1_SCFP00326
LQ0AAA4YJ13FM1_SCFP00516
LQ0AAB12YO12FM1_SCFP00056
LQ0AAB31YE02FM1_SCFP00167
LQ0AAB32YO18FM1_SCFP00186
LQ0AAB36YH09FM1_SCFP00260
LQ0AAB52YA24FM1_SCFP00167
LQ0AAB64YP18FM1_SCFP00308
LQ0AAB97YJ23FM1_SCF_LQP00147
LQ0ABA1YM18FM1_SCFP00445
LQ0ABA2YL17FM1_SCFP00129
CL5409Contig1P00215
CL6846Contig1P00206
CL7391Contig1P00487
LQ0AAA13YE04FM1_SCFP00333
LQ0AAB42YN05FM1_SCFP00002
LQ0AAB56YJ11FM1_SCFP00029
LQ0AAB75YC05FM1_SCFP00031
LQ0AAB8YA20FM1_SCFP00454
LQ0ABA1YJ06FM1_SCF_LQP00086
CL384Contig1P01508
CL3979Contig1P00938
ESV-1-3P00525
LQ0AAA13YL02FM1_SCFP00155
LQ0AAA23YJ03FM1_SCFP00163
LQ0AAA3YI03FM1_SCFP00130
LQ0AAA3YP16FM1_SCFP00138
LQ0AAB38YN19FM1_SCFP00085
LQ0AAB61YK20RM1_SCFP00117
LQ0AAB64YE24FM1_SCFP00164
LQ0AAB70YF21RM1_SCFP00024
LQ0ABA2YN18FM1_SCFP00060
CL328Contig1P00835
CL3889Contig1P00070
CL5310Contig1P00617
CL5907Contig1P00151
CL7563Contig1P00066
CL75Contig2P00667
LQ0AAB30YD06FM1_SCFP00080
LQ0AAB37YH12FM1_SCFP00184
LQ0AAB7YL18FM1_SCFP00139
LQ0AAB96YJ20FM1_SCFP00227
LQ0ABA2YA08FM1_SCFP00011
CL2029Contig1P00033
CL2702Contig1P00429
CL4895Contig1P00915
CL5314Contig1P00405
CL6326Contig1P00053
CL6660Contig1P00463
CL673Contig1P00491
CL7534Contig1P00286
ESV-1-116P00447
ESV-1-150P00439
LQ0AAA2YP18FM1_SCFP00001
LQ0AAB12YP24FM1_SCFP00466
LQ0AAB35YE06FM1_SCFP00001
LQ0AAB41YA05FM1_SCFP00155
LQ0AAB42YI07FM1_SCFP00340
LQ0AAB69YG12FM1_SCFP00065
LQ0AAB70YN08FM1_SCFP00189
LQ0AAB97YH23RM1_SCFP00140
CL420Contig2P01691
CL4420Contig1P00376
CL6369Contig1P00557
CL6623Contig1P00089
LQ0AAA1YI13FM1_SCFP00405
LQ0AAA21YB08FM1_SCFP00581
LQ0AAB13YH23FM1_SCFP00459
LQ0AAB36YK06FM1_SCFP00200
LQ0AAB41YG05FM1_SCFP00303
LQ0AAB44YO21FM1_SCFP00057
LQ0AAB61YI07FM1_SCFP00236
LQ0AAB65YD07RM1_SCFP00429
LQ0AAB88YO15FM1_SCFP00050
LQ0AAB8YL10FM1_SCFP00106
LQ0AAB94YK02FM1_SCFP00266
CL300Contig1P02782
ESV-1-151P00784
LQ0AAA21YI15FM1_SCFP00563
LQ0AAB10YI09FM1_SCFP00276
LQ0AAB35YA19FM1_SCFP00042
LQ0AAB46YM24FM1_SCFP00265
LQ0AAB4YG23FM1_SCFP00545
LQ0AAB64YK03FM1_SCFP00087
LQ0AAB70YP08FM1_SCFP00157
LQ0AAB8YH14FM1_SCFP00115
LQ0AAB8YN21FM1_SCFP00337
sctg1_535-34300-34700-WP00317
CL1721Contig1P00220
CL2100Contig1P00134
CL2851Contig1P00992
CL3465Contig1P00538
CL4341Contig1P00013
CL6900Contig1P00345
ESV-1-18P00585
LQ0AAA12YL19FM1_SCFP00451
LQ0AAA17YL22FM1_SCFP00234
LQ0AAA19YN24FM1_SCFP00129
LQ0AAA22YN06FM1_SCFP00349
LQ0AAB10YG21FM1_SCFP00336
LQ0AAB23YN22FM1_SCFP00447
LQ0AAB69YE08FM1_SCFP00001
LQ0ABA2YC16FM1_SCFP00206
LQ0ABA2YL17FM1_SCFP00020
CL1970Contig1P00596
CL4245Contig1P00658
CL4273Contig1P00069
CL4652Contig1P00680
CL5773Contig1P00201
CL6763Contig1P00128
CL6789Contig1P00001
CL6918Contig1P00622
CL7208Contig1P00063
ESV-1-22P00024
ESV-1-80P00207
LQ0AAA3YB23FM1_SCFP00553
LQ0AAB101YH09FM1_SCFP00010
LQ0AAB14YM15FM1_SCFP00092
LQ0AAB35YP03FM1_SCFP00598
LQ0AAB38YB14FM1_SCFP00183
LQ0AAB77YH15FM1_SCFP00486
LQ0AAB98YL06FM1_SCFP00297
LQ0ABA2YC05FM1_SCFP00177
CL514Contig1P00849
CL6310Contig1P00001
CL680Contig1P01165
CL753Contig1P00579
LQ0AAB11YI19FM1_SCFP00312
LQ0AAB40YP23FM1_SCFP00577
LQ0AAB4YC10FM1_SCFP00262
LQ0AAB58YN06FM1_SCFP00033
LQ0AAB63YJ13FM1_SCFP00455
LQ0AAB64YC18FM1_SCFP00087
LQ0AAB99YK09FM1_SCFP00048
LQ0ACA3YE01RM1_SCFP00108
CL3560Contig1P00398
CL3884Contig1P00329
CL5746Contig1P00479
CL6139Contig1P00385
CL6872Contig1P00001
LQ0AAB12YI11FM1_SCFP00447
LQ0AAB37YI18FM1_SCFP00074
LQ0AAB48YP22FM1_SCFP00012
LQ0AAB58YD15FM1_SCFP00005
LQ0AAB63YB06FM1_SCFP00055
LQ0ABA2YN18FM1_SCFP00164
CL4953Contig1P00973
CL5114Contig1P00475
CL7598Contig1P00126
ESV-1-50P00040
ESV-1-71P00260
LQ0AAA4YE09FM1_SCFP00386
LQ0AAB103YP07FM1_SCFP00081
LQ0AAB26YD08FM1_SCFP00235
LQ0AAB3YB05FM1_SCFP00117
LQ0AAB57YL20FM1_SCFP00364
LQ0ABA1YC07FM1_SCFP00506
LQ0ABA1YM18FM1_SCFP00351
LQ0ACA1YM04RM1_SCFP00006
CL1924Contig1P00171
CL4255Contig1P01077
ESV-1-208P00859
LQ0AAB10YL12FM1_SCFP00112
LQ0AAB22YE16FM1_SCFP00414
LQ0AAB32YL06FM1_SCFP00191
LQ0AAB40YK24FM1_SCFP00005
LQ0AAB70YM18FM1_SCFP00138
LQ0AAB7YO06FM1_SCFP00350
LQ0AAB93YH08FM1_SCFP00437
LQ0AAB98YO23FM1_SCFP00048
CL3362Contig1P01146
CL5689Contig1P00296
CL6221Contig1P00658
CL6629Contig1P00553
LQ0AAA9YA02FM1_SCFP00202
LQ0AAB102YN08FM1_SCFP00028
LQ0AAB28YJ17FM1_SCFP00042
LQ0AAB48YL01FM1_SCFP00571
CL2792Contig1P00436
CL3447Contig1P00732
CL4824Contig1P00214
CL6526Contig1P00287
ESV-1-38P00113
LQ0AAA21YA13FM1_SCFP00213
LQ0AAB56YH21FM1_SCFP00100
LQ0AAB74YE20FM1_SCFP00135
LQ0AAB88YP10FM1_SCFP00012
LQ0AAB89YC24FM1_SCFP00209
LQ0AAB99YF13RM1_SCFP00372
LQ0AEA8YG15RM1_SCFP00025
CL5946Contig1P00107
CL6704Contig1P00615
CL6720Contig1P00244
LQ0AAA12YC01FM1_SCFP00502
LQ0AAA8YI02FM1_SCFP00081
LQ0AAB18YL21FM1_SCFP00012
LQ0AAB32YN14FM1_SCFP00208
LQ0AAB64YL21FM1_SCFP00001
LQ0AAB88YI14FM1_SCFP00142
CL1630Contig1P00343
CL257Contig1P01712
CL276Contig1P01139
CL3504Contig1P00146
CL62Contig2P00407
CL6720Contig1P00264
CL7474Contig1P00687
LQ0AAB16YC22FM3_SCFP00108
LQ0AAB24YC16FM1_SCFP00384
LQ0AAB34YC24FM1_SCFP00106
LQ0AAB74YG20FM1_SCFP00104
LQ0ABA2YN06FM1_SCFP00053
CL5012Contig1P00339
CL6720Contig1P00212
ESV-1-151P00644
ESV-1-58P00332
LQ0AAB103YA15FM1_SCFP00327
LQ0AAB5YP14FM1_SCFP00180
LQ0AAB84YL13FM1_SCFP00369
LQ0AAB86YJ02FM1_SCFP00136
LQ0AAB95YE16FM1_SCFP00169
LQ0ABA1YO05FM1_SCFP00004
ESV-1-133P00017
LQ0AAA22YJ12FM1_SCFP00539
LQ0AAB38YL03FM1_SCFP00017
LQ0AAB47YA17FM1_SCFP00100
LQ0AAB54YA22FM1_SCFP00163
CL3003Contig1P00573
CL4326Contig1P00249
CL6866Contig1P00113
CL7521Contig1P00393
ESV-1-73P00001
LQ0AAA12YP23FM1_SCFP00438
LQ0AAA18YC10FM1_SCFP00447
LQ0AAB45YD15FM1_SCFP00024
LQ0AAB80YJ06FM1_SCFP00075
CL3104Contig1P00334
CL4595Contig1P00253
CL4883Contig1P00026
CL4940Contig1P00823
CL6251Contig1P00523
CL6452Contig1P00660
ESV-1-27P00338
LQ0AAA3YI03FM1_SCFP00138
LQ0AAA3YP16FM1_SCFP00129
LQ0AAB3YC14FM1_SCFP00134
LQ0AAB48YH06FM1_SCFP00179
LQ0AAB53YP10FM1_SCFP00023
LQ0AAB57YL20FM1_SCFP00332
LQ0AAB83YA02FM1_SCFP00001
LQ0AAB88YI14FM1_SCFP00073
CL1317Contig1P00795
CL4348Contig1P00080
CL5148Contig1P00443
ESV-1-200P00343
ESV-1-227P00472
ESV-1-74P01455
LQ0AAA15YI05FM1_SCFP00030
LQ0AAB103YL19FM1_SCFP00296
LQ0AAB47YP05FM1_SCFP00008
LQ0AAB70YM18FM1_SCFP00141
LQ0ABA1YE06FM1_SCFP00204
LQ0ABA2YL17FM1_SCFP00002
LQ0ACA1YP09RM1_SCFP00093
CL23Contig1P00359
CL4672Contig1P00111
ESV-1-63P00132
LQ0AAA3YF09FM1_SCFP00050
LQ0AAA7YF03FM1_SCFP00522
LQ0AAB11YK17FM1_SCFP00190
LQ0AAB35YM06FM1_SCFP00095
LQ0AAB53YL24FM1_SCFP00096
LQ0AAB94YB24FM1_SCFP00367
LQ0ABA2YK10FM1_SCFP00032
CL308Contig2P00075
CL3472Contig1P00499
CL4279Contig1P00774
LQ0AAB102YK08FM1_SCFP00134
LQ0AAB18YD13FM1_SCFP00554
LQ0AAB41YM07FM1_SCFP00018
LQ0AAB84YB06FM1_SCFP00317
CL4280Contig1P00401
CL6581Contig1P00346
CL7574Contig1P00550
ESV-1-66P01099
LQ0AAA1YK21FM1_SCFP00430
LQ0AAB41YH24FM1_SCFP00332
LQ0AAB4YK14FM1_SCFP00610
LQ0AAB73YG14FM1_SCFP00097
LQ0AAB73YM16RM1_SCFP00024
LQ0AAB74YI21FM1_SCFP00457
LQ0ABA1YP17FM1_SCFP00053
LQ0ABA2YC13FM1_SCF_LQP00023
LQ0AFA2YO05RM1_SCFP00176
CL2105Contig1P00712
CL5066Contig1P00345
CL55Contig3P00151
CL5731Contig1P00606
CL6810Contig1P00178
LQ0AAB33YP19FM1_SCFP00494
LQ0AAB59YC22FM1_SCFP00476
LQ0AAB66YG03FM1_SCFP00001
LQ0AAB94YN21FM1_SCFP00049
CL2105Contig1P01169
CL2399Contig1P00169
CL4828Contig1P00384
CL52Contig1P01500
CL6965Contig1P00454
LQ0AAA21YA18FM1_SCFP00374
LQ0AAA2YC04FM1_SCFP00124
LQ0AAB22YB24FM1_SCFP00494
LQ0AAB38YC03FM1_SCFP00065
LQ0AAB38YN10FM1_SCFP00205
LQ0AAB52YD05FM1_SCFP00147
CL4349Contig1P00265
CL5213Contig1P00542
CL5999Contig1P00065
ESV-1-157P00583
LQ0AAB103YH16RM1_SCFP00217
LQ0AAB10YK14FM1_SCFP00037
LQ0AAB24YP21FM1_SCFP00300
LQ0AAB28YH03FM1_SCFP00167
LQ0AAB38YG09FM1_SCFP00236
LQ0AAB69YC20FM1_SCFP00043
CL1589Contig1P00783
LQ0AAA16YJ01FM1_SCFP00050
LQ0AAB37YB18FM1_SCFP00375
LQ0AAB58YF07FM1_SCFP00485
LQ0AAB81YD20FM1_SCFP00277
LQ0AAB98YH11FM1_SCFP00068
CL2155Contig1P00432
CL6753Contig1P00477
CL6810Contig1P00162
CL7646Contig1P00472
CL855Contig1P01142
LQ0AAA22YN15FM1_SCFP00574
LQ0AAB13YO19FM1_SCFP00105
LQ0AAB24YB13FM1_SCFP00001
LQ0AAB36YG11FM1_SCFP00582
LQ0AAB38YL02FM1_SCFP00250
LQ0AAB5YE24FM1_SCFP00550
LQ0AAB78YN19FM1_SCFP00318
CL2655Contig1P00087
CL5003Contig1P00558
CL5539Contig1P00128
CL5898Contig1P00175
CL7763Contig1P00021
LQ0AAA3YE02FM1_SCFP00242
LQ0AAB1YG07FM1_SCFP00304
LQ0AAB23YC05FM1_SCFP00001
LQ0AAB80YB14FM1_SCFP00325
LQ0AAB88YC19FM1_SCFP00056
CL1297Contig2P01200
CL3925Contig1P00356
CL4697Contig1P00498
CL5035Contig1P00956
CL5257Contig1P00053
ESV-1-147P02009
ESV-1-45P00923
LQ0AAB103YP05FM1_SCFP00222
LQ0AAB22YD24FM1_SCFP00140
LQ0AAB78YJ06FM1_SCFP00394
LQ0AAB91YA09FM1_SCFP00450
CL2863Contig1P00447
CL3919Contig1P00582
CL6208Contig1P00081
LQ0AAA17YA06FM1_SCFP00226
LQ0AAB25YE19FM1_SCFP00101
LQ0AAB64YP18FM1_SCFP00309
LQ0AAB7YN01FM1_SCFP00308
CL38Contig1P00158
CL6187Contig1P00149
CL6418Contig1P00341
ESV-1-193P00035
LQ0AAB54YN17FM1_SCFP00518
LQ0AAB65YP04FM1_SCFP00041
LQ0AAB76YP07RM1_SCFP00197
LQ0AAB79YG19FM1_SCFP00025
LQ0AAB82YP01FM1_SCFP00375
LQ0ABA1YC24FM1_SCFP00121
CL2974Contig1P00337
CL5754Contig1P00105
LQ0AAA3YF09FM1_SCFP00160
LQ0AAB49YB24FM1_SCFP00154
LQ0AAB53YK04FM1_SCFP00508
LQ0AAB56YH21FM1_SCFP00172
LQ0AAB72YF11FM1_SCFP00370
LQ0AAB92YK15FM1_SCFP00340
LQ0ABA2YL01FM1_SCFP00076
CL223Contig1P00119
CL461Contig1P00316
CL6635Contig1P00006
ESV-1-14P00844
LQ0AAA19YG18FM1_SCFP00199
LQ0AAB104YM05RM1_SCFP00130
LQ0AAB2YN15FM1_SCFP00338
LQ0AAB49YJ07FM1_SCFP00019
CL1824Contig1P00341
CL2111Contig1P00692
CL3776Contig1P00072
CL6012Contig1P00624
ESV-1-220P00208
LQ0AAB12YP24FM1_SCFP00232
LQ0AAB86YC04FM1_SCFP00051
CL2974Contig1P00157
CL4001Contig1P00351
CL4781Contig1P00260
CL5534Contig1P00233
CL5626Contig1P00383
CL7055Contig1P00133
ESV-1-144P00826
LQ0AAB18YP02FM1_SCFP00184
LQ0AAB57YE05FM1_SCFP00009
LQ0AAB76YF20FM1_SCFP00017
LQ0ABA2YG06FM1_SCFP00029
CL5310Contig1P00244
CL5773Contig1P00009
LQ0AAA15YF20FM1_SCFP00508
LQ0AAA22YN06FM1_SCFP00232
LQ0AAB32YO06FM1_SCFP00234
LQ0AAB41YM07FM1_SCFP00176
LQ0ABA1YO17FM1_SCFP00095
LQ0ABA2YD03FM1_SCFP00121
CL2898Contig1P00997
CL5585Contig1P00429
CL5707Contig1P00157
ESV-1-105P00185
LQ0AAB12YA01FM1_SCFP00197
LQ0AAB15YP05FM1_SCFP00241
LQ0AAB32YC20FM1_SCFP00517
LQ0AAB56YH21FM1_SCFP00366
LQ0AAB64YH06FM1_SCFP00108
LQ0ABA2YJ19FM1_SCFP00135
CL1058Contig1P00278
CL276Contig1P00272
CL2816Contig1P00241
LQ0AAA14YO05FM1_SCFP00250
LQ0AAA3YK17FM1_SCFP00004
LQ0AAB16YD12FM3_SCFP00267
LQ0AAB45YI09FM1_SCFP00418
LQ0ABA1YI18FM1_SCFP00147
CL1380Contig1P01257
CL2886Contig1P00014
CL3507Contig1P00778
CL4727Contig1P00153
CL6254Contig1P00078
LQ0AAA8YC12FM1_SCFP00155
LQ0AAA9YP09FM1_SCFP00006
LQ0AAB72YC08RM1_SCFP00079
LQ0AAB76YP07FM1_SCFP00361
LQ0ABA1YP03FM1_SCFP00001
LQ0ABA2YA09FM1_SCFP00034
LQ0ABA2YK10FM1_SCFP00059
CL2974Contig1P00169
ESV-1-14P00436
LQ0AAB101YA19RM1_SCFP00242
LQ0AAB30YE14FM1_SCFP00387
LQ0AAB41YH01FM1_SCFP00294
LQ0AAB52YA15FM1_SCFP00033
LQ0ACA13YP17RM1_SCFP00267
CL2495Contig1P00282
CL4742Contig1P00678
ESV-1-206P00129
LQ0AAA10YH17FM1_SCFP00341
LQ0AAA14YG14FM1_SCFP00152
LQ0AAA19YP15FM1_SCFP00229
LQ0AAB101YH09FM1_SCFP00011
LQ0AAB13YP08FM1_SCFP00171
LQ0AAB28YE02FM1_SCFP00243
LQ0AAB67YP15FM1_SCFP00001
LQ0AAB80YK18FM1_SCFP00475
LQ0AEA2YO06RM1_SCFP00282
LQ0AGA1YM15RM1_SCFP00276
CL2282Contig1P00656
CL4392Contig1P00418
CL4874Contig1P00626
CL6409Contig1P00951
LQ0AAB11YL10FM1_SCFP00105
LQ0AAB31YF12FM1_SCFP00317
LQ0AAB50YA17FM1_SCFP00050
LQ0AAB9YP04FM1_SCFP00392
CL3482Contig1P00923
CL4084Contig1P00687
CL4845Contig1P00398
CL4976Contig1P00121
CL6117Contig1P00099
CL6505Contig1P00200
CL811Contig1P00453
ESV-1-13P00193
ESV-1-193P00036
LQ0AAA10YK02FM1_SCFP00203
LQ0AAA16YO02FM1_SCFP00495
LQ0AAA21YG11FM1_SCFP00132
LQ0AAB15YK15FM1_SCFP00134
LQ0AAB4YC05FM1_SCFP00243
LQ0AAB64YN07FM1_SCFP00086
CL1769Contig1P01167
CL3565Contig1P00388
CL7484Contig1P00030
ESV-1-49P00284
ESV-1-65P01469
LQ0AAA3YC17FM1_SCFP00170
LQ0AAB37YI18FM1_SCFP00099
LQ0AAB40YO13FM1_SCFP00134
LQ0AAB65YH22FM1_SCFP00246
LQ0AAB72YB09FM1_SCFP00001
LQ0AAB75YD23FM1_SCFP00510
LQ0AAB92YP04FM1_SCFP00190
CL1342Contig1P00579
CL2087Contig1P00417
CL5246Contig1P00547
CL750Contig1P00122
ESV-1-71P00573
LQ0AAB27YF16FM1_SCFP00180
LQ0AAB3YC14FM1_SCFP00159
LQ0AAB5YO21FM1_SCFP00233
LQ0AAB76YP07RM1_SCFP00001
LQ0AAB79YJ05FM1_SCFP00405
LQ0AAB99YK09FM1_SCFP00102
LQ0ABA1YG16FM1_SCFP00198
LQ0ABA1YJ08FM1_SCFP00099
CL1630Contig1P01087
CL7117Contig1P00093
CL7270Contig1P00511
CL7308Contig1P00129
LQ0AAA12YL20FM1_SCFP00042
LQ0AAB21YC09FM1_SCFP00063
LQ0AAB43YI04FM1_SCFP00297
CL211Contig1P01345
CL5788Contig1P00189
CL6090Contig1P00135
CL6112Contig1P00677
CL82Contig1P01258
LQ0AAB26YD20FM1_SCFP00411
LQ0AAB30YI13FM1_SCFP00058
LQ0AAB35YA05FM1_SCFP00194
LQ0AAB58YE03FM1_SCFP00232
LQ0AAB69YC20FM1_SCFP00039
LQ0AAB73YB24FM1_SCFP00359
LQ0AAB85YF07FM1_SCFP00001
CL2195Contig1P00756
CL4937Contig1P00408
CL6496Contig1P00087
CL7284Contig1P00201
LQ0AAA11YO06FM1_SCFP00079
LQ0AAA5YE12FM1_SCFP00382
LQ0AAB13YF24FM1_SCFP00224
LQ0AAB52YH15FM1_SCFP00382
LQ0AAB57YD05FM1_SCFP00536
LQ0AAB57YM24FM1_SCFP00356
LQ0AAB61YJ21FM1_SCFP00244
LQ0AAB80YL24FM1_SCFP00522
LQ0ABA1YI04FM1_SCFP00070
LQ0ACA1YE22RM1_SCFP00044
CL6175Contig1P00065
CL7Contig5P02453
ESV-1-227P00408
LQ0ADA16YH20RM1_SCFP00276
LQ0AGA1YA10RM1_SCFP00065
CL1232Contig1P00313
CL3341Contig1P00095
CL3574Contig1P00134
CL3864Contig1P00390
ESV-1-84P01394
LQ0AAA3YF09FM1_SCFP00355
LQ0AAB13YF24FM1_SCFP00091
LQ0AAB47YH02FM1_SCFP00183
LQ0AAB48YP22FM1_SCFP00008
LQ0AAB76YC21FM1_SCFP00214
CL4450Contig1P00331
CL5031Contig1P00245
CL536Contig1P00403
CL6238Contig1P00502
CL957Contig1P01421
LQ0AAA6YO16FM1_SCFP00033
LQ0AAB24YI07FM1_SCFP00216
LQ0AAB37YJ22FM1_SCFP00022
LQ0AAB47YN04FM1_SCFP00141
LQ0AAB6YJ15FM1_SCFP00138
LQ0AAB88YH21FM1_SCFP00244
LQ0ABA1YD10FM1_SCFP00193
CL42Contig1P02304
LQ0AAA12YH12FM1_SCFP00260
LQ0AAA8YC21FM1_SCFP00115
LQ0AAB36YL05FM1_SCFP00071
LQ0AAB98YA12FM1_SCFP00260
CL1829Contig1P00232
CL4599Contig1P00173
CL5155Contig1P00277
CL632Contig1P01169
CL7438Contig1P00170
LQ0AAB37YO17FM1_SCFP00240
LQ0AAB77YO21FM1_SCFP00199
LQ0ABA1YD07FM1_SCFP00303
LQ0ABA1YG04FM1_SCFP00044
CL1513Contig1P00198
CL3087Contig1P00633
CL7735Contig1P00411
LQ0AAB103YF11FM1_SCFP00059
LQ0AAB16YM20FM3_SCFP00163
LQ0AAB39YA16FM1_SCFP00415
LQ0AAB79YG21FM1_SCFP00139
LQ0AAB94YN21FM1_SCFP00381
CL4553Contig1P00218
CL458Contig1P00906
CL6107Contig1P00135
LQ0AAB13YO19FM1_SCFP00321
LQ0AAB36YO19FM1_SCFP00083
LQ0AAB40YK17FM1_SCFP00378
LQ0AAB63YJ13FM1_SCFP00301
CL3424Contig1P00059
CL4805Contig1P00513
CL5720Contig1P00448
CL5886Contig1P00220
CL7648Contig1P00515
LQ0AAA11YJ22FM1_SCFP00550
LQ0AAA17YJ19FM1_SCFP00364
LQ0AAA23YA15FM1_SCFP00094
LQ0AAB104YG21FM1_SCFP00326
LQ0AAB45YF16FM1_SCFP00308
LQ0AAB49YJ08FM1_SCF_LQP00357
LQ0AAB55YO19FM1_SCF_LQP00365
LQ0AAB66YP15FM1_SCFP00001
LQ0AAB97YD02FM1_SCFP00082
CL2818Contig1P00676
CL2923Contig1P01441
CL408Contig1P00409
CL5257Contig1P00279
ESV-1-155P00553
LQ0AAB11YI19FM1_SCFP00478
LQ0AAB31YE08FM1_SCFP00024
LQ0AAB53YI08FM1_SCFP00284
LQ0AAB81YD20FM1_SCFP00152
LQ0AGA1YI09RM1_SCFP00003
CL2813Contig1P00547
CL414Contig1P00531
CL4538Contig1P00383
ESV-1-198P01922
LQ0AAA11YO06FM1_SCFP00488
LQ0AAA22YK04FM1_SCFP00416
LQ0AAB104YO18RM1_SCFP00115
LQ0AAB17YB09FM1_SCFP00287
LQ0AAB47YL08FM1_SCFP00204
LQ0AAB53YM09FM1_SCFP00026
LQ0AAB61YD21FM1_SCFP00485
LQ0AAB65YP19FM1_SCFP00155
CL1881Contig1P00314
CL4140Contig1P00097
CL555Contig1P01262
CL6271Contig1P00691
LQ0AAB24YL12FM1_SCFP00529
LQ0AAB27YM22FM1_SCFP00220
LQ0AAB98YJ02FM1_SCFP00295
LQ0ABA1YI11FM1_SCFP00086
CL1506Contig1P00518
CL4077Contig1P00872
CL4833Contig1P00358
CL7385Contig1P00296
LQ0AAB103YF11FM1_SCFP00011
LQ0AAB104YM07RM1_SCFP00233
LQ0AAB15YH16FM1_SCFP00416
LQ0AAB64YD15FM1_SCFP00211
CL3251Contig1P00007
CL4259Contig1P00792
CL5707Contig1P00328
CL7003Contig1P00063
LQ0AAA21YB11FM1_SCFP00103
LQ0AAB104YE12FM1_SCFP00048
LQ0AAB11YE09FM1_SCFP00199
LQ0AAB12YM18FM1_SCFP00001
LQ0AAB22YP17FM1_SCFP00600
LQ0AAB28YB09FM1_SCFP00051
LQ0AAB54YA22FM1_SCFP00050
LQ0ABA1YF17FM1_SCFP00142
LQ0ABA1YP03FM1_SCFP00103
CL4042Contig1P00507
CL4523Contig1P00897
CL6061Contig1P00588
CL7585Contig1P00454
LQ0AAA4YI22FM1_SCFP00226
LQ0AAB31YH13FM1_SCFP00358
LQ0AAB3YA11FM1_SCFP00255
LQ0AAB79YE13FM1_SCFP00073
CL1739Contig1P00265
CL3156Contig1P00376
CL7301Contig1P00001
CL7450Contig1P00076
LQ0AAA19YF08FM1_SCFP00417
LQ0ABA1YJ22FM1_SCFP00182
LQ0ABA2YL01FM1_SCFP00133
CL1510Contig1P00211
CL7034Contig1P00123
CL7443Contig1P00496
CL7518Contig1P00117
CL992Contig1P00471
LQ0AAB31YN21FM1_SCFP00183
LQ0AAB42YI02FM1_SCFP00275
LQ0AAB77YA21FM1_SCFP00460
LQ0AAB7YG08FM1_SCFP00084
LQ0ABA1YM14FM1_SCFP00387
CL1300Contig1P01828
CL1468Contig1P00218
CL1654Contig1P00669
CL2524Contig1P00197
CL2898Contig1P00222
CL3675Contig1P00223
CL766Contig1P00581
ESV-1-18P00347
LQ0AAB45YP17FM1_SCFP00364
LQ0AAB47YP21FM1_SCFP00276
LQ0AAB60YB17FM1_SCFP00496
LQ0AAB7YP17FM1_SCFP00057
sctg1_535-34300-34700-WP00312
CL1534Contig1P00711
CL2242Contig1P00333
CL2886Contig1P00058
CL5073Contig1P00173
CL5571Contig1P00029
LQ0AAA4YD06FM1_SCFP00144
LQ0AAA5YE12FM1_SCFP00063
LQ0AAB10YJ13FM1_SCFP00226
LQ0AAB1YA07RM1_SCFP00417
LQ0AAB26YI13FM1_SCFP00368
LQ0AAB32YA22FM1_SCFP00479
LQ0AAB88YD19FM1_SCFP00161
LQ0ABA1YO10FM1_SCFP00271
LQ0ABA2YD16FM1_SCFP00010
CL1859Contig1P00998
CL1975Contig1P00205
CL4081Contig1P00012
CL6026Contig1P00376
CL6143Contig1P00339
CL720Contig1P01076
LQ0AAA10YA13FM1_SCFP00401
LQ0AAB12YF09FM1_SCFP00626
LQ0AAB18YN15FM1_SCFP00411
LQ0AAB59YB04FM1_SCFP00107
LQ0AAB77YE12FM1_SCFP00024
LQ0ABA2YA08FM1_SCFP00023
CL6835Contig1P00206
LQ0AAA23YG23FM1_SCFP00222
LQ0AAB38YN19FM1_SCFP00090
LQ0AAB54YB12FM1_SCFP00249
CL1132Contig1P00659
LQ0AAB44YG18FM1_SCFP00027
LQ0AAB87YN23FM1_SCFP00436
CL201Contig2P00197
CL6106Contig1P00058
CL77Contig2P01462
CL827Contig1P00468
LQ0AAA11YO15FM1_SCFP00035
LQ0ABA2YF23FM1_SCFP00248
CL2935Contig1P00455
CL4289Contig1P00981
CL4450Contig1P00755
CL6705Contig1P00559
ESV-1-141P00065
LQ0AAB58YM15FM1_SCFP00132
LQ0AAB70YO03FM1_SCFP00027
LQ0AAB80YA10FM1_SCFP00240
LQ0AAB87YI21FM1_SCFP00001
LQ0ABA2YF05FM1_SCFP00066
ESV-1-94P00319
LQ0AAB100YM15FM1_SCFP00457
LQ0AAB98YG04FM1_SCFP00038
LQ0ABA2YC16FM1_SCFP00183
LQ0ABA2YI13FM1_SCFP00019
CL609Contig2P00541
ESV-1-138P00927
LQ0AAA19YC12FM1_SCFP00077
LQ0AAA9YI18FM1_SCFP00364
LQ0AAB18YN15FM1_SCFP00001
LQ0AAB33YD07FM1_SCFP00037
LQ0AAB34YG09FM1_SCFP00077
LQ0AAB38YM12FM1_SCFP00065
LQ0AAB61YG04FM1_SCFP00012
LQ0ABA1YA03FM1_SCFP00023
CL4689Contig1P00015
CL5041Contig1P00167
LQ0AAA14YO05FM1_SCFP00061
LQ0AAB45YF02FM1_SCFP00369
LQ0AAB68YG08FM1_SCFP00096
LQ0AAB93YH08FM1_SCFP00461
LQ0ACA16YO17RM1_SCFP00139
LQ0AEA11YP23RM1_SCFP00144
LQ0AEA8YG15RM1_SCFP00295
CL7638Contig1P00162
ESV-1-229P00465
LQ0AAB17YA18FM1_SCFP00599
LQ0AAB44YN04FM1_SCFP00088
LQ0AAB4YK14FM1_SCFP00296
LQ0AAB63YB19FM1_SCFP00242
LQ0AAB82YF24FM1_SCFP00062
CL4739Contig1P00144
CL6970Contig1P00432
ESV-1-16P00129
LQ0AAA5YG22FM1_SCFP00300
LQ0AAA5YK20FM1_SCFP00122
LQ0AAB3YG22FM1_SCFP00209
LQ0AAB92YI20FM1_SCFP00234
LQ0AAB99YE08FM1_SCFP00040
CL1902Contig1P01554
CL2725Contig1P00061
CL6013Contig1P00292
CL6393Contig1P00663
CL995Contig1P00131
ESV-1-124P00021
ESV-1-9P00502
LQ0AAA2YI05FM1_SCFP00047
LQ0AAB29YM19FM1_SCFP00400
LQ0AAB59YO02FM1_SCFP00451
LQ0ABA1YA23FM1_SCFP00201
CL4303Contig1P00221
CL6002Contig1P00909
LQ0AAB104YG08FM1_SCFP00026
LQ0AAB104YM05FM1_SCFP00108
LQ0AAB33YK23FM1_SCFP00134
LQ0AAB44YA17FM1_SCFP00187
LQ0AAB60YH21FM1_SCFP00268
LQ0AAB70YO03FM1_SCFP00045
CL1479Contig1P00246
CL2364Contig1P00209
CL2454Contig1P00420
CL3001Contig1P00359
CL7459Contig1P00078
CL7493Contig1P00604
ESV-1-121P00155
LQ0AAB12YG21FM1_SCFP00120
LQ0AAB24YJ13FM1_SCFP00213
LQ0AAB53YH01FM1_SCFP00300
LQ0AAB72YB12FM1_SCFP00002
LQ0AAB90YK12FM1_SCFP00291
CL2675Contig1P00286
CL89Contig1P00102
ESV-1-7P00706
LQ0AAB11YL08FM1_SCFP00402
LQ0AAB26YA23FM1_SCFP00105
LQ0AAB63YP04RM1_SCFP00417
LQ0AAB74YO20FM1_SCFP00108
LQ0AAB88YA15FM1_SCFP00080
LQ0ABA1YM01FM1_SCFP00392
CL2334Contig1P00546
CL3713Contig1P00788
CL5698Contig1P00965
CL7272Contig1P00520
LQ0AAB42YO05FM1_SCFP00035
LQ0AAB94YM17FM1_SCFP00189
CL2596Contig1P00703
CL4627Contig1P00223
CL5534Contig1P00216
LQ0AAA3YB20FM1_SCFP00182
LQ0AAB2YC23FM1_SCFP00615
LQ0AAB38YH07FM1_SCFP00013
LQ0AAB93YL02FM1_SCFP00360
CL1Contig20P00939
CL2875Contig1P00677
CL4984Contig1P00075
CL5534Contig1P00289
CL6526Contig1P00006
CL6755Contig1P00693
CL7477Contig1P00320
CL7771Contig1P00929
ESV-1-225P00017
LQ0AAB104YJ02FM1_SCFP00080
LQ0AAB11YE21FM1_SCFP00290
LQ0AAB47YP05FM1_SCFP00125
LQ0AAB50YK14FM1_SCFP00286
LQ0AAB50YO16FM1_SCFP00103
CL2576Contig1P00420
CL6660Contig1P00001
ESV-1-22P00376
LQ0AAB37YH20FM1_SCFP00183
LQ0AAB52YM08FM1_SCFP00142
LQ0ABA1YF15FM1_SCFP00116
LQ0AFA1YL17RM1_SCFP00045
CL5134Contig1P00435
CL5412Contig1P00042
LQ0AAA5YM21FM1_SCFP00359
LQ0AAB13YF03FM1_SCFP00144
LQ0AAB3YD05FM1_SCFP00248
LQ0AAB8YG09FM1_SCFP00385
LQ0ABA1YG03FM1_SCFP00558
CL3123Contig1P00363
CL3577Contig1P00041
LQ0AAA5YC23FM1_SCFP00052
LQ0AAB102YK08FM1_SCFP00123
LQ0AAB103YH05RM1_SCFP00228
LQ0AAB18YN18FM1_SCFP00052
LQ0AAB48YC24FM1_SCFP00113
LQ0AAB57YO19FM1_SCFP00550
LQ0AAB61YJ21FM1_SCFP00084
LQ0AAB79YG21FM1_SCFP00132
LQ0AAB8YF16FM1_SCFP00297
LQ0AAB94YF24FM1_SCFP00345
LQ0AAB98YN08FM1_SCFP00438
LQ0AFA1YK19RM1_SCFP00045
CL6438Contig1P00341
CL879Contig1P00053
LQ0AAA22YP24FM1_SCFP00212
LQ0AAB52YC01FM1_SCFP00357
LQ0AAB84YB19RM1_SCFP00321
CL1287Contig1P00411
CL2445Contig1P00637
CL4758Contig1P00269
CL5684Contig1P00240
CL6639Contig1P00252
ESV-1-171P02368
LQ0AAB32YD14FM1_SCFP00253
LQ0AAB36YO15FM1_SCFP00033
LQ0AAB40YG23FM1_SCFP00001
LQ0AAA20YF14FM1_SCFP00234
LQ0AAA22YC09FM1_SCFP00076
LQ0AAA6YL15FM1_SCFP00634
LQ0AAB103YO17RM1_SCFP00301
LQ0AAB31YN21FM1_SCFP00518
LQ0AAB42YA02FM1_SCFP00001
LQ0AAB47YP21FM1_SCFP00035
LQ0AAB48YL19FM1_SCFP00001
LQ0AAB54YC24FM1_SCFP00190
LQ0AAB77YO03FM1_SCFP00164
LQ0ABA1YF16FM1_SCFP00277
CL4913Contig1P00521
CL6176Contig1P00527
CL6555Contig1P00232
LQ0AAA2YC04FM1_SCFP00500
LQ0AAB2YB11FM1_SCFP00140
LQ0AAB4YD05FM1_SCFP00244
LQ0AAB52YF02FM1_SCFP00532
LQ0AAB96YP04FM1_SCFP00115
LQ0AAB99YF13FM1_SCFP00339
LQ0ABA1YA23FM1_SCFP00281
LQ0AAB47YJ23FM1_SCFP00022
CL3659Contig1P00208
CL7676Contig1P00309
LQ0AAB64YO11FM1_SCFP00220
LQ0AFA2YJ03RM1_SCFP00050
CL4611Contig1P00053
CL6542Contig1P00177
ESV-1-171P03639
LQ0AAB11YE21FM1_SCFP00435
LQ0AAB17YH22FM1_SCFP00294
LQ0AAB98YN08FM1_SCFP00255
CL327Contig2P00742
CL4460Contig1P00236
CL5803Contig1P00158
CL7238Contig1P00483
ESV-1-135P00384
ESV-1-39P01290
LQ0AAA4YA09FM1_SCF_LQP00129
CL101Contig1P00974
CL4964Contig1P00199
CL7055Contig1P00018
LQ0AAA12YP23FM1_SCFP00427
LQ0AAA20YL07FM1_SCFP00019
LQ0AAA7YD19FM1_SCFP00444
LQ0AAB24YF13FM1_SCFP00311
LQ0AAB25YC08FM1_SCFP00537
LQ0AAB59YB04FM1_SCFP00220
LQ0AAB73YP07FM1_SCFP00021
LQ0AAB78YL09FM1_SCFP00552
LQ0AAB90YC14FM1_SCFP00229
LQ0AAB96YJ24FM1_SCFP00414
CL1Contig9P00856
CL4760Contig1P00006
CL6123Contig1P00590
CL7225Contig1P00084
LQ0AAB32YL06FM1_SCFP00114
LQ0AAB48YE03FM1_SCFP00414
LQ0AAB54YK02FM1_SCFP00002
LQ0AAB67YI11FM1_SCFP00050
LQ0AAB73YA15FM1_SCFP00102
LQ0AAB77YE12FM1_SCFP00010
LQ0AGA1YH09RM1_SCFP00033
CL1258Contig1P00589
CL3332Contig1P00335
CL4853Contig1P00363
LQ0AAA11YH08FM1_SCFP00125
LQ0AAA15YA18FM1_SCFP00527
LQ0AAB38YG17FM1_SCFP00259
LQ0AAB56YD24FM1_SCFP00353
LQ0AAB58YD08FM1_SCFP00311
LQ0AAB86YL05FM1_SCFP00002
LQ0AAB8YG14FM1_SCFP00009
LQ0ABA1YD10FM1_SCFP00184
LQ0ACA22YM17RM1_SCFP00256
CL1841Contig1P00124
CL2713Contig1P00100
CL4768Contig1P00374
CL6225Contig1P00207
LQ0AAA22YF03FM1_SCFP00508
LQ0AAA6YM23FM1_SCFP00221
LQ0AAB104YB11FM1_SCFP00251
LQ0AAB34YL17FM1_SCFP00429
LQ0AAB87YB05FM1_SCFP00193
CL3401Contig1P00345
CL4792Contig1P00373
CL6159Contig1P00392
CL6404Contig1P00361
CL8Contig2P00719
LQ0AAA1YI13FM1_SCFP00565
LQ0AAA4YD06FM1_SCFP00227
LQ0AAB18YL21FM1_SCFP00069
LQ0AAB38YJ04FM1_SCFP00055
LQ0AAB41YL22FM1_SCFP00071
LQ0AAB58YG05FM1_SCFP00001
LQ0AFA7YE07RM1_SCFP00086
CL4746Contig1P00432
CL7552Contig1P00426
ESV-1-106P00099
ESV-1-193P00034
ESV-1-36P00435
LQ0AAA2YB11FM1_SCFP00052
LQ0AAB101YG12FM1_SCFP00083
LQ0AAB103YC07FM1_SCFP00176
LQ0AAB14YP11FM1_SCFP00599
LQ0AAB39YA16FM1_SCFP00125
LQ0AAB79YK02FM1_SCFP00063
LQ0ADA10YC03RM1_SCFP00158
LQ0AFA1YL17RM1_SCFP00056
CL1959Contig1P00392
CL3799Contig1P00500
CL4894Contig1P00006
LQ0AAB24YK24FM1_SCFP00119
LQ0AAB44YF13FM1_SCFP00094
LQ0AGA1YG01RM1_SCFP00001
CL191Contig1P00781
CL5323Contig1P00013
LQ0AAB102YK15FM1_SCFP00317
LQ0AAB32YC16FM1_SCFP00199
LQ0AAB93YF09FM1_SCFP00368
LQ0ACA17YH20RM1_SCFP00616
CL308Contig2P00080
CL6693Contig1P00207
ESV-1-145P00162
LQ0AAA9YF11FM1_SCFP00001
LQ0AAB37YH20FM1_SCFP00172
LQ0AAB38YN19FM1_SCFP00080
LQ0AAB94YB24FM1_SCFP00048
CL1990Contig1P00428
CL4640Contig1P00236
CL5529Contig1P00003
LQ0AAB63YL23FM1_SCFP00382
ESV-1-5P00462
LQ0AAB41YA19FM1_SCFP00065
LQ0AAB5YA08FM1_SCFP00267
LQ0AAB5YJ07FM1_SCFP00001
LQ0AAB64YH06FM1_SCFP00165
LQ0AAB6YN10FM1_SCFP00159
LQ0ABA1YL04FM1_SCFP00034
LQ0AGA1YA10RM1_SCFP00504
CL1493Contig1P01242
CL6608Contig1P00517
CL6617Contig1P00592
LQ0AAB46YH15FM1_SCFP00309
LQ0ABA2YM22FM1_SCFP00305
LQ0AFA2YO05RM1_SCFP00249
CL4299Contig1P00287
CL5306Contig1P00132
CL5324Contig1P00002
LQ0AAB13YF03FM1_SCFP00152
LQ0AAB57YC21FM1_SCFP00190
LQ0AAB98YA11FM1_SCFP00142
LQ0AFA1YP11RM1_SCFP00267
CL1488Contig1P00678
CL3093Contig1P00650
CL4016Contig1P00541
ESV-1-156P00522
LQ0AAB46YM07FM1_SCFP00016
LQ0AAB7YC16FM1_SCFP00397
LQ0ABA2YN01FM1_SCFP00324
CL3527Contig1P00693
LQ0AAA18YA01FM1_SCFP00138
LQ0AAA2YP18FM1_SCFP00155
LQ0AAB28YJ12FM1_SCFP00070
LQ0AAB49YH21FM1_SCFP00035
LQ0ABA2YL01FM1_SCFP00106
CL6617Contig1P00338
LQ0AAB16YA23FM3_SCFP00018
LQ0AAB60YP14FM1_SCFP00192
LQ0AAB71YB08FM1_SCFP00092
CL6201Contig1P00519
ESV-1-4P00727
LQ0AAB104YN20FM1_SCFP00002
LQ0AAB35YF03FM1_SCFP00001
LQ0AAB97YE17FM1_SCFP00031
LQ0AAA13YN11FM1_SCFP00463
LQ0AAB34YB15FM1_SCFP00005
LQ0AAB37YH12FM1_SCFP00180
LQ0AAB65YB05FM1_SCFP00296
LQ0AAB72YD18FM1_SCFP00042
LQ0AAB87YM21FM1_SCFP00399
LQ0AAB9YO01FM1_SCFP00262
LQ0AAA9YB18FM1_SCFP00001
LQ0AAB103YP07FM1_SCFP00215
LQ0AAB11YL14FM1_SCFP00224
LQ0AAB48YP22FM1_SCFP00016
LQ0AAB69YN17FM1_SCFP00050
LQ0AAB95YD02FM1_SCFP00455
LQ0ABA2YN19FM1_SCFP00037
CL7735Contig1P00544
LQ0AAB13YD24FM1_SCF_LQP00129
LQ0AAB35YM06FM1_SCFP00009
LQ0AAB57YA23FM1_SCFP00418
LQ0AAB59YD15FM1_SCFP00054
LQ0AAB95YE16FM1_SCFP00258
LQ0AAB97YI14FM1_SCFP00145
LQ0ABA2YB23FM1_SCFP00070
LQ0ABA2YJ19FM1_SCFP00207
LQ0AAA10YL15FM1_SCFP00004
LQ0AAB26YM22FM1_SCFP00230
LQ0AAB94YN21FM1_SCFP00283
CL5605Contig1P00473
ESV-1-81P00289
LQ0AAB102YP04FM1_SCFP00376
LQ0AAB16YM20FM3_SCFP00215
LQ0AAB1YP15FM1_SCFP00244
LQ0AAB22YF23FM1_SCFP00455
LQ0AAB99YK09FM1_SCFP00078
LQ0AFA2YJ03RM1_SCFP00035
CL2704Contig1P00332
CL5956Contig1P00371
CL7153Contig1P00002
LQ0AEA11YO22RM1_SCF_LQP00328
CL3416Contig1P00056
LQ0AAB104YE21FM1_SCFP00114
LQ0AAB16YD14FM3_SCFP00043
LQ0AAB33YK01FM1_SCFP00027
LQ0AAB43YA14FM1_SCFP00131
LQ0AAB50YI06FM1_SCFP00286
LQ0ABA2YG16FM1_SCFP00082
CL3281Contig1P00240
CL6004Contig1P00284
CL7153Contig1P00152
LQ0AAB16YE05FM3_SCFP00059
LQ0AAB49YJ08FM1_SCF_LQP00068
LQ0AAB56YF13FM1_SCFP00239
LQ0AAB75YB18FM1_SCFP00114
LQ0ABA1YO10FM1_SCFP00377
CL360Contig1P00346
CL4976Contig1P00408
CL7088Contig1P00300
LQ0AAB17YM03FM1_SCFP00033
LQ0AAB74YE20FM1_SCFP00165
CL3809Contig1P00067
CL3925Contig1P00154
CL4057Contig1P00301
ESV-1-154P00001
LQ0AAB21YG02FM1_SCFP00159
LQ0AAB25YO14FM1_SCFP00014
CL440Contig1P00524
CL5946Contig1P00090
CL6207Contig1P00065
LQ0AAB104YE21FM1_SCFP00125
LQ0AAB5YK20FM1_SCFP00211
CL2869Contig1P00001
CL2935Contig1P00187
CL4697Contig1P00554
CL4824Contig1P00377
CL5470Contig1P00368
CL5571Contig1P00086
LQ0AAB28YJ17FM1_SCFP00095
LQ0AAB63YJ13FM1_SCFP00448
LQ0AAB69YF21FM1_SCFP00078
LQ0AAB70YI17FM1_SCFP00020
LQ0AAB77YD13FM1_SCFP00569
LQ0AAB7YG08FM1_SCFP00090
LQ0AAB93YE18FM1_SCFP00372
CL1297Contig2P00599
CL4276Contig1P00263
LQ0AAB51YL22FM1_SCFP00281
LQ0AAB77YO03FM1_SCFP00297
LQ0AEA1YK19RM1_SCFP00118
CL7074Contig1P00803
LQ0AAB103YC01FM1_SCFP00276
LQ0AAB68YH22FM1_SCFP00001
LQ0AAB7YO15FM1_SCFP00083
LQ0AAB88YO15FM1_SCFP00049
LQ0ABA1YN24FM1_SCFP00491
CL1394Contig1P00093
CL4070Contig1P00407
CL6963Contig1P00432
CL7050Contig1P00530
ESV-1-145P00020
ESV-1-209P00753
LQ0AAB60YF14FM1_SCFP00437
LQ0AAB9YG08FM1_SCFP00173
LQ0ACA18YO02RM1_SCFP00018
CL1061Contig1P00361
CL2596Contig1P00044
CL3398Contig1P00456
CL3933Contig1P00156
CL4575Contig1P00600
CL5065Contig1P00475
CL6701Contig1P00053
CL6703Contig1P00377
LQ0AAB52YL20FM1_SCFP00313
LQ0AAB6YK19FM1_SCFP00448
CL6254Contig1P00085
CL687Contig1P01912
ESV-1-22P00701
LQ0AAA11YO02FM1_SCFP00479
LQ0AAA17YF02FM1_SCFP00061
LQ0AAB52YL20FM1_SCFP00187
LQ0AAB70YJ03FM1_SCFP00046
CL5145Contig1P00258
LQ0AAA5YC14FM1_SCFP00081
LQ0AAB16YD14FM3_SCFP00034
LQ0AAB17YH06FM1_SCFP00267
LQ0AAB22YM16FM1_SCFP00520
LQ0AAB83YA02FM1_SCFP00010
CL1691Contig1P01097
CL1875Contig1P00723
CL996Contig1P00525
LQ0AAA17YJ10FM1_SCFP00298
LQ0AAB60YG14FM1_SCFP00216
LQ0AAB94YK02FM1_SCFP00137
LQ0ABA1YJ06FM1_SCF_LQP00075
LQ0AEA2YO06RM1_SCFP00469
CL594Contig1P00517
LQ0AAA18YI06FM1_SCFP00206
LQ0AAA21YA18FM1_SCFP00263
LQ0AAB3YF18FM1_SCFP00351
LQ0AAB40YF15FM1_SCFP00023
LQ0AAB50YG24FM1_SCFP00313
LQ0AAB8YB02FM1_SCFP00299
CL2546Contig1P00514
CL305Contig1P00276
ESV-1-116P00975
LQ0AAB104YM07RM1_SCFP00305
LQ0AAB11YH21FM1_SCFP00214
LQ0AAB27YH12FM1_SCFP00352
LQ0AAB40YH03FM1_SCFP00058
CL2792Contig1P00679
CL5343Contig1P00007
CL7322Contig1P00595
LQ0AAB29YI07FM1_SCFP00529
LQ0AAB44YN04FM1_SCFP00103
LQ0AAB83YP23FM1_SCFP00089
LQ0ABA2YB23FM1_SCFP00050
CL2449Contig1P00247
CL512Contig1P01058
CL5730Contig1P00001
ESV-1-113P00067
LQ0AAA18YH21FM1_SCFP00023
LQ0AAA22YE13FM1_SCFP00276
LQ0AAB9YO08FM1_SCFP00001
CL5662Contig1P00755
CL5808Contig1P00390
LQ0AAA21YO06FM1_SCFP00493
LQ0AAA23YA10FM1_SCFP00421
LQ0AAA6YN02FM1_SCFP00142
LQ0AAB75YO14FM1_SCFP00240
LQ0AAB8YB12FM1_SCFP00598
CL3728Contig1P00640
ESV-1-21P00189
LQ0AAA21YJ04FM1_SCFP00348
LQ0AAB103YF11RM1_SCFP00144
LQ0AAB11YJ07FM1_SCFP00499
LQ0AAB21YO04FM1_SCFP00020
LQ0AAB9YE04FM1_SCFP00131
CL3578Contig1P00472
CL5684Contig1P00244
CL6078Contig1P00424
LQ0AAB103YP07RM1_SCFP00234
LQ0AAB104YM07RM1_SCFP00300
LQ0AAB16YB16FM3_SCFP00144
LQ0AAB43YD03FM1_SCFP00055
LQ0AAB87YN21FM1_SCFP00069
CL2662Contig1P00455
CL4392Contig1P00007
ESV-1-1P00732
ESV-1-220P00092
LQ0AAB104YP17RM1_SCFP00005
LQ0AAB15YJ19FM1_SCFP00377
LQ0AAB23YM23FM1_SCFP00303
LQ0AAB36YG11FM1_SCFP00243
LQ0AAB91YF16FM1_SCFP00266
LQ0AAA10YK02FM1_SCFP00195
LQ0AAB14YM11FM1_SCFP00118
ESV-1-68P01137
LQ0AAA12YO15FM1_SCFP00504
LQ0AAB103YO17RM1_SCFP00296
LQ0AAB104YM07RM1_SCFP00170
LQ0ABA1YC05FM1_SCFP00151
CL2032Contig1P00497
CL3474Contig1P00154
CL4789Contig1P00559
CL5610Contig1P00016
CL6232Contig1P00814
LQ0AAB29YJ02FM1_SCFP00253
CL5477Contig1P00001
LQ0AAA17YN20FM1_SCFP00420
LQ0AAA20YJ19FM1_SCFP00149
LQ0AAB101YK17FM1_SCFP00247
LQ0AAB40YL22FM1_SCFP00100
LQ0AAB42YC06FM1_SCFP00129
LQ0AAB88YA17FM1_SCFP00261
LQ0ABA1YJ07FM1_SCFP00164
CL3926Contig1P00061
CL5763Contig1P00060
CL7529Contig1P00532
CL7654Contig1P00017
LQ0AAB58YK16FM1_SCFP00012
CL1086Contig1P00186
LQ0AAA3YE16FM1_SCFP00477
LQ0AAB23YC02FM1_SCFP00119
LQ0AEA11YB15RM1_SCFP00205
CL4640Contig1P00667
CL7396Contig1P00557
ESV-1-121P00165
ESV-1-167P00042
ESV-1-6P00661
LQ0AAB103YL17FM1_SCFP00382
LQ0AAB13YO19FM1_SCFP00213
LQ0AAB36YA18FM1_SCFP00169
CL6630Contig1P00076
CL7089Contig1P00162
CL7459Contig1P00150
LQ0AAA7YB09FM1_SCFP00453
LQ0AAA9YF11FM1_SCFP00130
LQ0AAB6YE21FM1_SCFP00436
LQ0AAB71YB08FM1_SCFP00108
CL6357Contig1P00392
LQ0AAA8YI24FM1_SCFP00515
LQ0AAB69YC20FM1_SCFP00048
LQ0AAB73YP07FM1_SCFP00016
CL1808Contig1P00554
CL6303Contig1P00448
CL7602Contig1P00275
LQ0AAB23YM07FM1_SCFP00267
LQ0AAB58YF07FM1_SCFP00351
LQ0AAB60YJ10FM1_SCFP00045
LQ0AAB94YF24FM1_SCFP00332
LQ0ABA1YN03FM1_SCFP00001
LQ0ABA1YO17FM1_SCFP00056
CL2194Contig1P00867
CL7284Contig1P00180
LQ0AAA16YJ05FM1_SCFP00180
LQ0AAB12YP15FM1_SCFP00542
CL4257Contig1P00245
CL4465Contig1P00025
CL4751Contig1P00572
CL5517Contig1P00328
LQ0AAA10YC10FM1_SCFP00432
LQ0AAB34YG09FM1_SCFP00261
LQ0AAB45YM22FM1_SCFP00015
LQ0AAB48YG04FM1_SCFP00172
CL1515Contig1P00450
CL3106Contig1P00698
CL5376Contig1P00001
ESV-1-2P00071
LQ0AAB46YH22FM1_SCFP00514
LQ0AAB8YB02FM1_SCFP00328
LQ0AEA11YO22RM1_SCF_LQP00017
LQ0AEA11YP23RM1_SCFP00392
LQ0AFA1YK19RM1_SCFP00027
LQ0AAB37YI02FM1_SCFP00042
LQ0AAB86YE23FM1_SCFP00502
ESV-1-133P00633
LQ0AAB104YO18RM1_SCFP00097
LQ0AAB31YO23FM1_SCFP00640
LQ0AAB99YM12FM1_SCFP00362
CL6107Contig1P00053
LQ0AAA11YO15FM1_SCFP00210
LQ0AAB17YH04FM1_SCFP00038
LQ0AAB52YP06RM1_SCFP00027
CL1356Contig1P01465
CL4573Contig1P00296
CL6081Contig1P00175
CL6872Contig1P00265
LQ0AAA3YK17FM1_SCFP00014
LQ0AAB61YL07FM1_SCFP00176
LQ0AAB8YH14FM1_SCFP00528
LQ0AAB94YE16FM1_SCFP00578
CL5477Contig1P00012
LQ0AAB21YC09FM1_SCFP00001
LQ0AAB89YC24FM1_SCFP00116
LQ0AAB93YG23FM1_SCFP00210
LQ0ABA1YB03FM1_SCFP00307
LQ0AGA1YE09RM1_SCFP00109
CL7369Contig1P00614
LQ0AAA9YD20FM1_SCFP00007
LQ0AAB27YF17FM1_SCFP00037
LQ0AAB58YK16FM1_SCFP00025
LQ0AAB60YI02FM1_SCFP00077
LQ0AAB68YD18FM1_SCFP00159
LQ0AAB80YK11FM1_SCFP00184
CL4341Contig1P00333
CL5341Contig1P00427
CL5Contig1P00659
LQ0AAB58YM15FM1_SCFP00179
LQ0ABA2YP20FM1_SCFP00024
CL7146Contig1P00375
LQ0AAA17YM16FM1_SCFP00160
LQ0AAB18YK08FM1_SCFP00030
LQ0AAB43YF17FM1_SCFP00016
LQ0AAB95YM06FM1_SCFP00313
LQ0AAB97YE09FM1_SCFP00276
CL5477Contig1P00022
CL7450Contig1P00022
LQ0AAB28YI04FM1_SCFP00428
LQ0AAB57YC21FM1_SCFP00171
LQ0AAA22YC09FM1_SCFP00510
LQ0AAB104YE21FM1_SCFP00103
LQ0AAB71YL16FM1_SCFP00048
LQ0AAB87YH23FM1_SCFP00414
LQ0AAB88YC19FM1_SCFP00366
LQ0ABA2YO03FM1_SCFP00049
CL1491Contig1P00157
ESV-1-112P00384
LQ0AAA23YH13FM1_SCFP00303
LQ0AAA6YN02FM1_SCFP00035
LQ0AAB22YB24FM1_SCFP00036
LQ0AAB68YH14FM1_SCFP00050
LQ0AAB75YK14FM1_SCFP00086
LQ0AAB90YA03FM1_SCFP00165
LQ0ACA3YC02RM1_SCFP00063
CL2626Contig1P00406
CL4273Contig1P00052
CL5477Contig1P00006
CL5956Contig1P00182
LQ0AAA9YD06FM1_SCFP00404
CL1924Contig1P00142
CL2898Contig1P00439
CL5144Contig1P00698
ESV-1-105P00190
LQ0AAA18YG20FM1_SCFP00212
LQ0AAA1YF15FM1_SCFP00001
CL5557Contig1P00597
LQ0AAB52YK22FM1_SCFP00285
LQ0ABA1YF15FM1_SCFP00024
CL6957Contig1P00498
LQ0AAA13YD12FM1_SCFP00351
LQ0AAB95YE16FM1_SCFP00242
CL965Contig1P00603
LQ0AAB103YF24RM1_SCFP00065
LQ0AAB73YP18FM1_SCFP00205
LQ0AAB84YF18FM1_SCFP00181
LQ0ACA1YP23RM1_SCFP00056
CL896Contig1P00095
LQ0AAA10YH03FM1_SCFP00323
LQ0AAA18YJ24FM1_SCFP00477
LQ0AAA20YF14FM1_SCFP00239
LQ0AAB101YH01FM1_SCFP00001
LQ0AAB81YE10FM1_SCFP00258
CL7633Contig1P00549
LQ0AAB104YF07FM1_SCFP00422
LQ0AAB38YO24FM1_SCFP00015
LQ0AAB93YG23FM1_SCFP00228
LQ0ABA2YF05FM1_SCFP00022
CL261Contig1P01212
CL3393Contig1P00059
ESV-1-115P00369
LQ0AAB104YM19FM1_SCFP00353
LQ0AAB15YK15FM1_SCFP00328
LQ0AAB27YJ24FM1_SCFP00528
LQ0AAB35YA05FM1_SCFP00082
LQ0AAB48YK08FM1_SCFP00092
LQ0AAB58YK16FM1_SCFP00007
LQ0AAB83YP23FM1_SCFP00104
LQ0AAB99YK09FM1_SCFP00055
LQ0ACA1YP09RM1_SCFP00077
LQ0AFA5YD11RM1_SCFP00149
LQ0AGA1YC06RM1_SCFP00097
LQ0AAB88YD19FM1_SCFP00519
LQ0AAB9YE02FM1_SCFP00289
CL1058Contig1P00721
CL1955Contig1P00448
LQ0AAA3YA04FM1_SCFP00434
LQ0AAA3YC17FM1_SCFP00441
LQ0AAB46YN03FM1_SCFP00169
LQ0ABA2YA08FM1_SCFP00003
CL4363Contig1P00039
CL5726Contig1P00171
CL6934Contig1P00299
LQ0AAB21YE17FM1_SCFP00556
LQ0AAB81YG11FM1_SCFP00278
LQ0AAB97YG19FM1_SCFP00305
CL1721Contig1P00198
ESV-1-222P01370
LQ0AAA11YP22FM1_SCFP00358
LQ0AAB94YP21FM1_SCFP00003
CL5567Contig1P00287
LQ0AAB104YJ07FM1_SCFP00077
CL2487Contig1P00121
CL7777Contig1P00455
LQ0AAB82YH03FM1_SCFP00230
CL2678Contig1P00158
CL3440Contig1P00314
CL3947Contig1P00729
CL6663Contig1P00054
ESV-1-167P00636
LQ0AAB32YH01FM1_SCFP00125
LQ0AAB48YJ22FM1_SCFP00437
LQ0AAB58YK16FM1_SCFP00017
LQ0AAB80YB14FM1_SCFP00055
CL444Contig2P00429
ESV-1-124P00257
ESV-1-228P00001
CL5610Contig1P00083
ESV-1-144P01523
LQ0AAA16YN22FM1_SCFP00004
LQ0AAB46YC10FM1_SCFP00180
LQ0AAB83YB04FM1_SCFP00249
LQ0AGA1YL04RM1_SCFP00051
ESV-1-148P00462
LQ0AAB28YP16FM1_SCFP00088
LQ0AAB84YP16FM1_SCFP00140
LQ0AAB27YD04FM1_SCFP00041
LQ0AAB30YM14FM1_SCFP00067
LQ0AAB80YG18FM1_SCFP00150
LQ0ABA2YC05FM1_SCFP00173
CL348Contig1P00105
CL6585Contig1P00017
CL7493Contig1P00553
LQ0AAA12YL03FM1_SCFP00088
LQ0AAB30YB03FM1_SCFP00282
LQ0AAB30YJ12FM1_SCFP00541
LQ0AAB34YB14FM1_SCFP00312
LQ0AAB4YC05FM1_SCFP00435
LQ0AAB84YN15FM1_SCFP00320
LQ0AAB94YN21FM1_SCFP00162
LQ0AAB97YE06FM1_SCFP00027
LQ0ABA1YG03FM1_SCFP00306
CL4796Contig1P00535
ESV-1-208P00220
LQ0AAB13YF03FM1_SCFP00163
LQ0AAB76YP07RM1_SCFP00257
LQ0ABA1YM09FM1_SCFP00432
CL1078Contig1P00987
CL1190Contig1P00280
CL1326Contig1P00533
LQ0AAA23YH15FM1_SCFP00105
LQ0AAB104YG08FM1_SCFP00032
LQ0AAB68YK19FM1_SCFP00005
LQ0AAB72YK11FM1_SCFP00112
LQ0AAB91YA09FM1_SCFP00541
CL2800Contig1P00434
ESV-1-60P00332
LQ0AAB13YB11FM1_SCFP00466
LQ0AFA1YP11RM1_SCFP00088
CL1903Contig1P01293
CL3483Contig1P00072
CL4556Contig1P00711
CL4558Contig1P00132
ESV-1-180P01566
LQ0AAA21YJ02FM1_SCFP00408
LQ0AAA3YO04FM1_SCFP00119
LQ0AAB16YC18FM3_SCFP00320
LQ0AAB7YE02FM1_SCFP00152
CL3061Contig1P00023
CL77Contig2P00341
LQ0AAA21YP16FM1_SCFP00497
LQ0AAB43YA14FM1_SCFP00103
LQ0AAB65YC02FM1_SCFP00065
LQ0AAB74YO20FM1_SCFP00058
LQ0AAB104YP17RM1_SCFP00004
LQ0AAB45YC13FM1_SCFP00001
LQ0AAB98YA11FM1_SCFP00496
CL2486Contig1P00130
LQ0AAB36YA18FM1_SCFP00227
ESV-1-152P00243
LQ0AAB28YE02FM1_SCFP00143
CL5243Contig1P00550
LQ0AAB11YG09FM1_SCFP00036
LQ0AAB23YF05FM1_SCFP00664
LQ0AAB41YE08FM1_SCFP00053
LQ0AAB98YH11FM1_SCFP00343
CL318Contig1P01000
LQ0AAA20YL07FM1_SCFP00003
LQ0AAB21YO04FM1_SCFP00445
LQ0AAB23YM05FM1_SCFP00137
LQ0AAB87YI21FM1_SCFP00083
LQ0ABA1YA10FM1_SCFP00041
LQ0ABA2YF05FM1_SCFP00044
LQ0ABA1YC05FM1_SCFP00155
ESV-1-197P00925
LQ0AAB59YB14FM1_SCFP00151
LQ0AAB82YF24FM1_SCFP00078
CL3542Contig1P01233
CL4298Contig1P00742
ESV-1-202P00124
LQ0AAA3YK17FM1_SCFP00032
CL1221Contig1P01507
CL3438Contig1P00001
ESV-1-160P02470
LQ0AAB103YF24RM1_SCFP00195
LQ0AAB82YK18FM1_SCFP00172
CL7629Contig1P00155
CL7735Contig1P00148
LQ0AAB101YK17FM1_SCFP00178
LQ0AAB42YF09FM1_SCFP00284
LQ0AAA6YG16FM1_SCFP00330
LQ0AAB45YP17FM1_SCFP00362
LQ0AAB47YJ23FM1_SCFP00306
LQ0AAB81YJ21FM1_SCFP00490
LQ0ABA1YM14FM1_SCFP00075
LQ0AAB36YI15FM1_SCFP00090
LQ0AAB101YH09FM1_SCFP00013
LQ0AAB24YI07FM1_SCFP00311
LQ0AAB38YJ04FM1_SCFP00076
LQ0ABA1YG16FM1_SCFP00131
CL2183Contig1P00280
CL4049Contig1P00033
CL4078Contig1P00562
LQ0AAB29YE19FM1_SCFP00261
CL6092Contig1P00398
LQ0AAA2YF12FM1_SCFP00491
LQ0AAB11YI19FM1_SCFP00605
LQ0AAB87YN21FM1_SCFP00074
CL1654Contig1P00391
CL2362Contig1P00216
LQ0AAA2YC04FM1_SCFP00261
LQ0AAB58YD08FM1_SCFP00324
LQ0AAB29YD06FM1_SCFP00095
LQ0AAB4YP12FM1_SCFP00378
LQ0AAB50YJ24FM1_SCFP00232
LQ0ABA2YN19FM1_SCFP00204
CL2111Contig1P00679
CL6418Contig1P00222
LQ0AAB89YE16FM1_SCFP00130
CL4021Contig1P00102
ESV-1-121P00169
LQ0AAB36YI15FM1_SCFP00099
LQ0AAB75YB18FM1_SCFP00407
LQ0AFA1YK05RM1_SCFP00135
CL190Contig2P04023
CL5523Contig1P00391
LQ0AAB7YC23FM1_SCFP00271
LQ0AAB93YH08FM1_SCFP00065
LQ0AAA17YP17FM1_SCFP00134
LQ0AAB103YE20FM1_SCFP00061
LQ0AAB11YO18FM1_SCFP00097
LQ0AAB45YC17FM1_SCFP00213
CL1133Contig1P00147
CL6542Contig1P00293
LQ0AAA13YP19FM1_SCFP00258
LQ0AAB60YI02FM1_SCFP00037
LQ0AAB63YJ13FM1_SCFP00442
CL4039Contig1P00361
ESV-1-161P00070
LQ0AAB46YC06FM1_SCFP00006
LQ0AAB70YO03FM1_SCFP00054
LQ0AAA11YL15FM1_SCFP00112
LQ0AAB104YP17RM1_SCFP00001
LQ0AAB53YM06FM1_SCFP00188
LQ0AAB12YO15FM1_SCFP00480
LQ0AAB13YB18FM1_SCFP00191
LQ0AAB15YB18FM1_SCFP00047
LQ0AAB44YD12FM1_SCFP00026
LQ0AAB71YH03FM1_SCFP00172
LQ0AAB71YH03FM1_SCFP00228
LQ0AAB98YK08FM1_SCFP00206
LQ0ABA1YO05FM1_SCFP00109
CL5202Contig1P00818
ESV-1-80P00398
LQ0AAB50YJ24FM1_SCFP00422
LQ0ABA1YO05FM1_SCFP00118
CL3016Contig1P01062
CL4754Contig1P00561
ESV-1-147P01495
LQ0AAB42YF11FM1_SCFP00357
CL4864Contig1P00231
CL6431Contig1P00598
LQ0AAB54YP14FM1_SCFP00048
CL4768Contig1P00210
CL6740Contig1P00370
LQ0AAA14YA02FM1_SCFP00228
LQ0ABA1YM09FM1_SCFP00014
LQ0ABA1YN04FM1_SCF_LQP00417
CL4789Contig1P00453
CL5553Contig1P00041
ESV-1-1P00290
LQ0AAB11YH21FM1_SCFP00006
LQ0AAB34YL02FM1_SCFP00006
LQ0AAB63YA21FM1_SCFP00242
LQ0AAB98YO10FM1_SCFP00302
CL6719Contig1P00478
CL7186Contig1P00161
ESV-1-189P00300
ESV-1-206P00001
CL319Contig1P00332
CL510Contig1P02394
ESV-1-106P00247
LQ0AAB22YK01FM1_SCFP00435
LQ0AAB27YK23FM1_SCFP00212
LQ0AAB33YC03FM1_SCFP00347
LQ0AAB58YF07FM1_SCFP00053
LQ0AAB91YA21FM1_SCFP00468
LQ0ABA2YA09FM1_SCFP00042
CL6238Contig1P00354
ESV-1-214P00082
LQ0AAB15YG04FM1_SCFP00194
LQ0AAB22YK20FM1_SCFP00152
LQ0AAB4YC05FM1_SCFP00044
CL2962Contig1P00493
CL3336Contig1P00020
ESV-1-112P00549
ESV-1-6P00071
ESV-1-9P00120
LQ0AAA15YC15FM1_SCFP00451
LQ0ABA2YG16FM1_SCFP00159
CL5201Contig1P00581
CL1078Contig2P00617
LQ0AAB96YB12FM1_SCFP00187
LQ0AFA2YJ03RM1_SCFP00042
CL4608Contig1P00669
CL7603Contig1P00157
LQ0AAB104YE12FM1_SCFP00092
LQ0AAB11YK17FM1_SCFP00180
LQ0AAB53YK03FM1_SCFP00173
CL3236Contig1P00401
CL3750Contig1P00303
LQ0AEA11YO22RM1_SCF_LQP00157
CL4838Contig1P00487
LQ0AAB12YI22FM1_SCFP00217
CL4325Contig1P00230
CL6860Contig1P00502
ESV-1-27P00013
ESV-1-6P00275
LQ0AAB103YI09FM1_SCFP00117
LQ0ABA1YI11FM1_SCFP00093
LQ0AFA2YO05RM1_SCFP00120
CL4813Contig1P00060
LQ0AAB88YO15FM1_SCFP00051
ESV-1-39P01491
LQ0AAB104YM05RM1_SCFP00261
LQ0AAB13YB18FM1_SCFP00400
CL5767Contig1P00632
LQ0AAA18YC10FM1_SCFP00339
LQ0AAB39YL18FM1_SCFP00544
CL5985Contig1P00604
CL6362Contig1P00240
LQ0AAB52YP06RM1_SCFP00078
CL4432Contig1P00118
CL5090Contig1P00001
LQ0AAA2YC03FM1_SCFP00611
LQ0AAB28YJ12FM1_SCFP00065
LQ0AAB5YE17FM1_SCFP00121
CL1892Contig1P00661
CL2868Contig1P00272
CL4473Contig1P00550
LQ0AAA3YF09FM1_SCFP00114
LQ0AAB58YD15FM1_SCFP00033
LQ0AAB98YK11FM1_SCFP00429
LQ0ABA1YL04FM1_SCFP00022
CL3758Contig1P00008
CL5739Contig1P00410
LQ0AAB101YO12FM1_SCFP00001
LQ0AGA1YI11RM1_SCFP00053
CL3214Contig1P00113
ESV-1-148P00964
LQ0AAB30YM14FM1_SCFP00068
LQ0AAB76YP07FM1_SCFP00095
CL6931Contig1P00197
LQ0AAB103YD21FM1_SCFP00108
LQ0AAB103YE20FM1_SCFP00167
LQ0AAB72YE14RM1_SCFP00259
ESV-1-160P03264
LQ0AAB43YA14FM1_SCFP00160
LQ0ABA1YF16FM1_SCFP00198
CL2911Contig1P00971
LQ0AAB36YD19FM1_SCFP00463
LQ0AAB65YC22FM1_SCFP00090
CL28Contig2P01273
CL4015Contig1P00094
ESV-1-3P00376
LQ0AAB102YA02FM1_SCFP00082
LQ0AAB104YE12FM1_SCFP00250
LQ0AAB82YB15FM1_SCFP00515
CL1557Contig1P00513
ESV-1-1P00463
ESV-1-171P02591
ESV-1-206P00102
LQ0AAB13YD24FM1_SCF_LQP00145
CL7298Contig1P00240
LQ0AAB31YL02FM1_SCFP00476
LQ0AAB7YG11FM1_SCFP00058
CL5037Contig1P00123
ESV-1-12P00514
LQ0AAB59YB04FM1_SCFP00092
CL3933Contig1P00027
LQ0ADA11YM13RM1_SCFP00163
LQ0AAB10YM24FM1_SCFP00515
LQ0AAB18YC08FM1_SCFP00414
LQ0AAB38YN10FM1_SCFP00015
LQ0AAB36YI15FM1_SCFP00127
LQ0AAB82YP03FM1_SCFP00165
CL5363Contig1P00331
CL5783Contig1P00497
LQ0AAA14YK20FM1_SCFP00332
LQ0AAA5YE23FM1_SCFP00403
LQ0AAB12YO15FM1_SCFP00019
LQ0AAB42YC02FM1_SCFP00228
LQ0AAB61YL16FM1_SCFP00505
LQ0AEA2YO06RM1_SCFP00485
LQ0AFA1YO05RM1_SCFP00015
CL2393Contig1P00361
CL4990Contig1P00208
CL6238Contig1P00221
CL7583Contig1P00145
LQ0ABA1YL04FM1_SCFP00008
CL4317Contig1P00616
LQ0AAB13YG08FM1_SCFP00498
CL1741Contig1P00601
CL4276Contig1P00435
CL6143Contig1P00251
CL7284Contig1P00030
LQ0AAB15YA13FM1_SCFP00172
LQ0AAB97YJ04FM1_SCFP00297
CL5967Contig1P00846
LQ0AAB32YH01FM1_SCFP00144
LQ0AAB84YF18FM1_SCFP00144
CL5540Contig1P00182
ESV-1-178P01882
LQ0AAB93YE18FM1_SCFP00350
CL4016Contig1P00391
CL4289Contig1P00047
CL5714Contig1P00376
CL6242Contig1P00021
CL4555Contig1P00145
ESV-1-150P00336
LQ0AAB3YF18FM1_SCFP00360
ESV-1-156P00190
LQ0ABA2YN06FM1_SCFP00044
ESV-1-153P00180
ESV-1-156P00292
ESV-1-68P01955
LQ0AAB24YN12FM1_SCFP00185
CL5306Contig1P00001
LQ0AAA2YK15FM1_SCFP00018
LQ0AAB104YC02FM1_SCFP00126
LQ0ABA2YI24FM1_SCFP00052
CL5898Contig1P00026
LQ0AAB37YB18FM1_SCFP00136
LQ0AAB46YF09FM1_SCFP00138
LQ0ABA2YA08FM1_SCFP00089
ESV-1-210P00991
LQ0AAB97YP01FM1_SCF_LQP00269
LQ0ABA1YN13FM1_SCFP00436
CL3618Contig1P00585
ESV-1-152P00255
ESV-1-189P00712
LQ0AAA22YP01FM1_SCFP00491
LQ0ABA1YD15FM1_SCFP00001
LQ0AAB12YF09FM1_SCFP00538
LQ0AAA21YH23FM1_SCFP00025
LQ0AAB26YA23FM1_SCFP00097
ESV-1-176P00617
LQ0AAB2YH22FM1_SCFP00001
LQ0AAB52YD05FM1_SCFP00230
LQ0AAB8YJ13FM1_SCFP00484
ESV-1-45P00736
ESV-1-168P00417
LQ0AAA8YF11FM1_SCFP00440
LQ0AAB36YC16FM1_SCFP00193
LQ0AAB39YJ06FM1_SCFP00017
LQ0AAB48YK08FM1_SCFP00121
LQ0AAB4YP01FM1_SCFP00012
LQ0AGA1YL04RM1_SCFP00136
LQ0AAA21YI22FM1_SCFP00317
LQ0AAB13YF24FM1_SCFP00342
LQ0AAB58YA19FM1_SCFP00014
LQ0AAB68YD04RM1_SCFP00330
LQ0AAB89YO20FM1_SCFP00177
CL2066Contig1P00289
CL6496Contig1P00016
LQ0AAA5YN08FM1_SCFP00067
LQ0AAB59YB14FM1_SCFP00100
LQ0AAB95YD20FM1_SCFP00001
CL4942Contig1P00532
ESV-1-147P01077
LQ0AAB57YM24FM1_SCFP00091
LQ0AAB94YC17FM1_SCFP00124
LQ0AAA10YL15FM1_SCFP00016
LQ0AAA3YA04FM1_SCFP00023
LQ0AAB28YE02FM1_SCFP00421
LQ0ABA2YN01FM1_SCFP00221
LQ0AAB27YK14FM1_SCFP00226
LQ0ACA24YJ13RM1_SCFP00203
CL448Contig1P01416
LQ0AAB36YG22FM1_SCFP00063
LQ0AAB63YA16FM1_SCFP00327
LQ0AAB83YG06FM1_SCFP00027
LQ0AAB97YP01FM1_SCF_LQP00241
CL2886Contig1P00003
CL5402Contig1P00139
CL7632Contig1P00060
LQ0ACA24YJ13RM1_SCFP00240
CL5632Contig1P00129
LQ0AAB95YE07FM1_SCFP00113
CL1646Contig1P00041
LQ0AAB104YI10FM1_SCFP00001
LQ0AAB73YA15FM1_SCFP00001
LQ0AAB97YH23RM1_SCFP00446
ESV-1-200P00152
LQ0AAA11YO06FM1_SCFP00306
LQ0AAB85YC12FM1_SCFP00031
CL7284Contig1P00153
LQ0AAA3YA04FM1_SCFP00119
LQ0ACA13YP17RM1_SCFP00155
CL3882Contig1P00337
CL1048Contig1P01476
LQ0AAB66YD13FM1_SCFP00239
LQ0AAB82YP03FM1_SCFP00213
CL5783Contig1P00001
LQ0AAB68YH24FM1_SCFP00259
LQ0AAB96YN02FM1_SCFP00123
ESV-1-159P01470
LQ0AAB3YA05FM1_SCFP00364
LQ0AGA1YM15RM1_SCFP00198
CL139Contig1P00093
CL4682Contig1P00077
CL3815Contig1P00386
CL5513Contig1P00017
LQ0ABA1YG04FM1_SCFP00215
LQ0ABA1YG16FM1_SCFP00390
LQ0ABA1YJ06FM1_SCF_LQP00080
CL1851Contig1P00392
CL5330Contig1P00347
CL7168Contig1P00771
ESV-1-113P00133
CL187Contig1P01241
ESV-1-93P02043
LQ0AAA15YC15FM1_SCFP00377
LQ0AAB60YI02FM1_SCFP00022
LQ0ACA3YC02RM1_SCFP00113
LQ0AAA18YH06FM1_SCFP00128
CL5323Contig1P00023
LQ0AAB103YO17FM1_SCFP00252
LQ0AAB11YE19FM1_SCFP00079
ESV-1-126P00350
LQ0AAB59YE22FM1_SCFP00195
LQ0AAB7YN01FM1_SCFP00329
LQ0AAB87YN21FM1_SCFP00082
LQ0AAB8YB02FM1_SCFP00469
CL5897Contig1P00180
CL6121Contig1P00095
LQ0AAB2YC23FM1_SCFP00329
LQ0AAB39YF16FM1_SCFP00001
ESV-1-152P00247
LQ0AAB103YA15FM1_SCFP00129
LQ0AAB99YB11FM1_SCFP00146
CL4432Contig1P00640
LQ0AAB95YD20FM1_SCFP00364
ESV-1-23P01601
LQ0AAB36YH01FM1_SCFP00102
LQ0AAA17YA06FM1_SCFP00125
LQ0AAB103YE19RM1_SCFP00129
LQ0ABA1YO05FM1_SCFP00102
CL4085Contig1P00376
CL4556Contig1P00486
CL6402Contig1P00491
CL7238Contig1P00367
ESV-1-214P00096
LQ0AAA14YK03FM1_SCFP00152
LQ0AAA3YI11FM1_SCFP00064
LQ0AAB42YC02FM1_SCFP00006
LQ0AAB104YH19FM1_SCFP00117
ESV-1-81P00397
LQ0AAA19YB06FM1_SCFP00479
LQ0AAB81YG03FM1_SCFP00243
LQ0AAA7YE24FM1_SCFP00317
LQ0ABA1YI11FM1_SCFP00098
CL2066Contig2P00490
LQ0AAB29YF20FM1_SCFP00355
LQ0AAB63YG10FM1_SCFP00002
CL1982Contig1P01065
LQ0AAB27YF10FM1_SCFP00575
LQ0AAB32YH01FM1_SCFP00266
CL6197Contig1P00386
CL2569Contig1P00484
LQ0AAA3YB20FM1_SCFP00008
LQ0AAB103YG16FM1_SCFP00282
LQ0ABA1YO10FM1_SCFP00638
LQ0ABA2YC05FM1_SCFP00186
CL4244Contig1P00339
LQ0AAB73YN23FM1_SCFP00331
LQ0ACA3YE01RM1_SCFP00139
CL3220Contig1P01065
LQ0AAA16YN15FM1_SCFP00271
LQ0AAB82YJ11FM1_SCFP00245
LQ0AAA17YA04FM1_SCFP00191
LQ0AAB79YL18FM1_SCFP00113
CL1721Contig1P00176
LQ0AAB85YF07FM1_SCFP00159
LQ0AAB72YE14FM1_SCFP00104
LQ0ABA1YC03FM1_SCFP00384
CL348Contig1P00209
CL6577Contig1P00400
CL2332Contig1P00749
CL4257Contig1P00525
ESV-1-207P00448
CL4705Contig1P00515
CL5946Contig1P00098
LQ0ACA8YK01RM1_SCFP00019
ESV-1-170P00004
LQ0AAB103YO17FM1_SCFP00407
LQ0AAB65YN16FM1_SCFP00097
LQ0AAB67YI11FM1_SCFP00061
LQ0AAB98YA11FM1_SCFP00419
ESV-1-145P00043
LQ0AAB48YB06FM1_SCFP00349
CL5539Contig1P00096
LQ0AAB72YE14FM1_SCFP00100
LQ0AAB3YP18FM1_SCF_LQP00001
LQ0AAB68YK19FM1_SCFP00079
CL637Contig1P00062
LQ0AAB103YL19FM1_SCFP00199
LQ0ACA24YJ13RM1_SCFP00001
CL4273Contig1P00268
CL3163Contig1P00227
LQ0AAA18YP22FM1_SCFP00418
LQ0AAB92YI20FM1_SCFP00499
LQ0ABA1YN13FM1_SCFP00234
CL1722Contig1P02112
LQ0AEA11YK23RM1_SCFP00387
CL6612Contig1P00815
LQ0AAA5YC14FM1_SCFP00372
CL950Contig1P00089
LQ0AAB31YD12FM1_SCFP00177
LQ0AAB61YH14FM1_SCFP00001
LQ0AGA1YI04RM1_SCFP00437
CL4829Contig1P00519
LQ0AAB53YJ17FM1_SCFP00096
LQ0AGA1YI11RM1_SCFP00059
ESV-1-11P00494
ESV-1-126P00168
LQ0AAB103YO17FM1_SCFP00116
LQ0ABA1YF20FM1_SCFP00099
LQ0AAB69YI10FM1_SCFP00129
LQ0AAB91YA21FM1_SCFP00422
LQ0AGA1YL04RM1_SCFP00046
LQ0AAB103YO17RM1_SCFP00291
CL1658Contig1P00090
CL6418Contig1P00038
CL701Contig1P00171
ESV-1-216P00001
LQ0AAB48YO23FM1_SCFP00010
LQ0ACA1YB04RM1_SCFP00024
LQ0AEA8YG15RM1_SCFP00386
CL3478Contig1P00946
CL5280Contig1P00246
ESV-1-96P00032
LQ0AAB103YE19RM1_SCFP00148
LQ0AAB56YN07FM1_SCFP00053
LQ0AAB95YK18FM1_SCFP00114
CL4085Contig1P00367
ESV-1-227P00184
CL3728Contig1P00991
LQ0AAB5YP09FM1_SCFP00018
ESV-1-39P00653
CL7712Contig1P00397
LQ0AAB13YF24FM1_SCFP00338
CL6990Contig1P01151
LQ0AAB66YG03FM1_SCFP00033
CL2724Contig1P01036
LQ0AAB72YE14RM1_SCFP00010
LQ0AAB103YE19RM1_SCFP00119
CL3116Contig1P00188
CL6963Contig1P00475
ESV-1-231P01072
LQ0AAB3YG22FM1_SCFP00183
LQ0AGA1YM15RM1_SCFP00138
CL2803Contig1P00158
ESV-1-37P00215
ESV-1-69P00403
LQ0AAB35YA05FM1_SCFP00049
LQ0ABA1YP10FM1_SCFP00528
LQ0AAB103YH16RM1_SCFP00225
LQ0AAB12YM18FM1_SCFP00081
LQ0AAB28YJ17FM1_SCFP00014
ESV-1-4P00522
LQ0AAA23YK02FM1_SCFP00020
LQ0AAB14YB01FM1_SCFP00001
LQ0AAB74YK09RM1_SCFP00055
ESV-1-87P00080
CL5773Contig1P00258
CL4671Contig1P00260
CL7128Contig1P00148
CL604Contig1P02394
CL2568Contig1P00083
LQ0AAB2YP05FM1_SCFP00029
CL3502Contig1P00074
LQ0AAB29YK23FM1_SCFP00035
LQ0AAB104YE23FM1_SCFP00082
LQ0AAB50YP02FM1_SCFP00213
LQ0AAB96YP04FM1_SCFP00175
CL4021Contig1P00133
LQ0AAB16YD12FM3_SCFP00240
LQ0AAB98YA12FM1_SCFP00257
CL6812Contig1P00357
LQ0AAB77YO03FM1_SCFP00432
LQ0ABA1YC03FM1_SCFP00181
CL2820Contig1P01335
LQ0AAB18YJ14FM1_SCFP00050
[truncated: 6,727 more chars]
