# Supplementary material for: Microarray estimation of genomic inter-strain variability in the genus Ectocarpus (Phaeophyceae)
Source: BMC Mol Biol. 2011 Jan 13;12:2. doi: 10.1186/1471-2199-12-2 (PMC3027116; doi:10.1186/1471-2199-12-2)
Supplement: Additional file 1 — List of probes with absolute log2-ratios > 0.5 and > 1 for all examined strains of E. siliculosus. [file 1471-2199-12-2-S1.ZIP › ProbeRemover/Readme.txt]

Description:

"ProbeRemover" is a JAVA application that will remove a set of probes from a 
.pair file generated by NimbleScan. It does not require installation and should
work on all platforms (Windows, Mac, Linux/Unix) with a recent version of the
JAVA virtual machine installed (http://www.java.com).

Input files:
The probe list should contain a list of probes to remove from your pair file.
Each line must contain exactly one probe identifier and no other characters.

Pair file:
The program should work with standard pair files produced by NimbleScan version
2.5. It is essential that the pair file contains the Probe ID in column 4.

If you experience problems with this software or have any suggestions, please
contact Simon Dittami Dittami@sb-roscoff.fr. The .jar file also includes the
software's source code, so feel free to use it or modify the software according
to your needs.

August 2009
