# Supplementary material for: Microarray estimation of genomic inter-strain variability in the genus Ectocarpus (Phaeophyceae)
Source: BMC Mol Biol. 2011 Jan 13;12:2. doi: 10.1186/1471-2199-12-2 (PMC3027116; doi:10.1186/1471-2199-12-2)
Supplement: Additional file 2 — List of EST derived sequences (singletons and contigs) used for the analysis of FCPs, GSTs, TEs, as well as the corresponding gene models in the Ectocarpus genome (for FCPs and GSTs). [file 1471-2199-12-2-S2.XLS]

## Sheet: FCPs
Sequence	Genome ID
CL101Contig6	Esi0319_0010
CL1594Contig1	Esi0492_0007
CL162Contig1	Esi0126_0039
CL1Contig1	Esi0085_0048
CL1Contig11	Esi0413_0020
CL1Contig17	Esi0085_0062
CL1Contig2	Esi0458_0016
CL1Contig26	Esi0085_0021
CL1Contig27	Esi0492_0004
CL1Contig28	Esi0559_0002
CL1Contig3	Esi0085_0056
CL1Contig31	Esi0319_0032
CL1Contig33	Esi0559_0002
CL1Contig34	Esi0026_0020
CL1Contig35	Esi0085_0016
CL1Contig36	Esi0319_0005
CL1Contig4	Esi0492_0003
CL1Contig40	Esi0319_0025
CL1Contig44	Esi0319_0008
CL1Contig5	Esi0319_0027
CL1Contig51	Esi0458_0015
CL1Contig6	Esi0085_0049
CL1Contig7	Esi0085_0043
CL2286Contig1	Esi0092_0045
CL27Contig1	Esi0292_0039
CL289Contig1	Esi0040_0078
CL34Contig1	Esi0287_0008
CL3613Contig1	Esi0319_0014
CL377Contig1	Esi0041_0025
CL43Contig1	Esi0199_0054
CL49Contig1	Esi0011_0180
CL71Contig1	Esi0199_0055
CL805Contig2	Esi0559_0003
CL98Contig1	Esi0203_0022
LQ0AAA22YO02FM1.SCF	Esi0085_0060
LQ0AAB67YE15FM1.SCF	Esi0002_0349

## Sheet: GSTs
Sequence	Genome ID
CL457Contig1	Esi1076_0002
CL703Contig1	Esi0199_0061
CL1013Contig1	Esi0019_0095
CL1978Contig1	Esi0048_0023
LQ0AAA20YP01FM1.SCF	Esi0048_0023
LQ0AAB11YI02FM1.SCF	Esi0048_0023
LQ0AAB57YP06FM1.SCF	Esi0017_0101
LQ0AAB5YN22FM1.SCF	Esi0047_0117
CL2600Contig1	Esi0047_0117
CL1604Contig1	Esi0047_0117
CL5715Contig1	Esi0648_0004
LQ0AAB34YN03FM1.SCF	Esi0648_0004
CL4549Contig1	Esi0004_0261
CL1143Contig1	Esi0648_0003
CL5628Contig1	Esi0648_0003
LQ0AAB69YN15FM1.SCF	Esi0648_0003
LQ0AAB16YD20FM3.SCF	Esi0023_0103
LQ0AAB44YN04FM1.SCF	Esi0023_0103
CL4350Contig1	Esi0386_0004
LQ0AAB18YG11FM1.SCF	Esi0191_0054
LQ0ADA7YK23RM1.SCF	Esi0191_0054
CL523Contig1	Esi0122_0054
CL4027Contig1	Esi0122_0054
CL523Contig3	Esi0122_0055
CL523Contig2	Esi0122_0061

## Sheet: Transposons
Sequence
CL13Contig14
CL182Contig2
CL7Contig14
CL59Contig2
CL8Contig6
CL7Contig10
CL1496Contig1
CL13Contig2
CL13Contig5
CL224Contig2
CL291Contig1
CL8Contig7
CL13Contig13
CL13Contig21
CL13Contig4
CL13Contig3
CL7Contig7
CL1005Contig1
CL2618Contig1
CL101Contig5
CL1348Contig2
CL805Contig3
CL188Contig1
CL8Contig11
CL188Contig3
CL224Contig3
CL13Contig8
CL101Contig4
CL2437Contig1
CL334Contig1
CL7Contig2
CL334Contig2
CL8Contig8
CL13Contig7
CL7Contig5
CL13Contig1
CL8Contig1
CL101Contig2
CL540Contig2
CL5338Contig1
CL1Contig45
CL13Contig9
CL1761Contig1
CL3028Contig1
CL1348Contig1
CL6822Contig1
CL1370Contig1
CL2981Contig1
CL1116Contig1
CL101Contig1
CL280Contig2
CL18Contig2
CL1332Contig1
CL5764Contig1
CL1Contig54
CL8Contig3
CL227Contig1
CL4878Contig1
CL7Contig12
CL3400Contig1
CL13Contig20
CL291Contig2
CL6891Contig1
CL224Contig4
CL291Contig3
CL291Contig4
CL5277Contig1
CL224Contig1
CL776Contig1
CL13Contig15
CL3357Contig1
CL6240Contig1
CL5400Contig1
CL18Contig1
LQ0AAA1YK11FM1.SCF
LQ0AAA22YL24FM1.SCF
CL13Contig10
CL3326Contig1
CL7755Contig1
CL549Contig2
LQ0AAA14YB20FM1.SCF
LQ0AAB18YE21FM1.SCF
LQ0AAB93YL23FM1.SCF
CL6677Contig1
CL7006Contig1
CL101Contig3
LQ0AAA15YC13FM1.SCF
CL1Contig23
CL4080Contig1
LQ0AAB35YO06FM1.SCF
CL8Contig5
LQ0AAB11YL24FM1.SCF
CL1Contig15
CL1Contig33
CL1Contig36
CL1Contig4
LQ0AAA13YK08FM1.SCF
CL6407Contig1
CL3954Contig1
CL6138Contig1
LQ0AAB10YK16FM1.SCF
CL13Contig19
CL2328Contig1
CL1Contig13
LQ0AAB1YJ09FM1.SCF
CL1761Contig2
CL5260Contig1
LQ0AAB27YO21FM1.SCF
CL4043Contig1
CL7Contig9
LQ0AAA22YA17FM1.SCF
CL280Contig1
CL8Contig13
CL13Contig16
LQ0AAB12YH17FM1.SCF
CL13Contig11
CL4888Contig1
CL549Contig1
LQ0AAB9YI13FM1.SCF
CL4113Contig1
CL636Contig2
CL4301Contig1
LQ0ACA24YG19RM1.SCF
LQ0AAA10YP11FM1.SCF
LQ0AAB17YM20FM1.SCF
LQ0AAB23YJ07FM1.SCF
LQ0AAB40YA11FM1.SCF
LQ0AAA14YD05FM1.SCF
LQ0AAB14YL12FM1.SCF
LQ0ADA20YI20RM1.SCF
CL8Contig10
CL1125Contig2
LQ0AAB7YM19FM1.SCF
LQ0AAB30YO13FM1.SCF
CL6826Contig1
LQ0AAB36YG05FM1.SCF
CL462Contig4
LQ0AAB4YI16FM1.SCF
LQ0AAB40YO11FM1.SCF
CL7084Contig1
LQ0AAB57YD21FM1.SCF
CL280Contig4
CL1Contig19
CL1Contig2
LQ0AAB23YI05FM1.SCF
CL837Contig1
CL1Contig11
CL1Contig16
CL1Contig27
CL1Contig31
CL1Contig34
CL1Contig5
CL1Contig56
CL1Contig25
LQ0AAB10YH03FM1.SCF
LQ0AAB60YB22FM1.SCF
LQ0AAB84YO05FM1.SCF
LQ0AAB42YG02FM1.SCF
CL1Contig43
CL3798Contig1
LQ0AAB76YJ08FM1.SCF
LQ0AAB16YB11FM3.SCF
LQ0AAB2YG22FM1.SCF
LQ0AAB54YJ01FM1.SCF
LQ0AAB86YE09FM1.SCF
CL914Contig2
LQ0AAB38YJ21FM1.SCF
LQ0AAB79YN05FM1.SCF
LQ0AAA15YD10FM1.SCF
CL13Contig12
CL1701Contig1
LQ0AAB21YG14FM1.SCF
LQ0AAB24YL06FM1.SCF
LQ0AAB2YM19FM1.SCF
CL805Contig2
CL2664Contig1
LQ0AAB13YF14FM1.SCF
CL18Contig4
LQ0AAB50YJ13FM1.SCF
LQ0AAB7YN01FM1.SCF
LQ0AAA2YM15RM1.SCF
LQ0AAB45YB15FM1.SCF
LQ0AAB87YM21FM1.SCF
LQ0AAB41YE18FM1.SCF
LQ0AAB3YJ20FM1.SCF
LQ0AAB65YF07FM1.SCF
CL188Contig4
LQ0ACA17YN08RM1.SCF
LQ0AAB84YM07RM1.SCF
LQ0AFA4YI24RM1.SCF
LQ0AAA20YF16FM1.SCF
CL13Contig22
LQ0AAB67YB03RM1.SCF
CL7Contig1
LQ0AAB78YN08FM1.SCF
LQ0ADA14YF02RM1.SCF
CL454Contig1
LQ0AAB73YE17FM1.SCF
CL6033Contig1
LQ0AAB96YG17RM1.SCF
CL1Contig46
CL3550Contig1
LQ0AAB82YN04FM1.SCF
CL2552Contig2
LQ0AAB26YI24FM1.SCF
LQ0AAB104YK03FM1.SCF
LQ0AAB43YL07FM1.SCF
CL2149Contig1
CL2283Contig1
LQ0AAB54YN07FM1.SCF
LQ0AAB92YC13FM1.SCF
CL586Contig1
LQ0AAB11YN06FM1.SCF
CL7413Contig1
LQ0ADA12YP06RM1.SCF
LQ0AAB58YE20RM1.SCF
LQ0AFA4YF02RM1.SCF
CL5466Contig1
LQ0ADA8YK10RM1.SCF
LQ0AAA4YD02FM1.SCF
LQ0AAB93YD20FM1.SCF
CL5616Contig1
CL2552Contig1
LQ0AAB5YN17FM1.SCF
CL101Contig6
CL341Contig2
LQ0AAA6YD22FM1.SCF
LQ0AAB6YE06FM1.SCF
CL5638Contig1
CL1461Contig1
LQ0AAB61YK13FM1.SCF
LQ0AAB14YO24FM1.SCF
CL5097Contig1
LQ0AAB3YG06FM1.SCF
CL29Contig1
CL29Contig2
CL29Contig3
CL29Contig4
LQ0AAB58YI12RM1.SCF
CL6517Contig1
CL182Contig3
LQ0AAB12YE17FM1.SCF
CL4473Contig1
LQ0AAB33YJ05FM1.SCF
LQ0AAB12YF09FM1.SCF
CL3727Contig1
CL5898Contig1
LQ0AAB3YC11FM1.SCF
LQ0AAB48YM21FM1.SCF
LQ0AGA1YB17RM1.SCF
LQ0AAB22YP12FM1.SCF
LQ0AAB37YI05FM1.SCF
CL1125Contig1
LQ0AAB65YF24FM1.SCF
CL6728Contig1
LQ0AAB95YD21FM1.SCF
LQ0AAB73YF23FM1.SCF
CL1Contig47
LQ0AAB36YO07FM1.SCF
LQ0AAB92YN13RM1.SCF
LQ0AAB37YA21FM1.SCF
LQ0ACA14YK15RM1.SCF
LQ0AAB48YO04FM1.SCF
LQ0AAB14YJ10FM1.SCF
LQ0AAB22YA09FM1.SCF
LQ0ADA19YB08RM1.SCF
LQ0AAB99YN22FM1.SCF
CL7325Contig1
LQ0AAB94YB02RM1.SCF
LQ0AAB31YE14FM1.SCF
CL75Contig4
LQ0AAB10YG22FM1.SCF
CL2138Contig1
LQ0AAB75YJ11FM1.SCF
LQ0AAB14YP16FM1.SCF
LQ0AAB58YE20FM1.SCF
LQ0AAB77YD16RM1.SCF
LQ0AAB97YC21FM1.SCF
LQ0AAB12YK10FM1.SCF
LQ0AAA20YD24FM1.SCF
CL6788Contig1
CL1168Contig1
LQ0AAB74YF05FM1.SCF
CL1692Contig2
