# Supplementary material for: Microarray estimation of genomic inter-strain variability in the genus Ectocarpus (Phaeophyceae)
Source: BMC Mol Biol. 2011 Jan 13;12:2. doi: 10.1186/1471-2199-12-2 (PMC3027116; doi:10.1186/1471-2199-12-2)
Supplement: Additional file 3 — ".pos" file generated for the E. siliculosus gene expression array version 1. [file 1471-2199-12-2-S3.ZIP]

Archive with 1 entries (1 files):
- E_siliculosus_72k_Expr_v1.pos
