# Supplementary material for: Microarray estimation of genomic inter-strain variability in the genus Ectocarpus (Phaeophyceae)
Source: BMC Mol Biol. 2011 Jan 13;12:2. doi: 10.1186/1471-2199-12-2 (PMC3027116; doi:10.1186/1471-2199-12-2)
Supplement: Additional file 3 — ".pos" file generated for the E. siliculosus gene expression array version 1. [file 1471-2199-12-2-S3.ZIP › E_siliculosus_72k_Expr_v1.pos]

PROBE_ID	SEQ_ID	CHROMOSOME	POSITION	COUNT	LENGTH	GC
CL1000Contig1P00856	CL1000Contig1	sctg_103	201397	1	60	0.57
CL1000Contig1P01244	CL1000Contig1	sctg_103	199729	1	60	0.57
CL1000Contig1P01919	CL1000Contig1	sctg_103	197846	1	60	0.45
CL1000Contig1P02088	CL1000Contig1	sctg_103	197677	1	60	0.52
CL1001Contig1P00799	CL1001Contig1	sctg_300	83454	1	60	0.53
CL1001Contig1P01087	CL1001Contig1	sctg_300	83166	1	60	0.52
CL1001Contig1P01356	CL1001Contig1	sctg_300	81068	1	60	0.55
CL1001Contig1P01708	CL1001Contig1	sctg_300	78753	1	60	0.6
CL1002Contig1P00024	CL1002Contig1	sctg_2	55352	1	60	0.52
CL1002Contig1P00037	CL1002Contig1	sctg_2	55365	1	60	0.48
CL1002Contig1P00257	CL1002Contig1	sctg_2	55998	1	60	0.57
CL1002Contig1P00932	CL1002Contig1	sctg_2	61005	1	60	0.48
CL1003Contig1P00338	CL1003Contig1	sctg_6	1182136	1	60	0.6
CL1003Contig1P00536	CL1003Contig1	sctg_6	1181159	1	60	0.65
CL1003Contig1P00735	CL1003Contig1	sctg_6	1179824	1	60	0.6
CL1003Contig1P00975	CL1003Contig1	sctg_6	1178909	1	60	0.6
CL1004Contig1P00061	CL1004Contig1	sctg_41	586703	1	60	0.45
CL1004Contig1P00833	CL1004Contig1	sctg_41	587475	1	60	0.5
CL1004Contig1P01217	CL1004Contig1	sctg_41	587860	1	60	0.58
CL1004Contig1P01314	CL1004Contig1	sctg_41	587957	1	60	0.6
CL1005Contig1P00455	CL1005Contig1	sctg_127	17429	1	60	0.43
CL1005Contig1P00621	CL1005Contig1	sctg_127	17595	1	60	0.52
CL1005Contig1P01348	CL1005Contig1	sctg_597	11258	1	60	0.6
CL1005Contig1P01595	CL1005Contig1	sctg_328	55411	1	60	0.57
CL1005Contig2P00006	CL1005Contig2	sctg_597	9370	1	60	0.55
CL1005Contig2P00272	CL1005Contig2	sctg_597	9104	1	60	0.48
CL1005Contig2P00313	CL1005Contig2	sctg_952	3164	1	60	0.45
CL1005Contig2P00527	CL1005Contig2	sctg_781	1416	1	60	0.45
CL1006Contig1P00256	CL1006Contig1	sctg_78	458306	1	60	0.63
CL1006Contig1P00313	CL1006Contig1	sctg_78	458258	1	60	0.58
CL1006Contig1P00916	CL1006Contig1	sctg_78	453136	1	60	0.45
CL1006Contig1P01270	CL1006Contig1	sctg_78	452782	1	60	0.48
CL1007Contig1P00231	CL1007Contig1	sctg_51	257731	1	60	0.6
CL1007Contig1P00809	CL1007Contig1	sctg_51	254312	1	60	0.48
CL1007Contig1P00956	CL1007Contig1	sctg_51	254165	1	60	0.48
CL1007Contig1P01199	CL1007Contig1	sctg_51	253922	1	60	0.5
CL1008Contig1P00121	CL1008Contig1	sctg_16	241646	1	60	0.53
CL1008Contig1P00210	CL1008Contig1	sctg_16	241557	1	60	0.42
CL1008Contig1P00224	CL1008Contig1	sctg_16	241543	1	60	0.43
CL1008Contig1P00860	CL1008Contig1	sctg_16	240907	1	60	0.55
CL1009Contig1P00100	CL1009Contig1	sctg_9	858109	1	60	0.62
CL1009Contig1P00635	CL1009Contig1	sctg_9	858644	1	60	0.58
CL1009Contig1P00729	CL1009Contig1	sctg_9	858738	1	60	0.57
CL1009Contig1P00836	CL1009Contig1	sctg_9	858845	1	60	0.52
CL100Contig1P00257	CL100Contig1	sctg_216	176597	1	60	0.48
CL100Contig1P00535	CL100Contig1	sctg_216	176319	1	60	0.52
CL100Contig1P00736	CL100Contig1	sctg_216	176118	1	60	0.48
CL100Contig1P01046	CL100Contig1	sctg_216	175808	1	60	0.55
CL100Contig2P00200	CL100Contig2	sctg_216	174069	1	60	0.58
CL100Contig2P00283	CL100Contig2	sctg_216	172861	1	60	0.53
CL100Contig2P00495	CL100Contig2	sctg_216	174069	1	60	0.58
CL100Contig2P00575	CL100Contig2	sctg_216	172861	1	60	0.53
CL1010Contig1P00916	CL1010Contig1	sctg_177	256513	1	60	0.38
CL1010Contig1P00972	CL1010Contig1	sctg_177	256569	1	60	0.55
CL1010Contig1P01331	CL1010Contig1	sctg_177	256928	1	60	0.43
CL1010Contig1P01640	CL1010Contig1	sctg_177	257237	1	60	0.5
CL1011Contig1P00365	CL1011Contig1	sctg_253	174835	1	60	0.3
CL1011Contig1P00527	CL1011Contig1	sctg_253	174673	1	60	0.52
CL1011Contig1P00633	CL1011Contig1	sctg_253	174567	1	60	0.5
CL1011Contig1P00796	CL1011Contig1	sctg_253	174404	1	60	0.55
CL1012Contig1P00001	CL1012Contig1	sctg_287	139139	1	60	0.52
CL1012Contig1P00715	CL1012Contig1	sctg_287	142145	1	60	0.43
CL1012Contig1P00727	CL1012Contig1	sctg_287	142157	1	60	0.4
CL1012Contig1P00945	CL1012Contig1	sctg_287	142375	1	60	0.47
CL1013Contig1P00633	CL1013Contig1	sctg_19	521927	1	60	0.58
CL1013Contig1P01096	CL1013Contig1	sctg_19	518303	1	60	0.52
CL1013Contig1P01574	CL1013Contig1	sctg_19	516497	1	60	0.55
CL1013Contig1P01853	CL1013Contig1	sctg_19	516218	1	60	0.55
CL1014Contig1P00245	CL1014Contig1	sctg_132	202196	1	60	0.53
CL1014Contig1P00365	CL1014Contig1	sctg_132	202076	1	60	0.47
CL1014Contig1P00751	CL1014Contig1	sctg_132	201690	1	60	0.5
CL1014Contig1P01164	CL1014Contig1	sctg_132	201277	1	60	0.63
CL1015Contig1P00935	CL1015Contig1	sctg_70	426327	1	60	0.57
CL1015Contig1P01731	CL1015Contig1	sctg_70	429355	1	60	0.5
CL1015Contig1P01898	CL1015Contig1	sctg_70	429522	1	60	0.53
CL1015Contig1P02091	CL1015Contig1	sctg_70	429715	1	60	0.55
CL1016Contig1P00531	CL1016Contig1	sctg_71	325192	1	60	0.53
CL1016Contig1P00895	CL1016Contig1	sctg_71	325556	1	60	0.58
CL1016Contig1P01348	CL1016Contig1	sctg_71	326009	1	60	0.55
CL1016Contig1P01620	CL1016Contig1	sctg_71	328696	1	60	0.6
CL1017Contig1P00059	CL1017Contig1	sctg_349	107560	1	60	0.5
CL1017Contig1P00085	CL1017Contig1	sctg_349	107534	1	60	0.57
CL1017Contig1P00324	CL1017Contig1	sctg_349	107301	1	60	0.63
CL1017Contig1P00648	CL1017Contig1	sctg_349	106195	1	60	0.5
CL1018Contig1P00795	CL1018Contig1	sctg_57	521036	1	60	0.52
CL1018Contig1P00938	CL1018Contig1	sctg_57	521179	1	60	0.58
CL1018Contig1P01087	CL1018Contig1	sctg_57	521328	1	60	0.45
CL1018Contig1P01159	CL1018Contig1	sctg_57	521400	1	60	0.38
CL1019Contig1P00022	CL1019Contig1	sctg_193	73195	1	60	0.6
CL1019Contig1P00030	CL1019Contig1	sctg_193	73203	1	60	0.6
CL1019Contig1P00272	CL1019Contig1	sctg_193	73446	1	60	0.45
CL1019Contig1P00299	CL1019Contig1	sctg_193	73473	1	60	0.28
CL101Contig1P00654	CL101Contig1	sctg_319	49610	1	60	0.6
CL101Contig1P00974	CL101Contig1	sctg_1463	1302	1	60	0.75
CL101Contig1P01056	CL101Contig1	sctg_319	49208	1	60	0.68
CL101Contig1P01315	CL101Contig1	sctg_1632	2141	1	60	0.67
CL101Contig2P00019	CL101Contig2	sctg_733	15346	1	60	0.52
CL101Contig2P00263	CL101Contig2	sctg_460	75183	1	60	0.48
CL101Contig2P00763	CL101Contig2	sctg_1430	213	1	60	0.58
CL101Contig2P01064	CL101Contig2	sctg_1430	508	1	60	0.68
CL101Contig3P00272	CL101Contig3	sctg_552	11881	1	60	0.63
CL101Contig3P00376	CL101Contig3	sctg_609	10698	1	60	0.73
CL101Contig3P00435	CL101Contig3	sctg_609	10757	1	60	0.67
CL101Contig3P00730	CL101Contig3	sctg_109	157894	1	60	0.67
CL101Contig4P00844	CL101Contig4	sctg_552	13084	1	60	0.48
CL101Contig4P01140	CL101Contig4	sctg_552	13378	1	60	0.45
CL101Contig4P01367	CL101Contig4	sctg_552	13604	1	60	0.35
CL101Contig4P01887	CL101Contig4	sctg_609	12745	1	60	0.57
CL101Contig5P01035	CL101Contig5	sctg_1709	426	1	60	0.55
CL101Contig5P01456	CL101Contig5	sctg_306	59585	1	60	0.38
CL101Contig5P01747	CL101Contig5	sctg_306	59294	1	60	0.42
CL101Contig5P02039	CL101Contig5	sctg_362	119126	1	60	0.27
CL101Contig6P00010	CL101Contig6	sctg_319	51630	1	60	0.48
CL101Contig6P00033	CL101Contig6	sctg_588	17213	1	60	0.52
CL101Contig6P00210	CL101Contig6	sctg_319	51430	1	60	0.37
CL101Contig6P00333	CL101Contig6	sctg_552	13833	1	60	0.28
CL1020Contig1P00055	CL1020Contig1	sctg_39	231276	1	60	0.62
CL1020Contig1P00438	CL1020Contig1	sctg_39	233292	1	60	0.7
CL1020Contig1P00839	CL1020Contig1	sctg_39	233693	1	60	0.45
CL1020Contig1P01114	CL1020Contig1	sctg_39	233968	1	60	0.5
CL1021Contig1P00270	CL1021Contig1	sctg_72	537904	1	60	0.47
CL1021Contig1P00543	CL1021Contig1	sctg_72	538177	1	60	0.53
CL1021Contig1P00554	CL1021Contig1	sctg_72	538188	1	60	0.52
CL1021Contig1P00556	CL1021Contig1	sctg_72	538190	1	60	0.53
CL1022Contig1P00334	CL1022Contig1	sctg_223	213145	1	60	0.57
CL1022Contig1P00554	CL1022Contig1	sctg_223	213365	1	60	0.53
CL1022Contig1P00562	CL1022Contig1	sctg_223	213373	1	60	0.53
CL1022Contig1P00595	CL1022Contig1	sctg_223	213406	1	60	0.48
CL1023Contig1P00166	CL1023Contig1	sctg_3	509680	1	60	0.63
CL1023Contig1P00430	CL1023Contig1	sctg_3	512003	1	60	0.62
CL1023Contig1P00610	CL1023Contig1	sctg_3	514742	1	60	0.7
CL1023Contig1P00701	CL1023Contig1	sctg_3	514814	1	60	0.6
CL1024Contig1P00159	CL1024Contig1	sctg_10	549742	1	60	0.63
CL1024Contig1P00978	CL1024Contig1	sctg_10	545616	1	60	0.47
CL1024Contig1P01229	CL1024Contig1	sctg_10	545365	1	60	0.42
CL1024Contig1P01438	CL1024Contig1	sctg_10	545156	1	60	0.52
CL1025Contig1P00753	CL1025Contig1	sctg_146	426738	1	60	0.55
CL1025Contig1P00974	CL1025Contig1	sctg_146	424685	1	60	0.57
CL1025Contig1P01281	CL1025Contig1	sctg_146	424378	1	60	0.43
CL1025Contig1P01956	CL1025Contig1	sctg_146	423703	1	60	0.45
CL1026Contig1P00283	CL1026Contig1	sctg_5	1497701	1	60	0.6
CL1026Contig1P00950	CL1026Contig1	sctg_5	1498368	1	60	0.48
CL1026Contig1P01319	CL1026Contig1	sctg_5	1498737	1	60	0.65
CL1026Contig1P01524	CL1026Contig1	sctg_5	1498942	1	60	0.48
CL1027Contig1P00433	CL1027Contig1	sctg_86	308090	1	60	0.55
CL1027Contig1P00685	CL1027Contig1	sctg_86	308494	1	60	0.6
CL1027Contig1P00924	CL1027Contig1	sctg_86	310260	1	60	0.63
CL1027Contig1P01433	CL1027Contig1	sctg_86	313973	1	60	0.58
CL1028Contig1P00484	CL1028Contig1	sctg_184	164422	1	60	0.67
CL1028Contig1P00768	CL1028Contig1	sctg_184	164706	1	60	0.47
CL1028Contig1P01130	CL1028Contig1	sctg_184	165068	1	60	0.45
CL1028Contig1P01406	CL1028Contig1	sctg_184	165344	1	60	0.57
CL1029Contig1P00154	CL1029Contig1	sctg_134	6382	1	60	0.48
CL1029Contig1P00840	CL1029Contig1	sctg_134	9176	1	60	0.62
CL1029Contig1P01472	CL1029Contig1	sctg_134	13092	1	60	0.53
CL1029Contig1P01566	CL1029Contig1	sctg_134	13186	1	60	0.57
CL102Contig1P00100	CL102Contig1	sctg_1222	2694	1	60	0.52
CL102Contig1P00222	CL102Contig1	sctg_1222	2572	1	60	0.52
CL102Contig1P00479	CL102Contig1	sctg_1222	2315	1	60	0.48
CL102Contig1P00869	CL102Contig1	sctg_1222	1923	1	60	0.45
CL102Contig2P00001	CL102Contig2	sctg_24	935525	1	60	0.57
CL102Contig2P00562	CL102Contig2	sctg_24	938373	1	60	0.67
CL102Contig2P00719	CL102Contig2	sctg_24	938530	1	60	0.58
CL102Contig2P01025	CL102Contig2	sctg_24	938836	1	60	0.45
CL1030Contig1P00489	CL1030Contig1	sctg_237	242717	1	60	0.6
CL1030Contig1P00935	CL1030Contig1	sctg_237	242271	1	60	0.47
CL1030Contig1P01029	CL1030Contig1	sctg_237	242177	1	60	0.57
CL1030Contig1P01122	CL1030Contig1	sctg_237	242084	1	60	0.43
CL1031Contig1P00048	CL1031Contig1	sctg_81	274637	1	60	0.45
CL1031Contig1P00371	CL1031Contig1	sctg_81	274314	1	60	0.45
CL1031Contig1P00865	CL1031Contig1	sctg_81	273820	1	60	0.55
CL1031Contig1P01398	CL1031Contig1	sctg_81	273287	1	60	0.63
CL1032Contig1P00013	CL1032Contig1	sctg_123	350533	1	60	0.57
CL1032Contig1P00043	CL1032Contig1	sctg_123	350563	1	60	0.58
CL1032Contig1P00146	CL1032Contig1	sctg_123	350666	1	60	0.47
CL1032Contig1P00150	CL1032Contig1	sctg_123	350670	1	60	0.47
CL1033Contig1P00246	CL1033Contig1	sctg_74	429582	1	60	0.52
CL1033Contig1P00414	CL1033Contig1	sctg_74	428804	1	60	0.65
CL1033Contig1P00780	CL1033Contig1	sctg_74	428438	1	60	0.6
CL1033Contig1P01152	CL1033Contig1	sctg_74	428065	1	60	0.55
CL1034Contig1P00180	CL1034Contig1	sctg_104	443015	1	60	0.43
CL1034Contig1P00186	CL1034Contig1	sctg_104	443021	1	60	0.42
CL1034Contig1P00491	CL1034Contig1	sctg_104	443326	1	60	0.5
CL1034Contig1P00972	CL1034Contig1	sctg_104	443807	1	60	0.47
CL1035Contig1P00255	CL1035Contig1	sctg_189	104320	1	60	0.6
CL1035Contig1P01224	CL1035Contig1	sctg_189	101485	1	60	0.57
CL1035Contig1P01330	CL1035Contig1	sctg_189	101379	1	60	0.55
CL1035Contig1P01392	CL1035Contig1	sctg_189	101317	1	60	0.57
CL1036Contig1P00763	CL1036Contig1	sctg_80	64705	1	60	0.4
CL1036Contig1P00877	CL1036Contig1	sctg_80	64592	1	60	0.57
CL1036Contig1P01161	CL1036Contig1	sctg_80	64308	1	60	0.57
CL1036Contig1P01332	CL1036Contig1	sctg_80	64137	1	60	0.53
CL1037Contig1P00005	CL1037Contig1	sctg_73	590919	1	60	0.45
CL1037Contig1P00720	CL1037Contig1	sctg_73	594374	1	60	0.52
CL1037Contig1P00945	CL1037Contig1	sctg_73	595417	1	60	0.53
CL1037Contig1P01325	CL1037Contig1	sctg_73	595863	1	60	0.52
CL1038Contig1P00174	CL1038Contig1	sctg_87	4934	1	60	0.45
CL1038Contig1P00545	CL1038Contig1	sctg_87	5305	1	60	0.52
CL1038Contig1P00567	CL1038Contig1	sctg_87	5327	1	60	0.52
CL1038Contig1P00772	CL1038Contig1	sctg_87	5532	1	60	0.47
CL1038Contig2P00072	CL1038Contig2	sctg_87	6174	1	60	0.43
CL1038Contig2P00100	CL1038Contig2	sctg_87	6146	1	60	0.5
CL1038Contig2P00115	CL1038Contig2	sctg_87	6131	1	60	0.53
CL1038Contig2P00207	CL1038Contig2	sctg_87	6039	1	60	0.57
CL1039Contig1P00793	CL1039Contig1	sctg_305	22531	1	60	0.63
CL1039Contig1P01055	CL1039Contig1	sctg_305	23188	1	60	0.6
CL1039Contig1P01315	CL1039Contig1	sctg_305	23448	1	60	0.48
CL1039Contig1P01403	CL1039Contig1	sctg_305	23536	1	60	0.6
CL103Contig1P00183	CL103Contig1	sctg_424	38237	1	60	0.6
CL103Contig1P00383	CL103Contig1	sctg_424	36830	1	60	0.55
CL103Contig1P00511	CL103Contig1	sctg_424	35693	1	60	0.62
CL103Contig1P00733	CL103Contig1	sctg_424	34675	1	60	0.55
CL103Contig2P02332	CL103Contig2	sctg_424	20061	1	60	0.53
CL103Contig2P02464	CL103Contig2	sctg_424	20193	1	60	0.52
CL103Contig2P03001	CL103Contig2	sctg_424	20730	1	60	0.47
CL103Contig2P03524	CL103Contig2	sctg_424	21253	1	60	0.55
CL1040Contig1P00308	CL1040Contig1	sctg_17	223003	1	60	0.53
CL1040Contig1P00626	CL1040Contig1	sctg_17	225559	1	60	0.5
CL1040Contig1P01151	CL1040Contig1	sctg_17	226084	1	60	0.5
CL1040Contig1P01520	CL1040Contig1	sctg_17	226453	1	60	0.58
CL1041Contig1P00396	CL1041Contig1	sctg_85	347082	1	60	0.57
CL1041Contig1P00409	CL1041Contig1	sctg_85	347069	1	60	0.62
CL1041Contig1P00713	CL1041Contig1	sctg_85	346357	1	60	0.58
CL1041Contig1P00840	CL1041Contig1	sctg_85	342514	1	60	0.5
CL1042Contig1P00317	CL1042Contig1	sctg_58	75287	1	60	0.55
CL1042Contig1P00680	CL1042Contig1	sctg_58	76797	1	60	0.58
CL1042Contig1P00906	CL1042Contig1	sctg_58	78023	1	60	0.55
CL1042Contig1P01470	CL1042Contig1	sctg_58	80510	1	60	0.53
CL1043Contig1P00309	CL1043Contig1	sctg_85	98493	1	60	0.48
CL1043Contig1P00484	CL1043Contig1	sctg_85	98668	1	60	0.5
CL1043Contig1P00849	CL1043Contig1	sctg_85	99033	1	60	0.55
CL1043Contig1P01006	CL1043Contig1	sctg_85	99190	1	60	0.52
CL1044Contig1P00147	CL1044Contig1	sctg_27	57264	1	60	0.52
CL1044Contig1P00432	CL1044Contig1	sctg_27	55633	1	60	0.53
CL1044Contig1P00996	CL1044Contig1	sctg_27	54147	1	60	0.42
CL1044Contig1P01246	CL1044Contig1	sctg_27	53897	1	60	0.47
CL1045Contig1P00355	CL1045Contig1	sctg_79	116115	1	60	0.55
CL1045Contig1P01106	CL1045Contig1	sctg_79	114070	1	60	0.47
CL1045Contig1P01386	CL1045Contig1	sctg_79	113790	1	60	0.52
CL1045Contig1P01557	CL1045Contig1	sctg_79	113619	1	60	0.5
CL1046Contig1P00588	CL1046Contig1	sctg_130	51645	1	60	0.55
CL1046Contig1P00861	CL1046Contig1	sctg_130	51918	1	60	0.6
CL1046Contig1P00902	CL1046Contig1	sctg_130	51959	1	60	0.48
CL1046Contig1P00985	CL1046Contig1	sctg_130	52042	1	60	0.53
CL1047Contig1P00178	CL1047Contig1	sctg_105	47688	1	60	0.48
CL1047Contig1P00407	CL1047Contig1	sctg_105	47917	1	60	0.67
CL1047Contig1P01030	CL1047Contig1	sctg_105	48540	1	60	0.58
CL1047Contig1P01495	CL1047Contig1	sctg_105	49005	1	60	0.55
CL1048Contig1P00720	CL1048Contig1	sctg_64	39404	1	60	0.57
CL1048Contig1P01033	CL1048Contig1	sctg_64	39717	1	60	0.5
CL1048Contig1P01476	CL1048Contig1	sctg_64	40160	1	60	0.48
CL1049Contig1P00310	CL1049Contig1	sctg_247	174725	1	60	0.43
CL1049Contig1P00703	CL1049Contig1	sctg_247	175100	1	60	0.48
CL1049Contig1P00845	CL1049Contig1	sctg_247	175242	1	60	0.43
CL1049Contig1P01202	CL1049Contig1	sctg_247	175599	1	60	0.4
CL104Contig1P00780	CL104Contig1	sctg_36	810849	1	60	0.47
CL104Contig1P00850	CL104Contig1	sctg_36	810919	1	60	0.55
CL104Contig1P01366	CL104Contig1	sctg_36	811435	1	60	0.53
CL104Contig1P01642	CL104Contig1	sctg_36	811711	1	60	0.53
CL1050Contig1P00837	CL1050Contig1	sctg_20	245747	1	60	0.38
CL1050Contig1P01166	CL1050Contig1	sctg_20	245418	1	60	0.48
CL1050Contig1P01454	CL1050Contig1	sctg_20	245131	1	60	0.5
CL1050Contig1P01930	CL1050Contig1	sctg_20	244655	1	60	0.52
CL1051Contig1P00169	CL1051Contig1	sctg_223	231772	1	60	0.52
CL1051Contig1P00357	CL1051Contig1	sctg_223	232918	1	60	0.53
CL1051Contig1P01164	CL1051Contig1	sctg_223	237677	1	60	0.48
CL1052Contig1P00010	CL1052Contig1	sctg_309	136824	1	60	0.52
CL1052Contig1P00186	CL1052Contig1	sctg_309	135457	1	60	0.58
CL1052Contig1P00299	CL1052Contig1	sctg_309	135344	1	60	0.62
CL1052Contig1P00476	CL1052Contig1	sctg_309	135167	1	60	0.57
CL1053Contig1P00163	CL1053Contig1	sctg_104	266345	1	60	0.47
CL1053Contig1P00814	CL1053Contig1	sctg_104	265694	1	60	0.53
CL1053Contig1P01080	CL1053Contig1	sctg_104	265428	1	60	0.48
CL1053Contig1P01357	CL1053Contig1	sctg_104	265151	1	60	0.48
CL1054Contig1P00185	CL1054Contig1	sctg_26	541522	1	60	0.58
CL1054Contig1P00516	CL1054Contig1	sctg_26	545960	1	60	0.6
CL1054Contig1P00757	CL1054Contig1	sctg_26	548949	1	60	0.52
CL1054Contig1P00842	CL1054Contig1	sctg_26	549034	1	60	0.58
CL1055Contig1P00077	CL1055Contig1	sctg_236	93714	1	60	0.6
CL1055Contig1P00597	CL1055Contig1	sctg_236	88993	1	60	0.62
CL1055Contig1P00796	CL1055Contig1	sctg_236	87761	1	60	0.52
CL1055Contig1P01102	CL1055Contig1	sctg_236	86962	1	60	0.55
CL1056Contig1P00159	CL1056Contig1	sctg_127	397916	1	60	0.37
CL1056Contig1P00323	CL1056Contig1	sctg_127	398080	1	60	0.45
CL1056Contig1P00496	CL1056Contig1	sctg_127	398253	1	60	0.45
CL1056Contig1P00668	CL1056Contig1	sctg_127	398425	1	60	0.5
CL1057Contig1P00050	CL1057Contig1	sctg_102	124705	1	60	0.48
CL1057Contig1P00175	CL1057Contig1	sctg_102	124580	1	60	0.55
CL1057Contig1P00541	CL1057Contig1	sctg_102	124214	1	60	0.47
CL1057Contig1P00552	CL1057Contig1	sctg_102	124203	1	60	0.52
CL1057Contig2P00140	CL1057Contig2	sctg_163	169502	1	60	0.47
CL1057Contig2P00179	CL1057Contig2	sctg_163	169541	1	60	0.37
CL1057Contig2P00281	CL1057Contig2	sctg_163	169643	1	60	0.5
CL1057Contig2P00286	CL1057Contig2	sctg_163	169648	1	60	0.52
CL1058Contig1P00069	CL1058Contig1	sctg_143	66312	1	60	0.58
CL1058Contig1P00278	CL1058Contig1	sctg_143	66103	1	60	0.67
CL1058Contig1P00721	CL1058Contig1	sctg_143	65660	1	60	0.68
CL1058Contig1P01025	CL1058Contig1	sctg_143	65356	1	60	0.62
CL1059Contig1P00177	CL1059Contig1	sctg_42	500404	1	60	0.57
CL1059Contig1P00229	CL1059Contig1	sctg_42	499255	1	60	0.53
CL1059Contig1P00239	CL1059Contig1	sctg_42	499245	1	60	0.53
CL1059Contig1P01173	CL1059Contig1	sctg_42	488685	1	60	0.53
CL105Contig1P01106	CL105Contig1	sctg_0	2597449	1	60	0.57
CL105Contig1P01357	CL105Contig1	sctg_0	2597681	1	60	0.45
CL105Contig1P01567	CL105Contig1	sctg_0	2597891	1	60	0.52
CL105Contig1P01799	CL105Contig1	sctg_0	2598123	1	60	0.42
CL1060Contig1P00094	CL1060Contig1	sctg_152	397528	1	60	0.5
CL1060Contig1P00109	CL1060Contig1	sctg_152	397543	1	60	0.53
CL1060Contig1P00309	CL1060Contig1	sctg_152	397743	1	60	0.53
CL1060Contig1P00329	CL1060Contig1	sctg_152	397763	1	60	0.58
CL1061Contig1P00361	CL1061Contig1	sctg_69	160386	1	60	0.53
CL1061Contig1P00636	CL1061Contig1	sctg_69	163950	1	60	0.57
CL1061Contig1P00806	CL1061Contig1	sctg_69	164972	1	60	0.45
CL1061Contig1P01138	CL1061Contig1	sctg_69	165304	1	60	0.48
CL1062Contig1P00431	CL1062Contig1	sctg_71	77510	1	60	0.53
CL1062Contig1P01264	CL1062Contig1	sctg_71	74428	1	60	0.48
CL1062Contig1P01320	CL1062Contig1	sctg_71	74372	1	60	0.43
CL1062Contig1P01531	CL1062Contig1	sctg_71	74161	1	60	0.5
CL1063Contig1P00503	CL1063Contig1	sctg_220	233459	1	60	0.65
CL1063Contig1P01177	CL1063Contig1	sctg_220	237672	1	60	0.58
CL1063Contig1P01534	CL1063Contig1	sctg_220	240305	1	60	0.65
CL1063Contig1P01695	CL1063Contig1	sctg_220	240719	1	60	0.55
CL1064Contig1P00640	CL1064Contig1	sctg_38	872203	1	60	0.53
CL1064Contig1P01089	CL1064Contig1	sctg_38	871754	1	60	0.57
CL1064Contig1P01172	CL1064Contig1	sctg_38	871671	1	60	0.45
CL1064Contig1P01467	CL1064Contig1	sctg_38	871376	1	60	0.6
CL1065Contig1P00737	CL1065Contig1	sctg_87	54370	1	60	0.53
CL1065Contig1P01109	CL1065Contig1	sctg_87	52869	1	60	0.6
CL1065Contig1P01795	CL1065Contig1	sctg_87	49763	1	60	0.52
CL1065Contig1P02059	CL1065Contig1	sctg_87	49499	1	60	0.53
CL1066Contig1P00027	CL1066Contig1	sctg_70	536246	1	60	0.58
CL1066Contig1P00381	CL1066Contig1	sctg_70	537505	1	60	0.5
CL1066Contig1P00895	CL1066Contig1	sctg_70	541013	1	60	0.6
CL1066Contig1P01252	CL1066Contig1	sctg_70	542668	1	60	0.48
CL1067Contig1P00510	CL1067Contig1	sctg_120	310450	1	60	0.53
CL1067Contig1P00580	CL1067Contig1	sctg_120	310520	1	60	0.52
CL1067Contig1P00749	CL1067Contig1	sctg_120	310689	1	60	0.55
CL1067Contig1P01017	CL1067Contig1	sctg_120	310957	1	60	0.43
CL1068Contig1P00008	CL1068Contig1	sctg_139	112517	1	60	0.47
CL1068Contig1P00621	CL1068Contig1	sctg_139	113130	1	60	0.5
CL1068Contig1P00879	CL1068Contig1	sctg_139	113388	1	60	0.48
CL1068Contig1P01164	CL1068Contig1	sctg_139	113673	1	60	0.5
CL1069Contig1P00158	CL1069Contig1	sctg_203	174819	1	60	0.55
CL1069Contig1P00370	CL1069Contig1	sctg_203	174171	1	60	0.57
CL1069Contig1P00610	CL1069Contig1	sctg_203	172962	1	60	0.6
CL1069Contig1P00865	CL1069Contig1	sctg_203	171988	1	60	0.67
CL106Contig1P00280	CL106Contig1	sctg_147	269264	1	60	0.55
CL106Contig1P01165	CL106Contig1	sctg_147	272487	1	60	0.48
CL106Contig1P01244	CL106Contig1	sctg_147	272566	1	60	0.48
CL106Contig1P01613	CL106Contig1	sctg_147	272935	1	60	0.5
CL1070Contig1P00586	CL1070Contig1	sctg_8	355374	1	60	0.52
CL1070Contig1P00757	CL1070Contig1	sctg_8	354864	1	60	0.53
CL1070Contig1P01117	CL1070Contig1	sctg_8	353781	1	60	0.57
CL1070Contig1P01430	CL1070Contig1	sctg_8	353468	1	60	0.5
CL1071Contig1P00706	CL1071Contig1	sctg_485	34595	1	60	0.43
CL1071Contig1P00730	CL1071Contig1	sctg_485	34622	1	60	0.33
CL1071Contig1P01226	CL1071Contig1	sctg_485	35115	1	60	0.47
CL1071Contig1P01638	CL1071Contig1	sctg_485	35528	1	60	0.45
CL1072Contig1P00022	CL1072Contig1	sctg_81	162384	1	60	0.45
CL1072Contig1P00646	CL1072Contig1	sctg_81	161760	1	60	0.5
CL1072Contig1P00666	CL1072Contig1	sctg_81	161740	1	60	0.5
CL1072Contig1P00728	CL1072Contig1	sctg_81	161678	1	60	0.58
CL1073Contig1P00226	CL1073Contig1	sctg_54	319290	1	60	0.58
CL1073Contig1P00819	CL1073Contig1	sctg_54	316943	1	60	0.48
CL1073Contig1P00982	CL1073Contig1	sctg_54	316780	1	60	0.55
CL1073Contig1P01146	CL1073Contig1	sctg_54	316616	1	60	0.53
CL1074Contig1P00020	CL1074Contig1	sctg_79	284828	1	60	0.45
CL1074Contig1P00109	CL1074Contig1	sctg_79	284917	1	60	0.43
CL1074Contig1P00117	CL1074Contig1	sctg_79	284925	1	60	0.43
CL1074Contig1P00126	CL1074Contig1	sctg_79	284934	1	60	0.43
CL1075Contig1P00633	CL1075Contig1	sctg_162	142523	1	60	0.55
CL1075Contig1P00842	CL1075Contig1	sctg_162	142310	1	60	0.42
CL1075Contig1P01236	CL1075Contig1	sctg_162	141916	1	60	0.42
CL1075Contig1P01638	CL1075Contig1	sctg_162	141514	1	60	0.62
CL1076Contig1P00033	CL1076Contig1	sctg_19	818507	1	60	0.55
CL1076Contig1P00142	CL1076Contig1	sctg_19	818616	1	60	0.52
CL1076Contig1P00257	CL1076Contig1	sctg_19	818731	1	60	0.6
CL1076Contig1P00328	CL1076Contig1	sctg_19	818802	1	60	0.58
CL1077Contig1P00025	CL1077Contig1	sctg_0	2320074	1	60	0.47
CL1077Contig1P00424	CL1077Contig1	sctg_0	2319406	1	60	0.6
CL1077Contig1P00751	CL1077Contig1	sctg_0	2318131	1	60	0.58
CL1077Contig1P00992	CL1077Contig1	sctg_0	2317735	1	60	0.58
CL1078Contig1P00875	CL1078Contig1	sctg_166	253546	1	60	0.48
CL1078Contig1P00987	CL1078Contig1	sctg_166	253658	1	60	0.68
CL1078Contig1P01108	CL1078Contig1	sctg_166	253779	1	60	0.48
CL1078Contig1P01262	CL1078Contig1	sctg_166	253933	1	60	0.5
CL1078Contig2P00036	CL1078Contig2	sctg_166	252680	1	60	0.62
CL1078Contig2P00443	CL1078Contig2	sctg_166	253087	1	60	0.62
CL1078Contig2P00586	CL1078Contig2	sctg_166	253230	1	60	0.58
CL1078Contig2P00617	CL1078Contig2	sctg_166	253261	1	60	0.68
CL1079Contig1P00627	CL1079Contig1	sctg_22	879535	1	60	0.6
CL1079Contig1P01002	CL1079Contig1	sctg_22	880511	1	60	0.55
CL1079Contig1P01383	CL1079Contig1	sctg_22	881835	1	60	0.52
CL1079Contig1P01722	CL1079Contig1	sctg_22	882174	1	60	0.5
CL107Contig10P00001	CL107Contig10	sctg_67	375781	1	60	0.58
CL107Contig10P00066	CL107Contig10	sctg_289	70165	1	60	0.43
CL107Contig10P00143	CL107Contig10	sctg_331	151139	1	60	0.45
CL107Contig10P00223	CL107Contig10	sctg_292	170570	1	60	0.55
CL107Contig1P01440	CL107Contig1	sctg_546	22275	1	60	0.4
CL107Contig1P01751	CL107Contig1	sctg_546	24076	1	60	0.57
CL107Contig1P02098	CL107Contig1	sctg_546	25865	1	60	0.47
CL107Contig1P02256	CL107Contig1	sctg_546	28678	1	60	0.6
CL107Contig2P00060	CL107Contig2	sctg_51	371840	1	60	0.55
CL107Contig2P00798	CL107Contig2	sctg_444	68651	1	60	0.5
CL107Contig2P00860	CL107Contig2	sctg_444	68589	1	60	0.52
CL107Contig2P00906	CL107Contig2	sctg_444	68543	1	60	0.5
CL107Contig3P00190	CL107Contig3	sctg_1846	49	1	60	0.53
CL107Contig3P00278	CL107Contig3	sctg_655	648	1	60	0.47
CL107Contig3P00377	CL107Contig3	sctg_101	273686	1	60	0.53
CL107Contig3P00478	CL107Contig3	sctg_1441	1236	1	60	0.62
CL107Contig4P00109	CL107Contig4	sctg_239	228925	1	60	0.55
CL107Contig4P00207	CL107Contig4	sctg_239	229023	1	60	0.45
CL107Contig4P00517	CL107Contig4	sctg_239	229333	1	60	0.65
CL107Contig4P00662	CL107Contig4	sctg_239	229478	1	60	0.45
CL107Contig5P00001	CL107Contig5	sctg_12	251895	1	60	0.53
CL107Contig5P00168	CL107Contig5	sctg_12	252062	1	60	0.57
CL107Contig5P00293	CL107Contig5	sctg_12	252187	1	60	0.53
CL107Contig5P00379	CL107Contig5	sctg_12	252273	1	60	0.45
CL107Contig6P00093	CL107Contig6	sctg_15	283764	1	60	0.52
CL107Contig6P00292	CL107Contig6	sctg_15	283565	1	60	0.58
CL107Contig6P00358	CL107Contig6	sctg_15	283499	1	60	0.38
CL107Contig6P00835	CL107Contig6	sctg_15	280417	1	60	0.67
CL107Contig7P00206	CL107Contig7	sctg_1846	49	1	60	0.53
CL107Contig7P00287	CL107Contig7	sctg_1446	2174	1	60	0.45
CL107Contig7P00365	CL107Contig7	sctg_1862	287	1	60	0.42
CL107Contig7P00478	CL107Contig7	sctg_367	139377	1	60	0.62
CL107Contig8P00075	CL107Contig8	sctg_25	727114	1	60	0.52
CL107Contig8P00102	CL107Contig8	sctg_25	727087	1	60	0.5
CL107Contig8P00144	CL107Contig8	sctg_25	727045	1	60	0.52
CL107Contig8P00176	CL107Contig8	sctg_25	727013	1	60	0.57
CL107Contig9P00180	CL107Contig9	sctg_2	1063336	1	60	0.48
CL107Contig9P00284	CL107Contig9	sctg_2	1063232	1	60	0.48
CL107Contig9P00297	CL107Contig9	sctg_2	1063219	1	60	0.5
CL107Contig9P00608	CL107Contig9	sctg_2	1062908	1	60	0.55
CL1080Contig1P00978	CL1080Contig1	sctg_155	276126	1	60	0.55
CL1080Contig1P01399	CL1080Contig1	sctg_155	277047	1	60	0.52
CL1080Contig1P01713	CL1080Contig1	sctg_155	277361	1	60	0.48
CL1080Contig1P02237	CL1080Contig1	sctg_155	277885	1	60	0.52
CL1081Contig1P00167	CL1081Contig1	sctg_148	232731	1	60	0.52
CL1081Contig1P00483	CL1081Contig1	sctg_148	230623	1	60	0.65
CL1081Contig1P00817	CL1081Contig1	sctg_148	228369	1	60	0.53
CL1081Contig1P01493	CL1081Contig1	sctg_148	224170	1	60	0.6
CL1082Contig1P00280	CL1082Contig1	sctg_88	254192	1	60	0.45
CL1082Contig1P00855	CL1082Contig1	sctg_88	253617	1	60	0.52
CL1082Contig1P00995	CL1082Contig1	sctg_88	253477	1	60	0.43
CL1082Contig1P01407	CL1082Contig1	sctg_88	253065	1	60	0.42
CL1083Contig1P00365	CL1083Contig1	sctg_156	339350	1	60	0.53
CL1083Contig1P00497	CL1083Contig1	sctg_156	339218	1	60	0.42
CL1083Contig1P00616	CL1083Contig1	sctg_156	339099	1	60	0.45
CL1083Contig1P00734	CL1083Contig1	sctg_156	338981	1	60	0.55
CL1084Contig1P00682	CL1084Contig1	sctg_7	1068570	1	60	0.58
CL1084Contig1P01074	CL1084Contig1	sctg_7	1067369	1	60	0.63
CL1084Contig1P01423	CL1084Contig1	sctg_7	1066085	1	60	0.62
CL1084Contig1P01499	CL1084Contig1	sctg_7	1065676	1	60	0.55
CL1085Contig1P00159	CL1085Contig1	sctg_73	522829	1	60	0.5
CL1085Contig1P00400	CL1085Contig1	sctg_73	522588	1	60	0.43
CL1085Contig1P00621	CL1085Contig1	sctg_73	522367	1	60	0.45
CL1085Contig1P01466	CL1085Contig1	sctg_73	521392	1	60	0.53
CL1086Contig1P00186	CL1086Contig1	sctg_72	247449	1	60	0.67
CL1086Contig1P00518	CL1086Contig1	sctg_72	249180	1	60	0.6
CL1086Contig1P00823	CL1086Contig1	sctg_72	251182	1	60	0.6
CL1086Contig1P01301	CL1086Contig1	sctg_72	251660	1	60	0.5
CL1087Contig1P00003	CL1087Contig1	sctg_34	181814	1	60	0.63
CL1087Contig1P00583	CL1087Contig1	sctg_34	186059	1	60	0.57
CL1087Contig1P00798	CL1087Contig1	sctg_34	188022	1	60	0.55
CL1087Contig1P01039	CL1087Contig1	sctg_34	188263	1	60	0.62
CL1088Contig1P00671	CL1088Contig1	sctg_21	916659	1	60	0.45
CL1088Contig1P00813	CL1088Contig1	sctg_21	916517	1	60	0.5
CL1088Contig1P00909	CL1088Contig1	sctg_21	916421	1	60	0.35
CL1088Contig1P01003	CL1088Contig1	sctg_21	916327	1	60	0.53
CL1089Contig1P00690	CL1089Contig1	sctg_136	284010	1	60	0.57
CL1089Contig1P01020	CL1089Contig1	sctg_136	283680	1	60	0.65
CL1089Contig1P01252	CL1089Contig1	sctg_136	282476	1	60	0.65
CL1089Contig1P01534	CL1089Contig1	sctg_136	280349	1	60	0.62
CL108Contig1P02377	CL108Contig1	sctg_99	241582	1	60	0.5
CL108Contig1P02536	CL108Contig1	sctg_99	241741	1	60	0.48
CL108Contig1P02955	CL108Contig1	sctg_99	242160	1	60	0.45
CL108Contig1P02960	CL108Contig1	sctg_99	242165	1	60	0.42
CL1090Contig1P00372	CL1090Contig1	sctg_42	109364	1	60	0.5
CL1090Contig1P00716	CL1090Contig1	sctg_42	109020	1	60	0.58
CL1090Contig1P00959	CL1090Contig1	sctg_42	107952	1	60	0.5
CL1090Contig1P01286	CL1090Contig1	sctg_42	106345	1	60	0.57
CL1091Contig1P00115	CL1091Contig1	sctg_94	387942	1	60	0.48
CL1091Contig1P00749	CL1091Contig1	sctg_94	389280	1	60	0.62
CL1091Contig1P00924	CL1091Contig1	sctg_94	390110	1	60	0.52
CL1091Contig1P01438	CL1091Contig1	sctg_94	390624	1	60	0.52
CL1092Contig1P00551	CL1092Contig1	sctg_14	722129	1	60	0.38
CL1092Contig1P01153	CL1092Contig1	sctg_14	722731	1	60	0.48
CL1092Contig1P01341	CL1092Contig1	sctg_14	722919	1	60	0.57
CL1092Contig1P01393	CL1092Contig1	sctg_14	722971	1	60	0.52
CL1093Contig1P00289	CL1093Contig1	sctg_175	38305	1	60	0.53
CL1093Contig1P00476	CL1093Contig1	sctg_175	37772	1	60	0.53
CL1093Contig1P00762	CL1093Contig1	sctg_175	36788	1	60	0.58
CL1093Contig1P01101	CL1093Contig1	sctg_175	36449	1	60	0.43
CL1094Contig1P00001	CL1094Contig1	sctg_104	51992	1	60	0.6
CL1094Contig1P00023	CL1094Contig1	sctg_104	52014	1	60	0.57
CL1094Contig1P00077	CL1094Contig1	sctg_104	52068	1	60	0.5
CL1094Contig1P00197	CL1094Contig1	sctg_104	52188	1	60	0.52
CL1095Contig1P00148	CL1095Contig1	sctg_164	310353	1	60	0.42
CL1095Contig1P00329	CL1095Contig1	sctg_164	310172	1	60	0.53
CL1095Contig1P00388	CL1095Contig1	sctg_164	310113	1	60	0.53
CL1095Contig1P00809	CL1095Contig1	sctg_164	305986	1	60	0.53
CL1096Contig1P00013	CL1096Contig1	sctg_488	41252	1	60	0.48
CL1096Contig1P00376	CL1096Contig1	sctg_488	40889	1	60	0.58
CL1096Contig1P00847	CL1096Contig1	sctg_488	39689	1	60	0.55
CL1096Contig1P00924	CL1096Contig1	sctg_488	39639	1	60	0.57
CL1097Contig1P00131	CL1097Contig1	sctg_347	113043	1	60	0.53
CL1097Contig1P00611	CL1097Contig1	sctg_347	114573	1	60	0.48
CL1097Contig1P00849	CL1097Contig1	sctg_347	117774	1	60	0.53
CL1097Contig1P01124	CL1097Contig1	sctg_347	118826	1	60	0.53
CL1098Contig1P00240	CL1098Contig1	sctg_233	163099	1	60	0.52
CL1098Contig1P00540	CL1098Contig1	sctg_233	162799	1	60	0.37
CL1098Contig1P00651	CL1098Contig1	sctg_233	162688	1	60	0.43
CL1098Contig1P00980	CL1098Contig1	sctg_233	162359	1	60	0.55
CL1099Contig1P00773	CL1099Contig1	sctg_17	578712	1	60	0.52
CL1099Contig1P01116	CL1099Contig1	sctg_17	579055	1	60	0.55
CL1099Contig1P01445	CL1099Contig1	sctg_17	579384	1	60	0.5
CL1099Contig1P01658	CL1099Contig1	sctg_17	579597	1	60	0.48
CL109Contig1P01809	CL109Contig1	sctg_18	135335	1	60	0.48
CL109Contig1P02125	CL109Contig1	sctg_18	135019	1	60	0.6
CL109Contig1P02507	CL109Contig1	sctg_18	134637	1	60	0.47
CL109Contig1P03061	CL109Contig1	sctg_18	134083	1	60	0.52
CL10Contig1P00959	CL10Contig1	sctg_110	239666	1	60	0.58
CL10Contig1P01190	CL10Contig1	sctg_110	241337	1	60	0.6
CL10Contig1P01503	CL10Contig1	sctg_110	241650	1	60	0.5
CL10Contig1P01638	CL10Contig1	sctg_110	241785	1	60	0.55
CL1100Contig1P00180	CL1100Contig1	sctg_940	2251	1	60	0.43
CL1100Contig1P00234	CL1100Contig1	sctg_181	307731	1	60	0.45
CL1100Contig1P00286	CL1100Contig1	sctg_181	307783	1	60	0.47
CL1100Contig1P00952	CL1100Contig1	sctg_181	308449	1	60	0.48
CL1101Contig1P00545	CL1101Contig1	sctg_205	188062	1	60	0.48
CL1101Contig1P00580	CL1101Contig1	sctg_205	188097	1	60	0.52
CL1101Contig1P00699	CL1101Contig1	sctg_205	188216	1	60	0.48
CL1101Contig1P01507	CL1101Contig1	sctg_205	190153	1	60	0.57
CL1102Contig1P00891	CL1102Contig1	sctg_129	279202	1	60	0.55
CL1102Contig1P01237	CL1102Contig1	sctg_129	280126	1	60	0.52
CL1102Contig1P01345	CL1102Contig1	sctg_129	280234	1	60	0.48
CL1102Contig1P01655	CL1102Contig1	sctg_129	280544	1	60	0.45
CL1103Contig1P00194	CL1103Contig1	sctg_232	187347	1	60	0.58
CL1103Contig1P00581	CL1103Contig1	sctg_232	187734	1	60	0.55
CL1103Contig1P00689	CL1103Contig1	sctg_232	187842	1	60	0.57
CL1103Contig1P00853	CL1103Contig1	sctg_232	188006	1	60	0.53
CL1104Contig1P00390	CL1104Contig1	sctg_146	129329	1	60	0.47
CL1104Contig1P00689	CL1104Contig1	sctg_146	129030	1	60	0.43
CL1104Contig1P01091	CL1104Contig1	sctg_146	128628	1	60	0.52
CL1104Contig1P01500	CL1104Contig1	sctg_146	128219	1	60	0.37
CL1105Contig1P00240	CL1105Contig1	sctg_160	307345	1	60	0.57
CL1105Contig1P00427	CL1105Contig1	sctg_160	307532	1	60	0.53
CL1105Contig1P00435	CL1105Contig1	sctg_160	307540	1	60	0.48
CL1105Contig1P00614	CL1105Contig1	sctg_160	307719	1	60	0.45
CL1106Contig1P00344	CL1106Contig1	sctg_99	294205	1	60	0.65
CL1106Contig1P00795	CL1106Contig1	sctg_99	296138	1	60	0.43
CL1106Contig1P01160	CL1106Contig1	sctg_99	296503	1	60	0.47
CL1106Contig1P01698	CL1106Contig1	sctg_99	297042	1	60	0.43
CL1107Contig1P00145	CL1107Contig1	sctg_281	61463	1	60	0.35
CL1107Contig1P00370	CL1107Contig1	sctg_281	61238	1	60	0.47
CL1107Contig1P00535	CL1107Contig1	sctg_281	61073	1	60	0.53
CL1107Contig1P00771	CL1107Contig1	sctg_281	60837	1	60	0.48
CL1108Contig1P00111	CL1108Contig1	sctg_56	454949	1	60	0.57
CL1108Contig1P00326	CL1108Contig1	sctg_56	453784	1	60	0.68
CL1108Contig1P00522	CL1108Contig1	sctg_56	452869	1	60	0.65
CL1108Contig1P00692	CL1108Contig1	sctg_56	452349	1	60	0.57
CL1109Contig1P00205	CL1109Contig1	sctg_25	13264	1	60	0.5
CL1109Contig1P00231	CL1109Contig1	sctg_25	13238	1	60	0.57
CL1109Contig1P00382	CL1109Contig1	sctg_25	13087	1	60	0.53
CL1109Contig1P00652	CL1109Contig1	sctg_25	12817	1	60	0.58
CL110Contig1P00897	CL110Contig1	sctg_37	849373	1	60	0.6
CL110Contig1P01701	CL110Contig1	sctg_37	851258	1	60	0.5
CL110Contig1P01854	CL110Contig1	sctg_37	851411	1	60	0.47
CL110Contig1P01952	CL110Contig1	sctg_37	851509	1	60	0.5
CL1110Contig1P00021	CL1110Contig1	sctg_6	1033959	1	60	0.52
CL1110Contig1P00251	CL1110Contig1	sctg_6	1036784	1	60	0.5
CL1110Contig1P00265	CL1110Contig1	sctg_6	1036798	1	60	0.57
CL1110Contig1P00555	CL1110Contig1	sctg_6	1037802	1	60	0.57
CL1111Contig1P00005	CL1111Contig1	sctg_8	1075435	1	60	0.57
CL1111Contig1P00179	CL1111Contig1	sctg_8	1075261	1	60	0.48
CL1111Contig1P00450	CL1111Contig1	sctg_8	1074990	1	60	0.52
CL1111Contig1P01066	CL1111Contig1	sctg_8	1073669	1	60	0.52
CL1112Contig1P00227	CL1112Contig1	sctg_39	597102	1	60	0.42
CL1112Contig1P00603	CL1112Contig1	sctg_39	597478	1	60	0.55
CL1112Contig1P00768	CL1112Contig1	sctg_39	597643	1	60	0.48
CL1112Contig1P00924	CL1112Contig1	sctg_39	597799	1	60	0.53
CL1113Contig1P00571	CL1113Contig1	sctg_39	552457	1	60	0.58
CL1113Contig1P00909	CL1113Contig1	sctg_39	552795	1	60	0.55
CL1113Contig1P01274	CL1113Contig1	sctg_39	553160	1	60	0.35
CL1113Contig1P01523	CL1113Contig1	sctg_39	553409	1	60	0.5
CL1114Contig1P00970	CL1114Contig1	sctg_47	309709	1	60	0.63
CL1114Contig1P01425	CL1114Contig1	sctg_47	303802	1	60	0.47
CL1114Contig1P01586	CL1114Contig1	sctg_47	303641	1	60	0.53
CL1114Contig1P01696	CL1114Contig1	sctg_47	303531	1	60	0.55
CL1115Contig1P00261	CL1115Contig1	sctg_261	148873	1	60	0.48
CL1115Contig1P00395	CL1115Contig1	sctg_261	148739	1	60	0.58
CL1115Contig1P00621	CL1115Contig1	sctg_261	148215	1	60	0.55
CL1115Contig1P00845	CL1115Contig1	sctg_261	145802	1	60	0.55
CL1116Contig1P00608	CL1116Contig1	sctg_1011	3737	1	60	0.6
CL1116Contig1P01084	CL1116Contig1	sctg_584	14433	1	60	0.43
CL1116Contig1P01288	CL1116Contig1	sctg_584	14637	1	60	0.4
CL1116Contig1P01564	CL1116Contig1	sctg_803	11037	1	60	0.5
CL1117Contig1P00068	CL1117Contig1	sctg_169	324222	1	60	0.48
CL1117Contig1P00176	CL1117Contig1	sctg_169	324114	1	60	0.52
CL1117Contig1P00640	CL1117Contig1	sctg_169	321657	1	60	0.53
CL1117Contig1P01064	CL1117Contig1	sctg_169	318591	1	60	0.53
CL1118Contig1P00001	CL1118Contig1	sctg_339	170181	1	60	0.52
CL1118Contig1P00280	CL1118Contig1	sctg_339	170457	1	60	0.5
CL1118Contig1P00800	CL1118Contig1	sctg_339	170977	1	60	0.52
CL1118Contig1P00992	CL1118Contig1	sctg_339	171169	1	60	0.38
CL1119Contig1P00029	CL1119Contig1	sctg_46	522867	1	60	0.47
CL1119Contig1P00135	CL1119Contig1	sctg_46	522973	1	60	0.5
CL1119Contig1P00560	CL1119Contig1	sctg_46	523398	1	60	0.52
CL1119Contig1P00991	CL1119Contig1	sctg_46	523829	1	60	0.43
CL111Contig1P00616	CL111Contig1	sctg_16	783976	1	60	0.5
CL111Contig1P00701	CL111Contig1	sctg_16	783891	1	60	0.5
CL111Contig1P00760	CL111Contig1	sctg_16	783832	1	60	0.65
CL111Contig1P00984	CL111Contig1	sctg_16	783608	1	60	0.55
CL1120Contig1P00096	CL1120Contig1	sctg_194	245509	1	60	0.57
CL1120Contig1P00721	CL1120Contig1	sctg_194	240985	1	60	0.58
CL1120Contig1P01088	CL1120Contig1	sctg_194	238702	1	60	0.72
CL1120Contig1P01268	CL1120Contig1	sctg_194	238522	1	60	0.5
CL1121Contig1P00425	CL1121Contig1	sctg_29	742330	1	60	0.48
CL1121Contig1P00648	CL1121Contig1	sctg_29	742553	1	60	0.42
CL1121Contig1P00752	CL1121Contig1	sctg_29	742657	1	60	0.48
CL1121Contig1P00985	CL1121Contig1	sctg_29	742890	1	60	0.43
CL1121Contig2P00009	CL1121Contig2	sctg_29	740838	1	60	0.6
CL1121Contig2P00078	CL1121Contig2	sctg_29	741258	1	60	0.48
CL1121Contig2P00215	CL1121Contig2	sctg_29	741378	1	60	0.58
CL1121Contig2P00249	CL1121Contig2	sctg_29	741876	1	60	0.6
CL1122Contig1P00003	CL1122Contig1	sctg_195	13805	1	60	0.4
CL1122Contig1P00776	CL1122Contig1	sctg_195	14576	1	60	0.48
CL1122Contig1P00997	CL1122Contig1	sctg_195	14797	1	60	0.55
CL1122Contig1P01125	CL1122Contig1	sctg_195	14925	1	60	0.57
CL1123Contig1P00375	CL1123Contig1	sctg_133	167311	1	60	0.48
CL1123Contig1P00408	CL1123Contig1	sctg_133	167344	1	60	0.47
CL1123Contig1P00509	CL1123Contig1	sctg_133	167445	1	60	0.57
CL1123Contig1P00634	CL1123Contig1	sctg_133	167570	1	60	0.45
CL1124Contig1P00013	CL1124Contig1	sctg_71	609494	1	60	0.33
CL1124Contig1P00288	CL1124Contig1	sctg_71	609769	1	60	0.57
CL1124Contig1P00473	CL1124Contig1	sctg_71	610422	1	60	0.53
CL1124Contig1P01223	CL1124Contig1	sctg_71	622083	1	60	0.55
CL1125Contig1P00028	CL1125Contig1	sctg_94	95880	1	60	0.53
CL1125Contig1P00042	CL1125Contig1	sctg_94	95866	1	60	0.5
CL1125Contig1P00056	CL1125Contig1	sctg_94	95852	1	60	0.53
CL1125Contig1P00278	CL1125Contig1	sctg_1051	5191	1	60	0.48
CL1125Contig2P00006	CL1125Contig2	sctg_1051	2960	1	60	0.63
CL1125Contig2P00935	CL1125Contig2	sctg_34	237199	1	60	0.53
CL1125Contig2P00959	CL1125Contig2	sctg_34	237223	1	60	0.45
CL1125Contig2P00964	CL1125Contig2	sctg_34	237228	1	60	0.47
CL1126Contig1P00465	CL1126Contig1	sctg_122	435334	1	60	0.52
CL1126Contig1P00779	CL1126Contig1	sctg_122	435020	1	60	0.55
CL1126Contig1P01064	CL1126Contig1	sctg_122	434735	1	60	0.45
CL1126Contig1P01561	CL1126Contig1	sctg_122	434238	1	60	0.58
CL1127Contig1P00318	CL1127Contig1	sctg_44	570870	1	60	0.58
CL1127Contig1P00631	CL1127Contig1	sctg_44	570557	1	60	0.52
CL1127Contig1P00821	CL1127Contig1	sctg_44	570367	1	60	0.47
CL1127Contig1P01247	CL1127Contig1	sctg_44	569941	1	60	0.47
CL1128Contig1P00311	CL1128Contig1	sctg_69	136842	1	60	0.48
CL1128Contig1P00357	CL1128Contig1	sctg_69	136796	1	60	0.47
CL1128Contig1P00586	CL1128Contig1	sctg_69	136567	1	60	0.5
CL1128Contig1P00834	CL1128Contig1	sctg_69	136319	1	60	0.55
CL1129Contig1P00251	CL1129Contig1	sctg_50	225927	1	60	0.45
CL1129Contig1P00417	CL1129Contig1	sctg_50	225761	1	60	0.42
CL1129Contig1P00432	CL1129Contig1	sctg_50	225746	1	60	0.37
CL1129Contig1P00446	CL1129Contig1	sctg_50	225732	1	60	0.38
CL112Contig1P00156	CL112Contig1	sctg_43	166530	1	60	0.65
CL112Contig1P00526	CL112Contig1	sctg_43	165169	1	60	0.58
CL112Contig1P00766	CL112Contig1	sctg_43	164421	1	60	0.57
CL112Contig1P01307	CL112Contig1	sctg_43	163880	1	60	0.48
CL1130Contig1P00538	CL1130Contig1	sctg_171	212004	1	60	0.6
CL1130Contig1P00853	CL1130Contig1	sctg_171	210901	1	60	0.47
CL1130Contig1P00991	CL1130Contig1	sctg_171	210763	1	60	0.4
CL1130Contig1P01179	CL1130Contig1	sctg_171	210575	1	60	0.42
CL1131Contig1P00237	CL1131Contig1	sctg_5	76543	1	60	0.58
CL1131Contig1P00852	CL1131Contig1	sctg_5	75928	1	60	0.43
CL1131Contig1P01128	CL1131Contig1	sctg_5	75652	1	60	0.45
CL1131Contig1P01397	CL1131Contig1	sctg_5	75383	1	60	0.52
CL1132Contig1P00659	CL1132Contig1	sctg_130	448988	1	60	0.47
CL1132Contig1P01207	CL1132Contig1	sctg_130	452090	1	60	0.47
CL1132Contig1P01643	CL1132Contig1	sctg_130	452526	1	60	0.37
CL1132Contig1P01651	CL1132Contig1	sctg_130	452534	1	60	0.37
CL1133Contig1P00147	CL1133Contig1	sctg_141	303987	1	60	0.7
CL1133Contig1P00364	CL1133Contig1	sctg_141	303770	1	60	0.5
CL1133Contig1P00856	CL1133Contig1	sctg_141	303278	1	60	0.48
CL1133Contig1P01001	CL1133Contig1	sctg_141	303132	1	60	0.45
CL1134Contig1P00090	CL1134Contig1	sctg_4	1162979	1	60	0.48
CL1134Contig1P00279	CL1134Contig1	sctg_4	1163168	1	60	0.37
CL1134Contig1P00443	CL1134Contig1	sctg_4	1163332	1	60	0.5
CL1134Contig1P00611	CL1134Contig1	sctg_4	1163500	1	60	0.58
CL1135Contig1P00094	CL1135Contig1	sctg_212	260594	1	60	0.57
CL1135Contig1P00366	CL1135Contig1	sctg_212	260322	1	60	0.55
CL1135Contig1P00542	CL1135Contig1	sctg_212	260146	1	60	0.53
CL1135Contig1P00630	CL1135Contig1	sctg_212	260058	1	60	0.57
CL1136Contig1P00447	CL1136Contig1	sctg_136	315450	1	60	0.52
CL1136Contig1P00682	CL1136Contig1	sctg_136	315686	1	60	0.52
CL1136Contig1P01348	CL1136Contig1	sctg_136	316352	1	60	0.47
CL1136Contig1P01504	CL1136Contig1	sctg_136	316508	1	60	0.42
CL1137Contig1P00414	CL1137Contig1	sctg_200	63825	1	60	0.45
CL1137Contig1P00669	CL1137Contig1	sctg_200	63570	1	60	0.53
CL1137Contig1P01109	CL1137Contig1	sctg_200	63130	1	60	0.47
CL1137Contig1P01426	CL1137Contig1	sctg_200	62813	1	60	0.43
CL1138Contig1P00582	CL1138Contig1	sctg_356	43969	1	60	0.65
CL1138Contig1P01454	CL1138Contig1	sctg_356	38475	1	60	0.43
CL1138Contig1P01608	CL1138Contig1	sctg_356	38321	1	60	0.62
CL1138Contig1P01972	CL1138Contig1	sctg_356	37957	1	60	0.5
CL1139Contig1P00624	CL1139Contig1	sctg_27	649845	1	60	0.63
CL1139Contig1P01050	CL1139Contig1	sctg_27	648805	1	60	0.5
CL1139Contig1P01395	CL1139Contig1	sctg_27	648460	1	60	0.48
CL1139Contig1P01606	CL1139Contig1	sctg_27	648249	1	60	0.52
CL113Contig1P01294	CL113Contig1	sctg_216	41054	1	60	0.52
CL113Contig1P01468	CL113Contig1	sctg_216	41228	1	60	0.48
CL113Contig1P01817	CL113Contig1	sctg_216	41577	1	60	0.45
CL113Contig1P02077	CL113Contig1	sctg_216	41837	1	60	0.45
CL1140Contig1P00027	CL1140Contig1	sctg_108	296325	1	60	0.52
CL1140Contig1P00554	CL1140Contig1	sctg_108	296852	1	60	0.57
CL1140Contig1P00694	CL1140Contig1	sctg_108	296992	1	60	0.58
CL1140Contig1P00882	CL1140Contig1	sctg_108	297180	1	60	0.42
CL1141Contig1P00007	CL1141Contig1	sctg_46	614304	1	60	0.58
CL1141Contig1P00165	CL1141Contig1	sctg_46	614811	1	60	0.65
CL1141Contig1P00696	CL1141Contig1	sctg_46	618566	1	60	0.6
CL1141Contig1P00954	CL1141Contig1	sctg_46	619352	1	60	0.55
CL1142Contig1P00137	CL1142Contig1	sctg_60	503580	1	60	0.55
CL1142Contig1P00141	CL1142Contig1	sctg_60	503576	1	60	0.53
CL1142Contig1P00146	CL1142Contig1	sctg_60	503571	1	60	0.57
CL1142Contig1P00371	CL1142Contig1	sctg_60	500763	1	60	0.63
CL1143Contig1P00969	CL1143Contig1	sctg_67	577410	1	60	0.7
CL1143Contig1P01281	CL1143Contig1	sctg_67	577098	1	60	0.47
CL1143Contig1P01617	CL1143Contig1	sctg_67	576762	1	60	0.5
CL1143Contig1P01743	CL1143Contig1	sctg_67	576636	1	60	0.63
CL1144Contig1P00308	CL1144Contig1	sctg_276	181141	1	60	0.5
CL1144Contig1P00468	CL1144Contig1	sctg_276	180981	1	60	0.48
CL1144Contig1P00583	CL1144Contig1	sctg_276	180866	1	60	0.48
CL1144Contig1P00936	CL1144Contig1	sctg_276	180524	1	60	0.6
CL1145Contig1P00324	CL1145Contig1	sctg_164	113106	1	60	0.5
CL1145Contig1P00403	CL1145Contig1	sctg_164	113027	1	60	0.52
CL1145Contig1P00408	CL1145Contig1	sctg_164	113022	1	60	0.52
CL1145Contig1P00507	CL1145Contig1	sctg_164	112923	1	60	0.53
CL1146Contig1P00001	CL1146Contig1	sctg_11	784437	1	60	0.58
CL1146Contig1P00149	CL1146Contig1	sctg_11	784289	1	60	0.6
CL1146Contig1P00357	CL1146Contig1	sctg_11	784081	1	60	0.53
CL1146Contig1P00571	CL1146Contig1	sctg_11	783867	1	60	0.57
CL1147Contig1P00174	CL1147Contig1	sctg_82	553518	1	60	0.42
CL1147Contig1P00228	CL1147Contig1	sctg_82	553574	1	60	0.47
CL1147Contig1P00488	CL1147Contig1	sctg_82	553835	1	60	0.5
CL1147Contig1P00796	CL1147Contig1	sctg_82	556109	1	60	0.5
CL1148Contig1P00152	CL1148Contig1	sctg_0	87149	1	60	0.5
CL1148Contig1P00380	CL1148Contig1	sctg_0	86921	1	60	0.47
CL1148Contig1P00493	CL1148Contig1	sctg_0	86808	1	60	0.62
CL1148Contig1P01143	CL1148Contig1	sctg_0	86158	1	60	0.53
CL1149Contig1P00169	CL1149Contig1	sctg_23	796644	1	60	0.52
CL1149Contig1P00339	CL1149Contig1	sctg_23	796814	1	60	0.48
CL1149Contig1P00769	CL1149Contig1	sctg_23	800211	1	60	0.48
CL1149Contig1P01338	CL1149Contig1	sctg_23	803902	1	60	0.53
CL114Contig1P00446	CL114Contig1	sctg_41	878104	1	60	0.57
CL1150Contig1P00213	CL1150Contig1	sctg_463	76997	1	60	0.6
CL1150Contig1P01159	CL1150Contig1	sctg_463	79656	1	60	0.5
CL1150Contig1P01475	CL1150Contig1	sctg_463	79972	1	60	0.53
CL1150Contig1P01634	CL1150Contig1	sctg_463	80131	1	60	0.5
CL1151Contig1P00043	CL1151Contig1	sctg_33	226878	1	60	0.4
CL1151Contig1P00466	CL1151Contig1	sctg_33	227301	1	60	0.55
CL1151Contig1P00782	CL1151Contig1	sctg_33	227617	1	60	0.5
CL1151Contig1P01263	CL1151Contig1	sctg_33	228098	1	60	0.55
CL1152Contig1P00257	CL1152Contig1	sctg_92	521030	1	60	0.57
CL1152Contig1P00624	CL1152Contig1	sctg_92	523101	1	60	0.62
CL1152Contig1P01079	CL1152Contig1	sctg_92	523556	1	60	0.53
CL1152Contig1P01679	CL1152Contig1	sctg_92	524155	1	60	0.47
CL1153Contig1P00248	CL1153Contig1	sctg_91	366063	1	60	0.55
CL1153Contig1P00733	CL1153Contig1	sctg_91	364207	1	60	0.53
CL1153Contig1P00949	CL1153Contig1	sctg_91	363485	1	60	0.55
CL1153Contig1P01282	CL1153Contig1	sctg_91	362048	1	60	0.55
CL1154Contig1P00399	CL1154Contig1	sctg_66	378094	1	60	0.53
CL1154Contig1P00508	CL1154Contig1	sctg_66	377985	1	60	0.47
CL1154Contig1P00714	CL1154Contig1	sctg_66	377779	1	60	0.48
CL1154Contig1P00879	CL1154Contig1	sctg_66	377614	1	60	0.45
CL1155Contig1P00043	CL1155Contig1	sctg_465	12793	1	60	0.43
CL1155Contig1P00167	CL1155Contig1	sctg_465	12913	1	60	0.63
CL1155Contig1P00619	CL1155Contig1	sctg_465	13365	1	60	0.53
CL1155Contig1P00752	CL1155Contig1	sctg_465	13498	1	60	0.58
CL1156Contig1P00528	CL1156Contig1	sctg_259	219683	1	60	0.53
CL1156Contig1P00803	CL1156Contig1	sctg_259	219408	1	60	0.58
CL1156Contig1P01236	CL1156Contig1	sctg_259	218975	1	60	0.5
CL1156Contig1P01357	CL1156Contig1	sctg_259	218854	1	60	0.37
CL1157Contig1P00050	CL1157Contig1	sctg_22	611792	1	60	0.55
CL1157Contig1P00595	CL1157Contig1	sctg_22	614883	1	60	0.58
CL1157Contig1P00715	CL1157Contig1	sctg_22	615547	1	60	0.47
CL1157Contig1P01042	CL1157Contig1	sctg_22	615874	1	60	0.53
CL1158Contig1P00484	CL1158Contig1	sctg_42	39588	1	60	0.52
CL1158Contig1P00547	CL1158Contig1	sctg_42	39525	1	60	0.52
CL1158Contig1P00619	CL1158Contig1	sctg_42	39453	1	60	0.45
CL1158Contig1P01373	CL1158Contig1	sctg_42	38699	1	60	0.47
CL1159Contig1P00122	CL1159Contig1	sctg_115	236746	1	60	0.6
CL1159Contig1P00743	CL1159Contig1	sctg_115	233280	1	60	0.53
CL1159Contig1P01101	CL1159Contig1	sctg_115	232922	1	60	0.52
CL1159Contig1P01533	CL1159Contig1	sctg_115	232490	1	60	0.4
CL115Contig1P01040	CL115Contig1	sctg_256	155886	1	60	0.57
CL115Contig1P01054	CL115Contig1	sctg_256	155872	1	60	0.55
CL115Contig1P01350	CL115Contig1	sctg_256	155576	1	60	0.48
CL115Contig1P01571	CL115Contig1	sctg_256	155354	1	60	0.5
CL1160Contig1P01136	CL1160Contig1	sctg_313	9723	1	60	0.45
CL1160Contig1P01467	CL1160Contig1	sctg_313	10054	1	60	0.62
CL1160Contig1P01710	CL1160Contig1	sctg_313	10297	1	60	0.48
CL1161Contig1P01109	CL1161Contig1	sctg_59	7096	1	60	0.52
CL1161Contig1P01457	CL1161Contig1	sctg_59	6748	1	60	0.5
CL1161Contig1P01813	CL1161Contig1	sctg_59	6392	1	60	0.43
CL1161Contig1P01946	CL1161Contig1	sctg_59	6259	1	60	0.48
CL1162Contig1P00216	CL1162Contig1	sctg_82	436063	1	60	0.55
CL1162Contig1P00425	CL1162Contig1	sctg_82	435065	1	60	0.55
CL1162Contig1P01034	CL1162Contig1	sctg_82	431825	1	60	0.43
CL1162Contig1P01168	CL1162Contig1	sctg_82	431691	1	60	0.43
CL1163Contig1P00112	CL1163Contig1	sctg_47	687320	1	60	0.42
CL1163Contig1P00124	CL1163Contig1	sctg_47	687308	1	60	0.48
CL1163Contig1P00135	CL1163Contig1	sctg_47	687297	1	60	0.53
CL1163Contig1P00159	CL1163Contig1	sctg_47	687273	1	60	0.62
CL1164Contig1P00185	CL1164Contig1	sctg_392	101472	1	60	0.55
CL1164Contig1P00343	CL1164Contig1	sctg_392	101630	1	60	0.5
CL1164Contig1P00420	CL1164Contig1	sctg_392	101707	1	60	0.6
CL1164Contig1P00634	CL1164Contig1	sctg_392	101921	1	60	0.47
CL1165Contig1P00691	CL1165Contig1	sctg_66	358121	1	60	0.52
CL1165Contig1P00761	CL1165Contig1	sctg_66	358051	1	60	0.5
CL1165Contig1P01141	CL1165Contig1	sctg_66	357671	1	60	0.48
CL1165Contig1P01358	CL1165Contig1	sctg_66	357454	1	60	0.48
CL1166Contig1P00195	CL1166Contig1	sctg_180	270253	1	60	0.63
CL1166Contig1P00196	CL1166Contig1	sctg_180	270254	1	60	0.65
CL1166Contig1P00197	CL1166Contig1	sctg_180	270255	1	60	0.67
CL1166Contig2P00144	CL1166Contig2	sctg_180	270582	1	60	0.62
CL1166Contig2P00154	CL1166Contig2	sctg_180	270572	1	60	0.62
CL1166Contig2P00171	CL1166Contig2	sctg_180	270555	1	60	0.6
CL1166Contig2P00272	CL1166Contig2	sctg_180	270454	1	60	0.52
CL1167Contig1P00009	CL1167Contig1	sctg_0	2270546	1	60	0.6
CL1167Contig1P00236	CL1167Contig1	sctg_0	2270319	1	60	0.53
CL1167Contig1P00957	CL1167Contig1	sctg_0	2269598	1	60	0.53
CL1167Contig1P01119	CL1167Contig1	sctg_0	2269436	1	60	0.55
CL1168Contig1P00460	CL1168Contig1	sctg_176	128162	1	60	0.52
CL1168Contig1P00576	CL1168Contig1	sctg_176	128046	1	60	0.43
CL1168Contig1P00664	CL1168Contig1	sctg_176	127958	1	60	0.53
CL1168Contig1P00770	CL1168Contig1	sctg_176	127860	1	60	0.47
CL1168Contig2P00001	CL1168Contig2	sctg_176	129423	1	60	0.45
CL1168Contig2P00032	CL1168Contig2	sctg_176	129392	1	60	0.47
CL1168Contig2P00046	CL1168Contig2	sctg_176	129378	1	60	0.47
CL1168Contig2P00053	CL1168Contig2	sctg_176	129371	1	60	0.48
CL1169Contig1P00380	CL1169Contig1	sctg_97	261025	1	60	0.58
CL1169Contig1P00866	CL1169Contig1	sctg_97	260539	1	60	0.42
CL1169Contig1P01076	CL1169Contig1	sctg_97	260329	1	60	0.53
CL1169Contig1P01379	CL1169Contig1	sctg_97	260026	1	60	0.53
CL116Contig1P02239	CL116Contig1	sctg_278	150141	1	60	0.42
CL116Contig1P02382	CL116Contig1	sctg_278	150284	1	60	0.43
CL116Contig1P02738	CL116Contig1	sctg_278	150640	1	60	0.42
CL116Contig1P03096	CL116Contig1	sctg_278	150998	1	60	0.47
CL116Contig2P00772	CL116Contig2	sctg_278	124315	1	60	0.53
CL116Contig2P01090	CL116Contig2	sctg_278	124633	1	60	0.52
CL116Contig2P01278	CL116Contig2	sctg_278	124821	1	60	0.58
CL116Contig2P01511	CL116Contig2	sctg_278	125054	1	60	0.52
CL116Contig3P00001	CL116Contig3	sctg_278	151392	1	60	0.55
CL116Contig3P00321	CL116Contig3	sctg_278	154111	1	60	0.6
CL116Contig3P00454	CL116Contig3	sctg_278	154244	1	60	0.62
CL116Contig3P00654	CL116Contig3	sctg_278	154822	1	60	0.65
CL1170Contig1P00553	CL1170Contig1	sctg_60	497608	1	60	0.52
CL1170Contig1P00928	CL1170Contig1	sctg_60	497233	1	60	0.47
CL1170Contig1P01284	CL1170Contig1	sctg_60	496877	1	60	0.47
CL1170Contig1P01344	CL1170Contig1	sctg_60	496817	1	60	0.37
CL1171Contig1P01287	CL1171Contig1	sctg_11	993499	1	60	0.55
CL1171Contig1P02006	CL1171Contig1	sctg_11	992779	1	60	0.53
CL1171Contig1P02179	CL1171Contig1	sctg_11	992606	1	60	0.42
CL1171Contig1P02204	CL1171Contig1	sctg_11	992581	1	60	0.35
CL1172Contig1P00320	CL1172Contig1	sctg_240	104832	1	60	0.37
CL1172Contig1P00766	CL1172Contig1	sctg_240	104386	1	60	0.47
CL1172Contig1P00854	CL1172Contig1	sctg_240	104298	1	60	0.53
CL1172Contig1P01250	CL1172Contig1	sctg_543	18667	1	60	0.62
CL1173Contig1P00561	CL1173Contig1	sctg_152	349910	1	60	0.58
CL1173Contig1P00879	CL1173Contig1	sctg_152	351628	1	60	0.47
CL1173Contig1P01052	CL1173Contig1	sctg_152	351801	1	60	0.47
CL1173Contig1P01601	CL1173Contig1	sctg_152	352351	1	60	0.57
CL1174Contig1P00036	CL1174Contig1	sctg_129	34595	1	60	0.53
CL1174Contig1P00044	CL1174Contig1	sctg_129	34587	1	60	0.53
CL1174Contig1P00052	CL1174Contig1	sctg_129	34579	1	60	0.55
CL1174Contig1P00176	CL1174Contig1	sctg_129	34455	1	60	0.65
CL1175Contig1P00786	CL1175Contig1	sctg_20	125361	1	60	0.53
CL1175Contig1P01175	CL1175Contig1	sctg_20	124972	1	60	0.53
CL1175Contig1P01383	CL1175Contig1	sctg_20	124764	1	60	0.45
CL1175Contig1P01595	CL1175Contig1	sctg_20	124552	1	60	0.52
CL1176Contig1P00250	CL1176Contig1	sctg_145	80776	1	60	0.5
CL1176Contig1P00718	CL1176Contig1	sctg_145	81244	1	60	0.48
CL1176Contig1P00792	CL1176Contig1	sctg_145	81318	1	60	0.5
CL1176Contig1P01009	CL1176Contig1	sctg_145	81535	1	60	0.52
CL1177Contig1P00576	CL1177Contig1	sctg_183	177358	1	60	0.52
CL1177Contig1P00887	CL1177Contig1	sctg_183	178048	1	60	0.53
CL1177Contig1P01025	CL1177Contig1	sctg_183	178186	1	60	0.43
CL1177Contig1P01358	CL1177Contig1	sctg_183	178519	1	60	0.53
CL1178Contig1P00718	CL1178Contig1	sctg_175	196483	1	60	0.58
CL1178Contig1P01077	CL1178Contig1	sctg_175	197644	1	60	0.58
CL1178Contig1P01278	CL1178Contig1	sctg_175	198306	1	60	0.55
CL1178Contig1P01548	CL1178Contig1	sctg_175	199966	1	60	0.48
CL1179Contig1P00132	CL1179Contig1	sctg_320	59944	1	60	0.57
CL1179Contig1P00739	CL1179Contig1	sctg_320	60523	1	60	0.45
CL1179Contig1P00880	CL1179Contig1	sctg_320	60664	1	60	0.55
CL1179Contig1P01057	CL1179Contig1	sctg_320	60841	1	60	0.48
CL117Contig1P00056	CL117Contig1	sctg_136	355809	1	60	0.67
CL117Contig1P00614	CL117Contig1	sctg_136	352112	1	60	0.55
CL117Contig1P00618	CL117Contig1	sctg_136	352108	1	60	0.55
CL117Contig1P00767	CL117Contig1	sctg_136	351959	1	60	0.48
CL117Contig2P00026	CL117Contig2	sctg_95	128547	1	60	0.57
CL117Contig2P00040	CL117Contig2	sctg_95	128561	1	60	0.55
CL117Contig2P00507	CL117Contig2	sctg_95	129029	1	60	0.6
CL117Contig2P00539	CL117Contig2	sctg_95	129061	1	60	0.62
CL1180Contig1P00336	CL1180Contig1	sctg_25	341220	1	60	0.5
CL1180Contig1P00500	CL1180Contig1	sctg_25	341056	1	60	0.53
CL1180Contig1P00647	CL1180Contig1	sctg_25	340909	1	60	0.52
CL1180Contig1P01010	CL1180Contig1	sctg_25	340238	1	60	0.53
CL1181Contig1P00099	CL1181Contig1	sctg_105	152570	1	60	0.48
CL1181Contig1P00529	CL1181Contig1	sctg_105	153000	1	60	0.48
CL1181Contig1P01044	CL1181Contig1	sctg_105	153515	1	60	0.4
CL1181Contig1P01289	CL1181Contig1	sctg_105	153760	1	60	0.47
CL1182Contig1P00699	CL1182Contig1	sctg_50	653959	1	60	0.53
CL1182Contig1P00874	CL1182Contig1	sctg_50	654134	1	60	0.43
CL1182Contig1P01202	CL1182Contig1	sctg_50	654462	1	60	0.55
CL1182Contig1P01781	CL1182Contig1	sctg_50	655041	1	60	0.57
CL1183Contig1P01168	CL1183Contig1	sctg_139	157072	1	60	0.43
CL1183Contig1P01389	CL1183Contig1	sctg_139	157293	1	60	0.55
CL1183Contig1P01709	CL1183Contig1	sctg_139	157613	1	60	0.43
CL1183Contig1P02134	CL1183Contig1	sctg_139	158038	1	60	0.45
CL1184Contig1P00017	CL1184Contig1	sctg_29	295778	1	60	0.5
CL1184Contig1P00204	CL1184Contig1	sctg_29	295965	1	60	0.52
CL1184Contig1P00355	CL1184Contig1	sctg_29	296116	1	60	0.48
CL1184Contig1P00622	CL1184Contig1	sctg_29	297616	1	60	0.58
CL1185Contig1P00515	CL1185Contig1	sctg_29	470792	1	60	0.5
CL1185Contig1P00735	CL1185Contig1	sctg_29	470572	1	60	0.45
CL1185Contig1P01001	CL1185Contig1	sctg_29	470306	1	60	0.48
CL1185Contig1P01348	CL1185Contig1	sctg_29	469959	1	60	0.4
CL1186Contig1P00289	CL1186Contig1	sctg_47	251615	1	60	0.65
CL1186Contig1P01017	CL1186Contig1	sctg_47	247862	1	60	0.65
CL1186Contig1P01294	CL1186Contig1	sctg_47	247178	1	60	0.55
CL1186Contig1P01452	CL1186Contig1	sctg_47	247020	1	60	0.52
CL1187Contig1P00215	CL1187Contig1	sctg_13	743472	1	60	0.47
CL1187Contig1P00559	CL1187Contig1	sctg_13	743128	1	60	0.57
CL1187Contig1P01265	CL1187Contig1	sctg_13	742422	1	60	0.52
CL1187Contig1P01460	CL1187Contig1	sctg_13	742226	1	60	0.48
CL1188Contig1P00208	CL1188Contig1	sctg_86	138403	1	60	0.57
CL1188Contig1P00517	CL1188Contig1	sctg_86	137021	1	60	0.57
CL1188Contig1P00999	CL1188Contig1	sctg_86	136539	1	60	0.45
CL1188Contig1P01115	CL1188Contig1	sctg_86	136423	1	60	0.45
CL1189Contig1P00096	CL1189Contig1	sctg_143	64284	1	60	0.65
CL1189Contig1P00145	CL1189Contig1	sctg_143	64235	1	60	0.53
CL1189Contig1P00257	CL1189Contig1	sctg_143	64123	1	60	0.62
CL1189Contig1P00778	CL1189Contig1	sctg_143	63602	1	60	0.5
CL118Contig1P01360	CL118Contig1	sctg_349	51037	1	60	0.57
CL118Contig1P01801	CL118Contig1	sctg_349	52319	1	60	0.55
CL118Contig1P01906	CL118Contig1	sctg_349	52424	1	60	0.48
CL118Contig1P02460	CL118Contig1	sctg_349	52978	1	60	0.5
CL1190Contig1P00280	CL1190Contig1	sctg_54	372517	1	60	0.6
CL1190Contig1P00656	CL1190Contig1	sctg_54	370563	1	60	0.58
CL1190Contig1P00748	CL1190Contig1	sctg_54	370471	1	60	0.52
CL1190Contig1P00896	CL1190Contig1	sctg_54	370323	1	60	0.5
CL1191Contig1P00947	CL1191Contig1	sctg_23	925462	1	60	0.55
CL1191Contig1P01710	CL1191Contig1	sctg_23	927410	1	60	0.58
CL1191Contig1P02040	CL1191Contig1	sctg_23	927740	1	60	0.52
CL1191Contig1P02233	CL1191Contig1	sctg_23	927933	1	60	0.47
CL1192Contig1P00088	CL1192Contig1	sctg_147	390768	1	60	0.58
CL1192Contig1P00309	CL1192Contig1	sctg_147	390989	1	60	0.55
CL1192Contig1P00327	CL1192Contig1	sctg_147	391007	1	60	0.52
CL1192Contig1P00815	CL1192Contig1	sctg_147	391495	1	60	0.53
CL1193Contig1P00056	CL1193Contig1	sctg_139	373238	1	60	0.57
CL1193Contig1P00078	CL1193Contig1	sctg_139	373260	1	60	0.53
CL1193Contig1P00213	CL1193Contig1	sctg_139	373395	1	60	0.48
CL1193Contig1P00229	CL1193Contig1	sctg_139	373411	1	60	0.45
CL1194Contig1P00880	CL1194Contig1	sctg_30	703942	1	60	0.57
CL1194Contig1P01426	CL1194Contig1	sctg_30	702597	1	60	0.52
CL1194Contig1P02006	CL1194Contig1	sctg_30	702017	1	60	0.45
CL1194Contig1P02067	CL1194Contig1	sctg_30	701956	1	60	0.43
CL1195Contig1P00412	CL1195Contig1	sctg_50	662432	1	60	0.5
CL1195Contig1P00875	CL1195Contig1	sctg_50	662895	1	60	0.53
CL1195Contig1P01118	CL1195Contig1	sctg_50	663138	1	60	0.45
CL1195Contig1P01299	CL1195Contig1	sctg_50	663319	1	60	0.45
CL1196Contig1P00080	CL1196Contig1	sctg_20	767339	1	60	0.48
CL1196Contig1P00268	CL1196Contig1	sctg_20	767527	1	60	0.47
CL1196Contig1P00476	CL1196Contig1	sctg_20	767735	1	60	0.55
CL1196Contig1P00496	CL1196Contig1	sctg_20	767755	1	60	0.58
CL1197Contig1P00490	CL1197Contig1	sctg_71	42233	1	60	0.57
CL1197Contig1P00712	CL1197Contig1	sctg_71	41811	1	60	0.63
CL1197Contig1P00945	CL1197Contig1	sctg_71	41339	1	60	0.52
CL1197Contig1P01281	CL1197Contig1	sctg_1263	1932	1	60	0.55
CL1198Contig1P00333	CL1198Contig1	sctg_171	118791	1	60	0.52
CL1198Contig1P00654	CL1198Contig1	sctg_171	119112	1	60	0.53
CL1198Contig1P00829	CL1198Contig1	sctg_171	119287	1	60	0.53
CL1198Contig1P01197	CL1198Contig1	sctg_171	119655	1	60	0.53
CL1199Contig1P00845	CL1199Contig1	sctg_129	156844	1	60	0.52
CL1199Contig1P01078	CL1199Contig1	sctg_129	156611	1	60	0.48
CL1199Contig1P01269	CL1199Contig1	sctg_129	156420	1	60	0.47
CL1199Contig1P02124	CL1199Contig1	sctg_129	155565	1	60	0.47
CL119Contig1P00024	CL119Contig1	sctg_0	2109045	1	60	0.57
CL119Contig1P00633	CL119Contig1	sctg_0	2113401	1	60	0.55
CL119Contig1P00687	CL119Contig1	sctg_0	2113455	1	60	0.58
CL119Contig1P01193	CL119Contig1	sctg_0	2113961	1	60	0.52
CL11Contig1P00614	CL11Contig1	sctg_25	474611	1	60	0.58
CL11Contig1P00998	CL11Contig1	sctg_25	474227	1	60	0.6
CL11Contig1P01255	CL11Contig1	sctg_25	473970	1	60	0.45
CL11Contig1P01777	CL11Contig1	sctg_25	473448	1	60	0.43
CL11Contig2P01047	CL11Contig2	sctg_368	131244	1	60	0.48
CL11Contig2P01168	CL11Contig2	sctg_368	131365	1	60	0.5
CL11Contig2P01454	CL11Contig2	sctg_368	131651	1	60	0.47
CL11Contig2P01653	CL11Contig2	sctg_368	131850	1	60	0.52
CL11Contig3P00261	CL11Contig3	sctg_368	124931	1	60	0.6
CL11Contig3P00265	CL11Contig3	sctg_368	124935	1	60	0.6
CL11Contig3P00270	CL11Contig3	sctg_368	124940	1	60	0.62
CL11Contig3P00482	CL11Contig3	sctg_368	127411	1	60	0.67
CL1200Contig1P00547	CL1200Contig1	sctg_21	268056	1	60	0.5
CL1200Contig1P00701	CL1200Contig1	sctg_21	268210	1	60	0.52
CL1200Contig1P00797	CL1200Contig1	sctg_21	268306	1	60	0.42
CL1200Contig1P01497	CL1200Contig1	sctg_21	272012	1	60	0.63
CL1201Contig1P01491	CL1201Contig1	sctg_31	512240	1	60	0.58
CL1201Contig1P01916	CL1201Contig1	sctg_31	511815	1	60	0.45
CL1201Contig1P02144	CL1201Contig1	sctg_31	511587	1	60	0.5
CL1201Contig1P02400	CL1201Contig1	sctg_31	511331	1	60	0.48
CL1202Contig1P00409	CL1202Contig1	sctg_56	449688	1	60	0.55
CL1202Contig1P00431	CL1202Contig1	sctg_56	449710	1	60	0.55
CL1202Contig1P00476	CL1202Contig1	sctg_56	449755	1	60	0.45
CL1202Contig1P00940	CL1202Contig1	sctg_56	450534	1	60	0.55
CL1203Contig1P00030	CL1203Contig1	sctg_14	113725	1	60	0.52
CL1203Contig1P00565	CL1203Contig1	sctg_14	114260	1	60	0.52
CL1203Contig1P00902	CL1203Contig1	sctg_14	114674	1	60	0.5
CL1203Contig1P01187	CL1203Contig1	sctg_14	115200	1	60	0.55
CL1204Contig1P01014	CL1204Contig1	sctg_3	363279	1	60	0.62
CL1204Contig1P01365	CL1204Contig1	sctg_3	363983	1	60	0.52
CL1204Contig1P01750	CL1204Contig1	sctg_3	364368	1	60	0.57
CL1204Contig1P01912	CL1204Contig1	sctg_3	364530	1	60	0.48
CL1205Contig1P00329	CL1205Contig1	sctg_199	212399	1	60	0.62
CL1205Contig1P00525	CL1205Contig1	sctg_199	211573	1	60	0.53
CL1205Contig1P00638	CL1205Contig1	sctg_199	210233	1	60	0.52
CL1205Contig1P00750	CL1205Contig1	sctg_199	210121	1	60	0.48
CL1206Contig1P00252	CL1206Contig1	sctg_164	360289	1	60	0.53
CL1206Contig1P00842	CL1206Contig1	sctg_164	362530	1	60	0.52
CL1206Contig1P01143	CL1206Contig1	sctg_164	362831	1	60	0.53
CL1206Contig1P01555	CL1206Contig1	sctg_164	363243	1	60	0.4
CL1207Contig1P00016	CL1207Contig1	sctg_1543	1805	1	60	0.5
CL1207Contig1P00362	CL1207Contig1	sctg_1543	2151	1	60	0.62
CL1207Contig1P00596	CL1207Contig1	sctg_595	2455	1	60	0.52
CL1207Contig1P00614	CL1207Contig1	sctg_595	2437	1	60	0.52
CL1208Contig1P00025	CL1208Contig1	sctg_174	23665	1	60	0.6
CL1208Contig1P00142	CL1208Contig1	sctg_174	25351	1	60	0.58
CL1208Contig1P00190	CL1208Contig1	sctg_174	26117	1	60	0.57
CL1208Contig1P00532	CL1208Contig1	sctg_174	26957	1	60	0.57
CL1209Contig1P00044	CL1209Contig1	sctg_67	288019	1	60	0.55
CL1209Contig1P00244	CL1209Contig1	sctg_67	289230	1	60	0.63
CL1209Contig1P00400	CL1209Contig1	sctg_67	289877	1	60	0.58
CL1209Contig1P00652	CL1209Contig1	sctg_67	291140	1	60	0.58
CL120Contig1P00834	CL120Contig1	sctg_341	165206	1	60	0.62
CL120Contig1P00946	CL120Contig1	sctg_341	165094	1	60	0.6
CL120Contig1P01106	CL120Contig1	sctg_341	164934	1	60	0.5
CL120Contig1P01502	CL120Contig1	sctg_341	164538	1	60	0.53
CL1210Contig1P00123	CL1210Contig1	sctg_312	126801	1	60	0.5
CL1210Contig1P00178	CL1210Contig1	sctg_312	126856	1	60	0.5
CL1210Contig1P00590	CL1210Contig1	sctg_312	127268	1	60	0.53
CL1210Contig1P00960	CL1210Contig1	sctg_312	129140	1	60	0.53
CL1211Contig1P00395	CL1211Contig1	sctg_323	157970	1	60	0.48
CL1211Contig1P00638	CL1211Contig1	sctg_323	158213	1	60	0.5
CL1211Contig1P00659	CL1211Contig1	sctg_323	158234	1	60	0.53
CL1211Contig1P01229	CL1211Contig1	sctg_323	158804	1	60	0.47
CL1212Contig1P00025	CL1212Contig1	sctg_224	181753	1	60	0.52
CL1212Contig1P00249	CL1212Contig1	sctg_224	181977	1	60	0.45
CL1212Contig1P00318	CL1212Contig1	sctg_224	182046	1	60	0.5
CL1212Contig1P00728	CL1212Contig1	sctg_224	182456	1	60	0.52
CL1213Contig1P00204	CL1213Contig1	sctg_33	322990	1	60	0.43
CL1213Contig1P00497	CL1213Contig1	sctg_33	322697	1	60	0.6
CL1213Contig1P00625	CL1213Contig1	sctg_33	322569	1	60	0.5
CL1213Contig1P01104	CL1213Contig1	sctg_33	321698	1	60	0.6
CL1214Contig1P00129	CL1214Contig1	sctg_495	7461	1	60	0.52
CL1214Contig1P00454	CL1214Contig1	sctg_495	7786	1	60	0.55
CL1214Contig1P00670	CL1214Contig1	sctg_495	8004	1	60	0.43
CL1214Contig1P01269	CL1214Contig1	sctg_495	8603	1	60	0.4
CL1215Contig1P00045	CL1215Contig1	sctg_8	928886	1	60	0.53
CL1215Contig1P00099	CL1215Contig1	sctg_8	929605	1	60	0.48
CL1215Contig1P00462	CL1215Contig1	sctg_8	930650	1	60	0.55
CL1215Contig1P00642	CL1215Contig1	sctg_8	931951	1	60	0.58
CL1216Contig1P00294	CL1216Contig1	sctg_176	105162	1	60	0.52
CL1216Contig1P00517	CL1216Contig1	sctg_176	105385	1	60	0.43
CL1216Contig1P00945	CL1216Contig1	sctg_176	105813	1	60	0.62
CL1216Contig1P01215	CL1216Contig1	sctg_176	107715	1	60	0.57
CL1217Contig1P00152	CL1217Contig1	sctg_33	347379	1	60	0.45
CL1217Contig1P00447	CL1217Contig1	sctg_33	347084	1	60	0.47
CL1217Contig1P00903	CL1217Contig1	sctg_33	345986	1	60	0.57
CL1217Contig1P01151	CL1217Contig1	sctg_33	339756	1	60	0.62
CL1218Contig1P00287	CL1218Contig1	sctg_290	140491	1	60	0.58
CL1218Contig1P00330	CL1218Contig1	sctg_290	138056	1	60	0.58
CL1218Contig1P00812	CL1218Contig1	sctg_290	136169	1	60	0.52
CL1218Contig1P00987	CL1218Contig1	sctg_290	135994	1	60	0.63
CL1219Contig1P00238	CL1219Contig1	sctg_116	64846	1	60	0.57
CL1219Contig1P00415	CL1219Contig1	sctg_116	65022	1	60	0.52
CL1219Contig1P00639	CL1219Contig1	sctg_116	65246	1	60	0.43
CL1219Contig1P01195	CL1219Contig1	sctg_116	65801	1	60	0.55
CL121Contig1P00394	CL121Contig1	sctg_351	133955	1	60	0.52
CL121Contig1P00744	CL121Contig1	sctg_351	134305	1	60	0.58
CL121Contig1P01024	CL121Contig1	sctg_351	134585	1	60	0.47
CL121Contig1P01139	CL121Contig1	sctg_351	134700	1	60	0.45
CL1220Contig1P00627	CL1220Contig1	sctg_81	111926	1	60	0.57
CL1220Contig1P01108	CL1220Contig1	sctg_81	112406	1	60	0.53
CL1220Contig1P01235	CL1220Contig1	sctg_81	112533	1	60	0.52
CL1220Contig1P01577	CL1220Contig1	sctg_81	112875	1	60	0.58
CL1221Contig1P00230	CL1221Contig1	sctg_4	435656	1	60	0.53
CL1221Contig1P00425	CL1221Contig1	sctg_4	435851	1	60	0.53
CL1221Contig1P00842	CL1221Contig1	sctg_4	438104	1	60	0.58
CL1221Contig1P01507	CL1221Contig1	sctg_4	440338	1	60	0.62
CL1222Contig1P00221	CL1222Contig1	sctg_94	188310	1	60	0.58
CL1222Contig1P00464	CL1222Contig1	sctg_94	189557	1	60	0.52
CL1222Contig1P00700	CL1222Contig1	sctg_94	190366	1	60	0.57
CL1222Contig1P00912	CL1222Contig1	sctg_94	192479	1	60	0.5
CL1223Contig1P00074	CL1223Contig1	sctg_153	265748	1	60	0.47
CL1223Contig1P00413	CL1223Contig1	sctg_153	266087	1	60	0.45
CL1223Contig1P00454	CL1223Contig1	sctg_153	266128	1	60	0.45
CL1223Contig1P00926	CL1223Contig1	sctg_153	266600	1	60	0.4
CL1224Contig1P00056	CL1224Contig1	sctg_141	310272	1	60	0.55
CL1224Contig1P00221	CL1224Contig1	sctg_141	307751	1	60	0.68
CL1224Contig1P00434	CL1224Contig1	sctg_141	306516	1	60	0.5
CL1224Contig1P00552	CL1224Contig1	sctg_141	306398	1	60	0.63
CL1225Contig1P00586	CL1225Contig1	sctg_195	253284	1	60	0.48
CL1225Contig1P00949	CL1225Contig1	sctg_195	252921	1	60	0.48
CL1225Contig1P01170	CL1225Contig1	sctg_195	252405	1	60	0.48
CL1225Contig1P01870	CL1225Contig1	sctg_195	250607	1	60	0.55
CL1226Contig1P00267	CL1226Contig1	sctg_23	231515	1	60	0.53
CL1226Contig1P00826	CL1226Contig1	sctg_23	232073	1	60	0.48
CL1226Contig1P00852	CL1226Contig1	sctg_23	232099	1	60	0.48
CL1226Contig1P00942	CL1226Contig1	sctg_23	232189	1	60	0.63
CL1227Contig1P00249	CL1227Contig1	sctg_42	278789	1	60	0.53
CL1227Contig1P00508	CL1227Contig1	sctg_42	276996	1	60	0.62
CL1227Contig1P01017	CL1227Contig1	sctg_42	273060	1	60	0.48
CL1227Contig1P01322	CL1227Contig1	sctg_42	272752	1	60	0.43
CL1228Contig1P00695	CL1228Contig1	sctg_13	740286	1	60	0.5
CL1228Contig1P00791	CL1228Contig1	sctg_13	740382	1	60	0.53
CL1228Contig1P01088	CL1228Contig1	sctg_13	740679	1	60	0.57
CL1228Contig1P01249	CL1228Contig1	sctg_13	740840	1	60	0.52
CL1229Contig1P00538	CL1229Contig1	sctg_241	44338	1	60	0.55
CL1229Contig1P00953	CL1229Contig1	sctg_241	44753	1	60	0.5
CL1229Contig1P01317	CL1229Contig1	sctg_241	45117	1	60	0.55
CL1229Contig1P01408	CL1229Contig1	sctg_241	45208	1	60	0.58
CL122Contig1P00925	CL122Contig1	sctg_5	1011354	1	60	0.53
CL122Contig1P01225	CL122Contig1	sctg_5	1009955	1	60	0.58
CL122Contig1P01473	CL122Contig1	sctg_5	1008878	1	60	0.62
CL122Contig1P01735	CL122Contig1	sctg_5	1004427	1	60	0.6
CL122Contig2P00214	CL122Contig2	sctg_13	63204	1	60	0.47
CL122Contig2P00609	CL122Contig2	sctg_13	63581	1	60	0.55
CL122Contig2P00720	CL122Contig2	sctg_13	63692	1	60	0.5
CL122Contig2P00737	CL122Contig2	sctg_13	63709	1	60	0.52
CL122Contig3P00071	CL122Contig3	sctg_5	1016299	1	60	0.47
CL122Contig3P00841	CL122Contig3	sctg_5	1017434	1	60	0.4
CL122Contig3P01040	CL122Contig3	sctg_5	1017633	1	60	0.45
CL122Contig3P01222	CL122Contig3	sctg_5	1017815	1	60	0.62
CL122Contig4P00076	CL122Contig4	sctg_73	606567	1	60	0.53
CL122Contig4P00153	CL122Contig4	sctg_73	606490	1	60	0.45
CL122Contig4P00296	CL122Contig4	sctg_73	606347	1	60	0.48
CL122Contig4P00327	CL122Contig4	sctg_73	606316	1	60	0.48
CL122Contig5P00239	CL122Contig5	sctg_59	190556	1	60	0.5
CL122Contig5P00354	CL122Contig5	sctg_59	190441	1	60	0.45
CL122Contig5P00377	CL122Contig5	sctg_59	190418	1	60	0.47
CL122Contig5P00593	CL122Contig5	sctg_59	190202	1	60	0.47
CL122Contig6P00041	CL122Contig6	sctg_107	106651	1	60	0.5
CL122Contig6P00078	CL122Contig6	sctg_107	106614	1	60	0.6
CL122Contig6P00083	CL122Contig6	sctg_107	106609	1	60	0.55
CL122Contig6P00279	CL122Contig6	sctg_107	105630	1	60	0.48
CL122Contig7P00042	CL122Contig7	sctg_120	125969	1	60	0.45
CL122Contig7P00119	CL122Contig7	sctg_120	126046	1	60	0.5
CL122Contig7P00190	CL122Contig7	sctg_120	126117	1	60	0.42
CL122Contig7P00471	CL122Contig7	sctg_120	126398	1	60	0.4
CL122Contig8P00023	CL122Contig8	sctg_1131	4419	1	60	0.45
CL122Contig8P00027	CL122Contig8	sctg_1131	4423	1	60	0.43
CL122Contig8P00028	CL122Contig8	sctg_1131	4424	1	60	0.43
CL122Contig8P00095	CL122Contig8	sctg_1131	4491	1	60	0.55
CL122Contig9P00339	CL122Contig9	sctg_43	459389	1	60	0.45
CL122Contig9P00341	CL122Contig9	sctg_43	459387	1	60	0.45
CL122Contig9P00344	CL122Contig9	sctg_43	459384	1	60	0.48
CL122Contig9P00345	CL122Contig9	sctg_43	459383	1	60	0.48
CL1230Contig1P00571	CL1230Contig1	sctg_300	58896	1	60	0.45
CL1230Contig1P00825	CL1230Contig1	sctg_300	58642	1	60	0.58
CL1230Contig1P01449	CL1230Contig1	sctg_300	58018	1	60	0.5
CL1230Contig1P01558	CL1230Contig1	sctg_300	57909	1	60	0.47
CL1231Contig1P00072	CL1231Contig1	sctg_94	144422	1	60	0.53
CL1231Contig1P00720	CL1231Contig1	sctg_94	145070	1	60	0.52
CL1231Contig1P00967	CL1231Contig1	sctg_94	145317	1	60	0.53
CL1231Contig1P01372	CL1231Contig1	sctg_94	147042	1	60	0.58
CL1232Contig1P00313	CL1232Contig1	sctg_176	93574	1	60	0.73
CL1232Contig1P01106	CL1232Contig1	sctg_176	96450	1	60	0.55
CL1232Contig1P01275	CL1232Contig1	sctg_176	96619	1	60	0.48
CL1232Contig1P01294	CL1232Contig1	sctg_176	96638	1	60	0.53
CL1233Contig1P00677	CL1233Contig1	sctg_53	472093	1	60	0.38
CL1233Contig1P00882	CL1233Contig1	sctg_53	471887	1	60	0.48
CL1233Contig1P01087	CL1233Contig1	sctg_53	471681	1	60	0.48
CL1233Contig1P01478	CL1233Contig1	sctg_53	471290	1	60	0.57
CL1234Contig1P00020	CL1234Contig1	sctg_18	594606	1	60	0.47
CL1234Contig1P00202	CL1234Contig1	sctg_18	597435	1	60	0.52
CL1234Contig1P00377	CL1234Contig1	sctg_18	598198	1	60	0.48
CL1234Contig1P00667	CL1234Contig1	sctg_18	598488	1	60	0.52
CL1235Contig1P00595	CL1235Contig1	sctg_91	16784	1	60	0.52
CL1235Contig1P00964	CL1235Contig1	sctg_91	16416	1	60	0.55
CL1235Contig1P01260	CL1235Contig1	sctg_91	15388	1	60	0.63
CL1235Contig1P01831	CL1235Contig1	sctg_91	12846	1	60	0.55
CL1236Contig1P00006	CL1236Contig1	sctg_203	241108	1	60	0.6
CL1236Contig1P00050	CL1236Contig1	sctg_203	241064	1	60	0.67
CL1236Contig1P00380	CL1236Contig1	sctg_203	240734	1	60	0.65
CL1236Contig1P00619	CL1236Contig1	sctg_203	240023	1	60	0.65
CL1236Contig2P00237	CL1236Contig2	sctg_203	238156	1	60	0.58
CL1236Contig2P00496	CL1236Contig2	sctg_203	236321	1	60	0.57
CL1236Contig2P00550	CL1236Contig2	sctg_203	236267	1	60	0.55
CL1236Contig2P00668	CL1236Contig2	sctg_203	236149	1	60	0.53
CL1237Contig1P00071	CL1237Contig1	sctg_113	263248	1	60	0.45
CL1237Contig1P00254	CL1237Contig1	sctg_113	263431	1	60	0.6
CL1237Contig1P00594	CL1237Contig1	sctg_113	263771	1	60	0.53
CL1237Contig1P00918	CL1237Contig1	sctg_113	264095	1	60	0.53
CL1238Contig1P00019	CL1238Contig1	sctg_74	60530	1	60	0.52
CL1238Contig1P00512	CL1238Contig1	sctg_74	63311	1	60	0.52
CL1238Contig1P00893	CL1238Contig1	sctg_74	63692	1	60	0.63
CL1238Contig1P01042	CL1238Contig1	sctg_74	63841	1	60	0.57
CL1239Contig1P00070	CL1239Contig1	sctg_66	457112	1	60	0.48
CL1239Contig1P00426	CL1239Contig1	sctg_66	457470	1	60	0.45
CL1239Contig1P00729	CL1239Contig1	sctg_66	457773	1	60	0.57
CL1239Contig1P01175	CL1239Contig1	sctg_66	458219	1	60	0.42
CL123Contig1P01069	CL123Contig1	sctg_1320	591	1	60	0.42
CL123Contig1P01900	CL123Contig1	sctg_1301	145	1	60	0.4
CL1240Contig1P00087	CL1240Contig1	sctg_237	207760	1	60	0.45
CL1240Contig1P00270	CL1240Contig1	sctg_237	207577	1	60	0.38
CL1240Contig1P00593	CL1240Contig1	sctg_237	207254	1	60	0.48
CL1240Contig1P00920	CL1240Contig1	sctg_237	206927	1	60	0.45
CL1241Contig1P00061	CL1241Contig1	sctg_63	257932	1	60	0.58
CL1241Contig1P00685	CL1241Contig1	sctg_63	261336	1	60	0.52
CL1241Contig1P00893	CL1241Contig1	sctg_63	261789	1	60	0.53
CL1241Contig1P01101	CL1241Contig1	sctg_63	262266	1	60	0.57
CL1242Contig1P00007	CL1242Contig1	sctg_81	481951	1	60	0.55
CL1242Contig1P00070	CL1242Contig1	sctg_81	481888	1	60	0.65
CL1242Contig1P00447	CL1242Contig1	sctg_81	479672	1	60	0.58
CL1242Contig1P00648	CL1242Contig1	sctg_81	479118	1	60	0.67
CL1243Contig1P00273	CL1243Contig1	sctg_36	445845	1	60	0.5
CL1243Contig1P00345	CL1243Contig1	sctg_36	445773	1	60	0.58
CL1243Contig1P00452	CL1243Contig1	sctg_36	445666	1	60	0.42
CL1243Contig1P00798	CL1243Contig1	sctg_36	445320	1	60	0.58
CL1243Contig2P00034	CL1243Contig2	sctg_91	195523	1	60	0.52
CL1243Contig2P00212	CL1243Contig2	sctg_91	193359	1	60	0.48
CL1243Contig2P00364	CL1243Contig2	sctg_91	193207	1	60	0.58
CL1243Contig2P00594	CL1243Contig2	sctg_91	192977	1	60	0.5
CL1244Contig1P00027	CL1244Contig1	sctg_454	57800	1	60	0.5
CL1244Contig1P00337	CL1244Contig1	sctg_454	57490	1	60	0.5
CL1244Contig1P00609	CL1244Contig1	sctg_454	57218	1	60	0.48
CL1244Contig1P00759	CL1244Contig1	sctg_454	57068	1	60	0.48
CL1245Contig1P00025	CL1245Contig1	sctg_2	1703880	1	60	0.53
CL1245Contig1P00636	CL1245Contig1	sctg_2	1705606	1	60	0.47
CL1245Contig1P00720	CL1245Contig1	sctg_2	1705690	1	60	0.5
CL1245Contig1P00895	CL1245Contig1	sctg_2	1705865	1	60	0.48
CL1246Contig1P00141	CL1246Contig1	sctg_63	411827	1	60	0.5
CL1246Contig1P00372	CL1246Contig1	sctg_63	412058	1	60	0.57
CL1246Contig1P00710	CL1246Contig1	sctg_63	414617	1	60	0.58
CL1246Contig1P01065	CL1246Contig1	sctg_63	415279	1	60	0.62
CL1247Contig1P00379	CL1247Contig1	sctg_187	186112	1	60	0.58
CL1247Contig1P00437	CL1247Contig1	sctg_187	186492	1	60	0.55
CL1247Contig1P00907	CL1247Contig1	sctg_187	189395	1	60	0.5
CL1247Contig1P00995	CL1247Contig1	sctg_187	189483	1	60	0.47
CL1248Contig1P00651	CL1248Contig1	sctg_193	265538	1	60	0.45
CL1248Contig1P00788	CL1248Contig1	sctg_193	265401	1	60	0.43
CL1248Contig1P00886	CL1248Contig1	sctg_193	265303	1	60	0.47
CL1248Contig1P01045	CL1248Contig1	sctg_193	265144	1	60	0.5
CL1249Contig1P00273	CL1249Contig1	sctg_154	285936	1	60	0.65
CL1249Contig1P00536	CL1249Contig1	sctg_154	287502	1	60	0.63
CL1249Contig1P00796	CL1249Contig1	sctg_154	288168	1	60	0.57
CL1249Contig1P00997	CL1249Contig1	sctg_154	288643	1	60	0.57
CL124Contig1P01621	CL124Contig1	sctg_464	40610	1	60	0.48
CL124Contig1P02002	CL124Contig1	sctg_464	40991	1	60	0.52
CL124Contig1P02117	CL124Contig1	sctg_464	41106	1	60	0.42
CL124Contig1P02595	CL124Contig1	sctg_464	41584	1	60	0.45
CL1250Contig1P00575	CL1250Contig1	sctg_165	278082	1	60	0.53
CL1250Contig1P01058	CL1250Contig1	sctg_165	279073	1	60	0.62
CL1250Contig1P01528	CL1250Contig1	sctg_165	280921	1	60	0.6
CL1250Contig1P01589	CL1250Contig1	sctg_165	280982	1	60	0.62
CL1251Contig1P00089	CL1251Contig1	sctg_0	2289657	1	60	0.53
CL1251Contig1P00377	CL1251Contig1	sctg_0	2289381	1	60	0.5
CL1251Contig1P00449	CL1251Contig1	sctg_0	2283645	1	60	0.53
CL1251Contig1P00535	CL1251Contig1	sctg_0	2283559	1	60	0.55
CL1252Contig1P00025	CL1252Contig1	sctg_82	240620	1	60	0.6
CL1252Contig1P00153	CL1252Contig1	sctg_82	240492	1	60	0.57
CL1252Contig1P00323	CL1252Contig1	sctg_82	238815	1	60	0.55
CL1252Contig1P00610	CL1252Contig1	sctg_82	237426	1	60	0.6
CL1253Contig1P00631	CL1253Contig1	sctg_105	478463	1	60	0.53
CL1253Contig1P01222	CL1253Contig1	sctg_105	479054	1	60	0.53
CL1253Contig1P01304	CL1253Contig1	sctg_105	479136	1	60	0.48
CL1253Contig1P01528	CL1253Contig1	sctg_105	479360	1	60	0.52
CL1254Contig1P00531	CL1254Contig1	sctg_130	127002	1	60	0.62
CL1254Contig1P00672	CL1254Contig1	sctg_130	126423	1	60	0.58
CL1254Contig1P01404	CL1254Contig1	sctg_130	124595	1	60	0.55
CL1254Contig1P01596	CL1254Contig1	sctg_130	124403	1	60	0.5
CL1255Contig1P00035	CL1255Contig1	sctg_10	752794	1	60	0.62
CL1255Contig1P00899	CL1255Contig1	sctg_10	760211	1	60	0.58
CL1255Contig1P01123	CL1255Contig1	sctg_10	760922	1	60	0.43
CL1255Contig1P01312	CL1255Contig1	sctg_10	761111	1	60	0.52
CL1256Contig1P00581	CL1256Contig1	sctg_42	373484	1	60	0.58
CL1256Contig1P00804	CL1256Contig1	sctg_42	374345	1	60	0.5
CL1256Contig1P01394	CL1256Contig1	sctg_42	375496	1	60	0.5
CL1256Contig1P01498	CL1256Contig1	sctg_42	375600	1	60	0.58
CL1257Contig1P00214	CL1257Contig1	sctg_8	1200409	1	60	0.55
CL1257Contig1P00240	CL1257Contig1	sctg_8	1200383	1	60	0.55
CL1257Contig1P00301	CL1257Contig1	sctg_8	1200322	1	60	0.53
CL1257Contig1P00513	CL1257Contig1	sctg_8	1200110	1	60	0.45
CL1258Contig1P00589	CL1258Contig1	sctg_165	315246	1	60	0.6
CL1258Contig1P01009	CL1258Contig1	sctg_165	315666	1	60	0.58
CL1258Contig1P01477	CL1258Contig1	sctg_165	316134	1	60	0.53
CL1258Contig1P01827	CL1258Contig1	sctg_165	316484	1	60	0.38
CL1259Contig1P00430	CL1259Contig1	sctg_184	196665	1	60	0.62
CL1259Contig1P00664	CL1259Contig1	sctg_184	194749	1	60	0.58
CL1259Contig1P01013	CL1259Contig1	sctg_184	190677	1	60	0.42
CL1259Contig1P01030	CL1259Contig1	sctg_184	190660	1	60	0.3
CL125Contig1P00466	CL125Contig1	sctg_153	303187	1	60	0.58
CL125Contig1P00718	CL125Contig1	sctg_153	304760	1	60	0.43
CL125Contig1P00862	CL125Contig1	sctg_153	304904	1	60	0.47
CL125Contig1P01265	CL125Contig1	sctg_153	305307	1	60	0.5
CL1260Contig1P00274	CL1260Contig1	sctg_46	510715	1	60	0.62
CL1260Contig1P00473	CL1260Contig1	sctg_46	513608	1	60	0.55
CL1260Contig1P00709	CL1260Contig1	sctg_46	515461	1	60	0.53
CL1260Contig1P01229	CL1260Contig1	sctg_46	516859	1	60	0.55
CL1261Contig1P00358	CL1261Contig1	sctg_540	21581	1	60	0.47
CL1261Contig1P00595	CL1261Contig1	sctg_540	21818	1	60	0.53
CL1261Contig1P01066	CL1261Contig1	sctg_540	22855	1	60	0.58
CL1261Contig1P01397	CL1261Contig1	sctg_540	23484	1	60	0.5
CL1262Contig1P00058	CL1262Contig1	sctg_223	211565	1	60	0.63
CL1262Contig1P00504	CL1262Contig1	sctg_223	210600	1	60	0.6
CL1262Contig1P01141	CL1262Contig1	sctg_223	207834	1	60	0.55
CL1262Contig1P01426	CL1262Contig1	sctg_223	207560	1	60	0.55
CL1263Contig1P00017	CL1263Contig1	sctg_216	187484	1	60	0.55
CL1263Contig1P00527	CL1263Contig1	sctg_216	191265	1	60	0.53
CL1263Contig1P00782	CL1263Contig1	sctg_216	192196	1	60	0.53
CL1263Contig1P00977	CL1263Contig1	sctg_216	192391	1	60	0.5
CL1264Contig1P00543	CL1264Contig1	sctg_126	112055	1	60	0.53
CL1264Contig1P00747	CL1264Contig1	sctg_126	112259	1	60	0.52
CL1264Contig1P00993	CL1264Contig1	sctg_126	112505	1	60	0.58
CL1264Contig1P01341	CL1264Contig1	sctg_126	112853	1	60	0.57
CL1265Contig1P00160	CL1265Contig1	sctg_63	86908	1	60	0.67
CL1265Contig1P00313	CL1265Contig1	sctg_63	86779	1	60	0.53
CL1265Contig1P00593	CL1265Contig1	sctg_63	83695	1	60	0.47
CL1265Contig1P00866	CL1265Contig1	sctg_63	82625	1	60	0.65
CL1266Contig1P00618	CL1266Contig1	sctg_246	76317	1	60	0.57
CL1266Contig1P01269	CL1266Contig1	sctg_246	77188	1	60	0.43
CL1266Contig1P01404	CL1266Contig1	sctg_246	77323	1	60	0.48
CL1266Contig1P01482	CL1266Contig1	sctg_246	77401	1	60	0.42
CL1267Contig1P00159	CL1267Contig1	sctg_80	326848	1	60	0.52
CL1267Contig1P00582	CL1267Contig1	sctg_80	327271	1	60	0.48
CL1267Contig1P00889	CL1267Contig1	sctg_80	327578	1	60	0.57
CL1267Contig1P01426	CL1267Contig1	sctg_80	328115	1	60	0.53
CL1268Contig1P00732	CL1268Contig1	sctg_362	51321	1	60	0.63
CL1268Contig1P01384	CL1268Contig1	sctg_362	50669	1	60	0.5
CL1268Contig1P01484	CL1268Contig1	sctg_362	50569	1	60	0.32
CL1268Contig1P01502	CL1268Contig1	sctg_362	50551	1	60	0.28
CL1269Contig1P00304	CL1269Contig1	sctg_17	651022	1	60	0.47
CL1269Contig1P00329	CL1269Contig1	sctg_17	651047	1	60	0.5
CL1269Contig1P00427	CL1269Contig1	sctg_17	651145	1	60	0.45
CL1269Contig1P00658	CL1269Contig1	sctg_17	651376	1	60	0.47
CL126Contig1P00066	CL126Contig1	sctg_0	774814	1	60	0.53
CL126Contig1P00371	CL126Contig1	sctg_0	781866	1	60	0.57
CL126Contig1P00679	CL126Contig1	sctg_0	783200	1	60	0.57
CL126Contig1P00780	CL126Contig1	sctg_0	783678	1	60	0.67
CL126Contig2P00611	CL126Contig2	sctg_0	783690	1	60	0.62
CL126Contig2P00675	CL126Contig2	sctg_0	784011	1	60	0.65
CL126Contig2P00799	CL126Contig2	sctg_0	784115	1	60	0.55
CL126Contig2P00880	CL126Contig2	sctg_0	784196	1	60	0.42
CL1270Contig1P00552	CL1270Contig1	sctg_73	140947	1	60	0.62
CL1270Contig1P00747	CL1270Contig1	sctg_73	140752	1	60	0.55
CL1270Contig1P01044	CL1270Contig1	sctg_73	140455	1	60	0.45
CL1271Contig1P00087	CL1271Contig1	sctg_45	702818	1	60	0.48
CL1271Contig1P00462	CL1271Contig1	sctg_45	703193	1	60	0.53
CL1271Contig1P00668	CL1271Contig1	sctg_45	703399	1	60	0.57
CL1271Contig1P00812	CL1271Contig1	sctg_45	703543	1	60	0.42
CL1272Contig1P00008	CL1272Contig1	sctg_137	268494	1	60	0.53
CL1272Contig1P00201	CL1272Contig1	sctg_137	268301	1	60	0.55
CL1272Contig1P00614	CL1272Contig1	sctg_137	245064	1	60	0.62
CL1272Contig1P01093	CL1272Contig1	sctg_137	241262	1	60	0.58
CL1273Contig1P00203	CL1273Contig1	sctg_278	125623	1	60	0.43
CL1273Contig1P00261	CL1273Contig1	sctg_278	125565	1	60	0.53
CL1273Contig1P00569	CL1273Contig1	sctg_278	125257	1	60	0.43
CL1273Contig1P00610	CL1273Contig1	sctg_278	125216	1	60	0.45
CL1274Contig1P00367	CL1274Contig1	sctg_68	360366	1	60	0.57
CL1274Contig1P00556	CL1274Contig1	sctg_68	360177	1	60	0.57
CL1274Contig1P00792	CL1274Contig1	sctg_68	359614	1	60	0.47
CL1274Contig1P00851	CL1274Contig1	sctg_68	355639	1	60	0.5
CL1275Contig1P00173	CL1275Contig1	sctg_28	885579	1	60	0.45
CL1275Contig1P00315	CL1275Contig1	sctg_28	885999	1	60	0.52
CL1275Contig1P00403	CL1275Contig1	sctg_28	886077	1	60	0.52
CL1275Contig1P01405	CL1275Contig1	sctg_28	887723	1	60	0.47
CL1276Contig1P00885	CL1276Contig1	sctg_136	18858	1	60	0.62
CL1276Contig1P00993	CL1276Contig1	sctg_136	18966	1	60	0.57
CL1276Contig1P01151	CL1276Contig1	sctg_136	19124	1	60	0.58
CL1276Contig1P01315	CL1276Contig1	sctg_136	19288	1	60	0.5
CL1277Contig1P00235	CL1277Contig1	sctg_44	607705	1	60	0.55
CL1277Contig1P00887	CL1277Contig1	sctg_44	608357	1	60	0.47
CL1277Contig1P00973	CL1277Contig1	sctg_44	608443	1	60	0.48
CL1277Contig1P01206	CL1277Contig1	sctg_44	608676	1	60	0.43
CL1278Contig1P00176	CL1278Contig1	sctg_67	32325	1	60	0.55
CL1278Contig1P00387	CL1278Contig1	sctg_67	32536	1	60	0.47
CL1278Contig1P00732	CL1278Contig1	sctg_67	32881	1	60	0.53
CL1278Contig1P01205	CL1278Contig1	sctg_67	33354	1	60	0.65
CL1279Contig1P00094	CL1279Contig1	sctg_16	1095481	1	60	0.6
CL1279Contig1P00865	CL1279Contig1	sctg_16	1092172	1	60	0.5
CL1279Contig1P00990	CL1279Contig1	sctg_16	1092047	1	60	0.4
CL1279Contig1P01300	CL1279Contig1	sctg_16	1091737	1	60	0.65
CL127Contig1P00137	CL127Contig1	sctg_46	508218	1	60	0.6
CL127Contig1P00531	CL127Contig1	sctg_46	504254	1	60	0.67
CL127Contig1P00864	CL127Contig1	sctg_46	503442	1	60	0.6
CL127Contig1P00980	CL127Contig1	sctg_46	503326	1	60	0.55
CL1280Contig1P00268	CL1280Contig1	sctg_8	424615	1	60	0.52
CL1280Contig1P00275	CL1280Contig1	sctg_8	424622	1	60	0.5
CL1280Contig1P00294	CL1280Contig1	sctg_8	424641	1	60	0.53
CL1280Contig1P00339	CL1280Contig1	sctg_8	424686	1	60	0.58
CL1280Contig2P00177	CL1280Contig2	sctg_15	260524	1	60	0.68
CL1280Contig2P00186	CL1280Contig2	sctg_15	260524	1	60	0.7
CL1280Contig2P00347	CL1280Contig2	sctg_15	260664	1	60	0.57
CL1280Contig3P00006	CL1280Contig3	sctg_241	194452	1	60	0.38
CL1280Contig3P00107	CL1280Contig3	sctg_241	194553	1	60	0.52
CL1280Contig3P00211	CL1280Contig3	sctg_241	194657	1	60	0.53
CL1280Contig3P00296	CL1280Contig3	sctg_241	194742	1	60	0.47
CL1281Contig1P00386	CL1281Contig1	sctg_6	137012	1	60	0.53
CL1281Contig1P00791	CL1281Contig1	sctg_6	136607	1	60	0.57
CL1281Contig1P00979	CL1281Contig1	sctg_6	136419	1	60	0.55
CL1281Contig1P01261	CL1281Contig1	sctg_6	135763	1	60	0.53
CL1282Contig1P00234	CL1282Contig1	sctg_0	1187363	1	60	0.62
CL1282Contig1P00509	CL1282Contig1	sctg_0	1187638	1	60	0.48
CL1282Contig1P00672	CL1282Contig1	sctg_0	1187801	1	60	0.58
CL1282Contig1P00894	CL1282Contig1	sctg_0	1188023	1	60	0.4
CL1283Contig1P00321	CL1283Contig1	sctg_49	155321	1	60	0.42
CL1283Contig1P00539	CL1283Contig1	sctg_49	155539	1	60	0.43
CL1283Contig1P00850	CL1283Contig1	sctg_49	155850	1	60	0.52
CL1283Contig1P01136	CL1283Contig1	sctg_49	156136	1	60	0.57
CL1284Contig1P00766	CL1284Contig1	sctg_471	39259	1	60	0.45
CL1284Contig1P01096	CL1284Contig1	sctg_471	39590	1	60	0.45
CL1284Contig1P01644	CL1284Contig1	sctg_471	40138	1	60	0.57
CL1284Contig1P02010	CL1284Contig1	sctg_471	40504	1	60	0.35
CL1285Contig1P00656	CL1285Contig1	sctg_244	145232	1	60	0.55
CL1285Contig1P00829	CL1285Contig1	sctg_244	145405	1	60	0.6
CL1285Contig1P01190	CL1285Contig1	sctg_244	145766	1	60	0.52
CL1285Contig1P01579	CL1285Contig1	sctg_244	146155	1	60	0.45
CL1286Contig1P00073	CL1286Contig1	sctg_331	45070	1	60	0.52
CL1286Contig1P00295	CL1286Contig1	sctg_331	44848	1	60	0.48
CL1286Contig1P00726	CL1286Contig1	sctg_331	44417	1	60	0.5
CL1286Contig1P00976	CL1286Contig1	sctg_331	40558	1	60	0.6
CL1287Contig1P00073	CL1287Contig1	sctg_103	395325	1	60	0.6
CL1287Contig1P00411	CL1287Contig1	sctg_103	394987	1	60	0.63
CL1287Contig1P00909	CL1287Contig1	sctg_103	392108	1	60	0.62
CL1287Contig1P01336	CL1287Contig1	sctg_103	391681	1	60	0.48
CL1288Contig1P00159	CL1288Contig1	sctg_22	1012249	1	60	0.48
CL1288Contig1P00347	CL1288Contig1	sctg_22	1012061	1	60	0.52
CL1288Contig1P00752	CL1288Contig1	sctg_22	1011655	1	60	0.45
CL1288Contig1P00879	CL1288Contig1	sctg_22	1011528	1	60	0.45
CL1289Contig1P00036	CL1289Contig1	sctg_70	277529	1	60	0.43
CL1289Contig1P00669	CL1289Contig1	sctg_70	276896	1	60	0.47
CL1289Contig1P00701	CL1289Contig1	sctg_70	276864	1	60	0.48
CL1289Contig1P01147	CL1289Contig1	sctg_70	276418	1	60	0.4
CL128Contig1P01980	CL128Contig1	sctg_431	71696	1	60	0.65
CL128Contig1P02712	CL128Contig1	sctg_431	72428	1	60	0.48
CL128Contig1P03123	CL128Contig1	sctg_431	72839	1	60	0.57
CL128Contig1P03305	CL128Contig1	sctg_431	73021	1	60	0.47
CL1290Contig1P00011	CL1290Contig1	sctg_0	1186083	1	60	0.65
CL1290Contig1P00311	CL1290Contig1	sctg_0	1185324	1	60	0.6
CL1290Contig1P00549	CL1290Contig1	sctg_0	1184473	1	60	0.65
CL1290Contig1P00770	CL1290Contig1	sctg_0	1183625	1	60	0.67
CL1291Contig1P00329	CL1291Contig1	sctg_14	833726	1	60	0.5
CL1291Contig1P00547	CL1291Contig1	sctg_14	834761	1	60	0.5
CL1291Contig1P00916	CL1291Contig1	sctg_14	836028	1	60	0.55
CL1291Contig1P01069	CL1291Contig1	sctg_14	836513	1	60	0.53
CL1292Contig1P00291	CL1292Contig1	sctg_38	368183	1	60	0.6
CL1292Contig1P00605	CL1292Contig1	sctg_38	368497	1	60	0.47
CL1292Contig1P00618	CL1292Contig1	sctg_38	368510	1	60	0.53
CL1292Contig1P00805	CL1292Contig1	sctg_38	368696	1	60	0.45
CL1293Contig1P00906	CL1293Contig1	sctg_494	10250	1	60	0.55
CL1293Contig1P01202	CL1293Contig1	sctg_460	80599	1	60	0.48
CL1293Contig1P01344	CL1293Contig1	sctg_494	10688	1	60	0.47
CL1293Contig1P01524	CL1293Contig1	sctg_460	80277	1	60	0.65
CL1294Contig1P00058	CL1294Contig1	sctg_92	507461	1	60	0.52
CL1294Contig1P00076	CL1294Contig1	sctg_92	507443	1	60	0.55
CL1294Contig1P00426	CL1294Contig1	sctg_92	505200	1	60	0.62
CL1294Contig1P00687	CL1294Contig1	sctg_92	502687	1	60	0.55
CL1295Contig1P00192	CL1295Contig1	sctg_63	248368	1	60	0.48
CL1295Contig1P00351	CL1295Contig1	sctg_63	248527	1	60	0.45
CL1295Contig1P00452	CL1295Contig1	sctg_63	248628	1	60	0.43
CL1295Contig1P00740	CL1295Contig1	sctg_63	248916	1	60	0.43
CL1296Contig1P00063	CL1296Contig1	sctg_39	234087	1	60	0.55
CL1296Contig1P00338	CL1296Contig1	sctg_39	234362	1	60	0.6
CL1296Contig1P00421	CL1296Contig1	sctg_39	234445	1	60	0.48
CL1296Contig1P00678	CL1296Contig1	sctg_39	234702	1	60	0.53
CL1297Contig1P00608	CL1297Contig1	sctg_226	30700	1	60	0.57
CL1297Contig1P00982	CL1297Contig1	sctg_226	31074	1	60	0.6
CL1297Contig1P01008	CL1297Contig1	sctg_226	31100	1	60	0.68
CL1297Contig1P01016	CL1297Contig1	sctg_226	31108	1	60	0.63
CL1297Contig2P00748	CL1297Contig2	sctg_226	28509	1	60	0.57
CL1297Contig2P00848	CL1297Contig2	sctg_226	28409	1	60	0.47
CL1297Contig2P01200	CL1297Contig2	sctg_226	25663	1	60	0.65
CL1298Contig1P00208	CL1298Contig1	sctg_6	660470	1	60	0.57
CL1298Contig1P00741	CL1298Contig1	sctg_6	659937	1	60	0.53
CL1298Contig1P01030	CL1298Contig1	sctg_6	659648	1	60	0.57
CL1298Contig1P01296	CL1298Contig1	sctg_6	659382	1	60	0.48
CL1299Contig1P00234	CL1299Contig1	sctg_62	686524	1	60	0.5
CL1299Contig1P00454	CL1299Contig1	sctg_62	686304	1	60	0.58
CL1299Contig1P00992	CL1299Contig1	sctg_62	685767	1	60	0.57
CL1299Contig1P01200	CL1299Contig1	sctg_62	685559	1	60	0.58
CL129Contig2P00075	CL129Contig2	sctg_110	10768	1	60	0.48
CL129Contig2P00154	CL129Contig2	sctg_110	10847	1	60	0.52
CL129Contig2P00314	CL129Contig2	sctg_110	11007	1	60	0.55
CL129Contig2P00370	CL129Contig2	sctg_110	11063	1	60	0.63
CL129Contig3P00001	CL129Contig3	sctg_110	10545	1	60	0.52
CL129Contig3P00009	CL129Contig3	sctg_110	10553	1	60	0.48
CL129Contig3P00067	CL129Contig3	sctg_110	10611	1	60	0.55
CL129Contig3P00690	CL129Contig3	sctg_397	43173	1	60	0.33
CL12Contig1P01105	CL12Contig1	sctg_155	185042	1	60	0.57
CL12Contig1P01815	CL12Contig1	sctg_155	185752	1	60	0.5
CL12Contig1P01945	CL12Contig1	sctg_155	185882	1	60	0.5
CL12Contig1P01996	CL12Contig1	sctg_155	185933	1	60	0.52
CL12Contig2P00668	CL12Contig2	sctg_19	506381	1	60	0.48
CL12Contig2P00677	CL12Contig2	sctg_19	506390	1	60	0.47
CL12Contig2P00684	CL12Contig2	sctg_19	506397	1	60	0.47
CL12Contig2P00856	CL12Contig2	sctg_19	506569	1	60	0.42
CL1300Contig1P00561	CL1300Contig1	sctg_53	24460	1	60	0.53
CL1300Contig1P00741	CL1300Contig1	sctg_53	24930	1	60	0.48
CL1300Contig1P01397	CL1300Contig1	sctg_53	26172	1	60	0.45
CL1300Contig1P01828	CL1300Contig1	sctg_53	28424	1	60	0.58
CL1301Contig1P00015	CL1301Contig1	sctg_74	569934	1	60	0.53
CL1301Contig1P00245	CL1301Contig1	sctg_74	570164	1	60	0.47
CL1301Contig1P00753	CL1301Contig1	sctg_74	571578	1	60	0.57
CL1301Contig1P01142	CL1301Contig1	sctg_74	575594	1	60	0.55
CL1302Contig1P00023	CL1302Contig1	sctg_3	1139806	1	60	0.47
CL1302Contig1P00785	CL1302Contig1	sctg_3	1142948	1	60	0.55
CL1302Contig1P01001	CL1302Contig1	sctg_3	1143403	1	60	0.53
CL1302Contig1P01249	CL1302Contig1	sctg_3	1143866	1	60	0.57
CL1303Contig1P00014	CL1303Contig1	sctg_10	622291	1	60	0.53
CL1303Contig1P00351	CL1303Contig1	sctg_10	620792	1	60	0.4
CL1303Contig1P00946	CL1303Contig1	sctg_10	620197	1	60	0.45
CL1303Contig1P01155	CL1303Contig1	sctg_10	619988	1	60	0.53
CL1304Contig1P00447	CL1304Contig1	sctg_63	202841	1	60	0.58
CL1304Contig1P00774	CL1304Contig1	sctg_63	203643	1	60	0.67
CL1304Contig1P01182	CL1304Contig1	sctg_63	205346	1	60	0.52
CL1304Contig1P01588	CL1304Contig1	sctg_63	207598	1	60	0.58
CL1305Contig1P00931	CL1305Contig1	sctg_753	5319	1	60	0.6
CL1305Contig1P01527	CL1305Contig1	sctg_753	3580	1	60	0.5
CL1305Contig1P01803	CL1305Contig1	sctg_753	3304	1	60	0.38
CL1305Contig1P02029	CL1305Contig1	sctg_753	3078	1	60	0.52
CL1306Contig1P01397	CL1306Contig1	sctg_294	118980	1	60	0.38
CL1306Contig1P01658	CL1306Contig1	sctg_294	118728	1	60	0.52
CL1306Contig1P01926	CL1306Contig1	sctg_294	118010	1	60	0.58
CL1306Contig1P02437	CL1306Contig1	sctg_294	117499	1	60	0.55
CL1307Contig1P00457	CL1307Contig1	sctg_41	125246	1	60	0.48
CL1307Contig1P00737	CL1307Contig1	sctg_41	124966	1	60	0.57
CL1307Contig1P01050	CL1307Contig1	sctg_41	124653	1	60	0.55
CL1307Contig1P01416	CL1307Contig1	sctg_41	124287	1	60	0.52
CL1308Contig1P00041	CL1308Contig1	sctg_395	75291	1	60	0.57
CL1308Contig1P00356	CL1308Contig1	sctg_395	76821	1	60	0.47
CL1308Contig1P00472	CL1308Contig1	sctg_395	76937	1	60	0.42
CL1308Contig1P00836	CL1308Contig1	sctg_395	77301	1	60	0.45
CL1309Contig1P00172	CL1309Contig1	sctg_203	153281	1	60	0.57
CL1309Contig1P00299	CL1309Contig1	sctg_203	153154	1	60	0.53
CL1309Contig1P00409	CL1309Contig1	sctg_203	153044	1	60	0.47
CL1309Contig1P00432	CL1309Contig1	sctg_203	153021	1	60	0.45
CL130Contig1P00204	CL130Contig1	sctg_27	434592	1	60	0.55
CL130Contig1P00281	CL130Contig1	sctg_27	434660	1	60	0.55
CL130Contig1P00479	CL130Contig1	sctg_27	434858	1	60	0.6
CL130Contig1P00833	CL130Contig1	sctg_27	436855	1	60	0.55
CL1310Contig1P00540	CL1310Contig1	sctg_118	231281	1	60	0.57
CL1310Contig1P00890	CL1310Contig1	sctg_118	232206	1	60	0.48
CL1310Contig1P01106	CL1310Contig1	sctg_118	232422	1	60	0.5
CL1310Contig1P01134	CL1310Contig1	sctg_118	232450	1	60	0.52
CL1311Contig1P00302	CL1311Contig1	sctg_65	177378	1	60	0.53
CL1311Contig1P00491	CL1311Contig1	sctg_65	177189	1	60	0.53
CL1311Contig1P00634	CL1311Contig1	sctg_65	177046	1	60	0.48
CL1311Contig1P00867	CL1311Contig1	sctg_65	176813	1	60	0.48
CL1312Contig1P00021	CL1312Contig1	sctg_144	214017	1	60	0.45
CL1312Contig1P00529	CL1312Contig1	sctg_144	214525	1	60	0.53
CL1312Contig1P00653	CL1312Contig1	sctg_144	214649	1	60	0.48
CL1312Contig1P00784	CL1312Contig1	sctg_144	214780	1	60	0.5
CL1313Contig1P00395	CL1313Contig1	sctg_201	277446	1	60	0.48
CL1313Contig1P00687	CL1313Contig1	sctg_201	277154	1	60	0.5
CL1313Contig1P00799	CL1313Contig1	sctg_201	277042	1	60	0.48
CL1313Contig1P01016	CL1313Contig1	sctg_201	276825	1	60	0.47
CL1314Contig1P00229	CL1314Contig1	sctg_24	126539	1	60	0.62
CL1314Contig1P00693	CL1314Contig1	sctg_24	134056	1	60	0.53
CL1314Contig1P00954	CL1314Contig1	sctg_24	134317	1	60	0.43
CL1314Contig1P01171	CL1314Contig1	sctg_24	134534	1	60	0.33
CL1315Contig1P00534	CL1315Contig1	sctg_97	420847	1	60	0.55
CL1315Contig1P00851	CL1315Contig1	sctg_97	421164	1	60	0.55
CL1315Contig1P01473	CL1315Contig1	sctg_97	421786	1	60	0.53
CL1315Contig1P01890	CL1315Contig1	sctg_97	422203	1	60	0.58
CL1316Contig1P00025	CL1316Contig1	sctg_31	784297	1	60	0.57
CL1316Contig1P00582	CL1316Contig1	sctg_31	787198	1	60	0.55
CL1316Contig1P00827	CL1316Contig1	sctg_31	787443	1	60	0.58
CL1316Contig1P01045	CL1316Contig1	sctg_31	787661	1	60	0.53
CL1317Contig1P00416	CL1317Contig1	sctg_123	58770	1	60	0.5
CL1317Contig1P00795	CL1317Contig1	sctg_123	59719	1	60	0.67
CL1317Contig1P01094	CL1317Contig1	sctg_123	60831	1	60	0.62
CL1317Contig1P01844	CL1317Contig1	sctg_123	63564	1	60	0.55
CL1318Contig1P00012	CL1318Contig1	sctg_37	403590	1	60	0.6
CL1318Contig1P00122	CL1318Contig1	sctg_37	402769	1	60	0.6
CL1318Contig1P00361	CL1318Contig1	sctg_37	398886	1	60	0.57
CL1318Contig1P00559	CL1318Contig1	sctg_37	395066	1	60	0.55
CL1318Contig2P00581	CL1318Contig2	sctg_37	386556	1	60	0.55
CL1318Contig2P01198	CL1318Contig2	sctg_37	388124	1	60	0.55
CL1318Contig2P01350	CL1318Contig2	sctg_37	388276	1	60	0.45
CL1318Contig2P01486	CL1318Contig2	sctg_37	388412	1	60	0.35
CL1319Contig1P00075	CL1319Contig1	sctg_263	65891	1	60	0.58
CL1319Contig1P00160	CL1319Contig1	sctg_263	65976	1	60	0.63
CL1319Contig1P00165	CL1319Contig1	sctg_263	65981	1	60	0.63
CL1319Contig1P00190	CL1319Contig1	sctg_263	66006	1	60	0.55
CL131Contig1P00496	CL131Contig1	sctg_287	128099	1	60	0.62
CL131Contig1P00764	CL131Contig1	sctg_287	127831	1	60	0.57
CL131Contig1P01450	CL131Contig1	sctg_287	127144	1	60	0.48
CL131Contig1P01674	CL131Contig1	sctg_287	126920	1	60	0.58
CL1320Contig1P00940	CL1320Contig1	sctg_0	2500046	1	60	0.62
CL1320Contig1P01166	CL1320Contig1	sctg_0	2499271	1	60	0.57
CL1320Contig1P01270	CL1320Contig1	sctg_0	2498592	1	60	0.52
CL1320Contig1P01664	CL1320Contig1	sctg_0	2496995	1	60	0.52
CL1321Contig1P00406	CL1321Contig1	sctg_58	46433	1	60	0.63
CL1321Contig1P01228	CL1321Contig1	sctg_58	44321	1	60	0.5
CL1321Contig1P01421	CL1321Contig1	sctg_58	44128	1	60	0.48
CL1321Contig1P01716	CL1321Contig1	sctg_58	43833	1	60	0.55
CL1322Contig1P00573	CL1322Contig1	sctg_54	656129	1	60	0.52
CL1322Contig1P01025	CL1322Contig1	sctg_54	654156	1	60	0.47
CL1322Contig1P01185	CL1322Contig1	sctg_54	653996	1	60	0.55
CL1322Contig1P01338	CL1322Contig1	sctg_54	653843	1	60	0.6
CL1323Contig1P00019	CL1323Contig1	sctg_22	581116	1	60	0.52
CL1323Contig1P00066	CL1323Contig1	sctg_22	581069	1	60	0.5
CL1323Contig1P00081	CL1323Contig1	sctg_22	581054	1	60	0.57
CL1323Contig1P00240	CL1323Contig1	sctg_22	580895	1	60	0.57
CL1324Contig1P00132	CL1324Contig1	sctg_238	74496	1	60	0.6
CL1324Contig1P00416	CL1324Contig1	sctg_238	74212	1	60	0.47
CL1324Contig1P01034	CL1324Contig1	sctg_238	73594	1	60	0.52
CL1324Contig1P01161	CL1324Contig1	sctg_238	73467	1	60	0.48
CL1325Contig1P00103	CL1325Contig1	sctg_122	357625	1	60	0.52
CL1325Contig1P00187	CL1325Contig1	sctg_122	357541	1	60	0.57
CL1325Contig1P00253	CL1325Contig1	sctg_122	357475	1	60	0.52
CL1325Contig1P00647	CL1325Contig1	sctg_122	357081	1	60	0.45
CL1326Contig1P00113	CL1326Contig1	sctg_104	482345	1	60	0.62
CL1326Contig1P00125	CL1326Contig1	sctg_104	482357	1	60	0.6
CL1326Contig1P00533	CL1326Contig1	sctg_104	484651	1	60	0.65
CL1326Contig1P00627	CL1326Contig1	sctg_104	484728	1	60	0.58
CL1327Contig1P00117	CL1327Contig1	sctg_638	2536	1	60	0.57
CL1327Contig1P00271	CL1327Contig1	sctg_638	3659	1	60	0.7
CL1327Contig1P00453	CL1327Contig1	sctg_638	4037	1	60	0.65
CL1327Contig1P00766	CL1327Contig1	sctg_638	4350	1	60	0.53
CL1328Contig1P00535	CL1328Contig1	sctg_183	45869	1	60	0.47
CL1328Contig1P00687	CL1328Contig1	sctg_183	46021	1	60	0.4
CL1328Contig1P00866	CL1328Contig1	sctg_183	46200	1	60	0.5
CL1328Contig1P01244	CL1328Contig1	sctg_183	46853	1	60	0.62
CL1329Contig1P00001	CL1329Contig1	sctg_48	122034	1	60	0.58
CL1329Contig1P00356	CL1329Contig1	sctg_48	121679	1	60	0.53
CL1329Contig1P00551	CL1329Contig1	sctg_48	121484	1	60	0.52
CL1329Contig1P01079	CL1329Contig1	sctg_48	120956	1	60	0.57
CL132Contig1P00035	CL132Contig1	sctg_516	58539	1	60	0.58
CL132Contig1P00236	CL132Contig1	sctg_516	59204	1	60	0.6
CL132Contig1P01013	CL132Contig1	sctg_486	76684	1	60	0.52
CL132Contig1P01323	CL132Contig1	sctg_486	76377	1	60	0.62
CL1330Contig1P00970	CL1330Contig1	sctg_36	232844	1	60	0.62
CL1330Contig1P01401	CL1330Contig1	sctg_36	230807	1	60	0.65
CL1330Contig1P02224	CL1330Contig1	sctg_36	226238	1	60	0.52
CL1330Contig1P02236	CL1330Contig1	sctg_36	226226	1	60	0.5
CL1331Contig1P00229	CL1331Contig1	sctg_113	355119	1	60	0.55
CL1331Contig1P00373	CL1331Contig1	sctg_113	354975	1	60	0.48
CL1331Contig1P00672	CL1331Contig1	sctg_113	354676	1	60	0.52
CL1331Contig1P00774	CL1331Contig1	sctg_113	354574	1	60	0.43
CL1332Contig1P00326	CL1332Contig1	sctg_18	287988	1	60	0.6
CL1332Contig1P00723	CL1332Contig1	sctg_45	317424	1	60	0.7
CL1332Contig1P01106	CL1332Contig1	sctg_1006	262	1	60	0.5
CL1332Contig1P01257	CL1332Contig1	sctg_1006	111	1	60	0.5
CL1333Contig1P00048	CL1333Contig1	sctg_81	169842	1	60	0.53
CL1333Contig1P00487	CL1333Contig1	sctg_81	162720	1	60	0.67
CL1333Contig1P00492	CL1333Contig1	sctg_81	162715	1	60	0.65
CL1333Contig1P00498	CL1333Contig1	sctg_81	162709	1	60	0.62
CL1334Contig1P00186	CL1334Contig1	sctg_9	1245981	1	60	0.53
CL1334Contig1P00862	CL1334Contig1	sctg_9	1247035	1	60	0.52
CL1334Contig1P00987	CL1334Contig1	sctg_9	1247160	1	60	0.45
CL1334Contig1P01415	CL1334Contig1	sctg_9	1247588	1	60	0.63
CL1335Contig1P00480	CL1335Contig1	sctg_4	1537753	1	60	0.65
CL1335Contig1P01183	CL1335Contig1	sctg_4	1532954	1	60	0.52
CL1335Contig1P01391	CL1335Contig1	sctg_4	1532746	1	60	0.55
CL1335Contig1P01765	CL1335Contig1	sctg_4	1532372	1	60	0.55
CL1336Contig1P00201	CL1336Contig1	sctg_146	374119	1	60	0.52
CL1336Contig1P00344	CL1336Contig1	sctg_146	374262	1	60	0.5
CL1336Contig1P00506	CL1336Contig1	sctg_146	374424	1	60	0.47
CL1336Contig1P00523	CL1336Contig1	sctg_146	374441	1	60	0.5
CL1337Contig1P00152	CL1337Contig1	sctg_175	8732	1	60	0.55
CL1337Contig1P00343	CL1337Contig1	sctg_175	9168	1	60	0.55
CL1337Contig1P00552	CL1337Contig1	sctg_175	9806	1	60	0.58
CL1337Contig1P00779	CL1337Contig1	sctg_175	11445	1	60	0.55
CL1338Contig1P00077	CL1338Contig1	sctg_479	39595	1	60	0.53
CL1338Contig1P00085	CL1338Contig1	sctg_479	39587	1	60	0.5
CL1338Contig1P00252	CL1338Contig1	sctg_479	39420	1	60	0.53
CL1338Contig1P00711	CL1338Contig1	sctg_479	38961	1	60	0.48
CL1339Contig1P01025	CL1339Contig1	sctg_96	189714	1	60	0.37
CL1339Contig1P01269	CL1339Contig1	sctg_96	189470	1	60	0.43
CL1339Contig1P01736	CL1339Contig1	sctg_96	189003	1	60	0.52
CL1339Contig1P01830	CL1339Contig1	sctg_96	188909	1	60	0.43
CL133Contig1P00041	CL133Contig1	sctg_91	22356	1	60	0.55
CL133Contig1P00316	CL133Contig1	sctg_91	18598	1	60	0.57
CL133Contig1P00783	CL133Contig1	sctg_91	18131	1	60	0.58
CL133Contig1P00796	CL133Contig1	sctg_91	18118	1	60	0.57
CL1340Contig1P00087	CL1340Contig1	sctg_256	128331	1	60	0.68
CL1340Contig1P00367	CL1340Contig1	sctg_256	126480	1	60	0.63
CL1340Contig1P00599	CL1340Contig1	sctg_256	125054	1	60	0.6
CL1340Contig1P00735	CL1340Contig1	sctg_256	124590	1	60	0.63
CL1341Contig1P00449	CL1341Contig1	sctg_58	109865	1	60	0.48
CL1341Contig1P01142	CL1341Contig1	sctg_58	111348	1	60	0.43
CL1341Contig1P01381	CL1341Contig1	sctg_58	111587	1	60	0.55
CL1341Contig1P01564	CL1341Contig1	sctg_58	111770	1	60	0.4
CL1342Contig1P00460	CL1342Contig1	sctg_30	494847	1	60	0.5
CL1342Contig1P00579	CL1342Contig1	sctg_30	494427	1	60	0.6
CL1342Contig1P00855	CL1342Contig1	sctg_30	493637	1	60	0.5
CL1342Contig1P00929	CL1342Contig1	sctg_30	493563	1	60	0.43
CL1343Contig1P01175	CL1343Contig1	sctg_292	8074	1	60	0.62
CL1343Contig1P01504	CL1343Contig1	sctg_292	6197	1	60	0.4
CL1343Contig1P01778	CL1343Contig1	sctg_292	5923	1	60	0.48
CL1343Contig1P01973	CL1343Contig1	sctg_292	5728	1	60	0.53
CL1344Contig1P00380	CL1344Contig1	sctg_23	673426	1	60	0.48
CL1344Contig1P00694	CL1344Contig1	sctg_23	673112	1	60	0.57
CL1344Contig1P00861	CL1344Contig1	sctg_23	672945	1	60	0.48
CL1344Contig1P00868	CL1344Contig1	sctg_23	672938	1	60	0.42
CL1345Contig1P00174	CL1345Contig1	sctg_75	283220	1	60	0.52
CL1345Contig1P00559	CL1345Contig1	sctg_75	282835	1	60	0.47
CL1345Contig1P01021	CL1345Contig1	sctg_75	282373	1	60	0.55
CL1345Contig1P01371	CL1345Contig1	sctg_75	282023	1	60	0.48
CL1346Contig1P00224	CL1346Contig1	sctg_54	521232	1	60	0.6
CL1346Contig1P00973	CL1346Contig1	sctg_54	525687	1	60	0.53
CL1346Contig1P01442	CL1346Contig1	sctg_54	526156	1	60	0.48
CL1346Contig1P01554	CL1346Contig1	sctg_54	526268	1	60	0.53
CL1347Contig1P00166	CL1347Contig1	sctg_287	137150	1	60	0.67
CL1347Contig1P00602	CL1347Contig1	sctg_287	134152	1	60	0.62
CL1347Contig1P00729	CL1347Contig1	sctg_287	133199	1	60	0.5
CL1347Contig1P00871	CL1347Contig1	sctg_287	133057	1	60	0.6
CL1348Contig1P00244	CL1348Contig1	sctg_931	597	1	60	0.38
CL1348Contig1P00834	CL1348Contig1	sctg_1383	236	1	60	0.55
CL1348Contig1P00863	CL1348Contig1	sctg_1383	265	1	60	0.53
CL1348Contig1P00889	CL1348Contig1	sctg_1383	291	1	60	0.52
CL1348Contig2P00225	CL1348Contig2	sctg_1727	1416	1	60	0.53
CL1348Contig2P00331	CL1348Contig2	sctg_1727	1522	1	60	0.4
CL1348Contig2P00344	CL1348Contig2	sctg_30	552733	1	60	0.42
CL1348Contig2P01163	CL1348Contig2	sctg_645	21481	1	60	0.5
CL1349Contig1P00290	CL1349Contig1	sctg_80	276768	1	60	0.38
CL1349Contig1P00513	CL1349Contig1	sctg_80	276545	1	60	0.53
CL1349Contig1P00721	CL1349Contig1	sctg_80	276337	1	60	0.5
CL1349Contig1P01145	CL1349Contig1	sctg_80	275913	1	60	0.45
CL134Contig1P00144	CL134Contig1	sctg_321	63230	1	60	0.55
CL134Contig1P00242	CL134Contig1	sctg_321	62747	1	60	0.58
CL134Contig1P00684	CL134Contig1	sctg_321	59339	1	60	0.57
CL134Contig1P00833	CL134Contig1	sctg_321	59190	1	60	0.47
CL1350Contig1P00403	CL1350Contig1	sctg_120	356125	1	60	0.4
CL1350Contig1P00869	CL1350Contig1	sctg_120	356591	1	60	0.42
CL1350Contig1P01613	CL1350Contig1	sctg_120	357956	1	60	0.52
CL1350Contig1P01728	CL1350Contig1	sctg_120	358570	1	60	0.5
CL1351Contig1P00803	CL1351Contig1	sctg_345	36438	1	60	0.55
CL1351Contig1P01527	CL1351Contig1	sctg_345	33011	1	60	0.55
CL1351Contig1P01587	CL1351Contig1	sctg_345	32951	1	60	0.6
CL1351Contig1P02046	CL1351Contig1	sctg_345	32492	1	60	0.57
CL1352Contig1P00114	CL1352Contig1	sctg_49	112139	1	60	0.55
CL1352Contig1P00261	CL1352Contig1	sctg_49	112286	1	60	0.48
CL1352Contig1P00713	CL1352Contig1	sctg_49	113662	1	60	0.65
CL1352Contig1P01371	CL1352Contig1	sctg_49	115323	1	60	0.6
CL1353Contig1P00048	CL1353Contig1	sctg_119	206658	1	60	0.57
CL1353Contig1P00091	CL1353Contig1	sctg_119	206615	1	60	0.57
CL1353Contig1P00419	CL1353Contig1	sctg_119	206287	1	60	0.53
CL1353Contig1P00870	CL1353Contig1	sctg_119	204708	1	60	0.58
CL1354Contig1P00021	CL1354Contig1	sctg_260	154914	1	60	0.62
CL1354Contig1P00346	CL1354Contig1	sctg_260	150592	1	60	0.5
CL1354Contig1P01039	CL1354Contig1	sctg_260	149512	1	60	0.6
CL1354Contig1P01156	CL1354Contig1	sctg_260	149395	1	60	0.5
CL1355Contig1P00593	CL1355Contig1	sctg_11	419643	1	60	0.45
CL1355Contig1P00675	CL1355Contig1	sctg_11	419725	1	60	0.45
CL1355Contig1P01026	CL1355Contig1	sctg_11	420076	1	60	0.4
CL1355Contig1P01397	CL1355Contig1	sctg_11	420447	1	60	0.63
CL1356Contig1P01075	CL1356Contig1	sctg_70	690470	1	60	0.52
CL1356Contig1P01465	CL1356Contig1	sctg_70	688798	1	60	0.65
CL1356Contig1P01778	CL1356Contig1	sctg_70	683672	1	60	0.63
CL1356Contig1P01980	CL1356Contig1	sctg_70	683470	1	60	0.58
CL1357Contig1P00254	CL1357Contig1	sctg_17	741019	1	60	0.58
CL1357Contig1P00344	CL1357Contig1	sctg_17	740929	1	60	0.62
CL1357Contig1P00497	CL1357Contig1	sctg_17	740776	1	60	0.48
CL1357Contig1P00516	CL1357Contig1	sctg_17	740757	1	60	0.53
CL1358Contig1P00040	CL1358Contig1	sctg_86	480300	1	60	0.62
CL1358Contig1P00538	CL1358Contig1	sctg_86	484281	1	60	0.5
CL1358Contig1P00755	CL1358Contig1	sctg_86	486101	1	60	0.5
CL1358Contig1P00759	CL1358Contig1	sctg_86	486105	1	60	0.47
CL1359Contig1P00293	CL1359Contig1	sctg_31	689988	1	60	0.48
CL1359Contig1P00458	CL1359Contig1	sctg_31	690153	1	60	0.47
CL1359Contig1P00610	CL1359Contig1	sctg_31	690305	1	60	0.57
CL1359Contig1P01145	CL1359Contig1	sctg_31	690839	1	60	0.48
CL135Contig1P02544	CL135Contig1	sctg_397	30277	1	60	0.3
CL135Contig1P02563	CL135Contig1	sctg_397	30258	1	60	0.35
CL135Contig1P02849	CL135Contig1	sctg_397	29972	1	60	0.37
CL135Contig1P02862	CL135Contig1	sctg_397	29959	1	60	0.37
CL135Contig2P01077	CL135Contig2	sctg_397	33278	1	60	0.43
CL135Contig2P01084	CL135Contig2	sctg_397	33285	1	60	0.42
CL135Contig2P01089	CL135Contig2	sctg_397	33290	1	60	0.4
CL135Contig2P01184	CL135Contig2	sctg_397	33385	1	60	0.43
CL1360Contig1P00296	CL1360Contig1	sctg_130	259640	1	60	0.62
CL1360Contig1P00833	CL1360Contig1	sctg_130	258012	1	60	0.4
CL1360Contig1P01090	CL1360Contig1	sctg_130	257755	1	60	0.43
CL1360Contig1P01534	CL1360Contig1	sctg_130	257311	1	60	0.45
CL1361Contig1P00001	CL1361Contig1	sctg_187	190662	1	60	0.43
CL1361Contig1P00206	CL1361Contig1	sctg_187	190429	1	60	0.48
CL1361Contig1P00321	CL1361Contig1	sctg_187	190314	1	60	0.55
CL1361Contig1P00665	CL1361Contig1	sctg_187	189970	1	60	0.42
CL1362Contig1P00971	CL1362Contig1	sctg_39	777839	1	60	0.45
CL1362Contig1P01041	CL1362Contig1	sctg_39	777769	1	60	0.5
CL1362Contig1P01425	CL1362Contig1	sctg_39	777385	1	60	0.57
CL1362Contig1P01484	CL1362Contig1	sctg_39	777326	1	60	0.6
CL1363Contig1P00002	CL1363Contig1	sctg_188	211127	1	60	0.57
CL1363Contig1P00019	CL1363Contig1	sctg_188	211110	1	60	0.52
CL1363Contig1P00266	CL1363Contig1	sctg_188	206141	1	60	0.68
CL1363Contig1P00336	CL1363Contig1	sctg_188	206071	1	60	0.58
CL1364Contig1P00162	CL1364Contig1	sctg_172	323706	1	60	0.62
CL1364Contig1P00730	CL1364Contig1	sctg_172	323138	1	60	0.52
CL1364Contig1P00978	CL1364Contig1	sctg_172	322890	1	60	0.57
CL1364Contig1P01059	CL1364Contig1	sctg_172	322809	1	60	0.52
CL1365Contig1P00227	CL1365Contig1	sctg_93	90602	1	60	0.55
CL1365Contig1P00385	CL1365Contig1	sctg_93	90760	1	60	0.47
CL1365Contig1P00398	CL1365Contig1	sctg_93	90773	1	60	0.48
CL1365Contig1P00668	CL1365Contig1	sctg_93	91043	1	60	0.5
CL1366Contig1P00231	CL1366Contig1	sctg_58	455189	1	60	0.58
CL1366Contig1P00413	CL1366Contig1	sctg_58	455371	1	60	0.47
CL1366Contig1P01054	CL1366Contig1	sctg_58	456012	1	60	0.5
CL1366Contig1P01177	CL1366Contig1	sctg_58	456135	1	60	0.43
CL1367Contig1P00131	CL1367Contig1	sctg_179	56273	1	60	0.52
CL1367Contig1P00279	CL1367Contig1	sctg_179	56125	1	60	0.42
CL1367Contig1P00506	CL1367Contig1	sctg_179	55898	1	60	0.52
CL1367Contig1P01111	CL1367Contig1	sctg_179	55292	1	60	0.42
CL1368Contig1P00055	CL1368Contig1	sctg_0	3191459	1	60	0.5
CL1368Contig1P00225	CL1368Contig1	sctg_0	3191629	1	60	0.48
CL1368Contig1P00505	CL1368Contig1	sctg_0	3191909	1	60	0.5
CL1368Contig1P00950	CL1368Contig1	sctg_0	3192354	1	60	0.57
CL1369Contig1P00391	CL1369Contig1	sctg_175	7806	1	60	0.48
CL1369Contig1P00451	CL1369Contig1	sctg_175	7746	1	60	0.47
CL1369Contig1P00622	CL1369Contig1	sctg_175	7575	1	60	0.48
CL1369Contig1P00727	CL1369Contig1	sctg_175	7470	1	60	0.4
CL136Contig1P01861	CL136Contig1	sctg_406	108744	1	60	0.52
CL136Contig1P02360	CL136Contig1	sctg_406	109243	1	60	0.45
CL136Contig1P02522	CL136Contig1	sctg_406	109405	1	60	0.4
CL136Contig1P03105	CL136Contig1	sctg_406	109988	1	60	0.52
CL1370Contig1P00055	CL1370Contig1	sctg_1149	356	1	60	0.57
CL1370Contig1P00344	CL1370Contig1	sctg_467	71201	1	60	0.53
CL1370Contig1P00708	CL1370Contig1	sctg_622	27106	1	60	0.52
CL1370Contig1P00975	CL1370Contig1	sctg_467	72426	1	60	0.62
CL1371Contig1P00010	CL1371Contig1	sctg_63	43989	1	60	0.6
CL1371Contig1P00125	CL1371Contig1	sctg_63	44104	1	60	0.58
CL1371Contig1P00586	CL1371Contig1	sctg_63	44913	1	60	0.52
CL1371Contig1P00921	CL1371Contig1	sctg_63	45728	1	60	0.63
CL1372Contig1P00052	CL1372Contig1	sctg_8	1053057	1	60	0.5
CL1372Contig1P00385	CL1372Contig1	sctg_8	1052723	1	60	0.52
CL1372Contig1P00468	CL1372Contig1	sctg_8	1052640	1	60	0.58
CL1372Contig1P00518	CL1372Contig1	sctg_8	1052590	1	60	0.42
CL1373Contig1P00320	CL1373Contig1	sctg_77	537846	1	60	0.58
CL1373Contig1P00634	CL1373Contig1	sctg_77	538160	1	60	0.62
CL1373Contig1P00881	CL1373Contig1	sctg_77	538407	1	60	0.63
CL1373Contig1P01063	CL1373Contig1	sctg_77	538589	1	60	0.5
CL1374Contig1P00040	CL1374Contig1	sctg_108	365767	1	60	0.48
CL1374Contig1P00182	CL1374Contig1	sctg_108	365625	1	60	0.47
CL1374Contig1P00526	CL1374Contig1	sctg_108	365281	1	60	0.42
CL1374Contig1P00748	CL1374Contig1	sctg_108	365059	1	60	0.53
CL1375Contig1P00033	CL1375Contig1	sctg_2	1298147	1	60	0.5
CL1375Contig1P00251	CL1375Contig1	sctg_2	1297929	1	60	0.47
CL1375Contig1P00432	CL1375Contig1	sctg_2	1297746	1	60	0.47
CL1375Contig1P00759	CL1375Contig1	sctg_2	1297419	1	60	0.52
CL1376Contig1P00059	CL1376Contig1	sctg_39	177972	1	60	0.53
CL1376Contig1P00399	CL1376Contig1	sctg_39	177632	1	60	0.52
CL1376Contig1P00572	CL1376Contig1	sctg_39	177459	1	60	0.48
CL1376Contig1P01018	CL1376Contig1	sctg_39	174845	1	60	0.6
CL1377Contig1P00042	CL1377Contig1	sctg_0	3231360	1	60	0.52
CL1377Contig1P00097	CL1377Contig1	sctg_0	3231415	1	60	0.53
CL1377Contig1P00447	CL1377Contig1	sctg_0	3233651	1	60	0.53
CL1377Contig1P00635	CL1377Contig1	sctg_0	3234473	1	60	0.58
CL1378Contig1P00083	CL1378Contig1	sctg_43	624493	1	60	0.47
CL1378Contig1P00234	CL1378Contig1	sctg_43	624644	1	60	0.52
CL1378Contig1P00261	CL1378Contig1	sctg_43	624671	1	60	0.62
CL1378Contig1P00319	CL1378Contig1	sctg_43	624729	1	60	0.5
CL1378Contig2P00082	CL1378Contig2	sctg_43	635250	1	60	0.47
CL1378Contig2P00140	CL1378Contig2	sctg_43	635308	1	60	0.52
CL1378Contig2P00306	CL1378Contig2	sctg_43	635474	1	60	0.5
CL1378Contig2P00405	CL1378Contig2	sctg_43	635573	1	60	0.52
CL1379Contig1P00201	CL1379Contig1	sctg_29	79216	1	60	0.47
CL1379Contig1P00485	CL1379Contig1	sctg_29	78356	1	60	0.55
CL1379Contig1P00615	CL1379Contig1	sctg_29	77845	1	60	0.48
CL1379Contig1P01273	CL1379Contig1	sctg_29	74351	1	60	0.48
CL137Contig1P00255	CL137Contig1	sctg_20	997817	1	60	0.52
CL137Contig1P00288	CL137Contig1	sctg_20	997784	1	60	0.47
CL137Contig1P00631	CL137Contig1	sctg_20	997441	1	60	0.53
CL137Contig1P01086	CL137Contig1	sctg_20	994577	1	60	0.55
CL137Contig2P00091	CL137Contig2	sctg_6	112779	1	60	0.52
CL137Contig2P00293	CL137Contig2	sctg_6	114410	1	60	0.58
CL137Contig2P00842	CL137Contig2	sctg_20	998254	1	60	0.6
CL137Contig2P00978	CL137Contig2	sctg_20	998390	1	60	0.5
CL1380Contig1P00496	CL1380Contig1	sctg_62	249796	1	60	0.43
CL1380Contig1P00859	CL1380Contig1	sctg_62	248287	1	60	0.6
CL1380Contig1P01257	CL1380Contig1	sctg_62	246655	1	60	0.55
CL1380Contig1P01667	CL1380Contig1	sctg_62	240721	1	60	0.55
CL1381Contig1P00100	CL1381Contig1	sctg_46	237570	1	60	0.58
CL1381Contig1P00916	CL1381Contig1	sctg_46	240846	1	60	0.5
CL1381Contig1P01076	CL1381Contig1	sctg_46	241006	1	60	0.48
CL1381Contig1P01225	CL1381Contig1	sctg_46	241155	1	60	0.45
CL1382Contig1P00596	CL1382Contig1	sctg_54	637064	1	60	0.5
CL1382Contig1P00821	CL1382Contig1	sctg_54	636839	1	60	0.52
CL1382Contig1P01037	CL1382Contig1	sctg_54	636623	1	60	0.5
CL1382Contig1P01463	CL1382Contig1	sctg_54	636198	1	60	0.57
CL1383Contig1P00138	CL1383Contig1	sctg_142	326964	1	60	0.58
CL1383Contig1P00467	CL1383Contig1	sctg_142	326635	1	60	0.55
CL1383Contig1P01240	CL1383Contig1	sctg_142	325862	1	60	0.58
CL1383Contig1P01361	CL1383Contig1	sctg_142	325741	1	60	0.57
CL1384Contig1P00255	CL1384Contig1	sctg_326	106967	1	60	0.67
CL1384Contig1P00790	CL1384Contig1	sctg_326	111292	1	60	0.52
CL1384Contig1P00963	CL1384Contig1	sctg_326	111436	1	60	0.42
CL1384Contig1P01091	CL1384Contig1	sctg_326	111564	1	60	0.55
CL1385Contig1P00083	CL1385Contig1	sctg_48	794387	1	60	0.4
CL1385Contig1P00134	CL1385Contig1	sctg_48	794438	1	60	0.53
CL1385Contig1P00217	CL1385Contig1	sctg_48	794521	1	60	0.48
CL1385Contig1P00753	CL1385Contig1	sctg_48	795610	1	60	0.52
CL1386Contig1P00010	CL1386Contig1	sctg_10	1189594	1	60	0.55
CL1386Contig1P00198	CL1386Contig1	sctg_10	1189406	1	60	0.7
CL1386Contig1P00608	CL1386Contig1	sctg_10	1185995	1	60	0.57
CL1386Contig1P00637	CL1386Contig1	sctg_10	1185966	1	60	0.55
CL1387Contig1P00585	CL1387Contig1	sctg_93	229155	1	60	0.57
CL1387Contig1P00710	CL1387Contig1	sctg_93	229280	1	60	0.48
CL1387Contig1P01437	CL1387Contig1	sctg_93	230006	1	60	0.48
CL1387Contig1P01632	CL1387Contig1	sctg_93	230201	1	60	0.57
CL1388Contig1P00796	CL1388Contig1	sctg_16	388236	1	60	0.47
CL1388Contig1P01221	CL1388Contig1	sctg_16	387809	1	60	0.45
CL1388Contig1P01316	CL1388Contig1	sctg_16	387714	1	60	0.48
CL1388Contig1P01402	CL1388Contig1	sctg_16	387628	1	60	0.53
CL1389Contig1P00052	CL1389Contig1	sctg_45	518158	1	60	0.45
CL1389Contig1P00058	CL1389Contig1	sctg_45	518164	1	60	0.48
CL1389Contig1P00195	CL1389Contig1	sctg_45	518301	1	60	0.5
CL1389Contig1P00905	CL1389Contig1	sctg_45	525160	1	60	0.53
CL1389Contig2P00008	CL1389Contig2	sctg_45	537089	1	60	0.53
CL1389Contig2P00312	CL1389Contig2	sctg_45	521722	1	60	0.58
CL1389Contig2P00480	CL1389Contig2	sctg_45	518758	1	60	0.53
CL1389Contig2P00600	CL1389Contig2	sctg_45	518638	1	60	0.6
CL138Contig1P00189	CL138Contig1	sctg_82	43767	1	60	0.62
CL138Contig1P00541	CL138Contig1	sctg_82	47328	1	60	0.53
CL138Contig1P00841	CL138Contig1	sctg_82	47628	1	60	0.57
CL138Contig1P01037	CL138Contig1	sctg_82	47824	1	60	0.55
CL1390Contig1P00283	CL1390Contig1	sctg_145	215794	1	60	0.65
CL1390Contig1P00856	CL1390Contig1	sctg_145	216811	1	60	0.48
CL1390Contig1P00875	CL1390Contig1	sctg_145	216830	1	60	0.55
CL1390Contig1P01196	CL1390Contig1	sctg_145	217151	1	60	0.52
CL1391Contig1P00446	CL1391Contig1	sctg_65	590868	1	60	0.5
CL1391Contig1P00702	CL1391Contig1	sctg_65	590612	1	60	0.5
CL1391Contig1P01077	CL1391Contig1	sctg_65	587228	1	60	0.45
CL1391Contig1P01440	CL1391Contig1	sctg_65	576545	1	60	0.58
CL1391Contig2P00185	CL1391Contig2	sctg_27	728582	1	60	0.57
CL1391Contig2P00424	CL1391Contig2	sctg_27	728343	1	60	0.4
CL1391Contig2P00510	CL1391Contig2	sctg_27	728257	1	60	0.45
CL1391Contig2P00544	CL1391Contig2	sctg_27	728223	1	60	0.38
CL1392Contig1P00127	CL1392Contig1	sctg_29	412626	1	60	0.47
CL1392Contig1P00320	CL1392Contig1	sctg_29	412819	1	60	0.45
CL1392Contig1P00497	CL1392Contig1	sctg_29	412996	1	60	0.63
CL1392Contig1P00896	CL1392Contig1	sctg_29	415323	1	60	0.55
CL1393Contig1P00001	CL1393Contig1	sctg_44	271696	1	60	0.52
CL1393Contig1P00410	CL1393Contig1	sctg_44	268792	1	60	0.6
CL1393Contig1P00746	CL1393Contig1	sctg_44	268456	1	60	0.52
CL1393Contig1P00929	CL1393Contig1	sctg_44	268273	1	60	0.58
CL1394Contig1P00016	CL1394Contig1	sctg_161	332383	1	60	0.53
CL1394Contig1P00093	CL1394Contig1	sctg_161	332306	1	60	0.68
CL1394Contig1P00211	CL1394Contig1	sctg_161	330606	1	60	0.67
CL1394Contig1P00812	CL1394Contig1	sctg_161	326802	1	60	0.6
CL1395Contig1P01346	CL1395Contig1	sctg_17	342834	1	60	0.45
CL1395Contig1P02000	CL1395Contig1	sctg_17	348563	1	60	0.42
CL1395Contig1P02186	CL1395Contig1	sctg_17	348749	1	60	0.52
CL1395Contig1P02434	CL1395Contig1	sctg_17	348997	1	60	0.48
CL1396Contig1P00363	CL1396Contig1	sctg_2	856079	1	60	0.53
CL1396Contig1P00596	CL1396Contig1	sctg_2	856312	1	60	0.53
CL1396Contig1P00692	CL1396Contig1	sctg_2	856408	1	60	0.5
CL1396Contig1P00862	CL1396Contig1	sctg_2	856578	1	60	0.4
CL1397Contig1P00395	CL1397Contig1	sctg_700	15045	1	60	0.45
CL1397Contig1P00474	CL1397Contig1	sctg_700	15124	1	60	0.48
CL1397Contig1P00554	CL1397Contig1	sctg_700	15204	1	60	0.5
CL1397Contig1P00776	CL1397Contig1	sctg_700	15426	1	60	0.42
CL1398Contig1P00554	CL1398Contig1	sctg_8	445098	1	60	0.6
CL1398Contig1P00709	CL1398Contig1	sctg_8	445574	1	60	0.53
CL1398Contig1P00940	CL1398Contig1	sctg_8	446310	1	60	0.58
CL1398Contig1P01526	CL1398Contig1	sctg_8	447616	1	60	0.43
CL1399Contig1P00048	CL1399Contig1	sctg_69	253435	1	60	0.48
CL1399Contig1P00203	CL1399Contig1	sctg_69	253280	1	60	0.4
CL1399Contig1P00766	CL1399Contig1	sctg_69	252716	1	60	0.55
CL1399Contig1P01358	CL1399Contig1	sctg_69	247427	1	60	0.53
CL139Contig1P00093	CL139Contig1	sctg_274	196247	1	60	0.77
CL139Contig1P00720	CL139Contig1	sctg_274	199942	1	60	0.57
CL139Contig1P00733	CL139Contig1	sctg_274	199955	1	60	0.55
CL139Contig1P00747	CL139Contig1	sctg_274	199969	1	60	0.48
CL13Contig10P00321	CL13Contig10	sctg_494	26865	1	60	0.65
CL13Contig10P00322	CL13Contig10	sctg_494	26866	1	60	0.65
CL13Contig10P00323	CL13Contig10	sctg_494	26867	1	60	0.65
CL13Contig10P00324	CL13Contig10	sctg_494	26868	1	60	0.63
CL13Contig11P00149	CL13Contig11	sctg_942	3468	1	60	0.6
CL13Contig11P00237	CL13Contig11	sctg_494	26781	1	60	0.6
CL13Contig11P00323	CL13Contig11	sctg_620	30370	1	60	0.62
CL13Contig11P00498	CL13Contig11	sctg_1410	899	1	60	0.62
CL13Contig12P00107	CL13Contig12	sctg_137	82913	1	60	0.52
CL13Contig12P00108	CL13Contig12	sctg_137	82912	1	60	0.53
CL13Contig12P00109	CL13Contig12	sctg_137	82911	1	60	0.53
CL13Contig12P00112	CL13Contig12	sctg_137	82908	1	60	0.53
CL13Contig13P00741	CL13Contig13	sctg_452	54236	1	60	0.48
CL13Contig13P01623	CL13Contig13	sctg_452	53354	1	60	0.4
CL13Contig13P01631	CL13Contig13	sctg_452	53346	1	60	0.37
CL13Contig13P01640	CL13Contig13	sctg_452	53337	1	60	0.35
CL13Contig14P01791	CL13Contig14	sctg_105	196488	1	60	0.55
CL13Contig14P02394	CL13Contig14	sctg_572	11020	1	60	0.45
CL13Contig14P02426	CL13Contig14	sctg_473	38558	1	60	0.38
CL13Contig14P02669	CL13Contig14	sctg_473	38801	1	60	0.53
CL13Contig15P00637	CL13Contig15	sctg_942	3950	1	60	0.52
CL13Contig15P00663	CL13Contig15	sctg_942	3976	1	60	0.53
CL13Contig15P00683	CL13Contig15	sctg_942	3996	1	60	0.53
CL13Contig15P00698	CL13Contig15	sctg_942	4011	1	60	0.52
CL13Contig16P00093	CL13Contig16	sctg_1410	1303	1	60	0.55
CL13Contig16P00273	CL13Contig16	sctg_236	122859	1	60	0.53
CL13Contig16P00383	CL13Contig16	sctg_727	17639	1	60	0.52
[truncated: 66,271 more rows]
